# Supplementary material for: Cell type-specific binding patterns reveal that TCF7L2 can be tethered to the genome by association with GATA3
Source: Genome Biol. 2012 Sep 5;13(9):R52. doi: 10.1186/gb-2012-13-9-r52 (PMC3491396; doi:10.1186/gb-2012-13-9-r52)
Supplement: Additional file 2 — Table S1 - summary of ChIP-seq and RNA-seq experiments. All ChIP-seq experiments performed by the Farnham laboratory are listed; GEO numbers are provided and the data are availableat the UCSC genome browser [file gb-2012-13-9-r52-S2.xls]

## Sheet: Sheet1
Table S1. Summary of ChIP-seq and RNA-seq experiments
ChIP-seq samples
Factor	Cell Type	Sample #	Flow Cell	Lane	Seq Facility	# Unique Reads	GEO Accession	UCSC Identifier
TCF4 (TCF7L2) rep1	HCT116	UCD88	FC30F7HAAXX	2	UCD	10654273
		UCD88	FC30F89AAXX	2	UCD	see cell above
TCF4 (TCF7L2) rep2	HCT116	UCD150	FC30F7JAAXX	6	UCD	6260802
TCF4 (TCF7L2) merged	HCT116	n.a.	n.a.	n.a.	n.a.	16609924	GSM782123	wgEncodeEH000628
H3K4me1 rep1	HCT116	USC222	FC63A4J	6	Stanford	22857241
H3K4me1 rep2	HCT116	USC223	FC63A4L	3	Stanford	23136116
H3K4me1 merged	HCT116	n.a.	n.a.	n.a.	n.a.	45429661	GSM946853	wgEncodeEH002874
H3K27Ac rep1	HCT116	USC149	FC64KCJ	6	Stanford	11448742
H3K27Ac rep2	HCT116	USC224	FC63A4L	4	Stanford	18585678
H3K27Ac merged	HCT116	n.a.	n.a.	n.a.	n.a.	28945509	GSM946854	wgEncodeEH002873
input lane 1	HCT116	UCD152	FC30F77AAXX	5	UCD	n.a.
input lane 2	HCT116	UCD152	FC30F75AAXX	4	UCD	n.a.
input merged	HCT116	n.a.	n.a.	n.a.	n.a.	12700000	GSM817344	wgEncodeEH000627
TCF4 (TCF7L2) rep1	HEK293	UCD446	FC62LT4	8	Stanford	11998770
TCF4 (TCF7L2) rep2	HEK293	USC25	FC70M43	7	Stanford	15507996
TCF4 (TCF7L2) merged	HEK293	n.a.	n.a.	n.a.	n.a.	27358889	GSM782124	wgEncodeEH002022
input lane 1	HEK293	UCD283	FC612P9AAXX	6	UCD	n.a.	GSM700362
input lane 2	HEK293	UCS291	FC600H7AAXX	6	UCD	n.a.	GSM700363
input lane 3	HEK293	UCD314	FC61F5HAAXX	5	UCD	n.a.	GSM700364
input lane 4	HEK293	UCD336	FC61F74AAXX	6	UCD	n.a.	GSM700365
input merged	HEK293	n.a.	n.a.	n.a.	n.a.	35843042	GSM700365	wgEncodeEH001777
TCF4 (TCF7L2) rep1	HepG2	UCD447	FC62LRU	8	Stanford	17597491
TCF4 (TCF7L2) rep2	HepG2	USC27	FC70M43	8	Stanford	12098457
TCF4 (TCF7L2) merged	HepG2	n.a.	n.a.	n.a.	n.a.		GSM782122	wgEncodeEH001780
input lane 1	HepG2	UCD183	FC30F87AAXX	1	UCD	n.a.
input lane 2	HepG2	UCD183	FC30HW2AAXX	7	UCD	n.a.
input lane 3	HepG2	UCD206	FC30675AAXX	1	UCD	n.a.
input merged	HepG2	n.a.	n.a.	n.a.	n.a.	23077384	GSM817343	wgEncodeEH000674
TCF4 (TCF7L2) rep1	HeLa	USC44	FC64P9D	7	Stanford	22654890
TCF4 (TCF7L2) rep2	HeLa	USC158	FC64FPF	8	Stanford	25857776
TCF4 (TCF7L2) merged	HeLa	n.a.	n.a.	n.a.	n.a.	47928589	GSM816436	wgEncodeEH002069
input lane 1	HeLa	UCD242	FC42F25AAXX	3	UCD	n.a.
input lane 2	HeLa	UCD243B	FC42FMAAXX	2	UCD	n.a.
input merged	HeLa	n.a.	n.a.	n.a.	n.a.	26858001	GSM818744	wgEncodeEH001754
TCF4 (TCF7L2) rep1	PANC1	USC42	FC70H56	8	Stanford	11111607
TCF4 (TCF7L2) rep2	PANC1	USC43	FC64P9D	6	Stanford	15319723
TCF4 (TCF7L2) merged	PANC1	n.a.	n.a.	n.a.	n.a.	26213985	GSM816437	wgEncodeEH002071
H3K4me1 rep1	PANC1	USC75	FC633GT	2	Stanford	17034388
H3K4me1 rep2	PANC1	USC127	FC64PG1	7	Stanford	33704490
H3K4me1 merged	PANC1	n.a.	n.a.	n.a.	n.a.		GSM818827	wgEncodeEH002081
H3K27Ac rep1	PANC1	USC76	FC633GT	3	Stanford	28155117
H3K27Ac rep2	PANC1	USC126	FC64PG1	6	Stanford	19009929
H3K27Ac merged	PANC1	n.a.	n.a.	n.a.	n.a.	45930078	GSM818826	wgEncodeEH002080
input lane 1	PANC1	USC113	FC64M27	7	Stanford	n.a.
input lane 2	PANC1	USC128	FC64PG2	2	Stanford	n.a.
input merged	PANC1	n.a.	n.a.	n.a.	n.a.	46821148	GSM818828	wgEncodeEH002070
TCF4 (TCF7L2) rep1	MCF7	USC46	FC64P9D	8	Stanford	17380154
TCF4 (TCF7L2) rep2	MCF7	USC51	FC70M47	8	Stanford	20153526
TCF4 (TCF7L2) merged	MCF7	n.a.	n.a.	n.a.	n.a.	37228964	GSM816438	wgEncodeEH002072
GATA3	MCF7	USC23	FC70M2H	8	Stanford	27648875
GATA3	MCF7	USC94	FC633GT	4	Stanford	19980430
GATA3 merged	MCF7	n.a.	n.a.	n.a.	n.a.	47193508	GSM825711	wgEncodeEH002035
H3K4me1 rep1	MCF7	USC140	70F2EAAXX	2	USC	26846936
H3K4me1 rep2/3	MCF7	USC142	70F2EAAXX	5	USC	51025842
H3K4me1 rep2/3	MCF7	USC220	FC64DJ8	4	Stanford	see cell above
H3K4me1 merged	MCF7	n.a.	n.a.	n.a.	n.a.	76809328	GSM946849
H3K27Ac rep1	MCF7	USC139	70F2EAAXX	1	USC	29397051
H3K27Ac rep2	MCF7	USC141	70F2EAAXX	4	USC	26955690
H3K27Ac merged	MCF7	n.a.	n.a.	n.a.	n.a.	55256052	GSM946850	wgEncodeEH002872
H3K27me3 rep1	MCF7	USC185	637FW	7	Stanford	34594984
H3K27me3 rep2	MCF7	USC209	FC64KM9	7	Stanford	33568896
H3K27me3 merged	MCF7	n.a.	n.a.	n.a.	n.a.	68163880	GSM946851
H3K9me3 rep1	MCF7	USC184	FC6375Y	8	Stanford	21609913
H3K9me3 rep2	MCF7	USC207	FC63BA7	6	Stanford	14173408
H3K9me3 merged	MCF7	n.a.	n.a.	n.a.	n.a.	35783321	GSM946852	wgEncodeEH002875
input lane 1	MCF7	UCD213	FC42BV1AAXX_3	6	UCD	n.a.
input lane 2	MCF7	UCD213	FC42ET0AAXX	3	UCD	n.a.
input lane 3	MCF7	UCD232B	FC42FMAAXX	3	UCD	n.a.
input merged	MCF7	n.a.	n.a.	n.a.	n.a.	34133771	GSM699991	wgEncodeEH000762
RNA_seq samples
Factor	Cell Type	Sample #	Flow Cell	Lane	Seq Facility	# Unique Reads	GEO Accession
sicontrol	MCF7	USC229	FC64DH4	4	Stanford	30533578	GSM942209
siGATA3	MCF7	USC230	FC64DH4	6	Stanford	31104071	GSM942210
siTCF7L2	MCF7	USC231	FC63A4J	4	Stanford	32884692	GSM942211
