# Supplementary material for: Cell type-specific binding patterns reveal that TCF7L2 can be tethered to the genome by association with GATA3
Source: Genome Biol. 2012 Sep 5;13(9):R52. doi: 10.1186/gb-2012-13-9-r52 (PMC3491396; doi:10.1186/gb-2012-13-9-r52)
Supplement: Additional file 5 — Table S3 - all TCF7L2 peaks in six cell types. TCF7L2 peaks were called using BELT [54] and the merged datasets for each cell type (see Additional file 4 for the peak calling parameters for each dataset). [file gb-2012-13-9-r52-S5.xlsx]

## Sheet: TCF7L2_All_peaks_All_cells
ChrNo	Peak Start	Peak End	No. of Reads in the peak	Peak Score
chr1	713738	714537	6	5.06609
chr1	839538	840537	7	5.02886
chr1	855938	856937	15	5.04849
chr1	858938	859937	5	5.3626
chr1	859938	861337	8	5.96264
chr1	873538	873937	8	3.5
chr1	875338	876537	2	5.62638
chr1	876538	878137	5	6.54439
chr1	894538	894937	3	3.5
chr1	895738	896337	3	4.37744
chr1	911338	911937	8	4.25191
chr1	934338	935137	5	4.20945
chr1	935138	936737	15	5.51123
chr1	936938	937537	4	4.0655
chr1	941738	942337	12	4.25191
chr1	948538	949137	7	4.16172
chr1	949538	950137	7	3.90796
chr1	954738	955537	6	4
chr1	956338	957137	6	5.02237
chr1	994538	994937	5	3.58746
chr1	999138	1000137	12	4.6204
chr1	1014738	1015737	10	4.39362
chr1	1051338	1052137	3	4.61471
chr1	1093338	1093737	2	3.5
chr1	1136738	1137137	1	3.58746
chr1	1141738	1142337	6	4.11441
chr1	1143338	1144137	9	5.06609
chr1	1166938	1168337	4	4.82514
chr1	1209138	1209537	1	3.58746
chr1	1226538	1227737	11	4.37994
chr1	1239938	1240537	9	4.16172
chr1	1242738	1244337	8	5.61894
chr1	1244738	1245337	6	3.85137
chr1	1279938	1280737	6	4.42626
chr1	1282738	1283937	15	6.12537
chr1	1284138	1285337	0	4.54041
chr1	1307338	1307737	1	3.5
chr1	1310338	1311137	4	5.49185
chr1	1334138	1335537	11	5.46669
chr1	1342338	1343137	5	4.42626
chr1	1358138	1358537	6	3.95943
chr1	1369738	1370137	4	3.5
chr1	1406738	1407137	5	3.58746
chr1	1439938	1440737	5	4.42626
chr1	1446938	1447937	2	4.48289
chr1	1489738	1490937	15	4.40796
chr1	1509938	1510937	12	5.67193
chr1	1532938	1533537	5	4.01487
chr1	1550338	1550937	6	4.25191
chr1	1563138	1563537	6	3.58746
chr1	1563538	1564937	12	4.74607
chr1	1590338	1590937	2	4.41697
chr1	1623741	1624740	4	5.98878
chr1	1655541	1656140	2	4.93544
chr1	1677141	1678140	0	5.73385
chr1	1709541	1710540	8	4.53948
chr1	1821141	1822940	3	6.13614
chr1	1828541	1829140	5	4.11441
chr1	1838741	1839340	3	3.96241
chr1	1840141	1840740	5	3.90796
chr1	1850341	1851540	8	4.85727
chr1	1875341	1875940	9	4.25191
chr1	1891141	1891940	6	5.80735
chr1	1934941	1935740	7	4.70044
chr1	1976341	1976740	7	3.82193
chr1	1981141	1982340	4	4.54041
chr1	2071141	2072140	11	5.76977
chr1	2120541	2121540	2	5.48289
chr1	2130741	2131140	4	3.58746
chr1	2143741	2144740	6	4.33089
chr1	2158741	2159540	5	4.20945
chr1	2168741	2169140	4	3.5
chr1	2242741	2243340	2	3.79248
chr1	2322741	2323540	3	4.64386
chr1	2343741	2344940	3	4.75191
chr1	2344941	2345940	5	4.83904
chr1	2457541	2457940	4	3.66993
chr1	2478141	2478940	12	4
chr1	2479341	2479740	6	3.5
chr1	2574341	2574740	3	3.58746
chr1	2718141	2718540	4	3.5
chr1	2985141	2985740	2	3.85137
chr1	3209541	3210340	8	4.42626
chr1	3229341	3230340	9	6.76977
chr1	3236341	3237740	17	6.74607
chr1	3341141	3341540	2	3.5
chr1	3370741	3371140	2	3.58746
chr1	3376741	3377140	3	3.82193
chr1	3426741	3427540	6	4.45943
chr1	3446741	3447140	5	3.5
chr1	3447341	3448340	1	5.00896
chr1	3535741	3536140	7	3.5
chr1	3566341	3566940	5	4.93544
chr1	3568741	3569140	0	3.5
chr1	3585141	3585740	10	4.76211
chr1	3692341	3693140	9	6.14975
chr1	3712741	3713540	6	4
chr1	3773541	3774340	3	4.39232
chr1	3816541	3817740	11	5.46241
chr1	4233141	4233540	4	4.58746
chr1	5805614	5806413	6	3.9542
chr1	6051814	6053213	4	5.15091
chr1	6086014	6086613	2	4.01487
chr1	6217614	6218213	9	4.52945
chr1	6243014	6243413	5	3.5
chr1	6259214	6260413	20	5.62638
chr1	6264814	6265413	8	3.85137
chr1	6265614	6266613	4	4.76977
chr1	6284814	6285413	3	3.85137
chr1	6295214	6296413	4	4.61441
chr1	6302014	6303013	9	6.21408
chr1	6305014	6305613	7	4.3368
chr1	6309014	6310213	8	4.8368
chr1	6319814	6320613	1	5.14975
chr1	6445614	6447013	14	4.76625
chr1	6453414	6454213	3	4.12928
chr1	6474414	6475013	9	3.79248
chr1	6479614	6481213	5	5.59803
chr1	6484614	6485013	4	3.5
chr1	6506614	6508413	7	6.04439
chr1	6531214	6532013	11	4.04439
chr1	6546614	6547013	10	3.74793
chr1	6550414	6551413	8	5.2653
chr1	6551414	6552013	4	3.79248
chr1	6614214	6615013	9	4.35755
chr1	6639614	6640213	9	3.85137
chr1	6661814	6664013	10	5.43016
chr1	6672814	6674213	8	5.31057
chr1	6684614	6685813	8	4.63826
chr1	6694614	6695213	6	4.66695
chr1	6761414	6762413	5	4.67193
chr1	6844414	6845413	8	4.51146
chr1	7020214	7021013	8	4.08746
chr1	7022414	7023213	6	4.72792
chr1	7023214	7023813	4	5.09016
chr1	7058414	7059013	3	4.93544
chr1	7177414	7177813	9	3.66993
chr1	7237814	7238213	3	3.82193
chr1	7267814	7268413	4	3.90796
chr1	7325614	7326613	11	6.38593
chr1	7359214	7360013	11	4.24793
chr1	7360814	7361613	10	6.25739
chr1	7372414	7373213	11	4.58496
chr1	7439614	7440213	7	3.79248
chr1	7461814	7462413	6	4.56507
chr1	7530814	7531613	12	4.64386
chr1	7599614	7600013	9	3.5
chr1	7609414	7610213	8	4.64386
chr1	7763814	7765013	7	4.40796
chr1	7831414	7831813	3	3.66993
chr1	7844014	7844413	3	3.74793
chr1	7962614	7963213	6	6.58256
chr1	8013814	8014613	8	5.12928
chr1	8021214	8022213	12	5.90513
chr1	8064814	8065213	8	3.66993
chr1	8086014	8087213	7	5.16695
chr1	8088014	8088813	11	4.16993
chr1	8100414	8101213	15	5.02237
chr1	8106014	8106413	4	3.58746
chr1	8107614	8108413	9	4.78136
chr1	8115814	8116613	5	4.58496
chr1	8130214	8131013	13	4.2854
chr1	8135814	8136213	7	3.5
chr1	8137014	8138813	20	5.91488
chr1	8143014	8143413	6	3.58746
chr1	8144014	8144413	8	3.58746
chr1	8150214	8151013	10	4.75489
chr1	8151014	8151613	7	4.01487
chr1	8154414	8155413	19	5.82772
chr1	8156214	8158013	23	6.1224
chr1	8177814	8179013	14	5.18325
chr1	8180814	8182013	11	7.21927
chr1	8189014	8189613	2	5.16172
chr1	8193214	8194813	18	6.30735
chr1	8197814	8198413	11	4.25191
chr1	8214614	8215413	3	5.14975
chr1	8215414	8216213	6	5.04439
chr1	8227014	8227813	8	4.80735
chr1	8229414	8230613	22	4.35137
chr1	8234414	8235013	10	4.56507
chr1	8242014	8243213	9	6.14215
chr1	8249814	8250413	8	6.43634
chr1	8254214	8255213	20	4.74593
chr1	8257614	8258613	9	7.63345
chr1	8262014	8263413	11	4.40368
chr1	8271814	8272813	10	6.53252
chr1	8289614	8290013	3	3.82193
chr1	8291814	8292813	13	6.67824
chr1	8299014	8299413	7	3.58746
chr1	8377814	8378613	7	5.14975
chr1	8467614	8468813	13	4.79498
chr1	8483614	8484613	5	5.06785
chr1	8585814	8586413	14	3.79248
chr1	8623814	8624613	7	5.35755
chr1	8763014	8764013	1	5.16096
chr1	8877414	8878413	7	4.23135
chr1	8933614	8934413	21	5.24793
chr1	8938014	8939813	13	5.05889
chr1	8959814	8960413	8	4.59984
chr1	8963814	8964413	5	4.0655
chr1	9023014	9023813	14	4.39232
chr1	9070014	9070413	6	3.58746
chr1	9140614	9141213	5	4.20752
chr1	9188814	9189213	4	3.82193
chr1	9202214	9202613	5	3.5
chr1	9205014	9206013	6	6.8614
chr1	9223414	9224613	9	6.60839
chr1	9242014	9242813	6	4.75489
chr1	9242814	9243213	4	3.5
chr1	9256614	9257013	6	3.5
chr1	9294214	9295213	4	4.98878
chr1	9327014	9327613	9	4.49292
chr1	9340414	9341013	7	4.01487
chr1	9448814	9449213	5	4.7854
chr1	9488614	9489413	14	4.9542
chr1	9555214	9555813	7	4.0655
chr1	9599214	9599813	3	3.85137
chr1	9648414	9649213	3	5.59991
chr1	9687014	9687613	5	4.11441
chr1	9747214	9747613	7	3.58746
chr1	9749014	9749813	1	3.9542
chr1	9885014	9886013	17	4.67193
chr1	9970214	9970613	1	3.58746
chr1	10002814	10003813	10	4.76977
chr1	10092414	10093613	7	4.89734
chr1	10269814	10272413	11	5.52482
chr1	10290814	10291213	5	3.58746
chr1	10458614	10459813	9	4.91697
chr1	10490214	10491413	22	4.85727
chr1	10532214	10533013	11	5.44294
chr1	10534814	10535413	8	4.0655
chr1	10567614	10568013	4	3.58746
chr1	10588214	10588613	5	3.66993
chr1	10739414	10740213	7	5.6865
chr1	10746614	10747013	5	3.5
chr1	10807414	10808013	4	3.90796
chr1	10853014	10854613	7	5.14386
chr1	10856414	10857013	2	4.52945
chr1	10864214	10864613	7	3.5
chr1	10895414	10896413	7	4.6204
chr1	10997214	10998013	4	6.16993
chr1	11000014	11000613	5	4.41697
chr1	11021014	11021613	3	3.85137
chr1	11072214	11073413	9	4.79498
chr1	11120014	11120613	1	4.11441
chr1	11159614	11160213	4	3.90796
chr1	11301614	11302013	10	3.66993
chr1	11322614	11323213	2	4.11441
chr1	11333014	11334013	10	4.6204
chr1	11420414	11420813	0	3.74793
chr1	11455614	11456213	9	3.79248
chr1	11538614	11539813	11	7.17512
chr1	11710214	11711013	9	4.72792
chr1	11714214	11714813	5	3.90796
chr1	11724014	11724613	3	4.11441
chr1	11740814	11741613	7	4.08746
chr1	11750414	11751813	4	6.94505
chr1	11753014	11753813	11	4.64386
chr1	11851014	11851413	5	3.5
chr1	11863414	11863813	5	3.74793
chr1	11865414	11866613	7	5.13378
chr1	11925414	11925813	4	3.82193
chr1	11968014	11969413	13	5.49114
chr1	11969414	11970213	6	4.16993
chr1	11986414	11986813	1	3.5
chr1	11989814	11990213	3	3.66993
chr1	11994414	11994813	4	3.66993
chr1	12040014	12040813	8	4.42626
chr1	12061614	12062213	7	3.85137
chr1	12079014	12080013	6	4.39362
chr1	12208014	12208813	8	4.61471
chr1	12219814	12220213	6	3.74793
chr1	12221614	12222413	8	5.49185
chr1	12237814	12239813	23	6.98289
chr1	12255414	12256013	4	3.90796
chr1	12289814	12290413	5	4.66695
chr1	12529814	12530613	7	6.21917
chr1	12537814	12539213	20	6.98003
chr1	12540614	12541613	14	5.37819
chr1	12561614	12562413	10	4.93074
chr1	12572014	12572613	4	4.0655
chr1	12609414	12610413	13	5.49725
chr1	12633614	12634613	11	6.57375
chr1	12648014	12648813	11	3.9542
chr1	12661214	12661813	12	3.79248
chr1	12661814	12662613	12	5.06609
chr1	12664014	12664813	12	5.96578
chr1	12676014	12677613	7	5.28136
chr1	12677814	12680413	19	6.93441
chr1	14075414	14076613	5	5.95545
chr1	15058214	15058813	12	5.71531
chr1	15059814	15060413	10	4.0655
chr1	15117814	15118813	7	7.05336
chr1	15322614	15323013	4	3.58746
chr1	15466214	15466813	5	5.98888
chr1	15478614	15481013	12	7.1353
chr1	15500614	15501213	11	3.79248
chr1	15505014	15506213	13	5.6733
chr1	15586614	15588213	26	5.83092
chr1	15678814	15679613	18	4.85798
chr1	15680414	15681413	12	5.2653
chr1	15682414	15683213	14	7.01123
chr1	15683414	15684213	8	4.39232
chr1	15736214	15736613	0	3.82193
chr1	15742414	15743013	11	4.01487
chr1	15747414	15748013	1	5.3368
chr1	15852814	15853813	5	5.87246
chr1	15943614	15944613	10	4.53948
chr1	16082814	16083213	11	3.58746
chr1	16121414	16122213	6	5
chr1	16122814	16123813	12	5.17889
chr1	16125414	16125813	5	3.5
chr1	16125814	16126213	6	3.58746
chr1	16126414	16128013	12	7.19
chr1	16160614	16162813	16	7.60344
chr1	16173814	16174213	4	3.66993
chr1	16175614	16176813	13	4.46241
chr1	16212614	16213213	5	3.79248
chr1	16275814	16276813	10	4.79323
chr1	16277214	16277613	6	3.66993
chr1	16302214	16303013	6	4.08746
chr1	16321014	16321413	9	3.74793
chr1	16339014	16340213	9	5.30743
chr1	16359214	16359613	6	3.5
chr1	16375014	16375413	1	3.5
chr1	16382414	16382813	11	3.58746
chr1	16399814	16400613	7	4.12928
chr1	16402414	16404013	26	5.26818
chr1	16405414	16405813	9	3.5
chr1	16408814	16409213	2	3.58746
chr1	16424014	16424413	5	3.5
chr1	16465814	16466613	12	4.83289
chr1	16469814	16471213	16	7.30023
chr1	16471414	16473413	16	6.35026
chr1	16481214	16482013	4	4.08746
chr1	16482014	16483213	6	5.61441
chr1	16483414	16483813	6	3.5
chr1	16485414	16486213	9	5.04439
chr1	16488414	16489413	12	7.31477
chr1	16490614	16491213	14	4.45545
chr1	16494014	16494613	3	5.69937
chr1	16499414	16500813	9	6.85842
chr1	16502214	16503013	13	5.16993
chr1	16508214	16509213	10	4.12444
chr1	16533014	16534013	7	4.48289
chr1	16563414	16564013	11	3.90796
chr1	16575214	16575813	8	4.25191
chr1	16678414	16679413	9	5.34683
chr1	16693414	16694413	5	5.94756
chr1	16694614	16695213	7	4.29498
chr1	16766814	16767613	11	4.45943
chr1	16825214	16826613	1	4.42921
chr1	16839614	16840213	5	3.79248
chr1	16840214	16841213	9	5.16096
chr1	16858414	16859013	2	4.49292
chr1	16861614	16862013	3	3.5
chr1	16918214	16918613	5	3.89232
chr1	16939014	16940813	41	6.77259
chr1	16947414	16948413	26	4.2653
chr1	16951214	16951613	6	3.5
chr1	16970614	16971813	34	5.6733
chr1	17004414	17005013	11	3.96241
chr1	17026614	17028613	30	7.58459
chr1	17029614	17030813	34	4.77361
chr1	17033614	17034813	16	4.72989
chr1	17036214	17036813	8	4.0655
chr1	17053414	17054813	34	6.81549
chr1	17198814	17200013	6	4.35137
chr1	17201614	17202213	3	4.41697
chr1	17222014	17223413	21	4.84425
chr1	17230814	17232413	19	5.95943
chr1	17240214	17240813	2	3.90796
chr1	17248014	17248613	11	3.85137
chr1	17287014	17287813	2	4.32193
chr1	17306614	17307613	18	4.59392
chr1	17338214	17339013	10	4.45943
chr1	17380214	17380813	9	4.16172
chr1	17452214	17452813	12	3.79248
chr1	17454614	17455413	5	5.59991
chr1	17559214	17560813	15	6.04689
chr1	17563414	17564013	16	3.90796
chr1	17577014	17577613	5	3.85137
chr1	17577814	17578613	10	4.61471
chr1	17585414	17586413	10	5.55328
chr1	17763814	17765413	7	5.99985
chr1	17766014	17766613	5	3.79248
chr1	17767814	17768213	4	3.82193
chr1	17786814	17787213	6	3.82193
chr1	17814214	17815013	4	5.97728
chr1	17820614	17821213	11	4.20752
chr1	17846214	17846813	4	4.0655
chr1	17856414	17857013	6	4.01487
chr1	17858014	17858413	5	3.82193
chr1	17866214	17866613	2	3.5
chr1	17951214	17951813	7	3.85137
chr1	18207014	18207413	6	3.89232
chr1	18208214	18208813	3	3.90796
chr1	18311014	18311413	4	3.58746
chr1	18438414	18438813	6	4.08496
chr1	18543814	18544413	6	4.52945
chr1	18785014	18785613	4	4.3368
chr1	18907814	18908213	3	3.5
chr1	18911014	18911813	15	4.20945
chr1	18969614	18970813	5	6.61441
chr1	19077814	19078213	5	3.66993
chr1	19228814	19229813	19	5.34683
chr1	19239614	19240013	6	3.58746
chr1	19252814	19253813	12	6.0582
chr1	19282014	19283413	4	4.50321
chr1	19298214	19299013	2	5.59991
chr1	19337414	19338213	11	6.42626
chr1	19378814	19379613	3	4.75489
chr1	19536214	19537413	22	6.33688
chr1	19577814	19578613	9	4.64386
chr1	19638214	19639013	2	4.35755
chr1	19756614	19757413	3	4.61471
chr1	19766814	19767213	5	3.58746
chr1	19777214	19777813	6	4.87994
chr1	19812214	19813013	5	3.9542
chr1	19908614	19909213	3	3.79248
chr1	19923014	19923613	11	3.96241
chr1	19969414	19970213	13	4.67243
chr1	19970414	19970813	3	3.58746
chr1	20031014	20031613	9	4.11441
chr1	20126414	20127013	3	4.37744
chr1	20208414	20209213	10	4.35755
chr1	20230014	20230613	8	3.79248
chr1	20251614	20252413	5	6.24793
chr1	20252814	20253613	7	5.32193
chr1	20511814	20512213	4	3.5
chr1	20707014	20707613	5	4.52945
chr1	20765614	20766213	5	4.45545
chr1	20802814	20803413	8	3.90796
chr1	20813214	20813813	2	4.29498
chr1	20822614	20823213	11	4.90796
chr1	20901614	20902213	15	3.90796
chr1	20902214	20902813	9	3.96241
chr1	20938814	20939413	5	3.90796
chr1	20940214	20940813	9	5.66695
chr1	20959614	20960213	9	4.45545
chr1	20960414	20961613	7	4.61441
chr1	20987814	20988213	8	4.14386
chr1	21023214	21024013	9	4
chr1	21025014	21025413	5	3.5
chr1	21059414	21060013	10	4.25191
chr1	21112614	21114213	7	4.95943
chr1	21348614	21349213	17	4.29498
chr1	21503214	21503613	2	3.5
chr1	21519214	21519613	2	3.95943
chr1	21588014	21589013	19	4.8614
chr1	21649414	21650213	10	3.9542
chr1	21650614	21651613	11	5.83904
chr1	21655614	21656413	13	5.65821
chr1	21660414	21661613	12	4.54041
chr1	21671614	21673013	10	4.76625
chr1	21766214	21767213	9	5.37819
chr1	21864414	21865213	8	4.2854
chr1	21901014	21901613	5	3.79248
chr1	21913214	21914213	8	6.70322
chr1	21965014	21965813	10	4.16993
chr1	21974414	21974813	3	3.58746
chr1	21977614	21978613	7	4.3626
chr1	21985614	21986213	9	4.25191
chr1	22108814	22110613	14	5.49185
chr1	22188414	22189213	7	4.80735
chr1	22263614	22264613	5	5.14282
chr1	22283214	22284013	13	4.35755
chr1	22350614	22353013	22	6.62958
chr1	22366214	22366613	6	3.74793
chr1	22378814	22379413	4	3.96241
chr1	22489614	22490013	5	3.5
chr1	22524214	22524613	9	3.5
chr1	22544214	22545013	12	5.94251
chr1	22743014	22743413	10	3.74793
chr1	22778014	22779413	13	5.10412
chr1	22927014	22927413	6	3.66993
chr1	23007214	23007813	4	3.96241
chr1	23036814	23037613	0	4.39232
chr1	23072414	23073013	8	4.11441
chr1	23168214	23168813	7	3.96241
chr1	23345414	23347213	20	6.70506
chr1	23494014	23494413	2	3.58746
chr1	23495014	23495613	3	4.16172
chr1	23503814	23504613	5	4.24793
chr1	23505614	23506213	8	3.79248
chr1	23670414	23671613	9	5.26211
chr1	23694414	23696013	12	4.89232
chr1	23729414	23730013	7	4.66695
chr1	23730214	23730813	8	4.49292
chr1	23854614	23855213	5	4.25191
chr1	23857014	23858213	6	4.87744
chr1	23866214	23866813	4	4.49292
chr1	23871014	23871813	10	4.52356
chr1	23880814	23883813	33	6.22646
chr1	23884414	23885413	8	4.72168
chr1	23885614	23886613	11	4.90513
chr1	23888614	23889213	4	5.29498
chr1	23912014	23912413	7	3.58746
chr1	23946014	23946613	1	3.96241
chr1	23963814	23964213	3	3.5
chr1	24018014	24018613	9	3.90796
chr1	24069614	24070213	1	3.79248
chr1	24104614	24105413	8	5.04439
chr1	24106414	24106813	4	4.25489
chr1	24117214	24117813	7	4.20752
chr1	24125814	24126213	10	3.58746
chr1	24126814	24127813	5	5.6204
chr1	24136214	24137013	15	7.14975
chr1	24137214	24137613	11	3.82193
chr1	24151614	24152213	12	4.37744
chr1	24194614	24195213	7	3.85137
chr1	24285414	24286813	14	4.84425
chr1	24306214	24307413	11	5.04737
chr1	24397214	24397613	6	3.82193
chr1	24439014	24439413	12	3.66993
chr1	24469014	24469613	6	3.90796
chr1	24476814	24478213	19	4.68379
chr1	24513614	24514613	9	4.3626
chr1	24525614	24526613	11	6.19659
chr1	24643414	24643813	11	3.58746
chr1	24647814	24649413	13	7.85535
chr1	24652414	24653213	8	6.20945
chr1	24689214	24690013	14	4.35755
chr1	24691014	24692613	18	6.65482
chr1	24739814	24740413	5	3.96241
chr1	24741814	24742613	16	4.35755
chr1	24827814	24828413	11	3.96241
chr1	24828814	24830413	8	4.87504
chr1	24841814	24842813	5	5.424
chr1	24868414	24869013	5	3.90796
chr1	24881814	24882613	0	5.90689
chr1	24885414	24886013	7	4.11441
chr1	24889214	24889813	5	4.0655
chr1	24969014	24970413	8	5.29676
chr1	25010014	25010613	3	3.79248
chr1	25051414	25051813	5	3.5
chr1	25071214	25072413	3	6.13378
chr1	25174414	25175413	15	5.46839
chr1	25256614	25257013	1	3.58746
chr1	25263014	25263613	7	3.85137
chr1	25269414	25269813	5	3.89232
chr1	25270214	25270613	6	3.58746
chr1	25292814	25293613	9	5.14975
chr1	25332614	25333213	11	3.90796
chr1	25349014	25349813	14	5.39232
chr1	25417214	25418213	8	6.16995
chr1	25419214	25419613	5	4.08496
chr1	25427214	25427613	6	3.89232
chr1	25427814	25428213	7	3.74793
chr1	25493614	25494813	8	6.37994
chr1	25558614	25559413	16	4.85798
chr1	25566014	25567013	13	4.79323
chr1	25573614	25574613	9	4.29847
chr1	25664814	25665413	3	3.85137
chr1	25756414	25757213	6	4.20945
chr1	25757214	25758213	1	4.45375
chr1	25894814	25896013	10	4.75191
chr1	26146214	26146613	6	3.58746
chr1	26185614	26186213	4	4.90796
chr1	26187614	26188613	8	6.53948
chr1	26197814	26198213	7	3.5
chr1	26201414	26202613	7	6.49542
chr1	26216014	26216613	5	3.79248
chr1	26218814	26219213	3	3.82193
chr1	26232614	26233413	5	5.22882
chr1	26324214	26325213	10	4.8614
chr1	26361614	26362213	7	4.0655
chr1	26362414	26362813	8	3.5
chr1	26437214	26439013	17	5.48113
chr1	26483014	26483813	12	4.2854
chr1	26488214	26489013	4	3.9542
chr1	26490614	26491013	2	3.5
chr1	26496014	26496813	11	4.49185
chr1	26503414	26504213	5	4.75489
chr1	26560214	26560813	6	4.11441
chr1	26606014	26607013	15	4.51146
chr1	26611214	26611813	7	3.85137
chr1	26662814	26663613	7	4.20945
chr1	26677214	26677613	7	3.58746
chr1	26688014	26688413	9	4.30735
chr1	26690214	26690613	7	3.5
chr1	26704414	26705013	17	3.90796
chr1	26713814	26714213	2	3.5
chr1	26758414	26759213	18	4.9542
chr1	26799014	26799813	2	4.24793
chr1	26826814	26827613	3	4
chr1	26856014	26856413	3	3.58746
chr1	26857414	26858013	6	3.79248
chr1	26946814	26948413	11	6.64975
chr1	27003814	27004413	10	3.96241
chr1	27018614	27020213	12	6.26818
chr1	27021614	27023013	5	5.9001
chr1	27023214	27024213	4	4.16096
chr1	27024614	27025013	11	3.58746
chr1	27114214	27114613	5	3.58746
chr1	27115414	27116213	12	4.39232
chr1	27152814	27153813	5	4.19659
chr1	27188414	27189013	15	4.11441
chr1	27189214	27190413	25	5.06507
chr1	27190614	27192213	13	6.08496
chr1	27216414	27217013	10	4.16172
chr1	27286614	27287213	4	4.63378
chr1	27319814	27320413	4	3.79248
chr1	27324214	27324813	5	4.79248
chr1	27337414	27338013	6	4.16172
chr1	27339014	27340013	11	5.8614
chr1	27357614	27358613	14	4.94756
chr1	27371014	27371613	10	4.29498
chr1	27372214	27373013	4	5.10852
chr1	27400614	27401213	2	4.3368
chr1	27449014	27449613	6	4.11441
chr1	27481414	27482013	3	4.79248
chr1	27560614	27561413	5	4.55459
chr1	27648214	27649213	13	6.3626
chr1	27668214	27668813	10	4.41697
chr1	27675614	27676413	6	4.52356
chr1	27684014	27684413	2	3.66993
chr1	27692814	27693813	9	4.29847
chr1	27718014	27719813	10	6.49185
chr1	27816614	27817413	10	4.39232
chr1	27854414	27856013	29	6.36419
chr1	27866814	27867413	10	3.85137
chr1	27868614	27869613	16	4.90513
chr1	27925614	27926213	6	3.90796
chr1	27930414	27930813	2	3.5
chr1	27935014	27935613	8	3.90796
chr1	27970214	27970813	10	3.79248
chr1	27977014	27977813	8	4.55459
chr1	27985614	27986613	7	4.3626
chr1	27998414	27999213	11	4.9542
chr1	28012814	28013813	11	6.92118
chr1	28051814	28052613	4	4.67243
chr1	28052614	28053013	2	3.5
chr1	28157014	28157613	5	3.90796
chr1	28184414	28185013	5	3.96241
chr1	28240814	28241613	12	4.9542
chr1	28285814	28286413	5	3.79248
chr1	28286414	28286813	5	3.66993
chr1	28414414	28415013	16	3.85137
chr1	28520214	28520813	6	4.20752
chr1	28562414	28563413	14	4.39362
chr1	28585414	28586413	9	4.81632
chr1	28655214	28655813	2	4.52945
chr1	28672414	28673213	5	3.9542
chr1	28678014	28678613	8	3.85137
chr1	28695814	28697013	14	5.26211
chr1	28763814	28764813	14	4.56696
chr1	28827414	28828013	5	4.11441
chr1	28832014	28832413	8	3.58746
chr1	28844614	28845413	2	4.24793
chr1	28879014	28879813	7	4.32193
chr1	28908014	28908813	9	4.80735
chr1	28969414	28970213	16	4.52356
chr1	28974814	28976013	14	5.29248
chr1	28995014	28996213	10	4.43544
chr1	29048214	29048813	2	4.01487
chr1	29062814	29063813	8	5.3626
chr1	29064014	29064813	10	4.45943
chr1	29106814	29107213	6	4.08496
chr1	29200014	29200613	9	3.96241
chr1	29208414	29209013	13	4.29498
chr1	29211214	29212013	12	4.67243
chr1	29213414	29213813	4	3.74793
chr1	29282614	29283013	4	3.5
chr1	29447814	29448413	3	4.11441
chr1	29449014	29449413	8	3.58746
chr1	29450614	29451413	3	4.24793
chr1	29508014	29509013	5	5.29847
chr1	29529214	29529813	6	3.96241
chr1	29557214	29557813	10	4.49292
chr1	29562614	29564613	18	5.3614
chr1	29583614	29584213	10	4.29498
chr1	30042614	30043413	9	4.08746
chr1	30052614	30053213	8	3.90796
chr1	30161214	30161813	5	4.49292
chr1	30845614	30846013	3	3.58746
chr1	30851814	30852613	9	6.08746
chr1	30852614	30853013	3	3.66993
chr1	30857014	30857813	5	3.9542
chr1	30998614	30999813	13	6.5213
chr1	31090814	31091613	9	5.44294
chr1	31192214	31192613	6	3.58746
chr1	31194814	31195613	11	4.58496
chr1	31270814	31271613	8	4.45943
chr1	31296414	31297613	13	6.26211
chr1	31326814	31327613	13	5.65821
chr1	31381214	31381613	0	3.5
chr1	31538214	31539213	4	5.08696
chr1	31627414	31628013	4	3.90796
chr1	31628014	31628613	5	4.01487
chr1	31643414	31644013	10	5.13826
chr1	31654214	31655013	7	3.9542
chr1	31688814	31689413	10	4.01487
chr1	31769414	31770013	9	3.85137
chr1	31867414	31867813	7	3.5
chr1	32014414	32015813	20	5.51519
chr1	32039414	32040013	7	4.29498
chr1	32040814	32042413	12	6.26155
chr1	32053214	32054013	8	4.16993
chr1	32054214	32055013	5	4.04439
chr1	32059614	32060013	13	3.82193
chr1	32110014	32111013	11	4.90513
chr1	32135614	32136213	9	3.79248
chr1	32155014	32156213	7	7.34051
chr1	32166414	32167413	12	4.45375
chr1	32179814	32180613	9	4.08746
chr1	32180614	32181813	5	4.54041
chr1	32204814	32205413	7	4.82223
chr1	32226414	32226813	2	3.58746
chr1	32228214	32229013	7	4
chr1	32253814	32254613	12	4.12928
chr1	32281414	32281813	11	3.82193
chr1	32403414	32404613	4	5.23108
chr1	32405214	32406013	8	4.12928
chr1	32409614	32411013	14	5.15091
chr1	32478814	32479813	13	5.59392
chr1	32538014	32539013	5	5.52554
chr1	32573214	32574413	13	5.4757
chr1	32645014	32645813	9	4.16993
chr1	32671014	32671413	8	3.66993
chr1	32687814	32688213	6	3.66993
chr1	32705814	32707413	14	4.97573
chr1	32713614	32714213	4	3.85137
chr1	32757214	32758013	9	4.72792
chr1	32800614	32802013	6	5.52706
chr1	32817014	32817413	4	3.5
chr1	32859814	32860613	5	4.85798
chr1	32913414	32913813	1	3.74793
chr1	32913814	32915213	8	5.9972
chr1	32966014	32967013	5	4.94756
chr1	33004814	33005413	7	3.90796
chr1	33077614	33078213	5	3.90796
chr1	33115814	33116213	10	3.82193
chr1	33116414	33117413	8	4.8614
chr1	33177814	33178413	2	4.63378
chr1	33182214	33182613	10	3.58746
chr1	33190614	33191213	16	4.96241
chr1	33225014	33227813	41	6.48434
chr1	33232214	33232613	7	3.66993
chr1	33235014	33235613	14	4.11441
chr1	33238414	33239213	20	4
chr1	33240814	33241213	8	3.58746
chr1	33282614	33284013	9	5.02259
chr1	33358614	33359213	5	3.79248
chr1	33427814	33429013	11	4.48888
chr1	33429414	33430813	12	4.95387
chr1	33472614	33473213	5	3.79248
chr1	33502214	33503013	11	4.32193
chr1	33515614	33516013	2	3.82193
chr1	33520614	33521813	18	4.43544
chr1	33592614	33593413	8	5.10852
chr1	33684214	33684613	5	3.74793
chr1	33721014	33721613	2	3.85137
chr1	33722214	33722813	2	3.90796
chr1	33812414	33813013	5	4.01487
chr1	33814014	33814613	5	4.41697
chr1	33814814	33816413	12	5.33289
chr1	33896214	33897013	6	4.24793
chr1	33899014	33900013	13	8.01895
chr1	33900614	33901213	8	4.3368
chr1	33902214	33903413	15	7.3259
chr1	33903814	33904413	11	3.90796
chr1	33908814	33910013	12	4.70752
chr1	33921214	33922013	17	5.50779
chr1	33924014	33924813	6	4.49185
chr1	33936214	33936613	11	3.74793
chr1	33937614	33938013	5	3.5
chr1	33938014	33938613	13	3.79248
chr1	33981814	33982613	8	5.33985
chr1	34026214	34026613	12	3.95943
chr1	34078414	34079013	5	4.11441
chr1	34090414	34090813	6	3.58746
chr1	34494414	34494813	4	3.5
chr1	35055814	35056213	5	3.74793
chr1	35083814	35084413	7	3.90796
chr1	35228814	35229613	10	4.24793
chr1	35246814	35247413	7	4.11441
chr1	35252214	35252613	7	3.58746
chr1	35318214	35318813	11	4.29498
chr1	35325014	35325813	12	4.20945
chr1	35331814	35332413	6	4.01487
chr1	35450814	35451213	3	3.82193
chr1	35497214	35497813	11	4.16172
chr1	35544614	35545413	8	4.16993
chr1	35657614	35658013	2	3.74793
chr1	35658214	35659213	6	5.72168
chr1	35734014	35734813	8	5.90689
chr1	36023014	36023813	11	4.12928
chr1	36034414	36035213	9	4.32193
chr1	36106814	36107613	12	4.88264
chr1	36181014	36181413	11	3.74793
chr1	36184014	36185013	11	4.76977
chr1	36234814	36235813	6	4.48289
chr1	36273214	36274613	19	4.72561
chr1	36348614	36349213	5	5.11441
chr1	36359614	36360413	14	4.2854
chr1	36396214	36397213	5	5.06785
chr1	36554214	36554813	6	4.52945
chr1	36614814	36615813	16	4.83904
chr1	36616214	36616613	9	3.74793
chr1	36621214	36622013	8	4.24793
chr1	36622014	36622413	7	3.5
chr1	36689414	36690813	17	5.00571
chr1	36724214	36724613	5	3.74793
chr1	36765414	36766013	8	4.29498
chr1	36771814	36773013	9	6.13378
chr1	36786614	36787613	11	4.79323
chr1	36834614	36835013	7	3.82193
chr1	36839214	36839613	6	3.5
chr1	36840014	36840813	13	4.52356
chr1	36851214	36852613	16	5.68379
chr1	36863214	36863813	9	4.66695
chr1	36866414	36867413	17	4.45375
chr1	36915814	36916813	12	4.39362
chr1	36929414	36930413	15	5.04849
chr1	37116014	37116613	9	4.66695
chr1	37156814	37157613	8	4.64386
chr1	37169214	37169813	9	3.85137
chr1	37578814	37579613	7	5.37504
chr1	37876214	37876613	5	3.74793
chr1	37937014	37938013	15	6.28198
chr1	37939814	37940613	8	5.12928
chr1	37942214	37942613	10	3.58746
chr1	37945214	37945813	10	5.0655
chr1	37979414	37979813	7	3.66993
chr1	37979814	37981013	17	5.79498
chr1	38000014	38000413	8	3.58746
chr1	38019614	38020213	8	4.01487
chr1	38061214	38062013	15	4.08746
chr1	38082614	38083213	6	4.49292
chr1	38139414	38140013	5	3.79248
chr1	38148014	38148613	4	4.73108
chr1	38155814	38156613	10	5.18982
chr1	38157614	38158613	10	4.74593
chr1	38204814	38205413	2	4.56507
chr1	38206814	38207413	9	4.25191
chr1	38218414	38219013	3	3.96241
chr1	38259414	38260213	5	4.55459
chr1	38273214	38275213	8	5.14639
chr1	38325414	38326213	8	4.20945
chr1	38412414	38412813	5	3.66993
chr1	38455414	38456213	9	5.49185
chr1	38465614	38467213	14	5.71917
chr1	38477814	38478813	8	4.98878
chr1	38530014	38530613	8	4.29498
chr1	39035414	39036213	9	5.26679
chr1	39196614	39197013	3	3.5
chr1	39212614	39213013	6	3.58746
chr1	39252214	39252613	6	4.35798
chr1	39255414	39256013	7	3.79248
chr1	39325214	39326013	12	4.24793
chr1	39456214	39457213	5	5.33089
chr1	39490614	39491013	5	3.82193
chr1	39491614	39492813	12	4.43544
chr1	39541614	39542813	13	5.72989
chr1	39547014	39547413	2	3.74793
chr1	39570214	39571813	12	5.77612
chr1	39571814	39572613	7	4.61471
chr1	39582414	39583613	11	6.6733
chr1	39649014	39650213	14	7.56239
chr1	39657614	39658413	11	4.93074
chr1	39783214	39783613	4	3.58746
chr1	39852814	39853813	7	7.18776
chr1	39860214	39860813	7	4.82223
chr1	39864014	39865013	11	5.93707
chr1	39873814	39875213	8	5.50321
chr1	40025214	40025613	3	3.74793
chr1	40025814	40026213	5	3.58746
chr1	40042214	40042613	0	3.5
chr1	40075214	40075613	10	3.66993
chr1	40104814	40106013	13	4.8368
chr1	40119214	40119613	14	3.95943
chr1	40157014	40157413	2	3.74793
chr1	40167414	40168013	14	4.69937
chr1	40254414	40255213	4	4.20945
chr1	40264814	40265613	15	3.9542
chr1	40282814	40283413	9	4.01487
chr1	40348814	40349613	6	4.04439
chr1	40366814	40368413	7	6.58746
chr1	40420414	40421213	7	4.42626
chr1	40425614	40426413	5	4.08746
chr1	40505614	40506813	9	4.89734
chr1	40562614	40563413	9	4.55459
chr1	40573214	40573613	2	4.30735
chr1	40626614	40627613	8	5.08696
chr1	40723214	40724413	11	5.84707
chr1	40780814	40781613	12	4.93074
chr1	40804414	40804813	10	3.58746
chr1	40839214	40839613	1	3.5
chr1	40840014	40840413	5	3.5
chr1	40997014	40997813	17	4.83289
chr1	41099614	41100013	6	3.58746
chr1	41111814	41112613	1	5.37504
chr1	41156814	41158213	11	6.34452
chr1	41174614	41175413	8	4.20945
chr1	41177014	41177613	4	3.79248
chr1	41267614	41268413	5	4.55459
chr1	41341014	41342013	10	6.46109
chr1	41343414	41343813	5	3.82193
chr1	41385214	41385613	7	3.5
chr1	41410614	41411213	3	3.85137
chr1	41418014	41418413	5	3.89232
chr1	41444614	41446013	6	4.97136
chr1	41446214	41447013	13	4.35755
chr1	41469214	41469813	8	4.56507
chr1	41588814	41589413	9	5.66695
chr1	41706814	41707213	4	3.89232
chr1	41707414	41707813	1	3.66993
chr1	41807614	41808213	6	4.56507
chr1	41826614	41827413	7	4.16993
chr1	41837214	41838013	9	4.12928
chr1	41846814	41848613	7	4.80735
chr1	41853214	41853613	4	3.5
chr1	41865014	41865413	3	4.08496
chr1	41889214	41890613	28	4.76625
chr1	41898214	41899213	13	4.8614
chr1	41901614	41902413	10	4.04439
chr1	41961414	41962613	8	7.13378
chr1	42044414	42045013	11	4.37744
chr1	42127814	42129013	8	4.77361
chr1	42248614	42249413	10	5.33985
chr1	42306214	42307213	12	6.33089
chr1	42315614	42316013	4	3.89232
chr1	42335814	42336213	10	3.89232
chr1	42383414	42384013	6	3.90796
chr1	42385614	42386013	2	3.58746
chr1	42421014	42421813	8	4.35755
chr1	42501014	42501413	3	3.5
chr1	42612614	42613013	11	3.66993
chr1	42623214	42623613	5	3.58746
chr1	42638014	42638413	6	3.5
chr1	42800014	42801413	4	5.31057
chr1	42846014	42847013	5	4.2653
chr1	42921814	42922813	16	4.29847
chr1	42928414	42929213	4	4.42626
chr1	43123614	43124813	16	6.67906
chr1	43147614	43148413	5	4.64386
chr1	43148414	43149213	3	4.42626
chr1	43232214	43233413	10	4.97431
chr1	43289414	43289813	3	3.89232
chr1	43312014	43312613	9	3.85137
chr1	43388614	43389213	8	3.85137
chr1	43389614	43390413	8	4.39232
chr1	43390414	43390813	3	3.66993
chr1	43402014	43402813	20	4.32193
chr1	43406414	43407213	8	5.35755
chr1	43407214	43408213	17	4.39362
chr1	43423614	43425213	10	5.62928
chr1	43428214	43428613	5	3.5
chr1	43432614	43433413	14	4.49185
chr1	43473214	43475013	11	8.17825
chr1	43608814	43609813	7	6.61382
chr1	43637614	43638413	11	5.08746
chr1	43672414	43673013	10	3.90796
chr1	43680614	43681213	11	4.11441
chr1	43749614	43750013	3	3.58746
chr1	43787014	43787413	7	3.82193
chr1	43814014	43815613	14	5.08496
chr1	43818414	43819013	8	4.20752
chr1	43824014	43825213	10	4.48888
chr1	43831814	43832213	5	3.74793
chr1	43833414	43834413	11	4.88343
chr1	43838414	43839813	18	7.10412
chr1	43855014	43856013	17	4.79323
chr1	43918614	43920013	22	5.19624
chr1	43937814	43938613	3	4.93074
chr1	43997014	43997813	2	4
chr1	44047614	44048413	14	5.44294
chr1	44115414	44116613	8	4.75191
chr1	44172814	44173813	12	4.48289
chr1	44249214	44250013	14	5.37504
chr1	44287614	44288213	5	4.0655
chr1	44300614	44301013	12	3.66993
chr1	44302014	44302613	13	4.3368
chr1	44350814	44351813	7	5.02886
chr1	44353414	44354013	8	3.79248
chr1	44387414	44388013	5	4.29498
chr1	44395014	44395813	5	6.12928
chr1	44399014	44400413	16	4.42921
chr1	44412014	44412813	8	4.70044
chr1	44440014	44441013	11	5.02886
chr1	44441214	44441813	12	4.20752
chr1	44457014	44458013	8	4.12444
chr1	44471414	44471813	4	3.66993
chr1	44495414	44497613	18	5.61013
chr1	44554814	44555813	11	4.51146
chr1	44620214	44621213	13	4.9265
chr1	44678814	44679413	9	5.20752
chr1	44703614	44704213	5	4.11441
chr1	44820614	44821213	5	4.0655
chr1	44870614	44871613	8	4.69702
chr1	44997614	44998613	14	5.23135
chr1	45011614	45012813	9	5.46241
chr1	45025414	45026013	11	4.16172
chr1	45037814	45038213	8	3.5
chr1	45053414	45054013	11	4.56507
chr1	45097214	45098213	7	5.23135
chr1	45121214	45121613	8	3.66993
chr1	45154614	45155613	8	5.95798
chr1	45166814	45167213	6	3.58746
chr1	45178814	45179413	9	5.5113
chr1	45180614	45181213	4	4.01487
chr1	45187014	45188213	20	4.99292
chr1	45196214	45197213	8	5.17889
chr1	45205214	45205613	9	3.74793
chr1	45240814	45241613	8	4.64386
chr1	45251814	45252413	12	4.11441
chr1	45259214	45259813	5	4.25191
chr1	45265214	45266413	7	5.16695
chr1	45272614	45274013	22	5.98003
chr1	45274014	45274413	4	3.5
chr1	45284814	45286413	21	4.92626
chr1	45292814	45293613	6	4.20945
chr1	45321414	45321813	4	3.89232
chr1	45452014	45452613	13	4.45545
chr1	45476614	45477213	3	3.85137
chr1	45477414	45478213	4	4.2854
chr1	45484214	45484813	6	3.85137
chr1	45671414	45672613	12	4.46241
chr1	45712414	45713013	6	4.56507
chr1	45769014	45770813	18	7.29155
chr1	45805414	45806613	17	4.89734
chr1	45956814	45957213	9	3.58746
chr1	45965214	45966413	17	5.88743
chr1	45987214	45988013	11	5.04439
chr1	46016214	46017013	7	4.20945
chr1	46048814	46050413	12	5.29442
chr1	46151814	46153213	18	4.52706
chr1	46153614	46154213	9	3.79248
chr1	46216014	46216813	9	4.20945
chr1	46268814	46269613	8	4.42626
chr1	46357814	46358613	5	6.14975
chr1	46444614	46445413	6	5.12928
chr1	46505014	46505813	8	4.04439
chr1	46598214	46599013	14	5.2854
chr1	46645614	46646413	21	4.39232
chr1	46648614	46649613	17	5.12444
chr1	46664014	46664613	5	3.79248
chr1	46713214	46713613	4	3.74793
chr1	46767414	46768413	4	4.83904
chr1	46768614	46769813	12	5.43544
chr1	46805014	46805813	3	4.55459
chr1	46806014	46807013	13	4.76977
chr1	46813614	46814213	4	3.90796
chr1	46859614	46860613	8	6.28198
chr1	46867614	46868213	11	4.76211
chr1	46908214	46908613	12	3.66993
chr1	46931814	46933013	5	5.81604
chr1	46954614	46955813	14	5.40796
chr1	46982614	46983413	9	4.32193
chr1	47000614	47001213	8	4.11441
chr1	47133614	47134413	8	4.45943
chr1	47152814	47153413	7	3.96241
chr1	47184414	47185413	10	5.49725
chr1	47456614	47457213	4	5.22989
chr1	47644614	47645213	11	4.37744
chr1	47779414	47780413	14	5.79323
chr1	47799014	47800813	18	5.43741
chr1	47902014	47902413	5	3.5
chr1	47902814	47904013	4	4.8368
chr1	48174614	48175813	5	5.71875
chr1	48176214	48176613	6	3.89232
chr1	48216614	48217413	8	4.85798
chr1	48221014	48221413	2	3.5
chr1	48249414	48250213	5	4.20945
chr1	48337414	48338013	9	3.85137
chr1	48456614	48457213	4	4.29498
chr1	48463214	48463613	4	3.5
chr1	48518014	48518613	6	5.04041
chr1	48559414	48559813	5	3.5
chr1	48996414	48996813	6	3.5
chr1	49085014	49085613	4	4.49292
chr1	49383414	49384013	4	4.66695
chr1	50733614	50734213	3	4.20752
chr1	50798614	50799213	5	3.79248
chr1	51425413	51426412	8	5.16096
chr1	51433613	51435012	10	4.88172
chr1	51435213	51436012	9	4.04439
chr1	51443613	51444612	9	4.74593
chr1	51701613	51703012	17	5.15091
chr1	51749813	51750812	12	6.57375
chr1	51762413	51763012	9	4.41697
chr1	51781613	51782412	7	5.90689
chr1	51796813	51797412	15	4.0655
chr1	51983413	51985212	20	5.18322
chr1	52006813	52007412	8	4.01487
chr1	52035213	52036012	10	4.20945
chr1	52082613	52083212	7	3.79248
chr1	52088013	52088612	7	3.96241
chr1	52102613	52103412	13	4.61471
chr1	52195013	52195812	4	4.32193
chr1	52344213	52345212	15	5.10582
chr1	52498813	52499812	9	5.67193
chr1	52520813	52521412	7	3.96241
chr1	52521613	52522612	9	4.64639
chr1	52607413	52608412	6	4.76977
chr1	52623813	52624612	11	5.90689
chr1	52708813	52709212	5	4.25489
chr1	52831613	52832212	5	4.0655
chr1	52869613	52870612	6	4.72168
chr1	53019013	53019612	4	3.90796
chr1	53040013	53040812	5	4.52356
chr1	53163613	53164612	7	4.424
chr1	53166413	53167012	3	4.01487
chr1	53168613	53169412	11	4
chr1	53299213	53299612	3	3.5
chr1	53386813	53387812	6	4.59392
chr1	53392413	53393212	4	4.04439
chr1	53480213	53480812	9	4.85137
chr1	53685813	53686612	11	4.75489
chr1	53703813	53704612	15	6.93664
chr1	53791813	53792412	6	3.96241
chr1	53793613	53794412	1	4.24793
chr1	53816413	53817012	7	4.29498
chr1	53878613	53879812	12	6.81081
chr1	53935813	53936212	9	3.82193
chr1	54007413	54008612	26	5.16695
chr1	54135013	54135812	11	4.55459
chr1	54147613	54148212	14	3.90796
chr1	54150613	54151812	12	6.12537
chr1	54194213	54194612	3	3.5
chr1	54303613	54304612	7	7.08696
chr1	54355213	54355612	6	3.82193
chr1	54411013	54411612	4	3.85137
chr1	54422813	54423412	18	5.56507
chr1	54481813	54482612	11	4.9542
chr1	54518613	54519612	10	4.8614
chr1	54587413	54587812	5	3.5
chr1	54623613	54624212	7	5.13826
chr1	54665613	54666012	4	3.5
chr1	54692813	54693412	5	4.29498
chr1	54842413	54843012	4	4.45545
chr1	54872013	54872412	2	3.89232
chr1	54872813	54873812	10	5.31477
chr1	54886813	54887212	9	3.66993
chr1	54925213	54925812	6	4.69937
chr1	54926013	54926412	8	3.66993
chr1	54944813	54945212	8	3.66993
chr1	54953613	54955612	10	6.49891
chr1	54959213	54959812	6	4.76211
chr1	54965413	54965812	7	3.5
chr1	55007413	55008612	9	5.92669
chr1	55029813	55030612	8	5.08746
chr1	55137613	55138012	5	3.58746
chr1	55181213	55182012	9	4.2854
chr1	55352013	55353412	13	4.74607
chr1	55436813	55437612	7	4.20945
chr1	55487413	55488212	14	4.35755
chr1	55504813	55506212	12	4.5736
chr1	55680613	55681812	10	5.13378
chr1	55683213	55683612	2	3.5
chr1	55743013	55743412	11	3.58746
chr1	55746213	55747012	9	5
chr1	55751413	55752012	11	3.85137
chr1	55828213	55828612	6	3.5
chr1	55843213	55843612	11	3.66993
chr1	55844013	55844812	12	4.78136
chr1	55850013	55851212	11	7.40796
chr1	55886813	55887412	13	3.79248
chr1	55894413	55895612	16	7.97898
chr1	55909013	55909612	7	5.04041
chr1	55929413	55930412	8	4.19659
chr1	55938213	55939612	13	6.96264
chr1	55939813	55940212	8	3.89232
chr1	55940413	55941012	16	4.01487
chr1	55970013	55970612	11	4.11441
chr1	56038413	56039412	15	6.81632
chr1	56044813	56045612	10	4.93074
chr1	56046013	56047012	9	5.60722
chr1	56050413	56051012	5	3.79248
chr1	56160013	56160412	9	3.66993
chr1	56172813	56173612	9	5.32193
chr1	56174413	56175012	2	4.52945
chr1	56177613	56178612	9	5.60722
chr1	56184213	56185212	7	5.98878
chr1	56247413	56248412	15	5.17889
chr1	56293013	56293412	4	3.74793
chr1	56293613	56294612	3	6.44637
chr1	56333613	56334012	3	3.66993
chr1	56530413	56531012	5	3.96241
chr1	56842213	56843012	10	6.05528
chr1	56851013	56851412	5	3.89232
chr1	56890613	56891612	18	4.96832
chr1	56922013	56923012	11	4.72168
chr1	56959813	56960212	5	3.66993
chr1	57044813	57045612	10	4.9542
chr1	57047013	57047812	9	4.49185
chr1	57110813	57111412	7	4.01487
chr1	57153813	57155012	5	7.81343
chr1	57269213	57269612	9	3.95943
chr1	58088413	58089012	4	4.69937
chr1	58628613	58629012	2	3.74793
chr1	58861013	58861612	3	4.98888
chr1	59011813	59012812	13	4.69702
chr1	59039213	59039812	4	4.01487
chr1	59049613	59050812	12	4.89734
chr1	59193013	59193412	9	3.5
chr1	59221013	59221812	19	4.35755
chr1	59249013	59249412	4	3.5
chr1	59249413	59250612	3	5.84707
chr1	59250613	59251812	13	4.43544
chr1	59280013	59282412	17	5.95571
chr1	59314413	59315212	12	5.71425
chr1	59347013	59347812	11	4.20945
chr1	59348013	59349612	14	6.51123
chr1	59350813	59351412	7	5.73108
chr1	59369013	59370012	14	4.90513
chr1	59398613	59399012	5	3.58746
chr1	59622213	59623212	8	6.46109
chr1	59755613	59756412	10	4.08746
chr1	59762013	59763012	9	5.24843
chr1	59764413	59765212	5	4.70044
chr1	59892813	59893412	3	4.29498
chr1	59942813	59943412	12	3.96241
chr1	60022213	60023212	13	7.50081
chr1	60196413	60197412	12	4.64639
chr1	60280213	60280612	4	3.5
chr1	60598613	60599612	10	5.39362
chr1	60746813	60748012	15	6.92184
chr1	61291213	61291812	5	4.69937
chr1	61515413	61517012	11	5.41886
chr1	61522613	61524012	9	5.5736
chr1	61542413	61543212	9	4.90689
chr1	61543413	61544012	2	4.73108
chr1	61545413	61546012	6	4.45545
chr1	61547213	61548612	11	4.80578
chr1	61709613	61710412	5	4.2854
chr1	61919013	61919412	5	3.5
chr1	62107413	62107812	4	3.5
chr1	62190613	62191412	16	4.24793
chr1	62207613	62208812	12	4.85727
chr1	62380413	62381012	7	4.90796
chr1	62541813	62542412	8	3.90796
chr1	62587413	62588012	0	4.49292
chr1	62696413	62696812	4	3.74793
chr1	62787013	62787412	1	3.5
chr1	62799013	62799812	12	5.42626
chr1	62901613	62903412	10	6.03709
chr1	63153213	63153612	1	3.58746
chr1	63153613	63154612	6	4.64639
chr1	63249213	63250212	14	4.56696
chr1	63782613	63783012	4	3.5
chr1	63783013	63783412	8	3.5
chr1	63793213	63793612	5	3.5
chr1	63833013	63833412	3	3.82193
chr1	63988613	63989412	14	6.14975
chr1	64058813	64060612	17	5.04439
chr1	64127613	64129012	10	6.08818
chr1	64179813	64180412	8	5.93544
chr1	64197213	64197812	9	4.01487
chr1	64239213	64240012	4	4.58496
chr1	64729013	64729412	7	3.5
chr1	64935413	64936212	5	3.9542
chr1	64968613	64969012	2	3.95943
chr1	65129213	65129812	4	5.22989
chr1	65210013	65211212	7	4.43544
chr1	65363613	65364612	12	5.56696
chr1	65431813	65432412	2	3.79248
chr1	65468013	65469012	8	4.19659
chr1	65532213	65533812	8	5.74793
chr1	65541013	65541412	6	4.92626
chr1	65613213	65613812	0	3.90796
chr1	65614213	65614812	8	4.11441
chr1	65719813	65720412	4	3.85137
chr1	65774813	65775412	3	3.79248
chr1	65886213	65886812	6	3.85137
chr1	65978813	65979412	10	4.20752
chr1	66634813	66635412	10	4.16172
chr1	66696813	66697212	2	3.74793
chr1	66736813	66737412	9	4.25191
chr1	66760413	66761012	4	4.96241
chr1	66764013	66764612	3	4.29498
chr1	66767813	66768212	9	3.66993
chr1	66789613	66790212	4	4.25191
chr1	66815613	66816412	7	5.76818
chr1	66871213	66871612	8	3.66993
chr1	67008013	67008412	2	3.5
chr1	67008813	67009812	7	6.40889
chr1	67029013	67029412	11	3.82193
chr1	67390213	67391412	6	5.0113
chr1	67391613	67392012	2	3.66993
chr1	67395613	67396212	6	4.20752
chr1	67519213	67520412	8	4.72989
chr1	67628613	67629012	3	4.20044
chr1	67727413	67727812	3	3.74793
chr1	67895613	67897012	10	5.18129
chr1	68024813	68025412	13	4.0655
chr1	68027413	68027812	8	3.58746
chr1	68140013	68140812	10	4.04439
chr1	68150613	68151412	8	5.2854
chr1	68152013	68153012	12	5.72168
chr1	68166013	68167012	16	7.2653
chr1	68178813	68179812	10	4.67193
chr1	68182413	68182812	6	3.58746
chr1	68215213	68216212	16	4.45375
chr1	68297613	68298212	7	3.85137
chr1	68298813	68299412	3	3.79248
chr1	68315613	68316812	13	4.87744
chr1	68435613	68436212	5	3.96241
chr1	68444813	68445412	9	3.96241
chr1	68593613	68594612	10	5.87246
chr1	68663413	68664012	8	4.0655
chr1	68665213	68665812	5	4.52945
chr1	68670613	68671212	3	4.16172
chr1	68672613	68673212	4	3.85137
chr1	68679413	68680212	9	6.76155
chr1	68697413	68698812	13	5.28282
chr1	68757413	68757812	6	3.5
chr1	68779613	68780412	8	5.79442
chr1	68786013	68786412	7	3.58746
chr1	68788013	68789812	17	8.14636
chr1	68796613	68797012	12	3.66993
chr1	68801613	68802012	4	3.5
chr1	68808213	68808812	8	5.25191
chr1	68818213	68818812	12	4.45545
chr1	68824613	68825212	14	4.41697
chr1	68841413	68842012	2	3.85137
chr1	68843813	68844612	9	4.2854
chr1	68844613	68845412	12	4.80735
chr1	68849813	68851212	9	6.77125
chr1	68925413	68926012	7	3.96241
chr1	68930413	68931212	7	5.42626
chr1	68962413	68963212	5	4.24793
chr1	69016813	69018012	11	6.19937
chr1	69055613	69056412	15	4.35755
chr1	69381413	69382012	11	3.85137
chr1	69382013	69382612	13	4.01487
chr1	69959813	69960412	5	5.20752
chr1	70395013	70395412	4	3.58746
chr1	70500013	70500412	6	3.89232
chr1	70670813	70671812	13	5.60722
chr1	70686813	70687612	3	4.61471
chr1	70820013	70821012	10	4.94756
chr1	70876213	70877212	18	4.424
chr1	70895213	70896012	2	5.26679
chr1	70923613	70924012	5	3.5
chr1	71546413	71546812	7	3.66993
chr1	71546813	71547212	5	3.58746
chr1	71956013	71956612	5	5.96241
chr1	72326613	72327212	5	4.63378
chr1	72832013	72832612	7	4.66695
chr1	73102213	73102812	9	4.20752
chr1	73649213	73649612	5	3.58746
chr1	74059013	74060012	8	4.16096
chr1	74068013	74068812	4	3.9542
chr1	74070213	74071012	6	5.67243
chr1	74305613	74306212	3	4.11441
chr1	74663213	74664212	16	5.96832
chr1	75198613	75199212	7	4.01487
chr1	75437613	75438212	5	4.98888
chr1	75499813	75500612	4	6.45943
chr1	75731213	75732012	8	4.75489
chr1	75966213	75966812	10	3.85137
chr1	76138413	76138812	8	3.5
chr1	76190013	76190612	6	3.90796
chr1	76251813	76252212	6	3.74793
chr1	76539813	76540612	4	4.67243
chr1	76619813	76620612	9	4.12928
chr1	76658213	76658612	2	3.5
chr1	76703413	76704412	11	6.53252
chr1	76719613	76720612	10	6.08696
chr1	76791613	76792212	8	3.79248
chr1	76796613	76797212	10	4.96241
chr1	76809213	76809612	6	3.66993
chr1	77464213	77464812	1	4.25191
chr1	77490013	77490812	6	6.59246
chr1	77684813	77685412	8	4.45545
chr1	78002413	78003212	12	4.58496
chr1	78148013	78149812	13	5.18322
chr1	78224613	78225812	5	4.40796
chr1	78444613	78445612	10	4.3626
chr1	78558213	78558612	2	3.74793
chr1	78567213	78568412	11	5.0113
chr1	78576213	78576612	4	3.58746
chr1	78622813	78623212	7	4.20044
chr1	79083213	79083612	9	3.74793
chr1	79115413	79115612	2	4.58496
chr1	79148613	79149212	6	4.41697
chr1	79297213	79298012	4	4.35755
chr1	79545413	79545812	8	3.66993
chr1	79658813	79659812	9	6.08696
chr1	79788813	79789212	7	3.58746
chr1	80395213	80395612	2	3.58746
chr1	80910613	80911212	5	4.29498
chr1	80996813	80997412	4	5.87994
chr1	81000213	81001212	9	6.34683
chr1	81640613	81641012	12	3.95943
chr1	82016413	82017012	12	3.85137
chr1	82342613	82343212	5	4.25191
chr1	82951213	82951612	3	3.5
chr1	83030613	83031812	8	6.87243
chr1	83089213	83089612	6	3.82193
chr1	83097613	83098412	5	6.15987
chr1	84103213	84103612	4	3.95943
chr1	84464413	84465412	9	5.93707
chr1	84543013	84544412	16	4.68379
chr1	84555013	84555612	12	4.0655
chr1	84569013	84569412	10	3.5
chr1	84609813	84610212	2	3.58746
chr1	84610813	84611412	3	4.52945
chr1	84611813	84613012	8	6.37994
chr1	84618013	84618812	9	4.93074
chr1	84621413	84623012	17	7.05459
chr1	84625213	84626012	6	6.21917
chr1	84627813	84628412	10	4.16172
chr1	84632213	84632612	5	3.58746
chr1	84633813	84635012	14	4.72989
chr1	84639613	84640412	11	6.92481
chr1	84680213	84680612	4	3.89232
chr1	84713013	84713812	4	5.47573
chr1	84719413	84720412	17	6.90513
chr1	84737013	84738012	14	6.84466
chr1	84754813	84755412	5	3.79248
chr1	84763813	84765212	14	5.71526
chr1	84765213	84766012	11	5.40939
chr1	84768013	84769412	12	5.58501
chr1	84785213	84786012	13	6.19967
chr1	84813413	84814612	16	6.04737
chr1	84816013	84816812	1	5.20945
chr1	84819213	84820212	16	5.68453
chr1	84830813	84832212	15	7.77872
chr1	84853213	84854012	12	4
chr1	84855613	84856412	6	6.05528
chr1	84867613	84868212	4	3.90796
chr1	84872013	84872412	8	3.5
chr1	84892813	84893812	18	5.2653
chr1	84893813	84894212	5	3.95943
chr1	84899413	84899812	9	3.58746
chr1	84900013	84900612	12	4.0655
chr1	84901413	84901812	10	3.5
chr1	84944813	84945612	6	4.24793
chr1	84971413	84972812	11	5.19624
chr1	85036213	85036612	10	3.5
chr1	85064013	85064612	13	3.90796
chr1	85064813	85065412	12	3.79248
chr1	85069213	85070612	13	6.20365
chr1	85085013	85085412	3	3.82193
chr1	85086213	85087012	9	4.55459
chr1	85155613	85156812	5	4.77361
chr1	85219013	85219612	4	4.20752
chr1	85237613	85238412	16	4.12928
chr1	85248013	85248612	4	3.96241
chr1	85358413	85359612	8	5.4757
chr1	85411613	85412212	4	4.41697
chr1	85513813	85514612	6	4.80735
chr1	85516213	85517012	7	4.78136
chr1	85524413	85525012	3	4.16172
chr1	85665813	85668012	12	5.84771
chr1	85742013	85742812	11	4.67243
chr1	85744413	85745012	11	3.79248
chr1	85755013	85755612	10	3.85137
chr1	85763413	85764412	14	4.9265
chr1	85774013	85774412	5	3.74793
chr1	85786213	85786812	2	3.79248
chr1	85794413	85795212	11	6.76818
chr1	85804813	85805212	3	3.82193
chr1	85929013	85929412	3	3.5
chr1	85930013	85931412	15	5.69435
chr1	85992813	85993212	8	3.5
chr1	86021613	86022612	11	4.56696
chr1	86042013	86043212	15	5.43544
chr1	86045813	86047412	21	5.25489
chr1	86072813	86073412	13	4.20752
chr1	86173813	86174812	7	4.29847
chr1	86288213	86288612	9	3.66993
chr1	86315813	86316612	6	5.49185
chr1	86861413	86862212	8	4.39232
chr1	86981213	86981612	5	3.66993
chr1	87170013	87171212	14	5.16695
chr1	87239813	87240812	16	5.46839
chr1	87246413	87247212	11	4.35755
chr1	87379613	87381612	16	5.99725
chr1	87793813	87795212	5	5.73587
chr1	87797213	87797812	4	3.79248
chr1	87800813	87801812	6	4.23135
chr1	87869813	87870412	7	4.45545
chr1	87929613	87930212	11	4.11441
chr1	88260813	88261212	6	3.5
chr1	88271613	88272212	7	4.3368
chr1	88419413	88419812	7	3.5
chr1	88641213	88642012	13	5.50779
chr1	88646213	88646612	8	4.30735
chr1	88793213	88794012	8	5.91886
chr1	88928213	88928612	2	3.74793
chr1	89078413	89079012	9	4.11441
chr1	89149413	89150212	4	4.78136
chr1	89150213	89151012	5	4.04439
chr1	89163813	89164412	4	4.20752
chr1	89356813	89358212	25	5.18129
chr1	89450613	89452012	12	4.84425
chr1	89458013	89459212	10	5.5655
chr1	89727613	89728012	7	3.74793
chr1	89989613	89991412	14	5.22239
chr1	90098013	90099212	9	4.66172
chr1	90099213	90099612	7	3.5
chr1	90228613	90229012	7	3.5
chr1	90286213	90287212	4	4.29847
chr1	90308613	90309412	5	5.42626
chr1	90331613	90332012	6	5.11471
chr1	90460213	90461412	6	5.4757
chr1	90868613	90869212	6	5.20752
chr1	91287013	91287612	4	4.85137
chr1	91486813	91488212	13	5.05575
chr1	91852413	91853212	54	7.19476
chr1	91869813	91870612	4	4.2854
chr1	91966213	91967412	13	5.21531
chr1	92197813	92198612	12	5.04439
chr1	92343813	92344412	4	3.79248
chr1	92348813	92349612	5	4.35755
chr1	92351213	92352412	10	5.15046
chr1	92356413	92357012	8	4.11441
chr1	92495413	92496212	5	5.06609
chr1	92545613	92546212	12	3.90796
chr1	92625413	92625812	2	3.5
chr1	92764013	92764812	9	4.45943
chr1	92951013	92952012	3	5.00896
chr1	92952213	92952612	2	3.5
chr1	93250213	93251412	5	4.97431
chr1	93270413	93270812	4	3.5
chr1	93297213	93298212	11	5.06785
chr1	93324213	93324612	8	3.74793
chr1	93416613	93417212	6	5.58256
chr1	93426013	93426612	10	3.79248
chr1	93427013	93427412	2	3.58746
chr1	93544213	93545212	13	7.2611
chr1	93545413	93545812	7	3.58746
chr1	93645813	93646612	3	4.9542
chr1	93811013	93812012	13	5.12444
chr1	93812013	93812612	16	4.49292
chr1	93905613	93906412	12	5.61471
chr1	93907813	93908212	4	3.5
chr1	93912413	93913012	11	5.01487
chr1	93913413	93915212	17	5.43741
chr1	94081013	94081612	8	4.52945
chr1	94087613	94088212	7	3.90796
chr1	94129013	94129412	10	3.66993
chr1	94130213	94130812	7	3.79248
chr1	94132213	94133012	12	5.58496
chr1	94135613	94136212	3	5.22989
chr1	94137613	94138412	17	4.67243
chr1	94146213	94147812	12	5.55528
chr1	94158413	94159412	24	5.59392
chr1	94159613	94160212	15	4.11441
chr1	94167013	94167612	9	4.66695
chr1	94186413	94187012	3	4.29498
chr1	94203613	94204412	6	4.16993
chr1	94245013	94245812	8	4.58496
chr1	94279213	94280212	15	6.37042
chr1	94311213	94314012	23	5.85121
chr1	94344413	94345212	9	4.49185
chr1	94374213	94374612	10	3.82193
chr1	94374813	94375612	7	5.02237
chr1	94496613	94497212	8	4.25191
chr1	94499213	94499812	9	4.25191
chr1	94509813	94510412	8	4.16172
chr1	94511013	94511812	5	4.78136
chr1	94528813	94529612	16	4.93074
chr1	94532613	94533012	5	3.5
chr1	94533413	94535812	33	7.79248
chr1	94547213	94548012	11	3.9542
chr1	94566413	94567212	10	4.52356
chr1	94586813	94587612	7	5.10852
chr1	94702413	94703812	22	5.24018
chr1	94705213	94705612	9	3.66993
chr1	94712213	94714012	20	6.70966
chr1	94730013	94731012	16	4.29847
chr1	94736213	94736812	17	4.0655
chr1	94737013	94738412	38	4.80578
chr1	94744413	94744812	8	3.5
chr1	94746613	94747812	20	7.53089
chr1	94750613	94751412	13	5.53916
chr1	94752213	94753012	7	4.61471
chr1	94764213	94764812	12	4.3368
chr1	94765413	94767612	44	6.39441
chr1	94774613	94775412	12	4.24793
chr1	94775413	94776812	27	7.4101
chr1	94778213	94778612	11	3.66993
chr1	94781813	94782412	7	4.01487
chr1	94782813	94783812	19	4.16096
chr1	94788213	94789012	14	4.85798
chr1	94789013	94790212	11	5.44899
chr1	94790813	94792412	20	5.91785
chr1	94792613	94793412	13	6.04439
chr1	94795413	94796012	14	3.90796
chr1	94797613	94798212	14	4.01487
chr1	94798413	94799212	13	4.35755
chr1	94883213	94885012	18	5.44846
chr1	95007013	95008012	10	4.33089
chr1	95045213	95046412	16	5.82646
chr1	95070613	95072012	17	7.1316
chr1	95083013	95083412	7	3.66993
chr1	95086813	95087612	14	5.14975
chr1	95088413	95088812	11	3.95943
chr1	95109213	95109812	15	4.45545
chr1	95111613	95112212	4	4.45545
chr1	95113613	95114212	13	3.96241
chr1	95119013	95119412	7	3.5
chr1	95119413	95120612	14	4.63826
chr1	95122213	95122812	3	4.45545
chr1	95123213	95124212	7	5.12444
chr1	95154213	95154612	10	3.82193
chr1	95167813	95168212	4	3.66993
chr1	95179213	95179812	10	4.45545
chr1	95193413	95194012	14	4.20752
chr1	95200413	95201812	12	4.59632
chr1	95202813	95203612	14	5.58496
chr1	95221213	95221812	7	4.29498
chr1	95263413	95264412	5	4.424
chr1	95267413	95268412	7	4.64639
chr1	95320013	95320412	2	3.58746
chr1	95329413	95330012	8	3.79248
chr1	95391813	95393212	13	5.18129
chr1	95508813	95509412	13	4.20752
chr1	95538213	95539012	13	4.08746
chr1	95582213	95583812	12	5.28136
chr1	95699213	95700212	2	5.04849
chr1	95849813	95850812	9	6.75193
chr1	96377213	96378012	2	4.24793
chr1	96699613	96700212	5	5.04041
chr1	96828013	96828812	7	5.39232
chr1	97187613	97188012	9	3.58746
chr1	97311013	97311412	9	4.40689
chr1	97991213	97991612	3	3.95943
chr1	98097613	98098012	6	3.82193
chr1	98386413	98387212	5	4.88264
chr1	98646613	98647012	9	3.5
chr1	98670813	98671212	7	3.66993
chr1	98781813	98782212	3	4.02356
chr1	98789213	98790212	14	4.69702
chr1	98791413	98792012	5	4.73108
chr1	98834613	98835212	3	4.16172
chr1	98895413	98896012	4	3.79248
chr1	98924013	98924412	5	3.66993
chr1	98954613	98955012	10	3.66993
chr1	99127013	99128012	7	4.19659
chr1	99337013	99337412	9	3.82193
chr1	100315413	100316012	13	4.37744
chr1	100435213	100436212	7	5.19659
chr1	100503213	100504812	18	5.15821
chr1	100598013	100599012	7	6.28198
chr1	100731213	100732412	15	5.16695
chr1	100816613	100818212	20	5.66993
chr1	100929213	100929612	4	3.66993
chr1	101326013	101326612	10	4.76211
chr1	101360013	101361012	6	4.69702
chr1	101361413	101362012	6	3.96241
chr1	101491013	101492012	21	4.98878
chr1	101723413	101724012	11	4.01487
chr1	101754013	101754612	5	4.11441
chr1	101760613	101761212	5	4.20752
chr1	101775013	101775412	3	3.74793
chr1	101847613	101848212	6	5.37744
chr1	102246813	102247612	12	4.97728
chr1	102315013	102315412	3	3.5
chr1	103241613	103242212	3	4.41697
chr1	103345013	103345612	8	5.01487
chr1	104068213	104069012	9	4.32193
chr1	104642678	104643277	4	3.96241
chr1	104738078	104738477	9	3.58746
chr1	106041478	106041877	5	3.5
chr1	106774678	106775077	4	3.5
chr1	107163078	107163477	7	3.5
chr1	107619478	107619877	3	4.14386
chr1	107727678	107728077	1	3.74793
chr1	108112878	108113477	8	4.01487
chr1	108742278	108743277	3	4.72168
chr1	108743278	108743677	7	3.58746
chr1	109102278	109102877	3	3.90796
chr1	109234478	109236077	17	6.12205
chr1	109262678	109263277	14	4.37744
chr1	109288878	109289477	10	3.85137
chr1	109358878	109359477	7	3.90796
chr1	109372878	109373677	14	5.14975
chr1	109408078	109408877	13	6.9542
chr1	109419278	109419877	5	4.0655
chr1	109505678	109506477	4	4.42626
chr1	109584478	109584877	4	3.89232
chr1	109618278	109618877	8	4.41697
chr1	109633078	109633677	9	4.0655
chr1	109642478	109643677	10	5.93634
chr1	109739878	109740477	9	4.01487
chr1	109756278	109757877	26	5.68982
chr1	109783478	109783877	5	3.66993
chr1	109791678	109792477	5	5.04439
chr1	109806078	109806877	8	4.24793
chr1	109825678	109826277	12	4.11441
chr1	109841278	109841677	6	3.58746
chr1	109940278	109940877	4	3.79248
chr1	109968678	109969677	15	4.56696
chr1	110008878	110009477	0	3.79248
chr1	110021478	110021877	7	3.89232
chr1	110026278	110027277	6	4.88343
chr1	110036278	110037277	11	5.06785
chr1	110090478	110091677	15	5.19937
chr1	110163478	110163877	2	3.82193
chr1	110198478	110199277	8	4.55459
chr1	110334678	110335077	7	3.5
chr1	110438278	110439077	19	5.88264
chr1	110453078	110454077	8	4.6204
chr1	110527078	110527877	12	4.45943
chr1	110572078	110572677	3	4.69937
chr1	110576878	110577477	5	4.0655
chr1	110692878	110693477	12	4.41697
chr1	110752478	110753277	4	4.04439
chr1	110839878	110840677	4	3.9542
chr1	110878678	110879677	4	5.76977
chr1	110880278	110883077	25	6.46264
chr1	110949878	110950677	12	5.20945
chr1	110976278	110976877	12	3.79248
chr1	110979278	110979677	6	3.74793
chr1	111019478	111020677	15	6.26211
chr1	111161878	111162277	7	3.89232
chr1	111289078	111289877	11	4.97728
chr1	111323278	111323877	10	3.79248
chr1	111325878	111326477	10	3.96241
chr1	111469878	111470677	8	4.88264
chr1	111506478	111507277	8	4.52356
chr1	111681878	111683277	13	4.93617
chr1	111746278	111746877	1	3.85137
chr1	111746878	111747477	5	4.01487
chr1	111765278	111765877	5	4.01487
chr1	111888678	111889477	11	4.24793
chr1	111991678	111992277	6	3.90796
chr1	112024278	112024877	10	4.73108
chr1	112050878	112051277	6	3.66993
chr1	112102478	112102877	8	3.5
chr1	112281678	112282877	9	4.29248
chr1	112297478	112299077	13	6.87504
chr1	112375878	112376477	4	4.3368
chr1	112794478	112794877	7	3.5
chr1	112879678	112880277	7	3.79248
chr1	112912078	112912477	7	3.66993
chr1	112933278	112934077	9	5.75489
chr1	113008678	113009077	5	3.95943
chr1	113044878	113045277	2	3.5
chr1	113051078	113051677	5	4.01487
chr1	113161278	113162077	10	4
chr1	113162078	113162877	6	4.12928
chr1	113216878	113217677	8	4.2854
chr1	113217678	113218077	5	3.58746
chr1	113240878	113241677	5	4.20945
chr1	113243278	113244077	16	4.16993
chr1	113247678	113248277	13	3.96241
chr1	113249478	113250677	9	4.99292
chr1	113258678	113259477	7	4.12928
chr1	113261278	113261677	3	3.82193
chr1	113497878	113500477	15	5.98267
chr1	113615078	113616077	8	5.31477
chr1	113734078	113734677	14	4.76211
chr1	113759878	113760877	4	4.33089
chr1	113850278	113851477	9	6.26211
chr1	113931278	113931877	13	3.90796
chr1	113932478	113933477	4	5.40889
chr1	113933678	113934277	8	4.01487
chr1	114301478	114302477	7	4.64639
chr1	114354278	114355677	9	5.16618
chr1	114430278	114431077	5	5.44294
chr1	114447278	114448477	12	6.86739
chr1	114471678	114473077	14	5.53884
chr1	114825278	114825877	9	3.85137
chr1	114888878	114889677	9	4.55459
chr1	115015878	115016277	2	3.66993
chr1	115052878	115054477	11	6.12205
chr1	115124078	115124677	8	3.90796
chr1	115212278	115212677	5	3.5
chr1	115214078	115214677	9	4.41697
chr1	115259078	115259877	10	4.20945
chr1	115299678	115300477	6	5.20945
chr1	115300478	115301077	7	3.79248
chr1	115322878	115323677	9	5.42626
chr1	115595078	115595477	1	3.66993
chr1	115675878	115676277	3	3.66993
chr1	115681678	115682077	9	3.58746
chr1	115709078	115709477	7	3.95943
chr1	115711078	115711877	7	4.42626
chr1	115718078	115718477	5	3.66993
chr1	115721878	115722877	9	5.7094
chr1	115954078	115954877	5	5.35755
chr1	115973278	115974077	10	6.76155
chr1	116088278	116088877	12	3.90796
chr1	116184078	116184877	1	4.35755
chr1	116185078	116185677	1	4.25191
chr1	116207678	116208277	14	3.90796
chr1	116211478	116211877	3	3.58746
chr1	116213878	116214677	15	5.88264
chr1	116371878	116372477	3	4.11441
chr1	116422478	116423077	8	3.85137
chr1	116518478	116519877	9	4.4543
chr1	116676678	116677677	13	5.46839
chr1	116681478	116682077	5	5.25191
chr1	116694478	116695077	8	3.79248
chr1	116797478	116797877	3	3.58746
chr1	116851678	116852077	8	3.58746
chr1	116915478	116916077	2	3.90796
chr1	116916478	116916877	0	3.66993
chr1	116960878	116961677	9	4.2854
chr1	117046878	117047277	5	3.82193
chr1	117051278	117052277	17	5.2653
chr1	117099078	117099477	9	3.58746
chr1	117112278	117112677	10	3.66993
chr1	117112678	117114477	17	5.07325
chr1	117185678	117186477	4	4.20945
chr1	117210078	117210477	3	3.66993
chr1	117369678	117370077	9	3.58746
chr1	117420678	117421077	3	3.74793
chr1	117452278	117453677	7	6.4101
chr1	117530678	117531477	7	6.33092
chr1	117602278	117603077	8	4.45943
chr1	117664478	117665077	5	3.90796
chr1	117689478	117689877	9	3.5
chr1	117909078	117910477	15	5.11988
chr1	118078478	118079077	6	3.96241
chr1	118115878	118116677	9	4.93074
chr1	118147878	118148877	8	4.8614
chr1	118155278	118155877	13	4.3368
chr1	118203078	118203477	4	3.95943
chr1	118301278	118301877	9	3.96241
chr1	119682678	119683677	7	5.31477
chr1	119821878	119822877	15	4.9265
chr1	119837278	119837877	11	5.94899
chr1	120188478	120189077	11	4.87994
chr1	120190478	120191277	6	4.32193
chr1	120286678	120287277	7	3.79248
chr1	120611878	120612277	2	3.82193
chr1	143280278	143280877	22	4.3368
chr1	144533444	144534643	34	6.58404
chr1	144593444	144593843	2	3.74793
chr1	144931644	144933043	29	6.26875
chr1	145096044	145096843	8	4
chr1	145139244	145139643	2	3.58746
chr1	145208844	145209443	2	4.82223
chr1	145382244	145383443	15	5.16695
chr1	145395244	145396443	6	4.87744
chr1	145396644	145398043	9	5.10412
chr1	145399244	145399843	9	3.85137
chr1	145402044	145402443	4	4.25489
chr1	145455044	145456043	5	5.68453
chr1	145470244	145470843	17	4.29498
chr1	145476844	145477843	11	4.33089
chr1	145507244	145508043	10	4.52356
chr1	145515644	145516643	8	4.90513
chr1	145542644	145543243	13	3.90796
chr1	145575644	145576443	6	4.9542
chr1	145577844	145578643	11	4.35755
chr1	145610444	145611643	5	5.77361
chr1	145713444	145713843	4	3.66993
chr1	145743844	145744443	7	3.90796
chr1	146643177	146644576	6	5.28282
chr1	146713977	146715176	6	4.75191
chr1	146719377	146719776	3	4.14386
chr1	147006177	147006776	7	4.0655
chr1	147010777	147011376	7	4.76211
chr1	147012577	147013576	13	5.37819
chr1	147016577	147017576	15	6.5464
chr1	147071577	147071976	1	3.5
chr1	147141577	147141976	4	3.95943
chr1	147141977	147143176	5	6.57788
chr1	147171977	147172776	7	4.80735
chr1	147188977	147189776	4	4.45943
chr1	147735377	147736776	13	5.19624
chr1	147736977	147737576	10	4.96241
chr1	147806177	147807576	29	5.18129
chr1	148176177	148176576	2	4.25489
chr1	148241177	148242176	6	4.67193
chr1	148555777	148556976	5	5.0113
chr1	149105777	149106176	3	3.5
chr1	149222977	149225176	22	6.12203
chr1	149856977	149857776	4	4.61471
chr1	149857777	149860576	11	5.33473
chr1	149870777	149871576	10	4.39232
chr1	149899377	149899976	8	3.90796
chr1	149908377	149909776	21	5.13548
chr1	149910777	149911776	10	6.43149
chr1	149982377	149983176	9	4.85798
chr1	150038977	150040176	10	4.95545
chr1	150121577	150122776	3	5.6733
chr1	150207977	150209376	14	4.68379
chr1	150232377	150232776	8	3.58746
chr1	150241177	150241776	6	4.0655
chr1	150265977	150266576	12	3.96241
chr1	150293577	150294376	8	4.08746
chr1	150335777	150337376	11	5.83985
chr1	150459577	150460176	8	5.1848
chr1	150480377	150480776	5	3.5
chr1	150487377	150488576	6	7.06946
chr1	150533377	150534976	15	4.82193
chr1	150550977	150552376	13	4.72561
chr1	150576977	150577776	13	4.45943
chr1	150585777	150586576	9	4.32193
chr1	150592377	150592776	5	3.66993
chr1	150601777	150602376	14	3.79248
chr1	150669577	150670176	13	4.52945
chr1	150848377	150849776	8	6.88172
chr1	150898577	150899176	8	4.66695
chr1	150949377	150950376	18	5.12444
chr1	150957577	150958376	7	5.10852
chr1	150967977	150968576	8	3.96241
chr1	150981377	150981776	10	3.5
chr1	151031777	151033176	11	4.91825
chr1	151042577	151043576	7	5.17889
chr1	151137977	151138976	14	5.97859
chr1	151162377	151162976	5	4.59984
chr1	151167577	151167976	10	3.74793
chr1	151170577	151171976	18	5.84425
chr1	151226777	151227576	4	4.2854
chr1	151253577	151255576	13	4.96839
chr1	151283977	151284776	15	4.83289
chr1	151319177	151320376	18	4.54041
chr1	151371777	151372376	10	4.96241
chr1	151430577	151430976	4	3.89232
chr1	151431377	151431776	1	3.5
chr1	151467177	151467776	9	6.15003
chr1	151481177	151481976	8	4.20945
chr1	151483977	151484576	3	3.79248
chr1	151511977	151512576	10	4.0655
chr1	151521177	151521576	5	3.74793
chr1	151584177	151584976	5	4.20945
chr1	151735777	151736376	3	4.56507
chr1	151762777	151763576	9	4
chr1	151804977	151805376	10	3.66993
chr1	151808977	151809376	4	3.5
chr1	151834977	151835576	10	3.79248
chr1	151881577	151882576	8	5.02886
chr1	151913577	151914176	10	5.27361
chr1	151918177	151918776	5	3.79248
chr1	151940377	151940976	8	3.85137
chr1	151945177	151946176	17	7.44637
chr1	151960777	151961576	10	5.91886
chr1	151961977	151962376	8	3.82193
chr1	151963177	151963776	8	5.16172
chr1	151964577	151965576	10	6.53252
chr1	151965977	151967376	7	6.60195
chr1	152001377	152002176	11	4.20945
chr1	152008577	152009176	7	3.90796
chr1	152019777	152021376	15	6.68982
chr1	152024977	152025376	8	3.58746
chr1	152079977	152080976	11	5.00896
chr1	152082777	152083776	8	4.59392
chr1	152140177	152140976	8	5.88264
chr1	152371377	152372176	15	4
chr1	152516177	152516976	5	6.31288
chr1	153462577	153463376	6	4.16993
chr1	153482177	153482576	5	3.5
chr1	153505377	153506976	22	5.09991
chr1	153506977	153507776	7	4.12928
chr1	153508377	153509176	12	4.12928
chr1	153510577	153511376	8	4.2854
chr1	153514777	153515176	9	4.02356
chr1	153517377	153517976	6	4.29498
chr1	153521577	153522376	13	4.39232
chr1	153522377	153522776	11	3.66993
chr1	153526177	153526576	6	3.74793
chr1	153537977	153539776	15	6.50779
chr1	153539977	153541576	18	5.7384
chr1	153581177	153581776	13	4.56507
chr1	153599577	153600376	10	4.20945
chr1	153606177	153607176	7	4.39362
chr1	153630977	153631376	5	3.82193
chr1	153643177	153643976	9	5.02237
chr1	153662377	153662776	8	3.66993
chr1	153699977	153700776	16	4.39232
chr1	153721977	153722376	4	3.82193
chr1	153747577	153748976	13	5.52706
chr1	153755777	153756376	6	4.20752
chr1	153895177	153896176	9	4.51146
chr1	153918377	153919576	8	4.87744
chr1	153930577	153931576	7	4.29847
chr1	153935577	153936976	17	4.55052
chr1	153939577	153940576	9	4.98878
chr1	153949777	153950576	14	4.2854
chr1	153959177	153959776	5	3.96241
chr1	153962777	153963576	7	7.84235
chr1	154155377	154156376	3	4.81632
chr1	154192577	154194376	15	5.20945
chr1	154244777	154245576	11	5.49185
chr1	154296977	154297376	2	3.5
chr1	154324977	154325576	9	3.85137
chr1	154325577	154325976	7	3.5
chr1	154377377	154378576	14	4.63826
chr1	154390377	154391776	13	6.28282
chr1	154399777	154400376	11	4.73108
chr1	154404777	154405776	8	5.45375
chr1	154435977	154436376	6	3.5
chr1	154452177	154452776	8	3.85137
chr1	154506777	154507376	9	3.96241
chr1	154530977	154532376	6	5.10412
chr1	154580377	154581576	11	4.43544
chr1	154599977	154600776	6	4.52356
chr1	154732777	154733176	4	3.66993
chr1	154904577	154904976	3	3.89232
chr1	154908777	154910376	21	6.03138
chr1	154933777	154934976	6	5.48888
chr1	154944977	154945576	14	3.96241
chr1	154945977	154947776	12	7.17659
chr1	154955377	154956176	7	4.24793
chr1	154971377	154975576	27	6.26327
chr1	154976177	154976976	10	4.16993
chr1	154980977	154981576	8	3.96241
chr1	154989577	154990376	4	5.45943
[truncated: 114,271 more rows]

## Sheet: TCF7L2_AllPeaks_HeLa
chr1	825601	826350	67	67	825994	0	4.90513	0
chr1	842101	842400	27	27	842271	0	4.25489	0
chr1	851851	852600	80	80	852206	0	5.16096	0
chr1	856351	856950	69	69	856641	0	5.10852	0
chr1	859051	859350	28	28	859222	1	4.30735	0
chr1	859951	860700	154	154	860304	183133487	6.10582	0
chr1	873601	874350	72	72	873957	0	5.00896	0
chr1	875701	876150	43	43	875925	1	4.63378	0
chr1	876751	877650	154	154	877218	183063075	5.97431	0
chr1	878251	879000	68	68	878626	0	4.9265	0
chr1	911401	911850	40	40	911614	182751855	4.52945	0
chr1	935251	936600	143	143	935918	0	5.57491	0
chr1	941851	942150	29	29	942017	0	4.35798	0
chr1	948601	949050	41	41	948809	0	4.56507	0
chr1	956401	957150	101	101	956722	0	5.49725	0
chr1	995101	995400	29	29	995243	1	4.35798	0
chr1	999601	1000050	42	42	999840	183133778	4.59984	0
chr1	1014751	1015500	77	77	1015088	0	5.10582	0
chr1	1051651	1051950	26	26	1051813	183133661	4.20044	0
chr1	1060651	1061100	42	42	1060860	0	4.59984	0
chr1	1166551	1167450	82	82	1166989	1	5.06507	0
chr1	1243351	1244250	101	101	1243754	183133524	5.36573	0
chr1	1253701	1254000	26	26	1253856	0	4.20044	0
chr1	1266301	1266900	54	53	1266561	0	4.75489	0
chr1	1280101	1280700	54	54	1280415	183133582	4.75489	0
chr1	1282801	1284150	302	302	1283319	0	6.65344	0
chr1	1310401	1311150	118	118	1310778	0	5.72168	0
chr1	1333501	1333800	28	28	1333668	183133832	4.30735	0
chr1	1334701	1335000	26	26	1334868	0	4.20044	0
chr1	1335601	1335900	30	30	1335751	0	4.40689	0
chr1	1336351	1336650	27	27	1336513	0	4.25489	0
chr1	1342501	1343100	59	59	1342771	0	4.88264	0
chr1	1447201	1447650	43	43	1447415	0	4.63378	0
chr1	1510051	1511100	160	160	1510467	0	5.91825	0
chr1	1550551	1550850	28	27	1550685	0	4.30735	0
chr1	1590301	1590900	64	64	1590575	0	5	0
chr1	1617751	1618200	60	60	1617937	0	5.11441	0
chr1	1624201	1624800	67	67	1624535	0	5.06609	0
chr1	1655551	1656150	70	70	1655815	0	5.12928	0
chr1	1690051	1690800	72	72	1690385	0	5.00896	0
chr1	1711801	1712250	40	39	1711994	0	4.52945	0
chr1	1790551	1791150	57	57	1790818	0	4.83289	0
chr1	1821151	1822050	144	144	1821622	0	5.87744	0
chr1	1822501	1822800	28	28	1822635	0	4.30735	0
chr1	1837651	1838100	40	40	1837833	0	4.52945	0
chr1	1838551	1839300	66	66	1838894	0	4.88343	0
chr1	1850701	1851300	63	63	1850982	0	4.97728	0
chr1	1891201	1891950	111	111	1891537	0	5.63345	0
chr1	2035951	2037000	423	423	2036537	0	7.32084	0
chr1	2037301	2037600	26	26	2037483	0	4.20044	0
chr1	2071201	2072100	139	139	2071597	0	5.82646	0
chr1	2126701	2127000	26	26	2126838	0	4.20044	0
chr1	2139751	2140200	47	46	2139956	0	4.76211	0
chr1	2144101	2145000	99	99	2144472	0	5.33688	0
chr1	2160451	2161050	56	56	2160742	0	4.80735	0
chr1	2162251	2164200	309	309	2163391	0	6.42124	0
chr1	2165551	2166600	114	114	2166055	0	5.42921	0
chr1	2168701	2169000	28	28	2168831	0	4.30735	0
chr1	2322901	2323350	46	46	2323126	0	4.73108	0
chr1	2344201	2344800	52	52	2344471	0	4.70044	0
chr1	2425651	2426250	71	71	2425899	0	5.14975	0
chr1	2478151	2478600	39	39	2478409	0	4.49292	0
chr1	2585551	2586000	43	43	2585763	0	4.63378	0
chr1	3208651	3208950	27	27	3208820	0	4.25489	0
chr1	3229501	3230250	112	112	3229865	0	5.64639	0
chr1	3237001	3237600	86	86	3237283	0	5.42626	0
chr1	3370801	3371100	26	26	3370946	0	4.20044	0
chr1	3376651	3376950	27	27	3376830	0	4.25489	0
chr1	3419551	3420000	52	52	3419745	0	4.90796	0
chr1	3420751	3421200	42	42	3420927	0	4.59984	0
chr1	3446701	3447750	145	145	3447147	0	5.77623	0
chr1	3457351	3457950	63	63	3457665	0	4.97728	0
chr1	3459601	3460650	115	115	3460069	0	5.44181	0
chr1	3463801	3464100	28	28	3463973	0	4.30735	0
chr1	3529951	3530250	28	28	3530106	0	4.30735	0
chr1	3566401	3566850	44	44	3566656	0	4.66695	0
chr1	3585301	3585750	45	44	3585535	0	4.69937	0
chr1	3663751	3664200	41	41	3663969	0	4.56507	0
chr1	3692401	3693000	72	72	3692689	0	5.16993	0
chr1	3712951	3713700	83	83	3713274	0	5.21408	0
chr1	3773701	3774300	55	55	3773987	0	4.78136	0
chr1	3816601	3817650	115	115	3817117	0	5.44181	0
chr1	4363051	4363350	29	29	4363196	0	4.35798	0
chr1	4805551	4806000	44	44	4805725	0	4.66695	0
chr1	5721451	5722050	70	70	5721736	0	5.12928	0
chr1	5726401	5726700	30	30	5726571	0	4.40689	0
chr1	5727301	5727750	46	46	5727518	0	4.73108	0
chr1	5728201	5729250	113	113	5728663	0	5.4165	0
chr1	5729701	5733150	495	494	5731402	0	6.6895	0
chr1	5734801	5735250	46	46	5734994	0	4.73108	0
chr1	5777701	5778300	161	161	5777967	0	6.33092	0
chr1	6052051	6052800	96	96	6052372	0	5.424	0
chr1	6085201	6085500	27	27	6085385	0	4.25489	0
chr1	6086101	6086700	86	86	6086379	0	5.42626	0
chr1	6212251	6212850	52	52	6212541	0	4.70044	0
chr1	6217651	6218550	142	142	6218061	0	5.85727	0
chr1	6259351	6260400	183	183	6259830	0	6.11202	0
chr1	6265651	6266550	92	92	6266123	0	5.23108	0
chr1	6294301	6295050	67	67	6294651	0	4.90513	0
chr1	6295201	6295650	49	49	6295446	0	4.82223	0
chr1	6305251	6305550	26	26	6305340	0	4.20044	0
chr1	6306751	6307050	26	26	6306928	0	4.20044	0
chr1	6316801	6317250	48	48	6317008	0	4.79248	0
chr1	6319351	6319650	26	26	6319552	0	4.20044	0
chr1	6319801	6320550	248	248	6320180	0	6.79323	0
chr1	6403501	6404250	165	165	6403860	0	6.20536	0
chr1	6408151	6408600	41	41	6408378	0	4.56507	0
chr1	6413701	6414600	109	109	6414188	0	5.4757	0
chr1	6419851	6420150	32	32	6420001	0	4.5	0
chr1	6445801	6447000	157	157	6446414	0	5.79462	0
chr1	6454051	6454500	49	49	6454243	0	4.82223	0
chr1	6473101	6473400	26	26	6473232	0	4.20044	0
chr1	6474301	6475050	84	84	6474668	0	5.23135	0
chr1	6479701	6480600	167	167	6480152	0	6.09122	0
chr1	6482851	6483750	77	77	6483294	0	4.97431	0
chr1	6486451	6486900	42	42	6486656	0	4.59984	0
chr1	6487201	6488250	98	98	6487631	0	5.21103	0
chr1	6532051	6532500	43	43	6532287	0	4.63378	0
chr1	6550501	6551250	117	117	6550843	0	5.7094	0
chr1	6551401	6552150	81	80	6551742	0	5.17889	0
chr1	6614251	6615000	82	82	6614605	0	5.19659	0
chr1	6661051	6661650	57	57	6661338	0	4.83289	0
chr1	6661801	6662700	96	96	6662247	0	5.29248	0
chr1	6663001	6664050	127	127	6663515	0	5.58501	0
chr1	6672901	6673350	42	42	6673121	0	4.59984	0
chr1	6673501	6673800	29	29	6673646	0	4.35798	0
chr1	6694651	6695250	59	59	6694952	0	4.88264	0
chr1	6761701	6762300	75	75	6761976	0	5.22882	0
chr1	6822001	6822750	134	134	6822370	0	5.90513	0
chr1	6844351	6844800	45	45	6844550	0	4.69937	0
chr1	6844951	6845400	39	39	6845157	0	4.49292	0
chr1	6855451	6856500	316	316	6855958	0	6.9001	0
chr1	6860701	6861300	61	61	6860997	0	4.93074	0
chr1	6924601	6924900	26	26	6924751	0	4.20044	0
chr1	6950101	6950400	30	29	6950230	0	4.40689	0
chr1	7020301	7021200	303	303	7020658	0	6.95069	0
chr1	7023301	7023900	262	262	7023581	0	7.03342	0
chr1	7058251	7058850	51	51	7058526	0	4.67243	0
chr1	7177501	7178400	232	232	7177973	0	6.5655	0
chr1	7237801	7238400	97	97	7238100	0	5.59991	0
chr1	7288801	7289100	27	27	7288917	0	4.25489	0
chr1	7325701	7326600	264	264	7326122	0	6.75191	0
chr1	7333651	7333950	28	28	7333741	0	4.30735	0
chr1	7334401	7334850	41	41	7334566	0	4.56507	0
chr1	7359301	7360650	198	197	7359860	0	6.04439	0
chr1	7360801	7362000	670	670	7361258	0	7.88802	0
chr1	7373251	7373550	29	29	7373426	0	4.35798	0
chr1	7394551	7395150	60	60	7394816	0	4.90689	0
chr1	7395151	7396350	254	254	7395644	0	6.48868	0
chr1	7432951	7433250	26	26	7433119	0	4.20044	0
chr1	7438951	7440300	334	334	7439679	0	6.79874	0
chr1	7440601	7441200	98	98	7440953	0	5.61471	0
chr1	7461751	7462800	221	221	7462221	0	6.38423	0
chr1	7529401	7529700	28	28	7529539	0	4.30735	0
chr1	7530751	7531800	116	116	7531255	0	5.4543	0
chr1	7599001	7599450	41	41	7599202	0	4.56507	0
chr1	7599751	7600200	52	52	7599954	0	4.90796	0
chr1	7609201	7610400	171	171	7609744	0	5.91785	0
chr1	7611151	7611600	44	44	7611359	0	4.66695	0
chr1	7632751	7633200	39	39	7632945	0	4.49292	0
chr1	7697251	7697850	54	54	7697521	0	4.75489	0
chr1	7831651	7831950	27	27	7831796	0	4.25489	0
chr1	7929451	7930050	70	70	7929763	0	5.12928	0
chr1	7962601	7963200	213	213	7962904	0	6.73471	0
chr1	8013751	8014650	94	94	8014197	0	5.26211	0
chr1	8021101	8022300	224	224	8021637	0	6.30735	0
chr1	8035351	8035800	41	41	8035515	0	4.56507	0
chr1	8064451	8065800	228	228	8065080	0	6.24793	0
chr1	8077501	8078100	63	63	8077784	0	4.97728	0
chr1	8086201	8086650	49	49	8086402	0	4.82223	0
chr1	8100751	8101050	27	27	8100881	0	4.25489	0
chr1	8107801	8108550	104	104	8108087	0	5.53948	0
chr1	8115901	8116500	105	105	8116204	0	5.71425	0
chr1	8135551	8135850	27	27	8135692	0	4.25489	0
chr1	8137201	8137800	75	75	8137500	0	5.22882	0
chr1	8138101	8138550	44	43	8138321	0	4.66695	0
chr1	8151151	8151450	28	28	8151306	0	4.30735	0
chr1	8154601	8154900	27	27	8154729	0	4.25489	0
chr1	8154901	8155200	27	27	8155075	0	4.25489	0
chr1	8156701	8157150	41	41	8156897	0	4.56507	0
chr1	8157451	8158050	63	63	8157731	0	4.97728	0
chr1	8176501	8177400	83	83	8176915	0	5.08256	0
chr1	8177551	8177850	28	27	8177662	0	4.30735	0
chr1	8178151	8178600	42	42	8178367	0	4.59984	0
chr1	8181001	8181900	148	148	8181396	0	5.91697	0
chr1	8193301	8193600	28	28	8193473	0	4.30735	0
chr1	8197801	8198400	61	61	8198083	0	4.93074	0
chr1	8234251	8235300	146	146	8234724	0	5.78615	0
chr1	8242051	8242950	176	176	8242533	0	6.16695	0
chr1	8250001	8250600	85	85	8250237	0	5.40939	0
chr1	8254501	8254950	43	43	8254700	0	4.63378	0
chr1	8257651	8258550	224	223	8258059	0	6.51487	0
chr1	8261401	8263050	186	186	8262110	0	5.80944	0
chr1	8264101	8265000	132	132	8264567	0	5.75191	0
chr1	8271751	8272650	297	297	8272211	0	6.92184	0
chr1	8278801	8279100	29	29	8278934	0	4.35798	0
chr1	8284801	8285400	58	58	8285090	0	4.85798	0
chr1	8289601	8289900	28	27	8289723	0	4.30735	0
chr1	8292001	8292450	41	41	8292234	0	4.56507	0
chr1	8299051	8299500	40	40	8299289	0	4.52945	0
chr1	8317651	8317950	27	27	8317816	0	4.25489	0
chr1	8318851	8320200	229	229	8319528	0	6.25424	0
chr1	8353201	8353500	27	27	8353372	0	4.25489	0
chr1	8403151	8404050	83	83	8403571	0	5.08256	0
chr1	8454901	8455500	123	123	8455197	0	5.94251	0
chr1	8499001	8499750	88	88	8499364	0	5.29847	0
chr1	8585851	8586300	42	42	8586097	0	4.59984	0
chr1	8623951	8624550	66	66	8624213	0	5.04439	0
chr1	8631601	8632050	42	42	8631790	0	4.59984	0
chr1	8686201	8686950	116	115	8686571	0	5.69702	0
chr1	8703451	8703750	26	26	8703641	0	4.20044	0
chr1	8728201	8728800	89	89	8728473	0	5.47573	0
chr1	8761201	8762100	142	142	8761647	0	5.85727	0
chr1	8763151	8764050	109	109	8763582	0	5.4757	0
chr1	8772301	8773350	131	131	8772774	0	5.62975	0
chr1	8793451	8794200	104	104	8793819	0	5.53948	0
chr1	8805901	8806500	85	85	8806173	0	5.40939	0
chr1	8877601	8878950	131	131	8878232	0	5.44846	0
chr1	8882101	8882550	43	43	8882276	0	4.63378	0
chr1	8882551	8883300	73	72	8882888	0	5.02886	0
chr1	8908801	8909250	42	42	8908999	0	4.59984	0
chr1	8933551	8934300	141	141	8933909	0	5.97859	0
chr1	8937901	8939700	245	245	8938775	0	6.14416	0
chr1	8940151	8940750	65	65	8940433	0	5.02237	0
chr1	8949451	8950500	120	120	8949978	0	5.50321	0
chr1	8959951	8960250	27	27	8960073	0	4.25489	0
chr1	8963701	8964600	303	303	8964138	0	6.95069	0
chr1	8999401	9000150	71	71	8999767	0	4.98878	0
chr1	9022951	9023700	82	82	9023314	0	5.19659	0
chr1	9046201	9046650	42	42	9046406	0	4.59984	0
chr1	9127351	9127650	31	31	9127489	0	4.4542	0
chr1	9138601	9139650	105	105	9139140	0	5.31057	0
chr1	9140701	9141450	83	83	9141028	0	5.21408	0
chr1	9161551	9161850	27	27	9161696	0	4.25489	0
chr1	9170551	9171300	92	92	9170943	0	5.3626	0
chr1	9188551	9189300	67	67	9188893	0	4.90513	0
chr1	9189601	9190200	54	54	9189907	0	4.75489	0
chr1	9205201	9205950	176	176	9205517	0	6.29847	0
chr1	9223501	9224700	690	690	9224074	0	7.93045	0
chr1	9232201	9232500	28	28	9232336	0	4.30735	0
chr1	9240451	9240750	27	27	9240584	0	4.25489	0
chr1	9241501	9241800	26	26	9241679	0	4.20044	0
chr1	9254101	9254400	28	28	9254249	0	4.30735	0
chr1	9256351	9257100	81	81	9256739	0	5.17889	0
chr1	9261901	9262350	40	39	9262072	0	4.52945	0
chr1	9285451	9285750	28	28	9285625	0	4.30735	0
chr1	9294151	9294750	67	67	9294414	0	5.06609	0
chr1	9298201	9298500	26	26	9298371	0	4.20044	0
chr1	9299851	9300150	28	28	9300034	0	4.30735	0
chr1	9301951	9302400	43	43	9302187	0	4.63378	0
chr1	9327001	9327900	88	88	9327466	0	5.16695	0
chr1	9335851	9336150	27	26	9336026	0	4.25489	0
chr1	9340501	9340950	45	45	9340719	0	4.69937	0
chr1	9350101	9351000	261	261	9350532	0	6.73542	0
chr1	9351901	9352200	27	27	9352059	0	4.25489	0
chr1	9353701	9354750	105	105	9354191	0	5.31057	0
chr1	9360301	9360600	29	29	9360449	0	4.35798	0
chr1	9445351	9446100	113	112	9445715	0	5.65921	0
chr1	9448351	9449400	193	193	9448902	0	6.18878	0
chr1	9461851	9462150	28	28	9461999	0	4.30735	0
chr1	9471001	9471600	56	56	9471244	0	4.80735	0
chr1	9488701	9489450	90	90	9489074	0	5.33089	0
chr1	9533101	9533550	39	39	9533310	0	4.49292	0
chr1	9537001	9537300	26	26	9537157	0	4.20044	0
chr1	9648451	9649050	73	73	9648749	0	5.18982	0
chr1	9649801	9650100	27	27	9649932	0	4.25489	0
chr1	9687001	9687600	53	53	9687283	0	4.72792	0
chr1	9748801	9749550	75	75	9749153	0	5.06785	0
chr1	9885001	9886200	156	156	9885547	0	5.7854	0
chr1	9934951	9935250	27	26	9935112	0	4.25489	0
chr1	9970651	9971400	71	71	9970992	0	4.98878	0
chr1	10002601	10003800	179	179	10003202	0	5.98382	0
chr1	10010401	10010700	27	27	10010571	0	4.25489	0
chr1	10092451	10093950	192	192	10093159	0	5.924	0
chr1	10168201	10168800	100	100	10168476	0	5.64386	0
chr1	10269751	10270800	95	95	10270224	0	5.16618	0
chr1	10271101	10272300	176	176	10271692	0	5.95943	0
chr1	10458451	10460100	168	168	10459181	0	5.6626	0
chr1	10488151	10488450	26	26	10488305	0	4.20044	0
chr1	10489201	10489500	26	26	10489368	0	4.20044	0
chr1	10490101	10491450	165	165	10490769	0	5.78136	0
chr1	10519201	10519500	30	30	10519391	0	4.40689	0
chr1	10531801	10532100	28	28	10531927	0	4.30735	0
chr1	10532251	10533000	92	92	10532564	0	5.3626	0
chr1	10534801	10535100	30	30	10534937	0	4.40689	0
chr1	10567351	10568100	84	84	10567709	0	5.23135	0
chr1	10588201	10589250	124	124	10588724	0	5.55052	0
chr1	10659451	10659750	27	27	10659599	0	4.25489	0
chr1	10695151	10696050	199	198	10695581	0	6.34414	0
chr1	10739551	10740150	64	63	10739841	0	5	0
chr1	10740601	10740900	28	28	10740752	0	4.30735	0
chr1	10741201	10741500	27	27	10741358	0	4.25489	0
chr1	10753351	10754250	118	118	10753785	0	5.59016	0
chr1	10784101	10784700	57	56	10784370	0	4.83289	0
chr1	10853101	10853700	187	187	10853384	0	6.54689	0
chr1	10891051	10891800	97	97	10891438	0	5.43895	0
chr1	10960501	10961700	393	393	10961033	0	7.11839	0
chr1	11004151	11004450	27	27	11004319	0	4.25489	0
chr1	11026051	11026350	26	26	11026175	0	4.20044	0
chr1	11035801	11036250	46	45	11036010	0	4.73108	0
chr1	11072401	11073300	135	135	11072763	0	5.78433	0
chr1	11106151	11106750	78	78	11106412	0	5.2854	0
chr1	11119351	11119650	27	27	11119501	0	4.25489	0
chr1	11120251	11120550	26	26	11120427	0	4.20044	0
chr1	11159401	11160300	77	77	11159836	0	4.97431	0
chr1	11194201	11195400	176	176	11194690	0	5.95943	0
chr1	11322601	11323200	57	57	11322871	0	4.83289	0
chr1	11333401	11333700	28	28	11333562	0	4.30735	0
chr1	11415451	11415750	31	30	11415588	0	4.4542	0
chr1	11420401	11421000	53	53	11420691	0	4.72792	0
chr1	11538601	11539650	301	301	11539094	0	6.82994	0
chr1	11544001	11544750	64	64	11544367	0	4.83904	0
chr1	11610751	11611050	30	30	11610896	0	4.40689	0
chr1	11705851	11706300	43	42	11706100	0	4.63378	0
chr1	11713201	11713500	30	30	11713376	0	4.40689	0
chr1	11741401	11741850	46	46	11741628	0	4.73108	0
chr1	11753101	11753700	75	75	11753402	0	5.22882	0
chr1	11781301	11782050	124	124	11781668	0	5.79323	0
chr1	11793451	11793750	27	27	11793608	0	4.25489	0
chr1	11795851	11797950	248	248	11796937	0	6.05052	0
chr1	11831551	11831850	26	26	11831706	0	4.20044	0
chr1	11845351	11845800	41	41	11845560	0	4.56507	0
chr1	11847601	11847900	26	26	11847771	0	4.20044	0
chr1	11850751	11851350	63	63	11851057	0	4.97728	0
chr1	11860651	11861400	86	86	11861021	0	5.2653	0
chr1	11863201	11863950	69	69	11863574	0	4.94756	0
chr1	11865001	11865300	29	29	11865176	0	4.35798	0
chr1	11865301	11866350	133	133	11865792	0	5.6516	0
chr1	11898751	11899050	28	28	11898891	0	4.30735	0
chr1	11932501	11932800	28	28	11932682	0	4.30735	0
chr1	11936401	11936700	27	26	11936573	0	4.25489	0
chr1	11968051	11969400	307	306	11968746	0	6.67713	0
chr1	11989801	11990400	51	50	11990074	0	4.67243	0
chr1	12021151	12021900	171	171	12021506	0	6.25689	0
chr1	12039601	12040800	134	134	12040131	0	5.56609	0
chr1	12062251	12062550	27	27	12062390	0	4.25489	0
chr1	12079201	12080100	86	86	12079604	0	5.13378	0
chr1	12104101	12104700	106	106	12104391	0	5.72792	0
chr1	12112051	12112350	27	27	12112182	0	4.25489	0
chr1	12192001	12193800	565	565	12192864	0	7.34963	0
chr1	12203551	12204750	148	148	12204071	0	5.70945	0
chr1	12208201	12208950	77	77	12208504	0	5.10582	0
chr1	12221551	12222750	185	185	12222087	0	6.03138	0
chr1	12229651	12229950	27	27	12229802	0	4.25489	0
chr1	12230101	12230850	120	120	12230441	0	5.74593	0
chr1	12238201	12238650	41	41	12238415	0	4.56507	0
chr1	12289801	12290250	42	42	12290016	0	4.59984	0
chr1	12291151	12291450	30	30	12291292	0	4.40689	0
chr1	12537901	12539100	316	316	12538461	0	6.80378	0
chr1	12540751	12541350	90	90	12541041	0	5.49185	0
chr1	12585451	12585750	26	26	12585583	0	4.20044	0
chr1	12588301	12589050	78	78	12588665	0	5.12444	0
chr1	12599701	12600900	425	425	12600273	0	7.23132	0
chr1	12603751	12604350	59	59	12604055	0	4.88264	0
chr1	12609601	12610500	214	213	12610036	0	6.44899	0
chr1	12632851	12633150	26	26	12633037	0	4.20044	0
chr1	12633601	12634500	187	187	12634021	0	6.25441	0
chr1	12640051	12640650	68	68	12640358	0	5.08746	0
chr1	12655951	12656850	79	79	12656323	0	5.0113	0
chr1	12661951	12662700	86	86	12662246	0	5.2653	0
chr1	12664051	12664800	150	150	12664438	0	6.06785	0
chr1	12675751	12677100	185	185	12676445	0	5.94642	0
chr1	12677701	12679650	391	391	12678846	0	6.7608	0
chr1	12679651	12680400	69	69	12680016	0	4.94756	0
chr1	13977751	13978350	147	147	13978008	0	6.19967	0
chr1	14075401	14076150	98	98	14075767	0	5.45375	0
chr1	14127751	14128050	29	29	14127912	0	4.35798	0
chr1	15058351	15058950	60	60	15058616	0	4.90689	0
chr1	15478651	15480600	883	883	15479214	0	7.93605	0
chr1	15480601	15480900	28	27	15480746	0	4.30735	0
chr1	15505051	15506100	287	287	15505557	0	6.76123	0
chr1	15526951	15527700	84	84	15527280	0	5.23135	0
chr1	15549601	15550050	44	44	15549849	0	4.66695	0
chr1	15598651	15599400	67	67	15599040	0	4.90513	0
chr1	15663751	15664650	91	91	15664195	0	5.21531	0
chr1	15664651	15665100	44	44	15664850	0	4.66695	0
chr1	15666751	15667200	41	41	15666980	0	4.56507	0
chr1	15672301	15672900	61	61	15672562	0	4.93074	0
chr1	15678751	15679500	135	135	15679119	0	5.91585	0
chr1	15680251	15681600	219	219	15680896	0	6.18982	0
chr1	15682051	15682350	28	27	15682177	0	4.30735	0
chr1	15682501	15684150	459	459	15683299	0	7.11263	0
chr1	15742351	15743400	111	111	15742853	0	5.39074	0
chr1	15743551	15743850	26	26	15743701	0	4.20044	0
chr1	15744001	15744450	48	48	15744206	0	4.79248	0
chr1	15747301	15748050	101	101	15747668	0	5.49725	0
chr1	15756151	15756750	80	80	15756444	0	5.32193	0
chr1	15757651	15758100	39	39	15757883	0	4.49292	0
chr1	15759451	15759750	29	28	15759588	0	4.35798	0
chr1	15786151	15787500	135	135	15786737	0	5.49185	0
chr1	15789751	15790500	104	104	15790110	0	5.53948	0
chr1	15790501	15791550	99	99	15790968	0	5.22568	0
chr1	15828001	15828300	28	28	15828156	0	4.30735	0
chr1	15851701	15852300	59	59	15852006	0	4.88264	0
chr1	15852901	15853650	144	144	15853235	0	6.00896	0
chr1	15910951	15911850	130	130	15911389	0	5.72989	0
chr1	15930151	15930600	39	39	15930349	0	4.49292	0
chr1	15943651	15944850	114	114	15944210	0	5.33289	0
chr1	16007101	16008150	134	134	16007606	0	5.66241	0
chr1	16011451	16011750	28	27	16011601	0	4.30735	0
chr1	16056001	16056600	58	58	16056268	0	4.85798	0
chr1	16075951	16076400	39	39	16076182	0	4.49292	0
chr1	16090951	16091250	27	27	16091116	0	4.25489	0
chr1	16106851	16107750	271	271	16107317	0	6.78967	0
chr1	16113151	16113600	43	43	16113366	0	4.63378	0
chr1	16114651	16115400	85	85	16114964	0	5.24843	0
chr1	16121551	16122150	87	87	16121840	0	5.44294	0
chr1	16123201	16123800	53	53	16123439	0	4.72792	0
chr1	16125451	16128150	1134	1134	16126817	0	8.06224	0
chr1	16156201	16156650	45	45	16156421	0	4.69937	0
chr1	16159651	16160400	84	84	16159967	0	5.23135	0
chr1	16160551	16162950	1274	1274	16161521	0	8.31515	0
chr1	16173601	16174350	71	71	16173940	0	4.98878	0
chr1	16175701	16176900	155	155	16176234	0	5.77612	0
chr1	16212751	16213200	39	39	16212961	0	4.49292	0
chr1	16275601	16275900	27	27	16275740	0	4.25489	0
chr1	16278751	16279650	117	117	16279210	0	5.57788	0
chr1	16298551	16298850	28	28	16298733	0	4.30735	0
chr1	16302451	16302900	40	40	16302606	0	4.52945	0
chr1	16312051	16312650	63	63	16312297	0	4.97728	0
chr1	16339051	16339800	120	120	16339413	0	5.74593	0
chr1	16400251	16400700	47	47	16400453	0	4.76211	0
chr1	16402501	16404450	288	287	16403445	0	6.31971	0
chr1	16405351	16405800	41	41	16405598	0	4.56507	0
chr1	16405801	16406100	29	29	16405970	0	4.35798	0
chr1	16408651	16409250	51	51	16408927	0	4.67243	0
chr1	16447501	16448100	68	67	16447783	0	5.08746	0
chr1	16465201	16466550	174	174	16465973	0	5.85798	0
chr1	16467301	16467900	51	51	16467607	0	4.67243	0
chr1	16469851	16473300	1269	1269	16471033	0	8.0477	0
chr1	16473301	16473600	26	26	16473440	0	4.20044	0
chr1	16473601	16474050	41	41	16473832	0	4.56507	0
chr1	16477801	16478100	26	26	16477938	0	4.20044	0
chr1	16479451	16480200	65	64	16479825	0	4.8614	0
chr1	16481251	16482000	67	67	16481586	0	4.90513	0
chr1	16482301	16483200	165	165	16482674	0	6.07384	0
chr1	16484551	16485000	42	42	16484746	0	4.59984	0
chr1	16485301	16486350	252	252	16485817	0	6.5736	0
chr1	16488901	16489200	33	33	16489041	0	4.54439	0
chr1	16490701	16491600	108	108	16491063	0	5.46241	0
chr1	16493701	16494000	31	31	16493871	0	4.4542	0
chr1	16494151	16494900	167	167	16494442	0	6.22274	0
chr1	16498201	16498650	45	44	16498443	0	4.69937	0
chr1	16499401	16500900	499	499	16500011	0	7.30193	0
chr1	16502401	16503000	59	59	16502654	0	4.88264	0
chr1	16505101	16505850	71	71	16505471	0	4.98878	0
chr1	16508251	16509150	111	111	16508652	0	5.50193	0
chr1	16509601	16510800	119	119	16510154	0	5.39482	0
chr1	16511401	16511700	31	31	16511564	0	4.4542	0
chr1	16514251	16514700	43	43	16514467	0	4.63378	0
chr1	16515301	16516050	93	93	16515653	0	5.37819	0
chr1	16532701	16533150	50	50	16532900	0	4.85137	0
chr1	16533151	16533600	41	41	16533398	0	4.56507	0
chr1	16562551	16563000	47	47	16562768	0	4.76211	0
chr1	16563451	16563900	40	40	16563689	0	4.52945	0
chr1	16575151	16575750	82	81	16575440	0	5.35755	0
chr1	16576351	16576650	26	26	16576503	0	4.20044	0
chr1	16678351	16679400	146	145	16678902	0	5.78615	0
chr1	16693351	16695450	478	478	16694493	0	6.99719	0
chr1	16701901	16702800	121	121	16702293	0	5.62638	0
chr1	16766701	16767600	114	114	16767153	0	5.54041	0
chr1	16840201	16840650	39	39	16840481	0	4.49292	0
chr1	16892251	16892850	53	53	16892511	0	4.72792	0
chr1	16893151	16893750	57	57	16893477	0	4.83289	0
chr1	16939801	16940700	275	275	16940212	0	6.81081	0
chr1	16941001	16941750	65	65	16941332	0	4.8614	0
chr1	16943551	16944150	61	61	16943842	0	4.93074	0
chr1	16947601	16948050	41	41	16947825	0	4.56507	0
chr1	16963351	16963650	27	26	16963487	0	4.25489	0
chr1	16970851	16971150	26	26	16970994	0	4.20044	0
chr1	17036251	17036550	31	31	17036439	0	4.4542	0
chr1	17051251	17051550	32	32	17051421	0	4.5	0
chr1	17053651	17054400	140	140	17054036	0	5.96832	0
chr1	17222551	17223750	133	133	17223081	0	5.55528	0
chr1	17230201	17232300	354	354	17231367	0	6.56393	0
chr1	17234851	17235150	27	27	17234968	0	4.25489	0
chr1	17249401	17249850	40	40	17249636	0	4.52945	0
chr1	17253151	17254500	124	124	17253794	0	5.36923	0
chr1	17287201	17287500	27	27	17287325	0	4.25489	0
chr1	17330251	17331000	74	74	17330631	0	5.04849	0
chr1	17452201	17452500	34	34	17452377	0	4.58746	0
chr1	17452651	17452950	26	26	17452820	0	4.20044	0
chr1	17454751	17455350	243	243	17455049	0	6.92481	0
chr1	17516401	17517000	88	88	17516691	0	5.45943	0
chr1	17519101	17519700	51	50	17519419	0	4.67243	0
chr1	17534401	17535000	52	52	17534685	0	4.70044	0
chr1	17535451	17535750	30	30	17535578	0	4.40689	0
chr1	17538451	17538750	29	29	17538605	0	4.35798	0
chr1	17539051	17539800	78	78	17539380	0	5.12444	0
chr1	17542051	17542350	27	27	17542168	0	4.25489	0
chr1	17552701	17553450	77	77	17553037	0	5.10582	0
chr1	17555701	17556300	67	67	17556022	0	5.06609	0
chr1	17559301	17560800	313	313	17560018	0	6.62905	0
chr1	17563201	17564250	150	150	17563751	0	5.82514	0
chr1	17565301	17565600	29	29	17565461	0	4.35798	0
chr1	17577151	17577600	47	47	17577360	0	4.76211	0
chr1	17578051	17578350	26	26	17578224	0	4.20044	0
chr1	17585851	17586150	28	28	17585999	0	4.30735	0
chr1	17603101	17603400	27	27	17603254	0	4.25489	0
chr1	17613751	17614500	101	101	17614130	0	5.49725	0
chr1	17674201	17674500	26	26	17674335	0	4.20044	0
chr1	17674501	17675250	108	108	17674906	0	5.59392	0
chr1	17763901	17765400	179	179	17764565	0	5.82285	0
chr1	17766301	17767650	139	139	17766886	0	5.53398	0
chr1	17767801	17768700	110	110	17768190	0	5.48888	0
chr1	17773951	17774550	65	65	17774235	0	5.02237	0
chr1	17786551	17787600	163	163	17787053	0	5.94505	0
chr1	17789101	17789550	45	45	17789363	0	4.69937	0
chr1	17798851	17799150	26	26	17799057	0	4.20044	0
chr1	17802151	17802900	114	114	17802491	0	5.67193	0
chr1	17814301	17814900	74	74	17814603	0	5.20945	0
chr1	17820451	17821200	86	86	17820815	0	5.2653	0
chr1	17846251	17846700	39	39	17846500	0	4.49292	0
chr1	17858251	17858700	42	42	17858451	0	4.59984	0
chr1	17866501	17866800	28	28	17866644	0	4.30735	0
chr1	17871601	17872350	66	66	17871946	0	4.88343	0
chr1	17895601	17897100	152	152	17896296	0	5.58696	0
chr1	17951251	17951850	60	59	17951568	0	4.90689	0
chr1	18085651	18085950	26	26	18085799	0	4.20044	0
chr1	18207001	18207450	41	41	18207195	0	4.56507	0
chr1	18311701	18312000	26	25	18311852	0	4.20044	0
chr1	18438301	18438900	73	73	18438602	0	5.18982	0
chr1	18543901	18544200	28	28	18544075	0	4.30735	0
chr1	18796951	18797250	26	26	18797084	0	4.20044	0
chr1	18884401	18884700	27	27	18884547	0	4.25489	0
chr1	19228951	19230000	183	183	19229377	0	6.11202	0
chr1	19253101	19253550	42	42	19253331	0	4.59984	0
chr1	19298251	19299150	189	189	19298664	0	6.26976	0
chr1	19336351	19336650	27	27	19336513	0	4.25489	0
chr1	19337401	19338300	317	317	19337814	0	7.01586	0
chr1	19378951	19379400	70	70	19379152	0	5.3368	0
chr1	19408201	19408500	27	27	19408322	0	4.25489	0
chr1	19536001	19537200	249	248	19536724	0	6.46	0
chr1	19577701	19578450	66	66	19578048	0	4.88343	0
chr1	19638601	19638900	30	30	19638735	0	4.40689	0
chr1	19767001	19767300	26	26	19767117	0	4.20044	0
chr1	19777201	19777950	192	192	19777517	0	6.424	0
chr1	19878751	19879500	73	73	19879120	0	5.02886	0
chr1	19890301	19890750	40	40	19890524	0	4.52945	0
chr1	19922701	19924350	190	190	19923503	0	5.84014	0
chr1	19966351	19967850	186	186	19967097	0	5.87819	0
chr1	19969501	19970100	79	79	19969775	0	5.30378	0
chr1	19971751	19972050	26	26	19971864	0	4.20044	0
chr1	20031001	20031300	28	28	20031156	0	4.30735	0
chr1	20042101	20042550	39	39	20042297	0	4.49292	0
chr1	20092051	20092500	39	39	20092309	0	4.49292	0
chr1	20126551	20127150	59	59	20126818	0	4.88264	0
chr1	20173201	20173500	29	29	20173354	0	4.35798	0
chr1	20187601	20187900	28	28	20187743	0	4.30735	0
chr1	20190151	20191350	152	152	20190788	0	5.74793	0
chr1	20208451	20209050	63	63	20208763	0	4.97728	0
chr1	20209201	20209500	26	26	20209386	0	4.20044	0
chr1	20251651	20252250	66	66	20251986	0	5.04439	0
chr1	20538001	20538600	73	73	20538272	0	5.18982	0
chr1	20815051	20815350	26	26	20815184	0	4.20044	0
chr1	20820301	20821200	79	79	20820689	0	5.0113	0
chr1	20901751	20902050	28	28	20901895	0	4.30735	0
chr1	20902201	20903550	138	138	20902758	0	5.52356	0
chr1	20914951	20916900	202	202	20915879	0	5.80799	0
chr1	20927851	20928450	74	74	20928136	0	5.20945	0
chr1	20930701	20931000	26	26	20930876	0	4.20044	0
chr1	20937601	20938200	52	52	20937869	0	4.70044	0
chr1	20938651	20939100	48	48	20938876	0	4.79248	0
chr1	20939851	20941050	492	492	20940510	0	7.44251	0
chr1	20959651	20960400	69	69	20960009	0	4.94756	0
chr1	20961001	20961750	69	69	20961307	0	4.94756	0
chr1	21023401	21023700	27	27	21023556	0	4.25489	0
chr1	21025051	21025350	26	26	21025203	0	4.20044	0
chr1	21054901	21055350	57	57	21055113	0	5.04041	0
chr1	21059401	21060000	65	65	21059707	0	5.02237	0
chr1	21112501	21113850	140	140	21113065	0	5.54432	0
chr1	21113851	21114600	82	82	21114257	0	5.19659	0
chr1	21114601	21114900	26	26	21114753	0	4.20044	0
chr1	21174601	21175350	102	102	21174919	0	5.51146	0
chr1	21348601	21349500	83	83	21349014	0	5.08256	0
chr1	21476401	21477000	87	87	21476692	0	5.44294	0
chr1	21486901	21487500	77	77	21487159	0	5.26679	0
chr1	21501151	21501600	40	40	21501381	0	4.52945	0
chr1	21503101	21503400	26	26	21503264	0	4.20044	0
chr1	21521551	21521850	27	27	21521711	0	4.25489	0
chr1	21588151	21589500	323	322	21588673	0	6.75043	0
chr1	21596701	21597150	41	41	21596899	0	4.56507	0
chr1	21620851	21621450	94	94	21621103	0	5.55459	0
chr1	21634801	21635850	96	96	21635298	0	5.18129	0
chr1	21635851	21636150	27	27	21636007	0	4.25489	0
chr1	21637501	21637950	44	44	21637727	0	4.66695	0
chr1	21639151	21639450	27	27	21639336	0	4.25489	0
chr1	21643651	21644550	86	86	21644063	0	5.13378	0
chr1	21649201	21649500	28	28	21649357	0	4.30735	0
chr1	21650851	21651750	134	134	21651260	0	5.77361	0
chr1	21655801	21656400	102	102	21656095	0	5.67243	0
chr1	21662251	21662850	65	65	21662495	0	5.02237	0
chr1	21663751	21664200	39	39	21663991	0	4.49292	0
chr1	21664351	21666300	280	280	21665237	0	6.27906	0
chr1	21671851	21672900	99	99	21672345	0	5.22568	0
chr1	21694951	21695250	27	27	21695131	0	4.25489	0
chr1	21866551	21866850	27	27	21866682	0	4.25489	0
chr1	21900451	21901050	52	52	21900739	0	4.70044	0
chr1	21913201	21914400	466	466	21913692	0	7.36419	0
chr1	21953251	21954000	121	121	21953590	0	5.7579	0
chr1	21955651	21956100	47	47	21955827	0	4.76211	0
chr1	21958351	21959250	324	324	21958821	0	7.04737	0
chr1	21965101	21966450	136	136	21965666	0	5.5025	0
chr1	22091101	22092000	285	285	22091526	0	6.86234	0
chr1	22108801	22110600	270	269	22109661	0	6.28433	0
chr1	22188301	22189200	140	139	22188716	0	5.8368	0
chr1	22196101	22196850	100	100	22196434	0	5.48289	0
chr1	22249051	22249650	81	81	22249310	0	5.33985	0
chr1	22256551	22257150	53	53	22256806	0	4.72792	0
chr1	22257451	22258350	104	104	22257826	0	5.40796	0
chr1	22262101	22262400	30	30	22262233	0	4.40689	0
chr1	22262851	22263300	42	42	22263074	0	4.59984	0
chr1	22266151	22266600	40	40	22266332	0	4.52945	0
chr1	22283101	22284000	109	109	22283525	0	5.4757	0
chr1	22290301	22290750	39	39	22290533	0	4.49292	0
chr1	22293751	22294050	31	31	22293878	0	4.4542	0
chr1	22351651	22352850	440	440	22352348	0	7.28136	0
chr1	22366201	22366800	65	65	22366462	0	5.02237	0
chr1	22378801	22379400	63	63	22379095	0	4.97728	0
chr1	22443901	22444200	29	28	22444044	0	4.35798	0
chr1	22544251	22544700	47	47	22544489	0	4.76211	0
chr1	22588951	22589550	87	87	22589202	0	5.44294	0
chr1	22778101	22778850	113	113	22778465	0	5.65921	0
chr1	22778851	22779450	68	68	22779116	0	5.08746	0
chr1	22795651	22797000	173	173	22796277	0	5.84967	0
chr1	23007301	23007600	30	30	23007410	0	4.40689	0
chr1	23016151	23016450	26	26	23016280	0	4.20044	0
chr1	23031001	23031300	29	28	23031140	0	4.35798	0
chr1	23037001	23037450	49	49	23037186	0	4.82223	0
chr1	23072401	23073150	144	144	23072718	0	6.00896	0
chr1	23087101	23087550	42	42	23087345	0	4.59984	0
chr1	23158501	23159100	54	54	23158809	0	4.75489	0
chr1	23188501	23188800	26	26	23188656	0	4.20044	0
chr1	23302801	23303400	54	54	23303102	0	4.75489	0
chr1	23337151	23337600	39	39	23337392	0	4.49292	0
chr1	23345551	23347200	450	450	23346109	0	7.08407	0
chr1	23514901	23515350	54	54	23515098	0	4.96241	0
chr1	23515351	23515800	43	43	23515562	0	4.63378	0
chr1	23521201	23521500	28	28	23521340	0	4.30735	0
chr1	23523151	23523900	87	87	23523538	0	5.28198	0
chr1	23536801	23537550	77	76	23537141	0	5.10582	0
chr1	23541151	23541450	26	25	23541307	0	4.20044	0
chr1	23542051	23542650	80	80	23542368	0	5.32193	0
chr1	23551201	23552100	170	170	23551642	0	6.11691	0
chr1	23663701	23664150	64	64	23663930	0	5.20752	0
chr1	23670601	23671650	118	118	23671102	0	5.47897	0
chr1	23688901	23689200	26	26	23689046	0	4.20044	0
chr1	23694001	23695800	184	184	23694926	0	5.73108	0
chr1	23696101	23696400	26	26	23696228	0	4.20044	0
chr1	23710201	23710650	40	40	23710438	0	4.52945	0
chr1	23718751	23719350	51	51	23719015	0	4.67243	0
chr1	23729401	23730000	53	53	23729686	0	4.72792	0
chr1	23730151	23730900	85	85	23730510	0	5.24843	0
chr1	23762701	23763150	42	42	23762872	0	4.59984	0
chr1	23805451	23806050	75	75	23805726	0	5.22882	0
chr1	23851501	23852100	60	60	23851797	0	4.90689	0
chr1	23854501	23855550	108	108	23854960	0	5.35121	0
chr1	23856151	23856900	70	70	23856518	0	4.96832	0
chr1	23857051	23858400	148	148	23857671	0	5.62449	0
chr1	23866201	23866800	73	73	23866503	0	5.18982	0
chr1	23871151	23871750	95	95	23871431	0	5.56986	0
chr1	23880751	23881200	39	39	23880951	0	4.49292	0
chr1	23881501	23881950	49	49	23881714	0	4.82223	0
chr1	23881951	23883750	322	322	23882854	0	6.53844	0
chr1	23884051	23884350	26	26	23884191	0	4.20044	0
chr1	23884501	23886750	382	382	23885763	0	6.62398	0
chr1	23888701	23889300	96	96	23888967	0	5.58496	0
chr1	23890501	23890800	26	25	23890666	0	4.20044	0
chr1	23903401	23903700	26	26	23903600	0	4.20044	0
chr1	23903701	23904300	56	56	23904004	0	4.80735	0
chr1	23911801	23912700	280	280	23912301	0	6.8368	0
chr1	23913751	23914350	81	81	23913999	0	5.33985	0
chr1	23917801	23919000	158	158	23918434	0	5.80378	0
chr1	23919601	23920800	129	129	23920189	0	5.51123	0
chr1	23941651	23941950	26	26	23941805	0	4.20044	0
chr1	23943751	23944200	45	45	23943954	0	4.69937	0
chr1	23961301	23961600	28	28	23961456	0	4.30735	0
chr1	23961751	23962050	29	29	23961897	0	4.35798	0
chr1	23964001	23964300	26	26	23964174	0	4.20044	0
chr1	23977651	23978100	43	43	23977863	0	4.63378	0
chr1	23984101	23984400	29	29	23984281	0	4.35798	0
chr1	24018001	24018600	68	68	24018298	0	5.08746	0
chr1	24098701	24099000	27	27	24098830	0	4.25489	0
chr1	24104401	24104850	45	45	24104605	0	4.69937	0
chr1	24104851	24105150	33	33	24105011	0	4.54439	0
chr1	24106201	24106950	158	157	24106581	0	6.14282	0
chr1	24117151	24117900	108	108	24117495	0	5.59392	0
chr1	24125701	24126600	94	94	24126147	0	5.26211	0
chr1	24127051	24127650	101	101	24127333	0	5.65821	0
chr1	24136051	24136800	387	387	24136409	0	7.43523	0
chr1	24151501	24152250	65	65	24151865	0	4.8614	0
chr1	24195001	24195300	26	26	24195156	0	4.20044	0
chr1	24223501	24223800	32	31	24223675	0	4.5	0
chr1	24246451	24247050	72	72	24246705	0	5.16993	0
chr1	24277951	24279000	225	225	24278453	0	6.4101	0
chr1	24281551	24282450	247	247	24281895	0	6.65589	0
chr1	24285301	24286650	162	162	24285884	0	5.75489	0
chr1	24304051	24304350	34	34	24304191	0	4.58746	0
chr1	24306451	24307800	167	167	24307054	0	5.79874	0
chr1	24309601	24310050	41	41	24309799	0	4.56507	0
chr1	24329851	24330150	29	29	24330015	0	4.35798	0
chr1	24345151	24345750	71	71	24345430	0	5.14975	0
chr1	24349201	24349650	49	49	24349384	0	4.82223	0
chr1	24372601	24373500	136	136	24373031	0	5.79498	0
chr1	24373651	24373950	29	29	24373785	0	4.35798	0
chr1	24397351	24397800	39	39	24397555	0	4.49292	0
chr1	24435451	24435750	29	29	24435609	0	4.35798	0
chr1	24446251	24447150	97	97	24446669	0	5.30743	0
chr1	24469801	24470100	30	30	24469927	0	4.40689	0
chr1	24481501	24482250	78	78	24481851	0	5.12444	0
chr1	24510601	24510900	32	32	24510719	0	4.5	0
chr1	24525751	24526500	99	99	24526078	0	5.46839	0
chr1	24528451	24529050	52	52	24528717	0	4.70044	0
chr1	24529951	24530250	26	26	24530109	0	4.20044	0
chr1	24562651	24562950	26	26	24562846	0	4.20044	0
chr1	24562951	24563850	106	106	24563397	0	5.43544	0
chr1	24592801	24593700	126	126	24593217	0	5.6848	0
chr1	24603151	24604050	87	87	24603553	0	5.15046	0
chr1	24610051	24611100	143	143	24610541	0	5.75619	0
chr1	24616351	24616950	57	57	24616648	0	4.83289	0
chr1	24620101	24622500	311	311	24621260	0	6.28077	0
chr1	24648001	24648600	133	133	24648313	0	6.05528	0
chr1	24648601	24648900	26	26	24648776	0	4.20044	0
chr1	24652501	24652950	59	59	24652692	0	5.09016	0
chr1	24691051	24692550	203	203	24691816	0	6.00437	0
chr1	24718651	24718950	27	27	24718841	0	4.25489	0
chr1	24739951	24740550	55	54	24740234	0	4.78136	0
chr1	24741901	24742650	78	78	24742242	0	5.12444	0
chr1	24745651	24746250	67	67	24745959	0	5.06609	0
chr1	24827851	24828300	42	42	24828081	0	4.59984	0
chr1	24841951	24842700	105	105	24842298	0	5.55328	0
chr1	24868351	24868950	64	64	24868638	0	5	0
chr1	24885451	24886050	118	118	24885717	0	5.88264	0
chr1	24968101	24968400	27	27	24968271	0	4.25489	0
chr1	24969001	24970800	226	226	24969867	0	6.0277	0
chr1	25009951	25010700	102	101	25010339	0	5.51146	0
chr1	25015201	25015500	30	30	25015352	0	4.40689	0
chr1	25045351	25045800	39	39	25045589	0	4.49292	0
chr1	25051351	25052250	104	104	25051693	0	5.40796	0
chr1	25071301	25072200	177	177	25071753	0	6.17512	0
chr1	25072501	25072950	42	42	25072741	0	4.59984	0
chr1	25174501	25175250	75	75	25174809	0	5.06785	0
chr1	25191001	25191300	28	28	25191143	0	4.30735	0
chr1	25237501	25238100	55	55	25237806	0	4.78136	0
chr1	25281601	25281900	27	26	25281783	0	4.25489	0
chr1	25292851	25293600	234	234	25293247	0	6.7094	0
chr1	25332751	25333200	43	43	25332946	0	4.63378	0
chr1	25344301	25344750	40	40	25344525	0	4.52945	0
chr1	25348951	25349850	116	116	25349424	0	5.5655	0
chr1	25358701	25359000	29	29	25358880	0	4.35798	0
chr1	25362901	25363200	26	26	25363044	0	4.20044	0
chr1	25427251	25427550	28	28	25427407	0	4.30735	0
chr1	25558501	25559550	141	141	25559019	0	5.73587	0
chr1	25566151	25566900	92	92	25566505	0	5.3626	0
chr1	25573651	25574550	93	92	25574061	0	5.24668	0
chr1	25579201	25579500	26	26	25579386	0	4.20044	0
chr1	25580251	25580700	49	48	25580441	0	4.82223	0
chr1	25664851	25665600	64	64	25665193	0	4.83904	0
chr1	25756501	25757250	69	69	25756857	0	4.94756	0
chr1	25769851	25770150	28	28	25770018	0	4.30735	0
chr1	25864951	25865400	44	44	25865156	0	4.66695	0
chr1	25876201	25876650	39	39	25876432	0	4.49292	0
chr1	25877101	25877550	39	39	25877351	0	4.49292	0
chr1	25883251	25883550	26	26	25883397	0	4.20044	0
chr1	25894651	25896150	244	244	25895318	0	6.26977	0
chr1	25899751	25900800	145	145	25900287	0	5.77623	0
chr1	25911001	25911750	170	170	25911389	0	6.24843	0
chr1	26021551	26022000	46	46	26021751	0	4.73108	0
chr1	26145151	26145450	29	29	26145283	0	4.35798	0
chr1	26145901	26146800	81	81	26146348	0	5.04737	0
chr1	26147251	26147550	28	28	26147420	0	4.30735	0
chr1	26185351	26186550	150	149	26185918	0	5.72882	0
chr1	26187901	26188500	66	65	26188160	0	5.04439	0
chr1	26201401	26202450	273	273	26202008	0	6.68908	0
chr1	26217001	26217450	41	40	26217217	0	4.56507	0
chr1	26218951	26219550	62	62	26219185	0	4.9542	0
chr1	26221951	26222400	42	42	26222155	0	4.59984	0
chr1	26232751	26233050	28	27	26232955	0	4.30735	0
chr1	26323501	26323800	29	29	26323628	0	4.35798	0
chr1	26324401	26325450	162	162	26324875	0	5.93617	0
chr1	26361901	26362200	30	30	26362086	0	4.40689	0
chr1	26362351	26362650	27	27	26362502	0	4.25489	0
chr1	26362801	26363250	42	42	26363056	0	4.59984	0
chr1	26398801	26399400	70	70	26399084	0	5.12928	0
chr1	26401951	26402850	200	200	26402356	0	6.35137	0
chr1	26406301	26407050	78	78	26406661	0	5.12444	0
chr1	26420551	26421900	242	242	26421182	0	6.3339	0
chr1	26424001	26424750	201	201	26424347	0	6.49009	0
chr1	26437351	26437800	41	40	26437571	0	4.56507	0
chr1	26437801	26438700	88	88	26438225	0	5.16695	0
chr1	26438701	26439000	29	29	26438859	0	4.35798	0
chr1	26471551	26471850	31	31	26471700	0	4.4542	0
chr1	26496151	26496900	70	70	26496470	0	4.96832	0
chr1	26503651	26503950	29	29	26503799	0	4.35798	0
chr1	26504401	26505000	94	94	26504696	0	5.55459	0
chr1	26548951	26549250	26	26	26549089	0	4.20044	0
chr1	26560201	26560650	40	40	26560410	0	4.52945	0
chr1	26560651	26560950	28	28	26560825	0	4.30735	0
chr1	26561101	26561550	39	39	26561308	0	4.49292	0
chr1	26605651	26605950	26	25	26605765	0	4.20044	0
chr1	26606251	26606550	28	28	26606386	0	4.30735	0
chr1	26611051	26611650	55	55	26611366	0	4.78136	0
chr1	26629501	26629800	26	26	26629639	0	4.20044	0
chr1	26647801	26648250	39	39	26648019	0	4.49292	0
chr1	26675701	26676150	42	42	26675932	0	4.59984	0
chr1	26677201	26679000	340	339	26677915	0	6.61691	0
chr1	26679901	26680500	59	59	26680161	0	4.88264	0
chr1	26683801	26684250	50	50	26683997	0	4.85137	0
chr1	26685151	26685900	83	83	26685518	0	5.21408	0
chr1	26704501	26705550	217	217	26704957	0	6.35787	0
chr1	26713801	26714400	61	61	26714081	0	4.93074	0
chr1	26758351	26759400	129	129	26758839	0	5.60755	0
chr1	26796901	26797500	52	52	26797163	0	4.70044	0
chr1	26798251	26798700	40	40	26798461	0	4.52945	0
chr1	26814001	26814300	26	26	26814138	0	4.20044	0
chr1	26825551	26825850	26	26	26825708	0	4.20044	0
chr1	26826601	26827500	88	88	26827020	0	5.16695	0
chr1	26827651	26828400	67	67	26827980	0	4.90513	0
chr1	26856601	26856900	30	30	26856758	0	4.40689	0
chr1	26857051	26858250	128	128	26857643	0	5.5	0
chr1	26946601	26948400	312	312	26947498	0	6.49292	0
chr1	26989351	26989650	28	28	26989494	0	4.30735	0
chr1	27003901	27004500	73	73	27004190	0	5.18982	0
chr1	27018751	27019350	129	129	27019011	0	6.01123	0
chr1	27019351	27019800	42	42	27019563	0	4.59984	0
chr1	27021601	27022500	78	78	27021967	0	4.99292	0
chr1	27024451	27024750	27	27	27024598	0	4.25489	0
chr1	27053251	27053550	32	32	27053392	0	4.5	0
chr1	27098101	27098550	41	41	27098316	0	4.56507	0
chr1	27110401	27110850	43	43	27110593	0	4.63378	0
chr1	27113251	27113550	28	28	27113428	0	4.30735	0
chr1	27114301	27114600	26	26	27114469	0	4.20044	0
chr1	27114751	27115200	43	43	27114980	0	4.63378	0
chr1	27115351	27115950	86	86	27115642	0	5.42626	0
chr1	27147451	27147900	64	64	27147639	0	5.20752	0
chr1	27175351	27176700	178	178	27175932	0	5.89077	0
chr1	27187801	27189150	323	322	27188570	0	6.75043	0
chr1	27189151	27190500	162	162	27189702	0	5.75489	0
chr1	27190501	27192300	409	409	27191372	0	6.88348	0
chr1	27216451	27217200	78	78	27216801	0	5.12444	0
chr1	27226351	27227100	70	70	27226735	0	4.96832	0
chr1	27248101	27248400	28	28	27248269	0	4.30735	0
chr1	27325801	27326550	91	91	27326161	0	5.34683	0
chr1	27330451	27330750	26	26	27330600	0	4.20044	0
chr1	27336001	27336600	60	59	27336307	0	4.90689	0
chr1	27337351	27338100	111	111	27337656	0	5.63345	0
chr1	27339151	27339900	188	188	27339581	0	6.39362	0
chr1	27370951	27371550	61	61	27371276	0	4.93074	0
chr1	27372301	27372900	61	61	27372598	0	4.93074	0
chr1	27413101	27413400	28	28	27413251	0	4.30735	0
chr1	27438451	27438900	42	42	27438646	0	4.59984	0
chr1	27449101	27449400	30	30	27449254	0	4.40689	0
chr1	27481351	27482100	97	97	27481713	0	5.43895	0
chr1	27518551	27519600	115	115	27519010	0	5.44181	0
chr1	27561751	27562350	66	66	27562041	0	5.04439	0
chr1	27618751	27619050	26	26	27618861	0	4.20044	0
chr1	27627301	27627750	44	44	27627498	0	4.66695	0
chr1	27648301	27649650	265	265	27648840	0	6.46489	0
chr1	27693151	27693750	64	64	27693423	0	5	0
chr1	27707851	27708300	39	39	27708036	0	4.49292	0
chr1	27714901	27715500	53	53	27715135	0	4.72792	0
chr1	27718351	27719700	178	177	27718972	0	5.89077	0
chr1	27814951	27815400	56	56	27815130	0	5.01487	0
chr1	27816001	27816300	27	26	27816181	0	4.25489	0
chr1	27816451	27817500	194	194	27816962	0	6.19624	0
chr1	27823201	27823500	26	26	27823305	0	4.20044	0
chr1	27829651	27829950	27	27	27829794	0	4.25489	0
chr1	27831151	27831900	77	77	27831515	0	5.10582	0
chr1	27834751	27835050	28	28	27834908	0	4.30735	0
chr1	27844651	27845100	42	42	27844854	0	4.59984	0
chr1	27852001	27852750	68	68	27852370	0	4.9265	0
chr1	27864451	27864750	30	30	27864592	0	4.40689	0
chr1	27865201	27865650	39	39	27865418	0	4.49292	0
chr1	27866401	27867450	134	134	27866922	0	5.66241	0
chr1	27868801	27869850	134	134	27869279	0	5.66241	0
chr1	27883951	27884250	30	30	27884107	0	4.40689	0
chr1	27896101	27896850	76	76	27896475	0	5.08696	0
chr1	27915751	27916050	28	27	27915927	0	4.30735	0
chr1	27917701	27918000	27	27	27917828	0	4.25489	0
chr1	27921751	27922050	26	26	27921916	0	4.20044	0
chr1	27933901	27934350	41	41	27934081	0	4.56507	0
chr1	27935101	27935400	26	26	27935236	0	4.20044	0
chr1	27977101	27978000	153	153	27977535	0	5.96491	0
chr1	27985201	27986550	148	148	27985836	0	5.62449	0
chr1	27995701	27996000	30	30	27995880	0	4.40689	0
chr1	27998401	27999300	199	199	27998819	0	6.34414	0
chr1	28012801	28014000	683	683	28013306	0	7.91574	0
chr1	28051951	28053450	152	152	28052632	0	5.58696	0
chr1	28099501	28100400	95	95	28099915	0	5.27737	0
chr1	28156951	28157700	71	71	28157319	0	4.98878	0
chr1	28240501	28240800	28	28	28240651	0	4.30735	0
chr1	28240801	28241850	131	131	28241279	0	5.62975	0
chr1	28261351	28261950	51	51	28261620	0	4.67243	0
chr1	28269751	28270350	85	85	28270013	0	5.40939	0
chr1	28389301	28389900	97	97	28389562	0	5.59991	0
chr1	28414051	28415550	238	238	28414748	0	6.23385	0
chr1	28471051	28471650	53	53	28471350	0	4.72792	0
chr1	28481401	28481850	49	49	28481559	0	4.82223	0
chr1	28523551	28524450	94	94	28524004	0	5.26211	0
chr1	28559251	28559700	39	39	28559486	0	4.49292	0
chr1	28562401	28563600	176	176	28563014	0	5.95943	0
chr1	28575901	28576350	45	45	28576138	0	4.69937	0
chr1	28578001	28578450	46	45	28578205	0	4.73108	0
chr1	28585501	28586400	86	86	28585929	0	5.13378	0
chr1	28640401	28641000	51	51	28640674	0	4.67243	0
chr1	28655101	28655850	109	109	28655494	0	5.60722	0
chr1	28656001	28656300	26	26	28656147	0	4.20044	0
chr1	28672651	28673400	104	104	28672976	0	5.53948	0
chr1	28678201	28678950	84	84	28678563	0	5.23135	0
chr1	28695901	28697250	162	162	28696551	0	5.75489	0
chr1	28718551	28718850	26	26	28718688	0	4.20044	0
chr1	28764301	28764900	95	95	28764578	0	5.56986	0
chr1	28776601	28776900	26	26	28776710	0	4.20044	0
chr1	28832101	28832700	62	62	28832393	0	4.9542	0
chr1	28833001	28833450	44	44	28833210	0	4.66695	0
chr1	28837201	28837500	29	29	28837337	0	4.35798	0
chr1	28838551	28839150	51	51	28838818	0	4.67243	0
chr1	28844401	28844700	26	26	28844593	0	4.20044	0
chr1	28845151	28845900	72	72	28845508	0	5.00896	0
chr1	28879351	28879950	58	58	28879646	0	4.85798	0
chr1	28879951	28880250	26	26	28880109	0	4.20044	0
chr1	28903951	28904250	29	29	28904081	0	4.35798	0
chr1	28907551	28907850	26	26	28907709	0	4.20044	0
chr1	28908001	28908900	116	115	28908428	0	5.5655	0
chr1	28925401	28926000	52	52	28925676	0	4.70044	0
chr1	28969201	28970250	128	128	28969688	0	5.59632	0
chr1	28974451	28975950	246	246	28975205	0	6.28155	0
chr1	29062951	29064900	183	183	29063803	0	5.66548	0
chr1	29186851	29187600	78	78	29187197	0	5.12444	0
chr1	29203651	29203950	27	27	29203809	0	4.25489	0
chr1	29208451	29209200	89	89	29208811	0	5.31477	0
chr1	29211151	29211900	86	86	29211515	0	5.2653	0
chr1	29220151	29220450	26	26	29220329	0	4.20044	0
chr1	29225401	29225700	27	27	29225606	0	4.25489	0
chr1	29241451	29242050	55	55	29241742	0	4.78136	0
chr1	29432401	29432700	32	32	29432563	0	4.5	0
chr1	29474851	29475300	42	42	29475055	0	4.59984	0
chr1	29507551	29509050	163	163	29508320	0	5.68776	0
chr1	29529301	29529900	55	55	29529592	0	4.78136	0
chr1	29557201	29557950	77	77	29557554	0	5.10582	0
chr1	29563351	29564400	145	145	29563865	0	5.77623	0
chr1	29564551	29565300	66	66	29564897	0	4.88343	0
chr1	29565451	29566500	136	136	29565951	0	5.68379	0
chr1	29598151	29598750	52	52	29598411	0	4.70044	0
chr1	30042751	30043350	53	53	30043010	0	4.72792	0
chr1	30181801	30182100	28	28	30181959	0	4.30735	0
chr1	30447151	30447600	42	42	30447370	0	4.59984	0
chr1	30666751	30667500	77	76	30667148	0	5.10582	0
chr1	30998701	30999750	246	246	30999134	0	6.53884	0
chr1	31192051	31192500	39	39	31192267	0	4.49292	0
chr1	31258201	31258950	69	69	31258522	0	4.94756	0
chr1	31259551	31260000	39	39	31259708	0	4.49292	0
chr1	31270501	31272000	195	195	31271241	0	5.94637	0
chr1	31273951	31275150	133	132	31274486	0	5.55528	0
chr1	31289551	31289850	27	27	31289684	0	4.25489	0
chr1	31296451	31297650	311	311	31297028	0	6.78077	0
chr1	31326751	31327500	175	175	31327108	0	6.29025	0
chr1	31384201	31384500	27	27	31384359	0	4.25489	0
chr1	31537951	31539150	139	139	31538501	0	5.61894	0
chr1	31584151	31584450	26	26	31584305	0	4.20044	0
chr1	31627351	31627800	42	42	31627601	0	4.59984	0
chr1	31628251	31628550	31	31	31628434	0	4.4542	0
chr1	31643551	31644150	73	73	31643833	0	5.18982	0
chr1	31655251	31655550	30	30	31655401	0	4.40689	0
chr1	31769401	31770450	94	94	31769866	0	5.15091	0
chr1	31846201	31846650	44	44	31846390	0	4.66695	0
chr1	31867501	31868100	54	54	31867770	0	4.75489	0
chr1	31870201	31870950	75	75	31870536	0	5.06785	0
chr1	31886551	31886850	26	26	31886709	0	4.20044	0
chr1	31889101	31889400	31	31	31889247	0	4.4542	0
chr1	31889851	31890300	48	48	31890118	0	4.79248	0
chr1	31895551	31895850	29	29	31895718	0	4.35798	0
chr1	31917601	31918200	59	59	31917890	0	4.88264	0
chr1	31956151	31956750	86	86	31956429	0	5.42626	0
chr1	31996951	31997400	42	42	31997162	0	4.59984	0
chr1	32014351	32015250	100	100	32014769	0	5.35137	0
chr1	32015401	32015850	40	40	32015573	0	4.52945	0
chr1	32039251	32040150	124	124	32039706	0	5.66172	0
chr1	32040301	32042400	521	521	32041431	0	7.12146	0
chr1	32043151	32043450	26	26	32043312	0	4.20044	0
chr1	32047501	32047800	26	26	32047647	0	4.20044	0
chr1	32049751	32050200	44	44	32049927	0	4.66695	0
chr1	32109901	32111400	157	157	32110587	0	5.63366	0
chr1	32131801	32132550	96	96	32132176	0	5.424	0
chr1	32135251	32136150	129	129	32135685	0	5.71875	0
chr1	32154001	32156250	826	826	32155418	0	7.73655	0
chr1	32166451	32167500	170	170	32166927	0	6.00571	0
chr1	32173951	32174400	42	42	32174181	0	4.59984	0
chr1	32178151	32178750	79	79	32178400	0	5.30378	0
chr1	32182351	32182950	52	52	32182644	0	4.70044	0
chr1	32219401	32220000	60	60	32219704	0	4.90689	0
chr1	32230351	32230650	26	26	32230493	0	4.20044	0
chr1	32235301	32236200	101	101	32235700	0	5.36573	0
chr1	32254351	32254650	26	26	32254548	0	4.20044	0
chr1	32254951	32255250	29	29	32255101	0	4.35798	0
chr1	32362951	32363850	137	137	32363384	0	5.80555	0
chr1	32370601	32370900	27	27	32370770	0	4.25489	0
chr1	32376601	32377200	61	61	32376851	0	4.93074	0
chr1	32377651	32378250	55	55	32377907	0	4.78136	0
chr1	32402701	32403450	71	71	32403031	0	4.98878	0
chr1	32403901	32404650	117	117	32404283	0	5.7094	0
chr1	32405101	32406150	170	170	32405624	0	6.00571	0
chr1	32408101	32408400	27	27	32408257	0	4.25489	0
chr1	32409601	32410950	245	245	32410204	0	6.35168	0
chr1	32420101	32421450	205	205	32420632	0	6.09452	0
chr1	32421451	32422200	121	121	32421815	0	5.7579	0
chr1	32429701	32430150	42	42	32429935	0	4.59984	0
chr1	32478901	32479800	165	165	32479342	0	6.07384	0
chr1	32479951	32480550	55	55	32480250	0	4.78136	0
chr1	32532001	32532450	41	41	32532243	0	4.56507	0
chr1	32538151	32538900	114	114	32538466	0	5.67193	0
chr1	32573401	32574450	161	161	32573816	0	5.92724	0
chr1	32599051	32599500	59	58	32599261	0	5.09016	0
chr1	32644801	32645100	26	26	32644962	0	4.20044	0
chr1	32645701	32646150	41	41	32645900	0	4.56507	0
chr1	32687851	32688450	54	54	32688133	0	4.75489	0
chr1	32701801	32702250	39	39	32702013	0	4.49292	0
chr1	32706001	32707500	143	143	32706678	0	5.49891	0
chr1	32708101	32708400	26	26	32708276	0	4.20044	0
chr1	32757151	32758200	138	138	32757635	0	5.70485	0
chr1	32801251	32801700	54	54	32801446	0	4.96241	0
chr1	32814601	32814900	27	27	32814769	0	4.25489	0
chr1	32817301	32817750	41	41	32817507	0	4.56507	0
chr1	32859751	32860650	116	116	32860230	0	5.5655	0
chr1	32866501	32866950	40	40	32866687	0	4.52945	0
chr1	32914051	32914800	70	70	32914403	0	4.96832	0
chr1	32951101	32951850	106	106	32951433	0	5.56696	0
chr1	32966401	32966700	28	28	32966597	0	4.30735	0
chr1	32974351	32974650	26	26	32974517	0	4.20044	0
chr1	33004801	33005100	29	29	33004992	0	4.35798	0
chr1	33055051	33055800	188	188	33055453	0	6.39362	0
chr1	33115801	33117450	184	184	33116614	0	5.79385	0
chr1	33167401	33168150	66	66	33167775	0	4.88343	0
chr1	33168301	33169650	257	257	33168879	0	6.42066	0
chr1	33177751	33178200	45	45	33177981	0	4.69937	0
chr1	33181951	33182700	65	65	33182310	0	4.8614	0
chr1	33190501	33191250	107	107	33190882	0	5.5805	0
chr1	33207001	33207300	32	32	33207167	0	4.5	0
chr1	33208351	33208950	53	53	33208638	0	4.72792	0
chr1	33211951	33212250	26	26	33212050	0	4.20044	0
chr1	33224251	33224550	26	26	33224398	0	4.20044	0
chr1	33224851	33226200	206	206	33225591	0	6.10154	0
chr1	33226651	33227700	143	143	33227133	0	5.75619	0
chr1	33235051	33235500	43	43	33235292	0	4.63378	0
chr1	33238501	33239400	98	98	33238919	0	5.32223	0
chr1	33240751	33241350	66	66	33241005	0	5.04439	0
chr1	33246151	33246900	87	87	33246500	0	5.28198	0
chr1	33249601	33249900	29	29	33249728	0	4.35798	0
chr1	33282601	33284100	172	172	33283225	0	5.7653	0
chr1	33381601	33382200	66	66	33381866	0	5.04439	0
chr1	33399601	33399900	26	26	33399754	0	4.20044	0
chr1	33428401	33429000	62	62	33428706	0	4.9542	0
chr1	33429301	33429750	39	39	33429528	0	4.49292	0
chr1	33430201	33430950	81	81	33430481	0	5.17889	0
chr1	33446851	33447300	44	44	33447024	0	4.66695	0
chr1	33454651	33455400	142	142	33455043	0	5.98878	0
chr1	33457951	33458550	58	58	33458232	0	4.85798	0
chr1	33472651	33473250	59	59	33472948	0	4.88264	0
chr1	33474151	33474450	30	30	33474307	0	4.40689	0
chr1	33501601	33502200	66	65	33501827	0	5.04439	0
chr1	33502351	33502950	52	52	33502624	0	4.70044	0
chr1	33513451	33513750	26	26	33513612	0	4.20044	0
chr1	33515551	33516450	115	115	33515987	0	5.55301	0
chr1	33520651	33521400	79	79	33521033	0	5.14282	0
chr1	33526201	33526950	94	94	33526526	0	5.39362	0
chr1	33552001	33552300	27	27	33552161	0	4.25489	0
chr1	33654151	33654450	26	26	33654285	0	4.20044	0
chr1	33684301	33684600	26	26	33684440	0	4.20044	0
chr1	33685501	33685950	42	42	33685706	0	4.59984	0
chr1	33686401	33687150	91	91	33686761	0	5.34683	0
chr1	33709801	33710250	42	42	33709997	0	4.59984	0
chr1	33722401	33722700	28	28	33722588	0	4.30735	0
chr1	33814051	33814650	54	54	33814361	0	4.75489	0
chr1	33815551	33816450	97	97	33815947	0	5.30743	0
chr1	33833251	33833850	52	52	33833535	0	4.70044	0
chr1	33899251	33899850	105	105	33899531	0	5.71425	0
chr1	33902401	33902850	45	45	33902656	0	4.69937	0
chr1	33909151	33909900	96	96	33909516	0	5.424	0
chr1	33921301	33922050	66	66	33921680	0	4.88343	0
chr1	33924151	33924450	26	26	33924309	0	4.20044	0
chr1	33937651	33938550	85	85	33938076	0	5.11691	0
chr1	33967351	33967650	26	25	33967476	0	4.20044	0
chr1	34494301	34494600	31	31	34494447	0	4.4542	0
chr1	35084101	35084400	30	29	35084216	0	4.40689	0
chr1	35208601	35208900	26	26	35208735	0	4.20044	0
chr1	35228851	35229450	67	67	35229155	0	5.06609	0
chr1	35246101	35246400	27	27	35246287	0	4.25489	0
chr1	35274001	35274600	62	62	35274257	0	4.9542	0
chr1	35309851	35310150	31	31	35310005	0	4.4542	0
chr1	35318251	35318850	80	80	35318513	0	5.32193	0
chr1	35324701	35325750	114	114	35325210	0	5.42921	0
chr1	35331901	35332350	44	44	35332110	0	4.66695	0
chr1	35496601	35497800	148	148	35497147	0	5.70945	0
chr1	35524651	35524950	30	30	35524784	0	4.40689	0
chr1	35528401	35528850	47	47	35528621	0	4.76211	0
chr1	35544751	35545500	85	85	35545111	0	5.24843	0
chr1	35658451	35659200	147	147	35658784	0	6.03871	0
chr1	35734051	35734650	90	90	35734296	0	5.49185	0
chr1	35811151	35811750	69	69	35811443	0	5.10852	0
chr1	35971501	35972100	77	77	35971805	0	5.26679	0
chr1	36022651	36023850	107	107	36023248	0	5.24147	0
chr1	36030151	36030600	42	42	36030378	0	4.59984	0
chr1	36034501	36035100	73	73	36034802	0	5.18982	0
chr1	36106951	36107550	65	65	36107213	0	5.02237	0
chr1	36181051	36181350	26	26	36181223	0	4.20044	0
chr1	36184051	36184350	27	27	36184209	0	4.25489	0
chr1	36184351	36185100	70	70	36184674	0	4.96832	0
chr1	36235051	36235950	84	84	36235495	0	5.09984	0
chr1	36348451	36349050	61	61	36348765	0	4.93074	0
chr1	36395851	36396150	26	26	36395982	0	4.20044	0
chr1	36396451	36397050	63	63	36396752	0	4.97728	0
chr1	36554251	36554850	64	64	36554495	0	5	0
chr1	36565801	36566250	43	43	36566038	0	4.63378	0
chr1	36615001	36615600	62	62	36615283	0	4.9542	0
chr1	36616351	36616800	47	47	36616579	0	4.76211	0
chr1	36621301	36621600	27	27	36621467	0	4.25489	0
chr1	36638401	36638700	26	26	36638604	0	4.20044	0
chr1	36653701	36654300	62	62	36653981	0	4.9542	0
chr1	36689401	36690900	170	170	36690074	0	5.74843	0
chr1	36714001	36714300	29	29	36714134	0	4.35798	0
chr1	36765451	36766050	75	75	36765745	0	5.22882	0
chr1	36771751	36773100	184	184	36772264	0	5.9386	0
chr1	36834451	36835050	67	67	36834755	0	5.06609	0
chr1	36839551	36840900	132	131	36840172	0	5.45943	0
chr1	36850351	36850650	28	28	36850527	0	4.30735	0
chr1	36851851	36852750	225	225	36852308	0	6.5213	0
chr1	36862801	36863850	96	96	36863297	0	5.18129	0
chr1	36874051	36874350	28	28	36874220	0	4.30735	0
chr1	36877651	36877950	26	26	36877809	0	4.20044	0
chr1	36886501	36886950	42	42	36886728	0	4.59984	0
chr1	36916051	36916800	96	96	36916407	0	5.424	0
chr1	36929101	36930600	186	186	36929844	0	5.87819	0
chr1	36952501	36952950	41	41	36952740	0	4.56507	0
chr1	37116001	37116600	55	55	37116316	0	4.78136	0
chr1	37579051	37579500	46	46	37579260	0	4.73108	0
chr1	37876201	37876800	54	54	37876505	0	4.75489	0
chr1	37920451	37921200	188	188	37920786	0	6.39362	0
chr1	37932901	37933200	26	26	37933043	0	4.20044	0
chr1	37936951	37938300	251	251	37937567	0	6.38658	0
chr1	37938901	37939650	76	76	37939296	0	5.08696	0
chr1	37939651	37940400	74	74	37939993	0	5.04849	0
chr1	37942351	37942950	52	52	37942626	0	4.70044	0
chr1	37945201	37945800	89	89	37945497	0	5.47573	0
chr1	37952701	37953450	70	70	37953012	0	4.96832	0
chr1	37980001	37981050	188	187	37980437	0	6.15091	0
chr1	37999951	38000550	52	52	38000237	0	4.70044	0
chr1	38019601	38020350	86	86	38019974	0	5.2653	0
chr1	38061151	38061750	63	63	38061446	0	4.97728	0
chr1	38073601	38073900	29	29	38073788	0	4.35798	0
chr1	38082751	38083350	65	65	38083032	0	5.02237	0
chr1	38086351	38086650	26	26	38086532	0	4.20044	0
chr1	38147851	38148450	112	112	38148141	0	5.80735	0
chr1	38155201	38155650	39	39	38155410	0	4.49292	0
chr1	38155951	38156700	118	118	38156293	0	5.72168	0
chr1	38157751	38158500	67	67	38158091	0	4.90513	0
chr1	38260501	38260800	29	29	38260656	0	4.35798	0
chr1	38273101	38273700	60	59	38273385	0	4.90689	0
chr1	38274151	38275200	169	169	38274611	0	5.9972	0
chr1	38325301	38326200	84	84	38325750	0	5.09984	0
chr1	38396851	38397150	27	27	38397010	0	4.25489	0
chr1	38415151	38415600	49	49	38415327	0	4.82223	0
chr1	38455051	38456250	223	223	38455687	0	6.3009	0
chr1	38461501	38462400	205	205	38461969	0	6.387	0
chr1	38464951	38467200	583	583	38466147	0	7.23391	0
chr1	38470051	38470350	27	27	38470223	0	4.25489	0
chr1	38478001	38479050	191	191	38478462	0	6.17375	0
chr1	38495701	38496450	69	69	38496060	0	4.94756	0
chr1	38530051	38530500	41	41	38530239	0	4.56507	0
chr1	38604151	38604750	63	63	38604412	0	4.97728	0
chr1	39324451	39325200	76	76	39324765	0	5.08696	0
chr1	39325501	39326100	55	55	39325791	0	4.78136	0
chr1	39338851	39339750	94	94	39339256	0	5.26211	0
chr1	39456301	39457200	94	94	39456759	0	5.26211	0
chr1	39491701	39492750	123	123	39492231	0	5.53884	0
chr1	39569251	39569850	52	52	39569507	0	4.70044	0
chr1	39570301	39570600	29	28	39570463	0	4.35798	0
chr1	39571351	39572550	147	147	39571979	0	5.69967	0
chr1	39582601	39584100	594	594	39583205	0	7.55336	0
chr1	39593251	39593550	30	30	39593420	0	4.40689	0
chr1	39644101	39644550	40	40	39644371	0	4.52945	0
chr1	39649201	39650250	475	475	39649622	0	7.48811	0
chr1	39657751	39658350	67	67	39658021	0	5.06609	0
chr1	39852901	39853800	458	458	39853358	0	7.54672	0
chr1	39864151	39864900	121	121	39864481	0	5.7579	0
chr1	39874051	39874500	48	48	39874286	0	4.79248	0
chr1	39875101	39875550	41	41	39875335	0	4.56507	0
chr1	39876601	39877050	40	40	39876804	0	4.52945	0
chr1	39974551	39975000	40	40	39974763	0	4.52945	0
chr1	40025101	40025550	41	41	40025345	0	4.56507	0
chr1	40025701	40026300	57	57	40025987	0	4.83289	0
chr1	40040251	40041450	122	122	40040788	0	5.43074	0
chr1	40041901	40042800	96	96	40042341	0	5.29248	0
chr1	40098601	40099200	54	54	40098923	0	4.75489	0
chr1	40123651	40123950	34	34	40123807	0	4.58746	0
chr1	40142401	40143300	102	101	40142836	0	5.37994	0
chr1	40167451	40167900	44	44	40167701	0	4.66695	0
chr1	40265551	40265850	27	27	40265670	0	4.25489	0
chr1	40285051	40285350	27	27	40285212	0	4.25489	0
chr1	40311001	40311600	57	57	40311259	0	4.83289	0
chr1	40317751	40318650	238	238	40318167	0	6.60234	0
chr1	40348951	40349400	44	44	40349169	0	4.66695	0
chr1	40358251	40358550	28	28	40358369	0	4.30735	0
chr1	40358851	40359150	27	27	40359026	0	4.25489	0
chr1	40366801	40368300	362	362	40367449	0	6.83888	0
chr1	40399951	40400700	74	74	40400254	0	5.04849	0
chr1	40422601	40423050	46	46	40422810	0	4.73108	0
chr1	40446151	40446600	44	44	40446400	0	4.66695	0
chr1	40505401	40506900	150	150	40506145	0	5.56785	0
chr1	40562551	40563300	81	81	40562922	0	5.17889	0
chr1	40596601	40596900	30	30	40596775	0	4.40689	0
chr1	40605751	40606350	62	62	40606076	0	4.9542	0
chr1	40626751	40627800	167	167	40627206	0	5.98003	0
chr1	40723051	40724550	246	246	40723751	0	6.28155	0
chr1	40804501	40804800	27	26	40804641	0	4.25489	0
chr1	40916101	40916550	41	41	40916291	0	4.56507	0
chr1	40974151	40974750	64	64	40974404	0	5	0
chr1	40996951	40997850	152	152	40997372	0	5.95545	0
chr1	41112151	41112450	30	30	41112300	0	4.40689	0
chr1	41156851	41158650	300	300	41157518	0	6.43634	0
chr1	41286001	41286300	28	28	41286157	0	4.30735	0
chr1	41328151	41328750	85	85	41328440	0	5.40939	0
chr1	41329051	41330250	164	164	41329614	0	5.85755	0
chr1	41331451	41332800	218	218	41332102	0	6.18322	0
chr1	41341051	41342100	383	383	41341517	0	7.17752	0
chr1	41343301	41343900	71	71	41343611	0	5.14975	0
chr1	41363101	41363700	58	58	41363373	0	4.85798	0
chr1	41364001	41365050	169	169	41364467	0	5.9972	0
chr1	41367451	41368050	73	73	41367731	0	5.18982	0
chr1	41372701	41373000	27	27	41372889	0	4.25489	0
chr1	41405251	41406000	87	87	41405592	0	5.28198	0
chr1	41409901	41410650	96	96	41410236	0	5.424	0
chr1	41410651	41411250	53	53	41410953	0	4.72792	0
chr1	41414251	41415000	69	69	41414582	0	4.94756	0
chr1	41418001	41418600	53	53	41418273	0	4.72792	0
chr1	41433301	41433750	39	38	41433529	0	4.49292	0
chr1	41445301	41445900	59	59	41445541	0	4.88264	0
chr1	41446051	41446950	148	148	41446560	0	5.91697	0
chr1	41469451	41469750	28	28	41469570	0	4.30735	0
chr1	41568001	41568300	28	28	41568154	0	4.30735	0
chr1	41575051	41576100	165	165	41575605	0	5.96264	0
chr1	41588701	41589450	148	148	41589015	0	6.04849	0
chr1	41807701	41808300	58	58	41807931	0	4.85798	0
chr1	41837401	41837850	43	43	41837631	0	4.63378	0
chr1	41845951	41846250	28	27	41846090	0	4.30735	0
chr1	41846701	41847000	26	26	41846830	0	4.20044	0
chr1	41884501	41884800	28	28	41884681	0	4.30735	0
chr1	41898151	41899200	119	119	41898638	0	5.49114	0
chr1	41901751	41902350	52	52	41902042	0	4.70044	0
chr1	41933551	41934150	75	75	41933859	0	5.22882	0
chr1	41940301	41940900	53	53	41940596	0	4.72792	0
chr1	41942251	41943150	193	193	41942603	0	6.29998	0
chr1	41947951	41949150	138	138	41948502	0	5.60852	0
chr1	41950051	41950350	30	30	41950202	0	4.40689	0
chr1	41951251	41951700	44	44	41951493	0	4.66695	0
chr1	41956651	41957100	39	39	41956848	0	4.49292	0
chr1	41958751	41959350	55	55	41959042	0	4.78136	0
chr1	41960851	41961150	28	28	41961013	0	4.30735	0
chr1	41961301	41962650	455	455	41962040	0	7.24476	0
chr1	41964301	41965050	116	116	41964639	0	5.69702	0
chr1	41967151	41967600	39	39	41967377	0	4.49292	0
chr1	41969701	41970600	90	90	41970121	0	5.19937	0
chr1	41979751	41982300	694	694	41980608	0	7.39506	0
chr1	42044551	42044850	26	26	42044710	0	4.20044	0
chr1	42128251	42128850	52	52	42128552	0	4.70044	0
chr1	42130801	42131250	42	42	42131032	0	4.59984	0
chr1	42143851	42144150	26	25	42144014	0	4.20044	0
chr1	42248701	42249450	126	126	42249076	0	5.81632	0
chr1	42268501	42268800	30	30	42268653	0	4.40689	0
chr1	42306451	42307050	53	53	42306731	0	4.72792	0
chr1	42328501	42329100	57	57	42328766	0	4.83289	0
chr1	42335701	42336150	42	42	42335930	0	4.59984	0
chr1	42366301	42366900	68	68	42366589	0	5.08746	0
chr1	42367651	42368550	154	154	42368117	0	5.97431	0
chr1	42382201	42382500	26	26	42382373	0	4.20044	0
chr1	42386251	42386550	28	28	42386445	0	4.30735	0
chr1	42420301	42420600	29	29	42420460	0	4.35798	0
chr1	42631351	42632400	138	138	42631772	0	5.70485	0
chr1	42639151	42639600	40	40	42639350	0	4.52945	0
chr1	42675301	42676050	66	66	42675652	0	4.88343	0
chr1	42680251	42680550	27	26	42680418	0	4.25489	0
chr1	42687901	42688200	28	28	42688083	0	4.30735	0
chr1	42799951	42800400	41	40	42800182	0	4.56507	0
chr1	42800551	42802050	163	163	42801224	0	5.68776	0
chr1	42921751	42922650	95	95	42922201	0	5.27737	0
chr1	42928501	42929100	94	94	42928786	0	5.55459	0
chr1	43123501	43124850	430	430	43124171	0	7.16323	0
chr1	43147501	43148250	92	92	43147819	0	5.3626	0
chr1	43231501	43231950	45	45	43231741	0	4.69937	0
chr1	43232251	43233450	137	137	43232845	0	5.59803	0
chr1	43312051	43312500	42	42	43312281	0	4.59984	0
chr1	43388701	43389000	29	29	43388864	0	4.35798	0
chr1	43390051	43390350	29	29	43390193	0	4.35798	0
chr1	43390651	43390950	28	28	43390830	0	4.30735	0
chr1	43402051	43403400	186	185	43402723	0	5.9542	0
chr1	43406401	43407150	165	165	43406768	0	6.20536	0
chr1	43407301	43408050	71	71	43407670	0	4.98878	0
chr1	43408801	43409400	69	69	43409097	0	5.10852	0
chr1	43422751	43423200	49	49	43422988	0	4.82223	0
chr1	43423801	43424700	120	119	43424276	0	5.61441	0
chr1	43424851	43425150	27	27	43425010	0	4.25489	0
chr1	43432651	43433400	67	67	43432982	0	4.90513	0
chr1	43473901	43474650	141	141	43474272	0	5.97859	0
chr1	43609051	43609650	97	97	43609313	0	5.59991	0
chr1	43637701	43638300	71	71	43637981	0	5.14975	0
chr1	43672351	43673100	127	127	43672685	0	5.82772	0
chr1	43673251	43673550	29	29	43673402	0	4.35798	0
chr1	43701451	43701750	29	29	43701623	0	4.35798	0
chr1	43703851	43704300	41	41	43704025	0	4.56507	0
chr1	43722301	43722900	78	78	43722582	0	5.2854	0
chr1	43758901	43759200	28	28	43759059	0	4.30735	0
chr1	43759501	43760100	58	58	43759777	0	4.85798	0
chr1	43786651	43788000	615	615	43787237	0	7.67948	0
chr1	43795651	43795950	27	27	43795823	0	4.25489	0
chr1	43795951	43796250	26	26	43796117	0	4.20044	0
chr1	43809901	43810500	78	78	43810170	0	5.2854	0
chr1	43814101	43814700	60	60	43814392	0	4.90689	0
chr1	43814851	43815600	77	77	43815186	0	5.10582	0
chr1	43823851	43824900	105	105	43824370	0	5.31057	0
chr1	43832701	43833000	26	26	43832868	0	4.20044	0
chr1	43833751	43834350	73	73	43834049	0	5.18982	0
chr1	43838401	43839750	644	644	43838961	0	7.74595	0
chr1	43855051	43855950	109	109	43855456	0	5.4757	0
chr1	43918501	43919100	62	62	43918781	0	4.9542	0
chr1	43937701	43939050	233	233	43938276	0	6.27922	0
chr1	43988701	43989300	62	62	43988988	0	4.9542	0
chr1	43991851	43992150	29	28	43991995	0	4.35798	0
chr1	43994851	43995150	27	27	43995027	0	4.25489	0
chr1	44014201	44014500	27	27	44014353	0	4.25489	0
chr1	44047501	44047800	26	26	44047696	0	4.20044	0
chr1	44047801	44048250	41	40	44048045	0	4.56507	0
chr1	44115151	44116950	181	181	44116007	0	5.70736	0
chr1	44172751	44173050	26	26	44172922	0	4.20044	0
chr1	44173351	44173950	62	62	44173631	0	4.9542	0
chr1	44249251	44249850	130	130	44249529	0	6.02237	0
chr1	44287201	44287500	27	27	44287388	0	4.25489	0
chr1	44287651	44288400	73	73	44287974	0	5.02886	0
chr1	44300701	44301150	42	42	44300909	0	4.59984	0
chr1	44302201	44302650	41	41	44302416	0	4.56507	0
chr1	44323951	44324250	26	26	44324134	0	4.20044	0
chr1	44338051	44338350	27	27	44338190	0	4.25489	0
chr1	44350801	44351700	104	104	44351213	0	5.40796	0
chr1	44395051	44395950	152	152	44395464	0	5.95545	0
chr1	44399251	44399550	28	27	44399388	0	4.30735	0
chr1	44399851	44400150	28	28	44400006	0	4.30735	0
chr1	44400751	44401050	27	27	44400875	0	4.25489	0
chr1	44412301	44412600	27	27	44412470	0	4.25489	0
chr1	44439751	44440950	127	127	44440313	0	5.48868	0
chr1	44441251	44441850	58	58	44441527	0	4.85798	0
chr1	44444101	44444400	27	27	44444231	0	4.25489	0
chr1	44446201	44446500	27	27	44446389	0	4.25489	0
chr1	44456851	44457600	66	66	44457215	0	4.88343	0
chr1	44458201	44458500	29	29	44458348	0	4.35798	0
chr1	44471251	44471850	75	75	44471553	0	5.22882	0
chr1	44494051	44494350	31	31	44494230	0	4.4542	0
chr1	44495101	44496300	243	243	44495750	0	6.42481	0
chr1	44497051	44497650	66	66	44497329	0	5.04439	0
chr1	44502151	44502450	27	26	44502323	0	4.25489	0
chr1	44513851	44514300	43	43	44514049	0	4.63378	0
chr1	44514301	44514900	69	69	44514590	0	5.10852	0
chr1	44515501	44516100	55	55	44515800	0	4.78136	0
chr1	44525551	44526000	41	41	44525783	0	4.56507	0
chr1	44534101	44534400	29	29	44534269	0	4.35798	0
chr1	44554801	44555850	115	115	44555336	0	5.44181	0
chr1	44566201	44566500	28	28	44566363	0	4.30735	0
chr1	44566801	44567850	596	596	44567207	0	7.81549	0
chr1	44579551	44579850	30	30	44579732	0	4.40689	0
chr1	44619601	44620200	91	90	44619900	0	5.50779	0
chr1	44620201	44621400	287	287	44620723	0	6.66491	0
chr1	44678251	44678550	28	28	44678417	0	4.30735	0
chr1	44678701	44679450	137	137	44679079	0	5.93707	0
chr1	44683351	44683950	51	51	44683612	0	4.67243	0
chr1	44792101	44792400	33	33	44792265	0	4.54439	0
chr1	44793301	44794350	191	191	44793752	0	6.17375	0
chr1	44820751	44821050	26	26	44820910	0	4.20044	0
chr1	44870701	44871300	58	57	44870964	0	4.85798	0
chr1	44997601	44998350	112	112	44997978	0	5.64639	0
chr1	45049801	45050400	68	68	45050078	0	5.08746	0
chr1	45097051	45098100	114	114	45097583	0	5.42921	0
chr1	45118351	45118800	51	51	45118562	0	4.87994	0
chr1	45121051	45121500	40	40	45121298	0	4.52945	0
chr1	45136051	45136350	30	30	45136185	0	4.40689	0
chr1	45154801	45155100	34	34	45154961	0	4.58746	0
chr1	45178801	45179400	117	117	45179081	0	5.87036	0
chr1	45180451	45181200	73	73	45180801	0	5.02886	0
chr1	45187051	45187650	85	85	45187321	0	5.40939	0
chr1	45196051	45197100	203	203	45196575	0	6.26166	0
chr1	45204901	45206250	131	131	45205522	0	5.44846	0
chr1	45240901	45241800	94	94	45241263	0	5.26211	0
chr1	45242851	45243300	45	45	45243082	0	4.69937	0
chr1	45265201	45266250	122	122	45265708	0	5.52706	0
chr1	45269101	45269850	92	92	45269437	0	5.3626	0
chr1	45272701	45274050	219	219	45273335	0	6.18982	0
chr1	45275701	45276000	26	26	45275862	0	4.20044	0
chr1	45284851	45285600	87	87	45285181	0	5.28198	0
chr1	45433801	45434400	55	55	45434096	0	4.78136	0
chr1	45451951	45452550	65	65	45452237	0	5.02237	0
chr1	45477601	45478800	122	122	45478136	0	5.43074	0
chr1	45480151	45480750	55	55	45480407	0	4.78136	0
chr1	45498601	45499050	43	43	45498741	0	4.63378	0
chr1	45503101	45503550	50	50	45503314	0	4.85137	0
chr1	45637501	45638100	87	87	45637803	0	5.44294	0
chr1	45671101	45671400	26	26	45671289	0	4.20044	0
chr1	45704401	45704850	47	47	45704617	0	4.76211	0
chr1	45712501	45712800	34	34	45712639	0	4.58746	0
chr1	45768901	45771000	807	807	45769857	0	7.75275	0
chr1	45792301	45793200	93	93	45792722	0	5.24668	0
chr1	45793201	45793950	74	74	45793575	0	5.04849	0
chr1	45794401	45795600	409	409	45795175	0	7.17596	0
chr1	45805351	45806550	136	136	45805904	0	5.58746	0
chr1	45813301	45813600	27	27	45813479	0	4.25489	0
chr1	45814651	45814950	27	27	45814795	0	4.25489	0
chr1	45876901	45877350	40	40	45877130	0	4.52945	0
chr1	45965101	45966300	181	181	45965752	0	5.99985	0
chr1	45978301	45978600	35	35	45978436	0	4.62928	0
chr1	45987151	45988050	129	129	45987630	0	5.71875	0
chr1	46016101	46017150	119	119	46016589	0	5.49114	0
chr1	46035601	46036050	40	40	46035827	0	4.52945	0
chr1	46048951	46050150	176	176	46049539	0	5.95943	0
chr1	46050451	46051050	54	54	46050693	0	4.75489	0
chr1	46151851	46153350	143	143	46152562	0	5.49891	0
chr1	46153501	46154250	88	88	46153879	0	5.29847	0
chr1	46215751	46216950	117	117	46216288	0	5.37036	0
chr1	46268401	46269450	105	105	46268891	0	5.31057	0
chr1	46357951	46358700	184	184	46358275	0	6.3626	0
chr1	46444801	46445250	50	50	46445036	0	4.85137	0
chr1	46502701	46503000	26	26	46502855	0	4.20044	0
chr1	46505101	46505700	80	80	46505382	0	5.32193	0
chr1	46593901	46594350	39	39	46594088	0	4.49292	0
chr1	46597951	46599450	271	271	46598605	0	6.42118	0
chr1	46600501	46601100	71	71	46600763	0	5.14975	0
chr1	46601251	46601700	47	47	46601425	0	4.76211	0
chr1	46636801	46637550	94	94	46637180	0	5.39362	0
chr1	46639951	46641450	163	163	46640608	0	5.68776	0
chr1	46645051	46646700	157	157	46645830	0	5.5649	0
chr1	46648651	46649550	153	153	46649069	0	5.96491	0
chr1	46653901	46654200	28	28	46654036	0	4.30735	0
chr1	46663651	46664100	39	39	46663859	0	4.49292	0
chr1	46664251	46664550	34	34	46664415	0	4.58746	0
chr1	46671301	46671600	27	27	46671450	0	4.25489	0
chr1	46712701	46713000	32	32	46712846	0	4.5	0
chr1	46713151	46713750	58	58	46713424	0	4.85798	0
chr1	46713901	46714500	56	55	46714125	0	4.80735	0
chr1	46767601	46768650	95	95	46768057	0	5.16618	0
chr1	46768801	46769700	185	185	46769224	0	6.2389	0
chr1	46805101	46806900	284	283	46805925	0	6.35727	0
chr1	46813651	46814100	39	39	46813926	0	4.49292	0
chr1	46908001	46908750	95	95	46908359	0	5.40889	0
chr1	46942801	46943400	55	55	46943090	0	4.78136	0
chr1	46946851	46947150	29	29	46947023	0	4.35798	0
chr1	46982551	46983300	134	134	46982947	0	5.90513	0
chr1	46983751	46984350	57	57	46984007	0	4.83289	0
chr1	46985851	46986900	167	167	46986398	0	5.98003	0
chr1	46987651	46988700	177	177	46988207	0	6.06393	0
chr1	46990951	46991250	26	25	46991119	0	4.20044	0
chr1	46993351	46994100	69	69	46993690	0	4.94756	0
chr1	47000701	47001300	69	69	47000960	0	5.10852	0
chr1	47069551	47069850	32	32	47069716	0	4.5	0
chr1	47077351	47077650	26	26	47077506	0	4.20044	0
chr1	47082301	47082750	39	39	47082492	0	4.49292	0
chr1	47184451	47185350	115	115	47184866	0	5.55301	0
chr1	47456701	47457000	26	26	47456880	0	4.20044	0
chr1	47478901	47479650	167	167	47479260	0	6.22274	0
chr1	47496751	47497200	39	39	47496931	0	4.49292	0
chr1	47640901	47641200	26	26	47641097	0	4.20044	0
chr1	47644801	47645400	64	64	47645093	0	5	0
chr1	47655901	47656350	42	42	47656130	0	4.59984	0
chr1	47658751	47659050	28	28	47658868	0	4.30735	0
chr1	47719801	47720100	26	26	47719954	0	4.20044	0
chr1	47779051	47780400	293	293	47779887	0	6.60979	0
chr1	47799151	47799450	29	29	47799325	0	4.35798	0
chr1	47799751	47800650	171	171	47800172	0	6.12537	0
chr1	47902201	47903700	151	151	47902825	0	5.57744	0
chr1	48116251	48116550	30	29	48116410	0	4.40689	0
chr1	48176101	48176700	52	52	48176371	0	4.70044	0
chr1	48216601	48217350	186	186	48216992	0	6.37819	0
chr1	48221551	48222150	60	60	48221839	0	4.90689	0
chr1	48223801	48226050	315	315	48224750	0	6.34576	0
chr1	48274951	48275700	120	120	48275307	0	5.74593	0
chr1	48360301	48360750	41	41	48360513	0	4.56507	0
chr1	48371551	48372150	63	63	48371823	0	4.97728	0
chr1	48399901	48400650	89	89	48400269	0	5.31477	0
chr1	48456751	48457200	43	43	48457005	0	4.63378	0
chr1	48472651	48473400	115	115	48472988	0	5.68453	0
chr1	48483301	48483900	89	89	48483569	0	5.47573	0
chr1	48509251	48509550	27	27	48509427	0	4.25489	0
chr1	48515551	48516450	177	177	48516050	0	6.17512	0
chr1	48517201	48517500	27	27	48517329	0	4.25489	0
chr1	48517951	48518850	232	232	48518300	0	6.5655	0
chr1	48519151	48519450	26	26	48519307	0	4.20044	0
chr1	48535201	48537000	1133	1133	48535950	0	8.35345	0
chr1	48543451	48544050	67	67	48543750	0	5.06609	0
chr1	48559351	48560250	78	78	48559732	0	4.99292	0
chr1	49342051	49342350	26	26	49342221	0	4.20044	0
chr1	49383451	49384350	115	115	49383878	0	5.55301	0
chr1	49397101	49398000	147	147	49397537	0	5.90719	0
chr1	50733751	50734050	32	32	50733916	0	4.5	0
chr1	50814301	50814600	27	27	50814449	0	4.25489	0
chr1	51425101	51425400	26	26	51425275	0	4.20044	0
chr1	51425551	51426450	146	146	51426020	0	5.89734	0
chr1	51433651	51435150	166	166	51434383	0	5.71408	0
chr1	51435451	51436200	91	91	51435820	0	5.34683	0
chr1	51439651	51439950	28	28	51439791	0	4.30735	0
chr1	51442051	51443550	213	212	51442793	0	6.07375	0
chr1	51443851	51444900	126	126	51444325	0	5.5736	0
chr1	51537751	51538200	43	43	51537969	0	4.63378	0
chr1	51700801	51701100	26	26	51700953	0	4.20044	0
chr1	51701551	51702300	86	86	51701881	0	5.2653	0
chr1	51702301	51703050	67	67	51702650	0	4.90513	0
chr1	51703351	51703650	27	27	51703506	0	4.25489	0
chr1	51747601	51747900	30	30	51747740	0	4.40689	0
chr1	51749701	51750750	581	581	51750273	0	7.77872	0
chr1	51755851	51756150	29	28	51756012	0	4.35798	0
chr1	51762451	51762900	40	40	51762669	0	4.52945	0
chr1	51767101	51767400	33	33	51767257	0	4.54439	0
chr1	51779701	51780300	56	56	51779990	0	4.80735	0
chr1	51796951	51797400	41	41	51797164	0	4.56507	0
chr1	51983401	51984750	238	238	51983888	0	6.30986	0
chr1	51985051	51985350	29	29	51985215	0	4.35798	0
chr1	52007101	52007400	31	31	52007242	0	4.4542	0
chr1	52023901	52024500	67	67	52024229	0	5.06609	0
chr1	52033201	52033800	83	83	52033495	0	5.37504	0
chr1	52035151	52035900	76	76	52035525	0	5.08696	0
chr1	52082701	52083150	40	40	52082941	0	4.52945	0
chr1	52088251	52088550	26	26	52088381	0	4.20044	0
chr1	52102801	52103250	54	54	52103033	0	4.96241	0
chr1	52113901	52114500	62	62	52114210	0	4.9542	0
chr1	52126801	52127250	39	39	52127000	0	4.49292	0
chr1	52137451	52138050	76	76	52137736	0	5.24793	0
chr1	52159201	52159500	27	27	52159337	0	4.25489	0
chr1	52195051	52195350	31	31	52195233	0	4.4542	0
chr1	52343701	52345350	207	207	52344557	0	5.96377	0
chr1	52363501	52363800	26	26	52363613	0	4.20044	0
chr1	52498501	52499700	253	253	52499176	0	6.48299	0
chr1	52520251	52520550	27	27	52520433	0	4.25489	0
chr1	52520551	52521600	132	132	52521051	0	5.64072	0
chr1	52522201	52522800	58	58	52522468	0	4.85798	0
chr1	52607551	52607850	26	26	52607711	0	4.20044	0
chr1	52608301	52608600	26	26	52608468	0	4.20044	0
chr1	52830751	52831500	81	81	52831120	0	5.17889	0
chr1	52831801	52832100	27	27	52831939	0	4.25489	0
chr1	52869451	52870950	182	182	52870123	0	5.84683	0
chr1	53017201	53017650	46	46	53017401	0	4.73108	0
chr1	53017801	53018850	91	91	53018257	0	5.10412	0
chr1	53040151	53040750	66	66	53040411	0	5.04439	0
chr1	53124451	53124750	26	26	53124589	0	4.20044	0
chr1	53128201	53128950	82	82	53128563	0	5.19659	0
chr1	53134351	53134650	26	26	53134523	0	4.20044	0
chr1	53163601	53164050	42	42	53163825	0	4.59984	0
chr1	53164201	53164500	28	28	53164361	0	4.30735	0
chr1	53299201	53299800	82	82	53299437	0	5.35755	0
chr1	53308051	53309400	552	552	53308548	0	7.52356	0
chr1	53309551	53310150	55	55	53309814	0	4.78136	0
chr1	53480401	53480850	47	47	53480600	0	4.76211	0
chr1	53513701	53514000	28	28	53513854	0	4.30735	0
chr1	53565451	53565750	28	28	53565605	0	4.30735	0
chr1	53605501	53605950	42	42	53605758	0	4.59984	0
chr1	53662201	53662800	69	69	53662510	0	5.10852	0
chr1	53678851	53679150	27	27	53679035	0	4.25489	0
chr1	53685751	53687100	126	126	53686321	0	5.39232	0
chr1	53703601	53704800	343	343	53704163	0	6.92206	0
chr1	53758501	53758800	26	26	53758638	0	4.20044	0
chr1	53791651	53792700	100	100	53792161	0	5.24018	0
chr1	53859451	53859750	26	26	53859588	0	4.20044	0
chr1	53878801	53879700	117	116	53879278	0	5.57788	0
chr1	54007351	54008550	201	201	54007970	0	6.15105	0
chr1	54038101	54038550	40	40	54038311	0	4.52945	0
chr1	54047851	54048450	92	92	54048109	0	5.52356	0
chr1	54105001	54105300	30	30	54105165	0	4.40689	0
chr1	54135001	54135750	79	79	54135349	0	5.14282	0
chr1	54194401	54194700	27	26	54194536	0	4.25489	0
chr1	54303601	54304500	325	325	54304060	0	7.05181	0
chr1	54344101	54344400	29	29	54344298	0	4.35798	0
chr1	54354901	54355350	39	39	54355130	0	4.49292	0
chr1	54355651	54355950	28	28	54355773	0	4.30735	0
chr1	54422701	54423450	233	233	54423092	0	6.70322	0
chr1	54481051	54481500	41	41	54481216	0	4.56507	0
chr1	54481651	54482700	339	339	54482190	0	7.00146	0
chr1	54517951	54519750	247	247	54518962	0	6.15589	0
chr1	54619051	54619950	110	110	54619515	0	5.48888	0
chr1	54623551	54624300	179	179	54623923	0	6.32285	0
chr1	54665551	54666300	64	64	54665913	0	4.83904	0
chr1	54692851	54693450	63	63	54693176	0	4.97728	0
chr1	54738451	54739950	501	501	54739158	0	7.3077	0
chr1	54747901	54748200	28	28	54748050	0	4.30735	0
chr1	54752701	54753450	120	120	54753065	0	5.74593	0
chr1	54872851	54874050	158	158	54873377	0	5.80378	0
chr1	54886801	54887250	44	44	54887051	0	4.66695	0
chr1	54925351	54925800	39	39	54925565	0	4.49292	0
chr1	54953701	54954450	180	180	54954107	0	6.33089	0
chr1	54954751	54955350	58	58	54955059	0	4.85798	0
chr1	55007551	55009050	149	149	55008216	0	5.5582	0
chr1	55009201	55009500	27	27	55009347	0	4.25489	0
chr1	55029901	55030650	96	96	55030222	0	5.424	0
chr1	55106701	55107300	66	66	55106995	0	5.04439	0
chr1	55137751	55138050	29	29	55137880	0	4.35798	0
chr1	55181251	55181850	67	67	55181554	0	5.06609	0
chr1	55230151	55230450	27	27	55230303	0	4.25489	0
chr1	55264801	55265100	28	28	55264952	0	4.30735	0
chr1	55269901	55270800	93	93	55270325	0	5.24668	0
chr1	55321801	55322700	253	253	55322211	0	6.69051	0
chr1	55323451	55323750	26	26	55323596	0	4.20044	0
chr1	55326601	55327500	105	105	55326984	0	5.42176	0
chr1	55330201	55330500	30	30	55330333	0	4.40689	0
chr1	55351951	55352400	46	46	55352187	0	4.73108	0
chr1	55352851	55353600	68	68	55353210	0	4.9265	0
chr1	55353751	55354050	27	27	55353923	0	4.25489	0
chr1	55410901	55411650	71	71	55411238	0	4.98878	0
chr1	55436851	55437600	71	71	55437185	0	4.98878	0
chr1	55438801	55439250	39	38	55439012	0	4.49292	0
chr1	55487551	55488300	70	70	55487916	0	4.96832	0
chr1	55501351	55501950	75	75	55501679	0	5.22882	0
chr1	55503901	55504200	29	29	55504066	0	4.35798	0
chr1	55504501	55505700	243	243	55505111	0	6.42481	0
chr1	55512901	55513200	26	26	55513070	0	4.20044	0
chr1	55534951	55535250	26	26	55535070	0	4.20044	0
chr1	55680901	55681650	84	84	55681230	0	5.23135	0
chr1	55711501	55711950	45	45	55711675	0	4.69937	0
chr1	55743001	55743450	39	39	55743265	0	4.49292	0
chr1	55787401	55788150	205	204	55787774	0	6.51852	0
chr1	55840651	55841400	69	69	55840999	0	4.94756	0
chr1	55894501	55895850	890	890	55895032	0	8.2127	0
chr1	55908901	55909800	231	231	55909385	0	6.55927	0
chr1	55938451	55939050	93	93	55938689	0	5.53916	0
chr1	55972351	55972650	30	30	55972509	0	4.40689	0
chr1	56000251	56001000	208	208	56000590	0	6.53948	0
chr1	56038651	56039400	128	128	56039013	0	5.83904	0
chr1	56055301	56055600	26	25	56055439	0	4.20044	0
chr1	56089051	56089350	28	27	56089209	0	4.30735	0
chr1	56092051	56092350	26	26	56092227	0	4.20044	0
chr1	56097301	56097600	30	30	56097410	0	4.40689	0
chr1	56097751	56098350	66	66	56098021	0	5.04439	0
chr1	56098501	56099100	57	57	56098783	0	4.83289	0
chr1	56104801	56105250	44	44	56104968	0	4.66695	0
chr1	56160001	56160600	52	52	56160296	0	4.70044	0
chr1	56184301	56185200	281	281	56184732	0	6.84195	0
chr1	56185951	56186250	27	27	56186124	0	4.25489	0
chr1	56192401	56193150	67	67	56192755	0	4.90513	0
chr1	56215951	56216700	78	78	56216258	0	5.12444	0
chr1	56247451	56248200	84	84	56247814	0	5.23135	0
chr1	56277901	56278650	149	149	56278215	0	6.0582	0
chr1	56279251	56279850	63	63	56279549	0	4.97728	0
chr1	56292901	56294400	443	443	56293832	0	7.1302	0
chr1	56446201	56446950	91	91	56446551	0	5.34683	0
chr1	56497801	56498700	278	278	56498196	0	6.82646	0
chr1	56530501	56530800	30	30	56530623	0	4.40689	0
chr1	56545801	56546100	26	26	56545929	0	4.20044	0
chr1	56665951	56666700	283	283	56666330	0	6.98369	0
chr1	56880451	56880900	39	39	56880635	0	4.49292	0
chr1	56890801	56891100	27	27	56890957	0	4.25489	0
chr1	56914501	56915250	124	124	56914816	0	5.79323	0
chr1	56922001	56923050	224	224	56922443	0	6.40368	0
chr1	57044851	57045600	91	91	57045190	0	5.34683	0
chr1	57104851	57105300	51	51	57105063	0	4.87994	0
chr1	57142351	57142650	31	31	57142527	0	4.4542	0
chr1	57154051	57154800	174	174	57154389	0	6.28198	0
chr1	57262951	57263400	39	39	57263179	0	4.49292	0
chr1	57367501	57367800	29	29	57367663	0	4.35798	0
chr1	57745651	57746400	105	105	57746015	0	5.55328	0
chr1	57876901	57877650	72	72	57877261	0	5.00896	0
chr1	57930451	57930750	31	31	57930616	0	4.4542	0
chr1	57983401	57984750	215	215	57984120	0	6.16323	0
chr1	57985051	57985500	39	39	57985231	0	4.49292	0
chr1	58042501	58042950	42	42	58042669	0	4.59984	0
chr1	58057501	58057950	41	41	58057685	0	4.56507	0
chr1	58102951	58103250	29	29	58103085	0	4.35798	0
chr1	58340101	58340400	32	32	58340264	0	4.5	0
chr1	58507051	58507950	332	332	58507493	0	7.08256	0
chr1	58861051	58861500	41	41	58861244	0	4.56507	0
chr1	58914001	58914300	26	26	58914134	0	4.20044	0
chr1	59011651	59012850	151	151	59012234	0	5.7384	0
chr1	59042101	59042400	26	26	59042218	0	4.20044	0
chr1	59049601	59050800	204	204	59050200	0	6.17243	0
chr1	59058151	59058600	68	68	59058380	0	5.29498	0
chr1	59094601	59095050	46	46	59094796	0	4.73108	0
chr1	59193001	59193750	151	151	59193341	0	6.07744	0
chr1	59219701	59220300	63	63	59220014	0	4.97728	0
chr1	59221051	59221650	91	91	59221342	0	5.50779	0
chr1	59239051	59239350	26	26	59239213	0	4.20044	0
chr1	59247451	59248200	70	70	59247830	0	4.96832	0
chr1	59249251	59251200	239	239	59250175	0	6.05065	0
chr1	59270551	59270850	36	36	59270717	0	4.66993	0
chr1	59280001	59280300	26	26	59280181	0	4.20044	0
chr1	59280451	59282550	369	369	59281462	0	6.6238	0
chr1	59290651	59291100	50	50	59290883	0	4.85137	0
chr1	59314351	59315100	91	91	59314714	0	5.34683	0
chr1	59346901	59347650	112	112	59347296	0	5.64639	0
chr1	59348551	59349450	237	237	59349043	0	6.59626	0
chr1	59350951	59351250	34	34	59351143	0	4.58746	0
chr1	59362351	59362650	26	26	59362481	0	4.20044	0
chr1	59369101	59370150	116	116	59369634	0	5.4543	0
chr1	59387851	59388750	106	106	59388257	0	5.43544	0
chr1	59394001	59394900	145	144	59394394	0	5.88743	0
chr1	59395351	59396100	102	102	59395668	0	5.51146	0
chr1	59398351	59399100	113	113	59398690	0	5.65921	0
chr1	59448151	59448750	84	84	59448444	0	5.39232	0
chr1	59495101	59495550	40	40	59495281	0	4.52945	0
chr1	59509351	59509950	74	73	59509613	0	5.20945	0
chr1	59581501	59581950	65	65	59581710	0	5.22989	0
chr1	59582551	59583150	124	124	59582822	0	5.9542	0
chr1	59602801	59603100	27	27	59602932	0	4.25489	0
chr1	59605051	59605500	46	46	59605258	0	4.73108	0
chr1	59616601	59617500	90	90	59617007	0	5.19937	0
chr1	59622301	59622900	76	76	59622608	0	5.24793	0
chr1	59680651	59680950	26	26	59680765	0	4.20044	0
chr1	59762701	59763000	26	26	59762848	0	4.20044	0
chr1	59892751	59893350	60	60	59893009	0	4.90689	0
chr1	59953051	59953500	43	43	59953247	0	4.63378	0
chr1	60196501	60197250	83	82	60196868	0	5.21408	0
chr1	60747001	60747900	116	116	60747412	0	5.5655	0
chr1	61291351	61291650	26	26	61291493	0	4.20044	0
chr1	61515451	61515900	44	44	61515640	0	4.66695	0
chr1	61516051	61516650	59	59	61516315	0	4.88264	0
chr1	61522651	61522950	28	28	61522797	0	4.30735	0
chr1	61523101	61523850	111	111	61523463	0	5.63345	0
chr1	61542451	61543350	129	129	61542886	0	5.71875	0
chr1	61543501	61544100	90	90	61543797	0	5.49185	0
chr1	61545451	61546050	83	83	61545733	0	5.37504	0
chr1	61547251	61547850	79	79	61547540	0	5.30378	0
chr1	61548151	61548450	26	26	61548325	0	4.20044	0
chr1	61604851	61605600	130	130	61605247	0	5.8614	0
chr1	61718851	61719300	39	39	61719076	0	4.49292	0
chr1	61783951	61784250	31	31	61784127	0	4.4542	0
chr1	61803601	61804200	62	62	61803919	0	4.9542	0
chr1	61946851	61947750	207	207	61947247	0	6.40101	0
chr1	61952101	61953000	116	116	61952558	0	5.5655	0
chr1	61962001	61962750	102	102	61962323	0	5.51146	0
chr1	61970701	61971150	46	45	61970877	0	4.73108	0
chr1	62051401	62051700	27	27	62051556	0	4.25489	0
chr1	62158051	62158500	39	39	62158301	0	4.49292	0
chr1	62190451	62191650	209	209	62191013	0	6.20736	0
chr1	62207701	62208000	30	30	62207852	0	4.40689	0
chr1	62208151	62208450	26	26	62208287	0	4.20044	0
chr1	62208451	62209200	96	96	62208838	0	5.424	0
chr1	62209201	62210400	163	163	62209756	0	5.84873	0
chr1	62303251	62303850	59	59	62303526	0	4.88264	0
chr1	62352901	62353800	216	216	62353356	0	6.46241	0
chr1	62402401	62402700	27	27	62402623	0	4.25489	0
chr1	62407501	62407800	34	34	62407621	0	4.58746	0
chr1	62695201	62695500	26	26	62695358	0	4.20044	0
chr1	62696101	62697000	200	200	62696559	0	6.35137	0
chr1	62702551	62702850	33	33	62702696	0	4.54439	0
chr1	62703451	62704350	155	155	62703814	0	5.98364	0
chr1	62707051	62707650	57	57	62707328	0	4.83289	0
chr1	62759851	62760150	27	27	62760051	0	4.25489	0
chr1	62773501	62774250	153	153	62773873	0	6.09642	0
chr1	62777101	62777700	147	147	62777437	0	6.19967	0
chr1	62781751	62782050	26	26	62781878	0	4.20044	0
chr1	62787001	62787450	43	43	62787220	0	4.63378	0
chr1	62790751	62791200	48	47	62790962	0	4.79248	0
chr1	62822101	62822700	57	57	62822366	0	4.83289	0
chr1	62850301	62850750	53	53	62850527	0	4.93544	0
chr1	62851951	62852850	93	93	62852364	0	5.24668	0
chr1	62855101	62855700	62	62	62855423	0	4.9542	0
chr1	62855701	62856150	46	46	62855922	0	4.73108	0
chr1	62857051	62857500	42	42	62857289	0	4.59984	0
chr1	62892001	62892300	27	27	62892125	0	4.25489	0
chr1	62901601	62903100	281	281	62902393	0	6.47346	0
chr1	63153001	63153600	52	52	63153256	0	4.70044	0
chr1	63153901	63154950	100	100	63154340	0	5.24018	0
chr1	63249301	63250200	112	112	63249751	0	5.51487	0
chr1	63727201	63728250	336	336	63727607	0	6.98864	0
chr1	63783151	63783450	26	26	63783287	0	4.20044	0
chr1	63832801	63833250	41	41	63833013	0	4.56507	0
chr1	63833401	63833700	28	28	63833557	0	4.30735	0
chr1	63988501	63989550	214	214	63989020	0	6.33779	0
chr1	64059601	64060500	111	111	64060003	0	5.50193	0
chr1	64109701	64110000	31	31	64109856	0	4.4542	0
chr1	64127551	64129050	356	356	64128114	0	6.81477	0
chr1	64140151	64140450	27	27	64140289	0	4.25489	0
chr1	64163851	64164450	86	86	64164115	0	5.42626	0
chr1	64179751	64180500	144	144	64180109	0	6.00896	0
chr1	64197151	64197900	246	246	64197539	0	6.78155	0
chr1	64211701	64212300	60	60	64211994	0	4.90689	0
chr1	64386001	64386750	90	90	64386330	0	5.33089	0
chr1	64638151	64638600	49	49	64638346	0	4.82223	0
chr1	64809001	64810350	465	465	64809463	0	7.27612	0
chr1	65061451	65062050	160	160	65061698	0	6.32193	0
chr1	65129401	65129850	50	50	65129605	0	4.85137	0
chr1	65210251	65210550	29	28	65210422	0	4.35798	0
chr1	65232151	65232450	26	25	65232341	0	4.20044	0
chr1	65363701	65364750	130	130	65364080	0	5.61869	0
chr1	65381401	65382000	64	64	65381672	0	5	0
chr1	65382901	65383650	147	147	65383267	0	6.03871	0
chr1	65386651	65387250	66	66	65386926	0	5.04439	0
chr1	65387551	65387850	27	27	65387665	0	4.25489	0
chr1	65417701	65418000	26	26	65417897	0	4.20044	0
chr1	65453101	65453550	43	43	65453304	0	4.63378	0
chr1	65468101	65468400	28	28	65468269	0	4.30735	0
chr1	65532301	65532900	65	65	65532559	0	5.02237	0
chr1	65533201	65534100	106	106	65533551	0	5.43544	0
chr1	65556001	65556450	39	39	65556238	0	4.49292	0
chr1	65713501	65713950	39	39	65713730	0	4.49292	0
chr1	65886451	65886750	27	27	65886630	0	4.25489	0
chr1	65891401	65891700	27	27	65891548	0	4.25489	0
chr1	65978701	65979450	121	120	65979052	0	5.7579	0
chr1	65979601	65980200	223	223	65979857	0	6.8009	0
chr1	66153301	66154050	145	145	66153713	0	6.01895	0
chr1	66239401	66239850	59	59	66239585	0	5.09016	0
chr1	66277801	66278100	26	26	66277964	0	4.20044	0
chr1	66429901	66430200	28	28	66430022	0	4.30735	0
chr1	66643201	66643800	61	61	66643452	0	4.93074	0
chr1	66648001	66649050	357	357	66648476	0	7.0761	0
chr1	66695701	66696150	43	43	66695931	0	4.63378	0
chr1	66696751	66697350	75	75	66697045	0	5.22882	0
chr1	66710101	66710700	88	88	66710322	0	5.45943	0
chr1	66727801	66728700	123	123	66728169	0	5.65003	0
chr1	66731851	66732450	89	88	66732140	0	5.47573	0
chr1	66736801	66738000	153	153	66737389	0	5.75739	0
chr1	66751951	66752250	26	26	66752081	0	4.20044	0
chr1	66758551	66759150	62	62	66758810	0	4.9542	0
chr1	66760351	66761250	122	122	66760815	0	5.63826	0
chr1	66764101	66764550	53	53	66764325	0	4.93544	0
chr1	66820351	66820650	32	32	66820531	0	4.5	0
chr1	66902101	66902550	47	47	66902332	0	4.76211	0
chr1	66987451	66987900	40	40	66987660	0	4.52945	0
chr1	66989101	66989850	138	138	66989479	0	5.94756	0
chr1	67009051	67009650	87	87	67009318	0	5.44294	0
chr1	67029001	67029600	52	52	67029263	0	4.70044	0
chr1	67030051	67030350	26	26	67030195	0	4.20044	0
chr1	67390351	67392150	250	250	67391373	0	6.1733	0
chr1	67395451	67396350	106	106	67395859	0	5.43544	0
chr1	67518751	67520400	154	154	67519538	0	5.53707	0
chr1	67628701	67629000	26	26	67628854	0	4.20044	0
chr1	67866001	67866450	40	40	67866192	0	4.52945	0
chr1	67896001	67897050	145	145	67896534	0	5.77623	0
chr1	67905001	67905600	119	119	67905260	0	5.89482	0
chr1	67906201	67906500	30	30	67906320	0	4.40689	0
chr1	67966201	67966500	26	26	67966335	0	4.20044	0
chr1	68064901	68065350	42	42	68065067	0	4.59984	0
chr1	68112901	68113200	29	29	68113046	0	4.35798	0
chr1	68140201	68140800	65	65	68140427	0	5.02237	0
chr1	68148301	68148600	27	27	68148445	0	4.25489	0
chr1	68150701	68151300	79	79	68150980	0	5.30378	0
chr1	68152051	68152800	126	125	68152458	0	5.81632	0
chr1	68166151	68166900	404	404	68166501	0	7.49725	0
chr1	68174401	68174700	27	26	68174543	0	4.25489	0
chr1	68179051	68179650	62	62	68179298	0	4.9542	0
chr1	68185351	68185950	59	59	68185609	0	4.88264	0
chr1	68215651	68216250	53	53	68215933	0	4.72792	0
chr1	68236951	68237250	26	26	68237079	0	4.20044	0
chr1	68257651	68258400	111	111	68258003	0	5.63345	0
chr1	68297401	68298900	178	178	68298010	0	5.81477	0
chr1	68444851	68445300	40	40	68445053	0	4.52945	0
chr1	68593801	68594400	60	60	68594067	0	4.90689	0
chr1	68639701	68640300	70	70	68639936	0	5.12928	0
chr1	68679451	68680200	245	245	68679773	0	6.77567	0
chr1	68697901	68698650	88	88	68698227	0	5.29847	0
chr1	68735251	68735700	44	43	68735504	0	4.66695	0
chr1	68808301	68808900	58	58	68808555	0	4.85798	0
chr1	68850001	68850300	26	26	68850181	0	4.20044	0
chr1	68962201	68963100	86	86	68962654	0	5.13378	0
chr1	69089851	69090450	106	106	69090131	0	5.72792	0
chr1	69960001	69960300	26	26	69960091	0	4.20044	0
chr1	70232101	70232850	68	68	70232457	0	4.9265	0
chr1	70377001	70377300	26	26	70377191	0	4.20044	0
chr1	70448551	70449150	54	54	70448787	0	4.75489	0
chr1	70459501	70460400	114	113	70459942	0	5.54041	0
chr1	70550851	70551900	278	278	70551360	0	6.71526	0
chr1	70670851	70671900	232	232	70671355	0	6.4543	0
chr1	70686901	70687950	117	117	70687341	0	5.46669	0
chr1	70819351	70821000	199	199	70820199	0	5.90691	0
chr1	70876201	70877400	199	199	70876755	0	6.13662	0
chr1	70975501	70976100	68	68	70975785	0	5.08746	0
chr1	71546401	71547300	111	111	71546855	0	5.50193	0
chr1	72749101	72749550	48	48	72749335	0	4.79248	0
chr1	72749701	72750000	28	28	72749809	0	4.30735	0
chr1	72750001	72750900	105	105	72750430	0	5.42176	0
chr1	72832051	72832800	230	230	72832383	0	6.68453	0
chr1	73102351	73102650	33	33	73102505	0	4.54439	0
chr1	74305651	74306100	49	49	74305825	0	4.82223	0
chr1	74663251	74664300	251	251	74663690	0	6.56787	0
chr1	75195901	75196200	26	26	75196031	0	4.20044	0
chr1	75198601	75199350	73	73	75198937	0	5.02886	0
chr1	76138501	76138800	27	27	76138635	0	4.25489	0
chr1	76172851	76173300	42	42	76173069	0	4.59984	0
chr1	76190251	76190850	57	57	76190521	0	4.83289	0
chr1	76191451	76192200	97	97	76191826	0	5.43895	0
chr1	76251601	76252350	81	81	76251964	0	5.17889	0
chr1	76253251	76253550	26	26	76253402	0	4.20044	0
chr1	76703701	76704300	111	111	76703985	0	5.79442	0
chr1	77464201	77464800	67	67	77464463	0	5.06609	0
chr1	77490001	77490750	144	144	77490394	0	6.00896	0
chr1	77684701	77685450	111	111	77685074	0	5.63345	0
chr1	77856751	77857050	27	27	77856875	0	4.25489	0
chr1	77877901	77878200	26	25	77878040	0	4.20044	0
chr1	77999401	77999700	27	27	77999519	0	4.25489	0
chr1	78002401	78003150	254	254	78002811	0	6.82772	0
chr1	78005251	78006000	143	143	78005634	0	5.99891	0
chr1	78006001	78007050	143	143	78006441	0	5.75619	0
chr1	78147901	78148800	105	105	78148351	0	5.42176	0
chr1	78148951	78150000	156	156	78149431	0	5.88172	0
chr1	78224551	78225150	83	83	78224841	0	5.37504	0
chr1	78225301	78225600	27	27	78225458	0	4.25489	0
chr1	78245101	78245400	32	32	78245271	0	4.5	0
chr1	78443701	78445500	231	231	78444606	0	6.05927	0
chr1	78471451	78471750	26	26	78471591	0	4.20044	0
chr1	78504151	78504750	115	115	78504460	0	5.84549	0
chr1	78558151	78558750	120	120	78558494	0	5.90689	0
chr1	78567301	78567600	30	30	78567429	0	4.40689	0
chr1	78591451	78591900	40	40	78591708	0	4.52945	0
chr1	78622801	78623250	57	57	78623016	0	5.04041	0
chr1	78689101	78689400	26	26	78689246	0	4.20044	0
chr1	78695101	78695400	33	33	78695229	0	4.54439	0
chr1	78703051	78703950	402	402	78703475	0	7.35857	0
chr1	78720151	78720750	97	97	78720467	0	5.59991	0
chr1	78746251	78746700	45	45	78746513	0	4.69937	0
chr1	78752251	78752850	57	57	78752526	0	4.83289	0
chr1	78769351	78769800	39	39	78769566	0	4.49292	0
chr1	78769951	78770400	41	41	78770212	0	4.56507	0
chr1	78938551	78938850	26	25	78938723	0	4.20044	0
chr1	79083301	79083750	44	44	79083500	0	4.66695	0
chr1	79085401	79085850	40	40	79085636	0	4.52945	0
chr1	79115251	79115700	42	42	79115494	0	4.59984	0
chr1	79157551	79158150	66	66	79157838	0	5.04439	0
chr1	79306501	79306800	29	29	79306645	0	4.35798	0
chr1	79350451	79351350	145	145	79350872	0	5.88743	0
chr1	79377751	79378650	89	89	79378161	0	5.18325	0
chr1	79382551	79383150	145	145	79382867	0	6.17991	0
chr1	79409251	79409550	28	28	79409406	0	4.30735	0
chr1	79409551	79410150	60	60	79409849	0	4.90689	0
chr1	79414801	79415250	43	43	79415070	0	4.63378	0
chr1	79416901	79417500	51	51	79417212	0	4.67243	0
chr1	79654051	79654800	90	90	79654358	0	5.33089	0
chr1	79658851	79659900	333	333	79659326	0	6.9757	0
chr1	79664551	79664850	28	28	79664712	0	4.30735	0
chr1	79788751	79789500	107	107	79789115	0	5.5805	0
chr1	79857601	79858050	41	41	79857854	0	4.56507	0
chr1	80624401	80624850	43	43	80624636	0	4.63378	0
chr1	80858101	80858700	92	92	80858331	0	5.52356	0
chr1	80869051	80869350	30	30	80869244	0	4.40689	0
chr1	80910751	80911050	32	32	80910908	0	4.5	0
chr1	81196951	81197250	28	28	81197090	0	4.30735	0
chr1	81348151	81348600	54	54	81348395	0	4.96241	0
chr1	81608101	81608700	213	213	81608371	0	6.73471	0
chr1	81617101	81617400	26	26	81617232	0	4.20044	0
chr1	81639751	81641250	267	267	81640596	0	6.39973	0
chr1	81644701	81645600	214	214	81645109	0	6.44899	0
chr1	81775801	81776550	144	143	81776159	0	6.00896	0
chr1	81791101	81791700	107	107	81791359	0	5.74147	0
chr1	81814801	81815550	81	81	81815132	0	5.17889	0
chr1	82138501	82138800	26	26	82138612	0	4.20044	0
chr1	82147351	82147650	26	26	82147508	0	4.20044	0
chr1	83097901	83098200	26	26	83098058	0	4.20044	0
chr1	84201151	84201450	30	30	84201334	0	4.40689	0
chr1	84464701	84465000	29	29	84464850	0	4.35798	0
chr1	84543151	84543750	58	58	84543410	0	4.85798	0
chr1	84543901	84544650	66	66	84544265	0	4.88343	0
chr1	84569101	84569400	27	27	84569243	0	4.25489	0
chr1	84621901	84622200	28	28	84622125	0	4.30735	0
chr1	84713251	84713700	41	41	84713469	0	4.56507	0
chr1	84719701	84720000	29	29	84719854	0	4.35798	0
chr1	84763951	84765150	220	220	84764496	0	6.28136	0
chr1	84831151	84832050	188	188	84831577	0	6.26211	0
chr1	84892801	84893700	125	125	84893225	0	5.6733	0
chr1	84893851	84894450	56	56	84894121	0	4.80735	0
chr1	84944701	84945450	102	102	84945098	0	5.51146	0
chr1	84971101	84971700	54	54	84971386	0	4.75489	0
chr1	84972001	84972450	50	50	84972203	0	4.85137	0
chr1	85039501	85040100	61	61	85039786	0	4.93074	0
chr1	85069501	85070550	165	165	85069905	0	5.96264	0
chr1	85100551	85101000	51	51	85100762	0	4.87994	0
chr1	85156351	85156650	28	28	85156492	0	4.30735	0
chr1	85219201	85219500	30	30	85219374	0	4.40689	0
chr1	85237501	85237800	28	27	85237665	0	4.30735	0
chr1	85411651	85411950	36	36	85411817	0	4.66993	0
chr1	85426051	85426350	30	30	85426221	0	4.40689	0
chr1	85516351	85516950	232	232	85516643	0	6.85798	0
chr1	85666051	85668000	219	219	85666972	0	5.92457	0
chr1	85669351	85670100	95	95	85669716	0	5.40889	0
chr1	85741951	85742850	90	90	85742405	0	5.19937	0
chr1	85744651	85744950	26	26	85744787	0	4.20044	0
chr1	85763401	85764300	115	114	85763807	0	5.55301	0
chr1	85773901	85774350	43	43	85774093	0	4.63378	0
chr1	85779751	85780050	28	27	85779884	0	4.30735	0
chr1	85786201	85786650	40	40	85786410	0	4.52945	0
chr1	85794451	85795350	378	378	85794841	0	7.26976	0
chr1	85795951	85796250	32	32	85796128	0	4.5	0
chr1	85804801	85805250	78	78	85805017	0	5.49292	0
chr1	85930201	85930650	41	41	85930436	0	4.56507	0
chr1	85930801	85931400	63	63	85931086	0	4.97728	0
chr1	85960051	85960350	27	27	85960204	0	4.25489	0
chr1	85961101	85961850	81	81	85961456	0	5.17889	0
chr1	85984051	85984350	29	29	85984190	0	4.35798	0
chr1	85986751	85987800	111	111	85987248	0	5.39074	0
chr1	85990051	85990800	114	114	85990377	0	5.67193	0
chr1	85992751	85993500	79	79	85993068	0	5.14282	0
chr1	86010301	86010600	26	26	86010490	0	4.20044	0
chr1	86036851	86037150	30	30	86037006	0	4.40689	0
chr1	86037451	86037900	40	40	86037692	0	4.52945	0
chr1	86038801	86039550	119	118	86039179	0	5.73385	0
chr1	86042251	86042550	26	26	86042415	0	4.20044	0
chr1	86045551	86047650	343	343	86046599	0	6.51839	0
chr1	86049901	86050350	39	39	86050088	0	4.49292	0
chr1	86072701	86073300	67	67	86072997	0	5.06609	0
chr1	86173801	86174550	81	81	86174137	0	5.17889	0
chr1	86316001	86316300	28	28	86316158	0	4.30735	0
chr1	86860951	86861400	39	39	86861144	0	4.49292	0
chr1	86861551	86862150	55	55	86861857	0	4.78136	0
chr1	86887501	86888100	54	54	86887811	0	4.75489	0
chr1	86895601	86895900	27	27	86895730	0	4.25489	0
[truncated: 50,810 more rows]

## Sheet: TCF7L2_AllPeaks_HCT116
Chr	Begin	End	Score	Region	Distance(to 5')	Distance(to 3')	Gene start	Gene end	Strand	Gene	Gene Symbol	Gene ID
chr1	713738	714537	5.06609	5_Distal	-48406	-52998	665731	661139	-	NR_028327	NA	NA
chr1	839538	840537	5.02886	3_Distal	14780	12915	854817	852952	-	NR_026874	NA	NA
chr1	855938	856937	5.04849	5_Proximal	-1620	-3485	854817	852952	-	NR_026874	NA	NA
chr1	858938	859937	5.3626	5_Proximal	-1683	-20524	861120	879961	+	NM_152486	SAMD11	148398
chr1	859938	861337	5.96264	5_TSS	-483	-19324	861120	879961	+	NM_152486	SAMD11	148398
chr1	873538	873937	3.5	3_Proximal	20942	5846	894679	879583	-	NM_015658	NOC2L	26155
chr1	875338	876537	5.62638	3_Proximal	18742	3646	894679	879583	-	NM_015658	NOC2L	26155
chr1	876538	878137	6.54439	3_Proximal	17342	2246	894679	879583	-	NM_015658	NOC2L	26155
chr1	894538	894937	3.5	5_TSS	-58	-15154	894679	879583	-	NM_015658	NOC2L	26155
chr1	895738	896337	4.37744	5_TSS	71	-5058	895966	901095	+	NM_198317	KLHL17	339451
chr1	911338	911937	4.25191	Intragenic	5836	-1059	917473	910578	-	NR_027693	NA	NA
chr1	934338	935137	4.20945	5_TSS	815	-396	935552	934341	-	NM_021170	HES4	57801
chr1	935138	936737	5.51123	5_TSS	-385	-1596	935552	934341	-	NM_021170	HES4	57801
chr1	936938	937537	4.0655	5_Proximal	-1685	-2896	935552	934341	-	NM_021170	HES4	57801
chr1	941738	942337	4.25191	5_Proximal	-6485	-7696	935552	934341	-	NM_021170	HES4	57801
chr1	948538	949137	4.16172	5_TSS	-9	-1078	948846	949915	+	NM_005101	ISG15	9636
chr1	949538	950137	3.90796	5_TSS	991	-78	948846	949915	+	NM_005101	ISG15	9636
chr1	954738	955537	4	5_TSS	-365	-36355	955502	991492	+	NM_198576	AGRN	375790
chr1	956338	957137	5.02237	3_Proximal	7891	6822	948846	949915	+	NM_005101	ISG15	9636
chr1	994538	994937	3.58746	3_Proximal	39235	3245	955502	991492	+	NM_198576	AGRN	375790
chr1	999138	1000137	4.6204	3_Proximal	44135	8145	955502	991492	+	NM_198576	AGRN	375790
chr1	1014738	1015737	4.39362	3_Core	36499	1960	1051736	1017197	-	NM_017891	C1orf159	54991
chr1	1051338	1052137	4.61471	5_TSS	-1	-34540	1051736	1017197	-	NM_017891	C1orf159	54991
chr1	1093338	1093737	3.5	5_Distal	-15748	-39776	1109285	1133313	+	NM_001130045	NA	NA
chr1	1136738	1137137	3.58746	3_Core	5152	1951	1142089	1138888	-	NM_004195	TNFRSF18	8784
chr1	1141738	1142337	4.11441	5_TSS	52	-3149	1142089	1138888	-	NM_004195	TNFRSF18	8784
chr1	1143338	1144137	5.06609	5_Proximal	-1648	-4849	1142089	1138888	-	NM_004195	TNFRSF18	8784
chr1	1166938	1168337	4.82514	5_TSS	9	-2781	1167628	1170418	+	NM_080605	B3GALT6	126792
chr1	1209138	1209537	3.58746	5_TSS	-103	-20044	1209234	1189293	-	NM_058167	UBE2J2	118424
chr1	1226538	1227737	4.37994	Intragenic	9649	-272	1217488	1227409	+	NM_001130413	NA	NA
chr1	1239938	1240537	4.16172	3_Proximal	19809	6727	1260046	1246964	-	NM_017871	CPSF3L	54973
chr1	1242738	1244337	5.61894	5_TSS	-268	-15774	1243269	1227763	-	NM_030649	ACAP3	116983
chr1	1244738	1245337	3.85137	3_Core	15009	1927	1260046	1246964	-	NM_017871	CPSF3L	54973
chr1	1279938	1280737	4.42626	3_Proximal	13578	7734	1293915	1288071	-	NM_032348	MXRA8	54587
chr1	1282738	1283937	6.12537	3_Proximal	10578	4734	1293915	1288071	-	NM_032348	MXRA8	54587
chr1	1284138	1285337	4.54041	5_TSS	-245	-14079	1284492	1270658	-	NM_004421	DVL1	1855
chr1	1307338	1307737	3.5	3_Core	3043	1572	1310580	1309109	-	NM_001127229	NA	NA
chr1	1310338	1311137	5.49185	5_TSS	81	-1628	1310818	1309109	-	NM_017900	AURKAIP1	54998
chr1	1334138	1335537	5.46669	5_TSS	-72	-2588	1334909	1337425	+	NR_015434	NA	NA
chr1	1342338	1343137	4.42626	5_TSS	-44	-5461	1342693	1337276	-	NM_017971	MRPL20	55052
chr1	1358138	1358537	3.95943	5_Proximal	-1687	-4536	1356650	1353801	-	NM_001145210	NA	NA
chr1	1369738	1370137	3.5	5_TSS	-971	-6208	1370908	1376145	+	NM_022834	VWA1	64856
chr1	1406738	1407137	3.58746	5_TSS	-226	-24644	1407163	1431581	+	NM_031921	ATAD3B	83858
chr1	1439938	1440737	4.42626	5_Proximal	-7217	-29727	1447554	1470064	+	NM_018188	ATAD3A	55210
chr1	1446938	1447937	4.48289	5_TSS	-117	-22627	1447554	1470064	+	NM_018188	ATAD3A	55210
chr1	1489738	1490937	4.40796	Intragenic	19925	-13284	1510262	1477053	-	NM_014188	SSU72	29101
chr1	1509938	1510937	5.67193	5_TSS	-175	-33384	1510262	1477053	-	NM_014188	SSU72	29101
chr1	1532938	1533537	4.01487	5_Distal	-17646	-32747	1550883	1565984	+	NM_080875	MIB2	142678
chr1	1550338	1550937	4.25191	5_TSS	-246	-15347	1550883	1565984	+	NM_080875	MIB2	142678
chr1	1563138	1563537	3.58746	5_Proximal	-4222	-6692	1567559	1570029	+	NM_006983	MMP23B	8510
chr1	1563538	1564937	4.74607	5_Proximal	-3322	-5792	1567559	1570029	+	NM_006983	MMP23B	8510
chr1	1590338	1590937	4.41697	3_Proximal	33606	2302	1624243	1592939	-	NM_001110781	NA	NA
chr1	1623741	1624740	5.98878	5_TSS	3	-31301	1624243	1592939	-	NM_001110781	NA	NA
chr1	1655541	1656140	4.93544	5_TSS	-49	-21669	1655791	1634171	-	NM_024011	CDC2L2	985
chr1	1677141	1678140	5.73385	5_TSS	-209	-13960	1677431	1663680	-	NM_182838	SLC35E2	9906
chr1	1709541	1710540	4.53948	5_TSS	-131	-27363	1709909	1682677	-	NM_023018	NADK	65220
chr1	1821141	1822940	6.13614	5_TSS	455	-105311	1822495	1716729	-	NM_002074	GNB1	2782
chr1	1828541	1829140	4.11441	5_Proximal	-6345	-112111	1822495	1716729	-	NM_002074	GNB1	2782
chr1	1838741	1839340	3.96241	5_Proximal	-7225	-9693	1846265	1848733	+	NM_138705	CALML6	163688
chr1	1840141	1840740	3.90796	5_Proximal	-5825	-8293	1846265	1848733	+	NM_138705	CALML6	163688
chr1	1850341	1851540	4.85727	5_TSS	-200	-1912	1850740	1849028	-	NM_178545	TMEM52	339456
chr1	1875341	1875940	4.25191	3_Proximal	59636	9111	1935276	1884751	-	NM_001080484	NA	NA
chr1	1891141	1891940	5.80735	Intragenic	43736	-6789	1935276	1884751	-	NM_001080484	NA	NA
chr1	1934941	1935740	4.70044	5_TSS	-64	-50589	1935276	1884751	-	NM_001080484	NA	NA
chr1	1976341	1976740	3.82193	5_Proximal	-5368	-140292	1981908	2116832	+	NM_002744	PRKCZ	5590
chr1	1981141	1982340	4.54041	5_TSS	-168	-135092	1981908	2116832	+	NM_002744	PRKCZ	5590
chr1	2071141	2072140	5.76977	Intragenic	89732	-45192	1981908	2116832	+	NM_002744	PRKCZ	5590
chr1	2120541	2121540	5.48289	Intragenic	5174	-52	2126214	2120988	-	NM_182533	C1orf86	199990
chr1	2130741	2131140	3.58746	5_Proximal	-4726	-9952	2126214	2120988	-	NM_182533	C1orf86	199990
chr1	2143741	2144740	4.33089	5_Distal	-15893	-97411	2160133	2241651	+	NM_003036	SKI	6497
chr1	2158741	2159540	4.20945	5_TSS	-993	-82511	2160133	2241651	+	NM_003036	SKI	6497
chr1	2168741	2169140	3.5	Intragenic	8807	-72711	2160133	2241651	+	NM_003036	SKI	6497
chr1	2242741	2243340	3.79248	3_Core	82907	1389	2160133	2241651	+	NM_003036	SKI	6497
chr1	2322741	2323540	4.64386	5_TSS	-73	-13734	2323213	2336874	+	NM_007033	RER1	11079
chr1	2343741	2344940	4.75191	5_TSS	-330	-8098	2344010	2336242	-	NM_002617	PEX10	5192
chr1	2344941	2345940	4.83904	5_Proximal	-1430	-9198	2344010	2336242	-	NM_002617	PEX10	5192
chr1	2457541	2457940	3.66993	5_TSS	295	-17766	2458035	2439974	-	NM_018216	PANK4	55229
chr1	2478141	2478940	4	3_Proximal	5744	2818	2484284	2481358	-	NR_026927	NA	NA
chr1	2479341	2479740	3.5	3_Core	4744	1818	2484284	2481358	-	NR_026927	NA	NA
chr1	2574341	2574740	3.58746	5_Distal	-10059	-52460	2564481	2522080	-	NM_033467	MMEL1	79258
chr1	2718141	2718540	3.5	Gene_Desert	200092	195438	2518248	2522902	+	NM_152371	C1orf93	127281
chr1	2985141	2985740	3.85137	5_TSS	-303	-369743	2985743	3355183	+	NM_022114	PRDM16	63976
chr1	3209541	3210340	4.42626	Intragenic	224197	-145243	2985743	3355183	+	NM_022114	PRDM16	63976
chr1	3229341	3230340	6.76977	Intragenic	244097	-125343	2985743	3355183	+	NM_022114	PRDM16	63976
chr1	3236341	3237740	6.74607	Intragenic	251297	-118143	2985743	3355183	+	NM_022114	PRDM16	63976
chr1	3341141	3341540	3.5	Intragenic	355597	-13843	2985743	3355183	+	NM_022114	PRDM16	63976
chr1	3370741	3371140	3.58746	5_TSS	-206	-26735	3371146	3397675	+	NM_014448	ARHGEF16	27237
chr1	3376741	3377140	3.82193	Intragenic	5794	-20735	3371146	3397675	+	NM_014448	ARHGEF16	27237
chr1	3426741	3427540	4.45943	Intragenic	100919	-22628	3528059	3404512	-	NM_001409	MEGF6	1953
chr1	3446741	3447140	3.5	Intragenic	81119	-42428	3528059	3404512	-	NM_001409	MEGF6	1953
chr1	3447341	3448340	5.00896	Intragenic	80219	-43328	3528059	3404512	-	NM_001409	MEGF6	1953
chr1	3535741	3536140	3.5	5_Proximal	-5615	-10752	3541555	3546692	+	NM_182752	TPRG1L	127262
chr1	3566341	3566940	4.93544	5_TSS	31	-19309	3566671	3547331	-	NM_017818	WDR8	49856
chr1	3568741	3569140	3.5	5_TSS	-188	-81527	3569128	3650467	+	NM_005427	TP73	7161
chr1	3585141	3585740	4.76211	Intragenic	16312	-65027	3569128	3650467	+	NM_005427	TP73	7161
chr1	3692341	3693140	6.14975	3_Core	3389	195	3689351	3692545	+	NM_001163724	NA	NA
chr1	3712741	3713540	4	5_TSS	-72	-16357	3713068	3696783	-	NM_020710	LRRC47	57470
chr1	3773541	3774340	4.39232	5_TSS	96	-28052	3773844	3801992	+	NM_004402	DFFB	1677
chr1	3816541	3817740	5.46241	5_TSS	173	-14869	3816967	3832009	+	NR_024455	NA	NA
chr1	4233141	4233540	4.58746	Gene_Desert	-238770	-251404	4472110	4484744	+	NR_027088	NA	NA
chr1	5805614	5806413	3.9542	Gene_Desert	246518	116856	6052531	5922869	-	NM_015102	NPHP4	261734
chr1	6051814	6053213	5.15091	5_TSS	18	-129644	6052531	5922869	-	NM_015102	NPHP4	261734
chr1	6086014	6086613	4.01487	5_TSS	-66	-74210	6086379	6160523	+	NM_003636	KCNAB2	8514
chr1	6217614	6218213	4.52945	Intragenic	22270	-56061	6240183	6161852	-	NM_015557	CHD5	26038
chr1	6243014	6243413	3.5	3_Core	16466	1867	6259679	6245080	-	NM_000983	RPL22	6146
chr1	6259214	6260413	5.62638	5_TSS	-134	-14733	6259679	6245080	-	NM_000983	RPL22	6146
chr1	6264814	6265413	3.85137	5_Proximal	-1075	-16238	6266188	6281351	+	NM_207396	RNF207	388591
chr1	6265614	6266613	4.76977	5_TSS	-75	-15238	6266188	6281351	+	NM_207396	RNF207	388591
chr1	6284814	6285413	3.85137	3_Proximal	18925	3762	6266188	6281351	+	NM_207396	RNF207	388591
chr1	6295214	6296413	4.61441	5_TSS	231	-14559	6296044	6281254	-	NM_012405	ICMT	23463
chr1	6302014	6303013	6.21408	5_Proximal	-1748	-3125	6304261	6305638	+	NM_001024598	HES3	390992
chr1	6305014	6305613	4.3368	Intragenic	1052	-325	6304261	6305638	+	NM_001024598	HES3	390992
chr1	6309014	6310213	4.8368	3_Proximal	5352	3975	6304261	6305638	+	NM_001024598	HES3	390992
chr1	6319814	6320613	5.14975	5_TSS	822	-11358	6321035	6308855	-	NM_207370	GPR153	387509
chr1	6445614	6447013	4.76625	5_TSS	-430	-121981	6445883	6324332	-	NM_181864	ACOT7	11332
chr1	6453414	6454213	4.12928	5_TSS	13	-129481	6453826	6324332	-	NM_007274	ACOT7	11332
chr1	6474414	6475013	3.79248	3_Core	5266	581	6479979	6475294	-	NM_019089	HES2	54626
chr1	6479614	6481213	5.59803	5_TSS	-434	-5119	6479979	6475294	-	NM_019089	HES2	54626
chr1	6484614	6485013	3.5	5_TSS	-34	-36190	6484847	6521003	+	NM_031475	ESPN	83715
chr1	6506614	6508413	6.04439	Intragenic	22666	-13490	6484847	6521003	+	NM_031475	ESPN	83715
chr1	6531214	6532013	4.04439	5_Proximal	-5358	-10393	6526255	6521220	-	NM_003790	TNFRSF25	8718
chr1	6546614	6547013	3.74793	5_TSS	-799	-20662	6546014	6526151	-	NM_001042665	PLEKHG5	57449
chr1	6550414	6551413	5.2653	5_TSS	-273	-24762	6550640	6526151	-	NM_001042664	PLEKHG5	57449
chr1	6551414	6552013	3.79248	5_TSS	47	-25562	6551760	6526151	-	NM_020631	PLEKHG5	57449
chr1	6614214	6615013	4.35755	5_TSS	-32	-29404	6614581	6585209	-	NM_024654	NOL9	79707
chr1	6639614	6640213	3.85137	5_TSS	-149	-9426	6640062	6649339	+	NM_005341	ZBTB48	3104
chr1	6661814	6664013	5.43016	5_TSS	16	-12129	6662929	6650784	-	NM_014851	KLHL21	9903
chr1	6672814	6674213	5.31057	5_TSS	-242	-10579	6673755	6684092	+	NM_153812	PHF13	148479
chr1	6684614	6685813	4.63826	5_TSS	-38	-10432	6685251	6695645	+	NM_138350	THAP3	90326
chr1	6694614	6695213	4.66695	Intragenic	67053	-686	6761966	6694227	-	NM_018198	DNAJC11	55735
chr1	6761414	6762413	4.67193	5_TSS	53	-67686	6761966	6694227	-	NM_018198	DNAJC11	55735
chr1	6844414	6845413	4.51146	5_TSS	-470	-984850	6845383	7829763	+	NM_015215	CAMTA1	23261
chr1	7020214	7021013	4.08746	Intragenic	175230	-809150	6845383	7829763	+	NM_015215	CAMTA1	23261
chr1	7022414	7023213	4.72792	Intragenic	177430	-806950	6845383	7829763	+	NM_015215	CAMTA1	23261
chr1	7023214	7023813	5.09016	Intragenic	178130	-806250	6845383	7829763	+	NM_015215	CAMTA1	23261
chr1	7058414	7059013	4.93544	Intragenic	213330	-771050	6845383	7829763	+	NM_015215	CAMTA1	23261
chr1	7177414	7177813	3.66993	Intragenic	332230	-652150	6845383	7829763	+	NM_015215	CAMTA1	23261
chr1	7237814	7238213	3.82193	Intragenic	392630	-591750	6845383	7829763	+	NM_015215	CAMTA1	23261
chr1	7267814	7268413	3.90796	Intragenic	422730	-561650	6845383	7829763	+	NM_015215	CAMTA1	23261
chr1	7325614	7326613	6.38593	Intragenic	480730	-503650	6845383	7829763	+	NM_015215	CAMTA1	23261
chr1	7359214	7360013	4.24793	Intragenic	514230	-470150	6845383	7829763	+	NM_015215	CAMTA1	23261
chr1	7360814	7361613	6.25739	Intragenic	515830	-468550	6845383	7829763	+	NM_015215	CAMTA1	23261
chr1	7372414	7373213	4.58496	Intragenic	527430	-456950	6845383	7829763	+	NM_015215	CAMTA1	23261
chr1	7439614	7440213	3.79248	Intragenic	594530	-389850	6845383	7829763	+	NM_015215	CAMTA1	23261
chr1	7461814	7462413	4.56507	Intragenic	616730	-367650	6845383	7829763	+	NM_015215	CAMTA1	23261
chr1	7530814	7531613	4.64386	Intragenic	685830	-298550	6845383	7829763	+	NM_015215	CAMTA1	23261
chr1	7599614	7600013	3.5	Intragenic	754430	-229950	6845383	7829763	+	NM_015215	CAMTA1	23261
chr1	7609414	7610213	4.64386	Intragenic	764430	-219950	6845383	7829763	+	NM_015215	CAMTA1	23261
chr1	7763814	7765013	4.40796	Intragenic	919030	-65350	6845383	7829763	+	NM_015215	CAMTA1	23261
chr1	7831414	7831813	3.66993	5_TSS	285	-9878	7831328	7841491	+	NM_004781	VAMP3	9341
chr1	7844014	7844413	3.74793	5_TSS	-549	-61023	7844762	7905236	+	NM_016831	PER3	8863
chr1	7962614	7963213	6.58256	3_Distal	37974	16994	8000887	7979907	-	NM_001561	TNFRSF9	3604
chr1	8013814	8014613	5.12928	5_Proximal	-7500	-31128	8021713	8045341	+	NM_001123377	NA	NA
chr1	8021214	8022213	5.90513	5_TSS	0	-23628	8021713	8045341	+	NM_001123377	NA	NA
chr1	8064814	8065213	3.66993	3_Proximal	21380	6766	8086393	8071779	-	NM_018948	ERRFI1	54206
chr1	8086014	8087213	5.16695	5_TSS	-220	-14834	8086393	8071779	-	NM_018948	ERRFI1	54206
chr1	8088014	8088813	4.16993	5_Proximal	-2020	-16634	8086393	8071779	-	NM_018948	ERRFI1	54206
chr1	8100414	8101213	5.02237	5_Distal	-14420	-29034	8086393	8071779	-	NM_018948	ERRFI1	54206
chr1	8106014	8106413	3.58746	5_Distal	-19820	-34434	8086393	8071779	-	NM_018948	ERRFI1	54206
chr1	8107614	8108413	4.78136	5_Distal	-21620	-36234	8086393	8071779	-	NM_018948	ERRFI1	54206
chr1	8115814	8116613	4.58496	5_Distal	-29820	-44434	8086393	8071779	-	NM_018948	ERRFI1	54206
chr1	8130214	8131013	4.2854	5_Distal	-44220	-58834	8086393	8071779	-	NM_018948	ERRFI1	54206
chr1	8135814	8136213	3.5	5_Distal	-49620	-64234	8086393	8071779	-	NM_018948	ERRFI1	54206
chr1	8137014	8138813	5.91488	5_Distal	-51520	-66134	8086393	8071779	-	NM_018948	ERRFI1	54206
chr1	8143014	8143413	3.58746	5_Distal	-56820	-71434	8086393	8071779	-	NM_018948	ERRFI1	54206
chr1	8144014	8144413	3.58746	5_Distal	-57820	-72434	8086393	8071779	-	NM_018948	ERRFI1	54206
chr1	8150214	8151013	4.75489	5_Distal	-64220	-78834	8086393	8071779	-	NM_018948	ERRFI1	54206
chr1	8151014	8151613	4.01487	5_Distal	-64920	-79534	8086393	8071779	-	NM_018948	ERRFI1	54206
chr1	8154414	8155413	5.82772	5_Distal	-68520	-83134	8086393	8071779	-	NM_018948	ERRFI1	54206
chr1	8156214	8158013	6.1224	5_Distal	-70720	-85334	8086393	8071779	-	NM_018948	ERRFI1	54206
chr1	8177814	8179013	5.18325	5_Distal	-92020	-106634	8086393	8071779	-	NM_018948	ERRFI1	54206
chr1	8180814	8182013	7.21927	5_Distal	-95020	-109634	8086393	8071779	-	NM_018948	ERRFI1	54206
chr1	8189014	8189613	5.16172	Gene_Desert	-102920	-117534	8086393	8071779	-	NM_018948	ERRFI1	54206
chr1	8193214	8194813	6.30735	Gene_Desert	-107620	-122234	8086393	8071779	-	NM_018948	ERRFI1	54206
chr1	8197814	8198413	4.25191	Gene_Desert	-111720	-126334	8086393	8071779	-	NM_018948	ERRFI1	54206
chr1	8214614	8215413	5.14975	Gene_Desert	-128620	-143234	8086393	8071779	-	NM_018948	ERRFI1	54206
chr1	8215414	8216213	5.04439	Gene_Desert	-129420	-144034	8086393	8071779	-	NM_018948	ERRFI1	54206
chr1	8227014	8227813	4.80735	Gene_Desert	-141020	-155634	8086393	8071779	-	NM_018948	ERRFI1	54206
chr1	8229414	8230613	4.35137	Gene_Desert	-143620	-158234	8086393	8071779	-	NM_018948	ERRFI1	54206
chr1	8234414	8235013	4.56507	Gene_Desert	-148320	-162934	8086393	8071779	-	NM_018948	ERRFI1	54206
chr1	8242014	8243213	6.14215	Gene_Desert	-141776	-161613	8384389	8404226	+	NM_001080397	NA	NA
chr1	8249814	8250413	6.43634	Gene_Desert	-134276	-154113	8384389	8404226	+	NM_001080397	NA	NA
chr1	8254214	8255213	4.74593	Gene_Desert	-129676	-149513	8384389	8404226	+	NM_001080397	NA	NA
chr1	8257614	8258613	7.63345	Gene_Desert	-126276	-146113	8384389	8404226	+	NM_001080397	NA	NA
chr1	8262014	8263413	4.40368	Gene_Desert	-121676	-141513	8384389	8404226	+	NM_001080397	NA	NA
chr1	8271814	8272813	6.53252	Gene_Desert	-112076	-131913	8384389	8404226	+	NM_001080397	NA	NA
chr1	8289614	8290013	3.82193	5_Distal	-94576	-114413	8384389	8404226	+	NM_001080397	NA	NA
chr1	8291814	8292813	6.67824	5_Distal	-92076	-111913	8384389	8404226	+	NM_001080397	NA	NA
chr1	8299014	8299413	3.58746	5_Distal	-85176	-105013	8384389	8404226	+	NM_001080397	NA	NA
chr1	8377814	8378613	5.14975	5_Proximal	-6176	-26013	8384389	8404226	+	NM_001080397	NA	NA
chr1	8467614	8468813	4.79498	Intragenic	409486	-55748	8877699	8412465	-	NM_001042681	RERE	473
chr1	8483614	8484613	5.06785	5_TSS	-366	-71648	8483747	8412465	-	NM_001042682	RERE	473
chr1	8585814	8586413	3.79248	Intragenic	291586	-173648	8877699	8412465	-	NM_001042681	RERE	473
chr1	8623814	8624613	5.35755	Intragenic	253486	-211748	8877699	8412465	-	NM_001042681	RERE	473
chr1	8763014	8764013	5.16096	Intragenic	114186	-351048	8877699	8412465	-	NM_001042681	RERE	473
chr1	8877414	8878413	4.23135	5_TSS	-214	-465448	8877699	8412465	-	NM_001042681	RERE	473
chr1	8933614	8934413	5.24793	Intragenic	4767	-12951	8938780	8921062	-	NM_001428	ENO1	2023
chr1	8938014	8939813	5.05889	5_TSS	-133	-17851	8938780	8921062	-	NM_001428	ENO1	2023
chr1	8959814	8960413	4.59984	5_Distal	-21333	-39051	8938780	8921062	-	NM_001428	ENO1	2023
chr1	8963814	8964413	4.0655	5_Distal	-25333	-43051	8938780	8921062	-	NM_001428	ENO1	2023
chr1	9023014	9023813	4.39232	Intragenic	17492	-11733	9005921	9035146	+	NM_001215	CA6	765
chr1	9070014	9070413	3.58746	Intragenic	16191	-6855	9086404	9063358	-	NM_207420	SLC2A7	155184
chr1	9140614	9141213	4.20752	Intragenic	7597	-43907	9148510	9097006	-	NR_024180	NA	NA
chr1	9188814	9189213	3.82193	5_TSS	216	-24538	9189229	9164475	-	NM_024980	GPR157	80045
chr1	9202214	9202613	3.5	5_Distal	-13184	-37938	9189229	9164475	-	NM_024980	GPR157	80045
chr1	9205014	9206013	6.8614	5_Distal	-16284	-41038	9189229	9164475	-	NM_024980	GPR157	80045
chr1	9223414	9224613	6.60839	5_Distal	-34784	-59538	9189229	9164475	-	NM_024980	GPR157	80045
chr1	9242014	9242813	4.75489	5_Distal	-52449	-88979	9294862	9331392	+	NM_004285	H6PD	9563
chr1	9242814	9243213	3.5	5_Distal	-51849	-88379	9294862	9331392	+	NM_004285	H6PD	9563
chr1	9256614	9257013	3.5	5_Distal	-38049	-74579	9294862	9331392	+	NM_004285	H6PD	9563
chr1	9294214	9295213	4.98878	5_TSS	-149	-36679	9294862	9331392	+	NM_004285	H6PD	9563
chr1	9327014	9327613	4.49292	Intragenic	32451	-4079	9294862	9331392	+	NM_004285	H6PD	9563
chr1	9340414	9341013	4.01487	3_Proximal	45851	9321	9294862	9331392	+	NM_004285	H6PD	9563
chr1	9448814	9449213	4.7854	3_Distal	96073	19425	9352940	9429588	+	NM_025106	SPSB1	80176
chr1	9488614	9489413	4.9542	3_Distal	136073	59425	9352940	9429588	+	NM_025106	SPSB1	80176
chr1	9555214	9555813	4.0655	5_Distal	-44014	-87317	9599527	9642830	+	NM_032315	SLC25A33	84275
chr1	9599214	9599813	3.85137	5_TSS	-14	-43317	9599527	9642830	+	NM_032315	SLC25A33	84275
chr1	9648414	9649213	5.59991	5_TSS	-163	-16193	9648976	9665006	+	NM_001010866	TMEM201	199953
chr1	9687014	9687613	4.11441	5_Distal	-24476	-101858	9711789	9789171	+	NM_005026	PIK3CD	5293
chr1	9747214	9747613	3.58746	5_Distal	-32769	-34745	9714644	9712668	-	NR_027045	NA	NA
chr1	9749014	9749813	3.9542	5_Distal	-34769	-36745	9714644	9712668	-	NR_027045	NA	NA
chr1	9885014	9886013	4.67193	5_TSS	-963	-96434	9884550	9789079	-	NM_001009566	CLSTN1	22883
chr1	9970214	9970613	3.58746	5_TSS	-97	-62080	9970316	9908333	-	NM_001012329	CTNNBIP1	56998
chr1	10002814	10003813	4.76977	5_TSS	-172	-42242	10003485	10045555	+	NM_022787	NMNAT1	64802
chr1	10092414	10093613	4.89734	5_TSS	-2	-148281	10093015	10241294	+	NM_001105562	NA	NA
chr1	10269814	10272413	5.52482	5_TSS	350	-170546	10270763	10441659	+	NM_015074	KIF1B	23095
chr1	10290814	10291213	3.58746	Intragenic	20250	-150646	10270763	10441659	+	NM_015074	KIF1B	23095
chr1	10458614	10459813	4.91697	5_TSS	129	-20987	10459084	10480200	+	NM_002631	PGD	5226
chr1	10490214	10491413	4.85727	5_TSS	14	-12051	10490799	10502864	+	NM_199295	APITD1	378708
chr1	10532214	10533013	5.44294	5_TSS	0	-12009	10532613	10520604	-	NM_004401	DFFA	1676
chr1	10534814	10535413	4.0655	5_TSS	111	-155700	10535002	10690813	+	NM_004565	PEX14	5195
chr1	10567614	10568013	3.58746	Intragenic	32811	-123000	10535002	10690813	+	NM_004565	PEX14	5195
chr1	10588214	10588613	3.66993	Intragenic	53411	-102400	10535002	10690813	+	NM_004565	PEX14	5195
chr1	10739414	10740213	5.6865	Intragenic	116894	-43146	10856707	10696667	-	NM_001079843	NA	NA
chr1	10746614	10747013	3.5	Intragenic	109894	-50146	10856707	10696667	-	NM_001079843	NA	NA
chr1	10807414	10808013	3.90796	Intragenic	48994	-111046	10856707	10696667	-	NM_001079843	NA	NA
chr1	10853014	10854613	5.14386	Intragenic	2894	-157146	10856707	10696667	-	NM_001079843	NA	NA
chr1	10856414	10857013	4.52945	5_TSS	-6	-160046	10856707	10696667	-	NM_001079843	NA	NA
chr1	10864214	10864613	3.5	5_Proximal	-7706	-167746	10856707	10696667	-	NM_001079843	NA	NA
chr1	10895414	10896413	4.6204	5_Distal	-39206	-199246	10856707	10696667	-	NM_001079843	NA	NA
chr1	10997214	10998013	6.16993	3_Proximal	26645	8919	11024258	11006532	-	NM_173507	C1orf127	148345
chr1	11000014	11000613	4.41697	3_Proximal	23945	6219	11024258	11006532	-	NM_173507	C1orf127	148345
chr1	11021014	11021613	3.85137	Intragenic	2945	-14781	11024258	11006532	-	NM_173507	C1orf127	148345
chr1	11072214	11073413	4.79498	5_TSS	135	-12735	11072678	11085548	+	NM_007375	TARDBP	23435
chr1	11120014	11120613	4.11441	5_TSS	-222	-5665	11120091	11114648	-	NM_003132	SRM	6723
chr1	11159614	11160213	3.90796	5_TSS	25	-33236	11159938	11126677	-	NM_001001998	EXOSC10	5394
chr1	11301614	11302013	3.66993	Intragenic	20795	-135225	11322608	11166588	-	NM_004958	MTOR	2475
chr1	11322614	11323213	4.11441	5_TSS	-305	-156325	11322608	11166588	-	NM_004958	MTOR	2475
chr1	11333014	11334013	4.6204	5_TSS	259	-14977	11333254	11348490	+	NM_013319	UBIAD1	29914
chr1	11420414	11420813	3.74793	3_Distal	87359	72123	11333254	11348490	+	NM_013319	UBIAD1	29914
chr1	11455614	11456213	3.79248	5_Distal	-83381	-141726	11539294	11597639	+	NM_020780	NA	NA
chr1	11538614	11539813	7.17512	5_TSS	-81	-58426	11539294	11597639	+	NM_020780	NA	NA
chr1	11710214	11711013	4.72792	5_Proximal	-3818	-12770	11714431	11723383	+	NM_183412	FBXO44	93611
chr1	11714214	11714813	3.90796	5_TSS	226	-6064	11714739	11708449	-	NM_012168	FBXO2	26232
chr1	11724014	11724613	4.11441	5_TSS	164	-10094	11724149	11734407	+	NM_018438	FBXO6	26270
chr1	11740814	11741613	4.08746	5_TSS	58	-6676	11741271	11734537	-	NM_006341	MAD2L2	10459
chr1	11750414	11751813	6.94505	5_TSS	565	-16576	11751678	11734537	-	NM_001127325	NA	NA
chr1	11753014	11753813	4.64386	5_Proximal	-1735	-18876	11751678	11734537	-	NM_001127325	NA	NA
chr1	11851014	11851413	3.5	Intragenic	14947	-5427	11866160	11845786	-	NM_005957	MTHFR	4524
chr1	11863414	11863813	3.74793	Intragenic	2547	-17827	11866160	11845786	-	NM_005957	MTHFR	4524
chr1	11865414	11866613	5.13378	5_TSS	147	-20227	11866160	11845786	-	NM_005957	MTHFR	4524
chr1	11925414	11925813	3.82193	5_Proximal	-6621	-8092	11918992	11917521	-	NM_002521	NPPB	4879
chr1	11968014	11969413	5.49114	3_Distal	17767	11410	11986480	11980123	-	NM_138346	KIAA2013	90231
chr1	11969414	11970213	4.16993	3_Distal	16667	10310	11986480	11980123	-	NM_138346	KIAA2013	90231
chr1	11986414	11986813	3.5	5_TSS	-133	-6490	11986480	11980123	-	NM_138346	KIAA2013	90231
chr1	11989814	11990213	3.66993	5_Proximal	-3533	-9890	11986480	11980123	-	NM_138346	KIAA2013	90231
chr1	11994414	11994813	3.66993	5_TSS	-132	-40980	11994745	12035593	+	NM_000302	PLOD1	5351
chr1	12040014	12040813	4.42626	5_TSS	176	-33158	12040237	12073571	+	NM_001127660	NA	NA
chr1	12061614	12062213	3.85137	Intragenic	21676	-11658	12040237	12073571	+	NM_001127660	NA	NA
chr1	12079014	12080013	4.39362	5_TSS	2	-12593	12079511	12092106	+	NM_021933	MIIP	60672
chr1	12208014	12208813	4.61471	3_Proximal	84980	4151	12123433	12204262	+	NM_001243	TNFRSF8	943
chr1	12219814	12220213	3.74793	5_Proximal	-7046	-49263	12227059	12269276	+	NM_001066	TNFRSF1B	7133
chr1	12221614	12222413	5.49185	5_Proximal	-5046	-47263	12227059	12269276	+	NM_001066	TNFRSF1B	7133
chr1	12237814	12239813	6.98289	Intragenic	11754	-30463	12227059	12269276	+	NM_001066	TNFRSF1B	7133
chr1	12255414	12256013	3.90796	Intragenic	28654	-13563	12227059	12269276	+	NM_001066	TNFRSF1B	7133
chr1	12289814	12290413	4.66695	5_TSS	1	-281983	12290112	12572096	+	NM_015378	VPS13D	55187
chr1	12529814	12530613	6.21917	5_Distal	-37086	-37238	12567299	12567451	+	NR_003022	SNORA59B	677882
chr1	12537814	12539213	6.98003	5_Distal	-28786	-28938	12567299	12567451	+	NR_003022	SNORA59B	677882
chr1	12540614	12541613	5.37819	5_Distal	-26186	-26338	12567299	12567451	+	NR_003022	SNORA59B	677882
chr1	12561614	12562413	4.93074	5_Proximal	-5286	-5438	12567299	12567451	+	NR_003022	SNORA59B	677882
chr1	12572014	12572613	4.0655	3_Core	282201	217	12290112	12572096	+	NM_015378	VPS13D	55187
chr1	12609414	12610413	5.49725	3_Distal	67907	18026	12677820	12627939	-	NM_004753	DHRS3	9249
chr1	12633614	12634613	6.57375	Intragenic	43707	-6174	12677820	12627939	-	NM_004753	DHRS3	9249
chr1	12648014	12648813	3.9542	Intragenic	29407	-20474	12677820	12627939	-	NM_004753	DHRS3	9249
chr1	12661214	12661813	3.79248	Intragenic	16307	-33574	12677820	12627939	-	NM_004753	DHRS3	9249
chr1	12661814	12662613	5.06609	Intragenic	15607	-34274	12677820	12627939	-	NM_004753	DHRS3	9249
chr1	12664014	12664813	5.96578	Intragenic	13407	-36474	12677820	12627939	-	NM_004753	DHRS3	9249
chr1	12676014	12677613	5.28136	Intragenic	1007	-48874	12677820	12627939	-	NM_004753	DHRS3	9249
chr1	12677814	12680413	6.93441	5_Proximal	-1293	-51174	12677820	12627939	-	NM_004753	DHRS3	9249
chr1	14075414	14076613	5.95545	5_TSS	138	-38560	14075875	14114573	+	NM_001007257	PRDM2	7799
chr1	15058214	15058813	5.71531	Intragenic	133301	-336138	14925212	15394651	+	NM_015209	KIAA1026	23254
chr1	15059814	15060413	4.0655	Intragenic	134901	-334538	14925212	15394651	+	NM_015209	KIAA1026	23254
chr1	15117814	15118813	7.05336	Intragenic	193101	-276338	14925212	15394651	+	NM_015209	KIAA1026	23254
chr1	15322614	15323013	3.58746	Intragenic	397601	-71838	14925212	15394651	+	NM_015209	KIAA1026	23254
chr1	15466214	15466813	5.98888	Intragenic	12447	-28202	15478960	15438311	-	NR_027136	NA	NA
chr1	15478614	15481013	7.1353	5_TSS	-415	-67160	15480228	15546973	+	NM_001136218	NA	NA
chr1	15500614	15501213	3.79248	Intragenic	21886	-46060	15479027	15546973	+	NM_001136216	NA	NA
chr1	15505014	15506213	5.6733	Intragenic	26586	-41360	15479027	15546973	+	NM_001136216	NA	NA
chr1	15586614	15588213	5.83092	Intragenic	13646	-137209	15573767	15724622	+	NM_052929	NA	NA
chr1	15678814	15679613	4.85798	Intragenic	105446	-45409	15573767	15724622	+	NM_052929	NA	NA
chr1	15680414	15681413	5.2653	Intragenic	107146	-43709	15573767	15724622	+	NM_052929	NA	NA
chr1	15682414	15683213	7.01123	Intragenic	109046	-41809	15573767	15724622	+	NM_052929	NA	NA
chr1	15683414	15684213	4.39232	Intragenic	110046	-40809	15573767	15724622	+	NM_052929	NA	NA
chr1	15736214	15736613	3.82193	5_TSS	23	-20426	15736390	15756839	+	NM_024329	EFHD2	79180
chr1	15742414	15743013	4.01487	Intragenic	6323	-14126	15736390	15756839	+	NM_024329	EFHD2	79180
chr1	15747414	15748013	5.3368	Intragenic	11323	-9126	15736390	15756839	+	NM_024329	EFHD2	79180
chr1	15852814	15853813	5.87246	5_TSS	-38	-44913	15853351	15898226	+	NM_015291	DNAJC16	23341
chr1	15943614	15944613	4.53948	5_TSS	44	-42635	15944069	15986748	+	NM_032341	DDI2	84301
chr1	16082814	16083213	3.58746	5_Proximal	-2241	-30071	16085254	16113084	+	NM_017556	FBLIM1	54751
chr1	16121414	16122213	5	3_Proximal	36559	8729	16085254	16113084	+	NM_017556	FBLIM1	54751
chr1	16122814	16123813	5.17889	3_Distal	38059	10229	16085254	16113084	+	NM_017556	FBLIM1	54751
chr1	16125414	16125813	3.5	3_Proximal	8581	8043	16134194	16133656	-	NM_001089591	NA	NA
chr1	16125814	16126213	3.58746	3_Proximal	8181	7643	16134194	16133656	-	NM_001089591	NA	NA
chr1	16126414	16128013	7.19	3_Proximal	6981	6443	16134194	16133656	-	NM_001089591	NA	NA
chr1	16160614	16162813	7.60344	Intragenic	12929	-1004	16174642	16160709	-	NR_024279	NA	NA
chr1	16173814	16174213	3.66993	5_TSS	629	-13304	16174642	16160709	-	NR_024279	NA	NA
chr1	16175614	16176813	4.46241	5_Proximal	-1571	-15504	16174642	16160709	-	NR_024279	NA	NA
chr1	16212614	16213213	3.79248	5_Distal	-38271	-52204	16174642	16160709	-	NR_024279	NA	NA
chr1	16275814	16276813	4.79323	Intragenic	26314	-7948	16302627	16268365	-	NM_003443	ZBTB17	7709
chr1	16277214	16277613	3.66993	Intragenic	25214	-9048	16302627	16268365	-	NM_003443	ZBTB17	7709
chr1	16302214	16303013	4.08746	5_TSS	14	-34248	16302627	16268365	-	NM_003443	ZBTB17	7709
chr1	16321014	16321413	3.74793	5_Proximal	-9517	-11967	16330730	16333180	+	NM_178840	C1orf64	149563
chr1	16339014	16340213	5.30743	3_Core	5672	909	16345285	16340522	-	NM_014424	HSPB7	27129
chr1	16359214	16359613	3.5	Intragenic	10928	-1131	16348485	16360544	+	NM_001042704	CLCNKA	1187
chr1	16375014	16375413	3.5	5_TSS	-70	-8589	16375283	16383802	+	NM_001165945	NA	NA
chr1	16382414	16382813	3.58746	Intragenic	12367	-1189	16370246	16383802	+	NM_000085	CLCNKB	1188
chr1	16399814	16400613	4.12928	5_TSS	-86	-15949	16400127	16384264	-	NM_182623	FAM131C	348487
chr1	16402414	16404013	5.26818	5_Proximal	-3086	-18949	16400127	16384264	-	NM_182623	FAM131C	348487
chr1	16405414	16405813	3.5	5_Proximal	-5486	-21349	16400127	16384264	-	NM_182623	FAM131C	348487
chr1	16408814	16409213	3.58746	5_Proximal	-8886	-24749	16400127	16384264	-	NM_182623	FAM131C	348487
chr1	16424014	16424413	3.5	5_Distal	-24086	-39949	16400127	16384264	-	NM_182623	FAM131C	348487
chr1	16465814	16466613	4.83289	Intragenic	16351	-15382	16482564	16450831	-	NM_004431	EPHA2	1969
chr1	16469814	16471213	7.30023	Intragenic	12051	-19682	16482564	16450831	-	NM_004431	EPHA2	1969
chr1	16471414	16473413	6.35026	Intragenic	10151	-21582	16482564	16450831	-	NM_004431	EPHA2	1969
chr1	16481214	16482013	4.08746	5_TSS	951	-30782	16482564	16450831	-	NM_004431	EPHA2	1969
chr1	16482014	16483213	5.61441	5_TSS	-49	-31782	16482564	16450831	-	NM_004431	EPHA2	1969
chr1	16483414	16483813	3.5	5_Proximal	-1049	-32782	16482564	16450831	-	NM_004431	EPHA2	1969
chr1	16485414	16486213	5.04439	5_Proximal	-3249	-34982	16482564	16450831	-	NM_004431	EPHA2	1969
chr1	16488414	16489413	7.31477	5_Proximal	-6349	-38082	16482564	16450831	-	NM_004431	EPHA2	1969
chr1	16490614	16491213	4.45545	5_Proximal	-8349	-40082	16482564	16450831	-	NM_004431	EPHA2	1969
chr1	16494014	16494613	5.69937	5_Distal	-11749	-43482	16482564	16450831	-	NM_004431	EPHA2	1969
chr1	16499414	16500813	6.85842	5_Distal	-17549	-49282	16482564	16450831	-	NM_004431	EPHA2	1969
chr1	16502214	16503013	5.16993	5_Distal	-20049	-51782	16482564	16450831	-	NM_004431	EPHA2	1969
chr1	16508214	16509213	4.12444	5_Distal	-26149	-57882	16482564	16450831	-	NM_004431	EPHA2	1969
chr1	16533014	16534013	4.48289	Intragenic	5591	-8915	16539104	16524598	-	NM_153213	ARHGEF19	128272
chr1	16563414	16564013	3.90796	5_TSS	-54	-5531	16563659	16558182	-	NM_030907	C1orf89	79363
chr1	16575214	16575813	4.25191	3_Core	103435	1046	16678948	16576559	-	NM_018994	FBXO42	54455
chr1	16678414	16679413	5.34683	5_TSS	35	-102354	16678948	16576559	-	NM_018994	FBXO42	54455
chr1	16693414	16694413	5.94756	5_TSS	331	-30726	16693582	16724639	+	NM_001114600	NA	NA
chr1	16694614	16695213	4.29498	Intragenic	1331	-29726	16693582	16724639	+	NM_001114600	NA	NA
chr1	16766814	16767613	4.45943	5_TSS	47	-19369	16767166	16786582	+	NM_001145277	NA	NA
chr1	16825214	16826613	4.42921	5_Proximal	-6717	-31983	16819196	16793930	-	NR_023386	NA	NA
chr1	16839614	16840213	3.79248	5_Distal	-20717	-45983	16819196	16793930	-	NR_023386	NA	NA
chr1	16840214	16841213	5.16096	5_Distal	-21517	-46783	16819196	16793930	-	NR_023386	NA	NA
chr1	16858414	16859013	4.49292	5_Distal	-39517	-64783	16819196	16793930	-	NR_023386	NA	NA
chr1	16861614	16862013	3.5	5_Distal	-42617	-67883	16819196	16793930	-	NR_023386	NA	NA
chr1	16918214	16918613	3.89232	Intragenic	21569	-28002	16939982	16890411	-	NM_017940	NBPF1	55672
chr1	16939014	16940813	6.77259	5_TSS	69	-49502	16939982	16890411	-	NM_017940	NBPF1	55672
chr1	16947414	16948413	4.2653	5_Proximal	-7931	-57502	16939982	16890411	-	NM_017940	NBPF1	55672
chr1	16951214	16951613	3.5	Intragenic	5988	-6661	16957401	16944752	-	NR_026752	NA	NA
chr1	16970614	16971813	5.6733	5_TSS	-855	-5701	16972068	16976914	+	NR_027504	NA	NA
chr1	17004414	17005013	3.96241	3_Distal	41939	12999	17046652	17017712	-	NR_026567	NA	NA
chr1	17026614	17028613	7.58459	Intragenic	19039	-9901	17046652	17017712	-	NR_026567	NA	NA
chr1	17029614	17030813	4.77361	Intragenic	16439	-12501	17046652	17017712	-	NR_026567	NA	NA
chr1	17033614	17034813	4.72989	Intragenic	12439	-16501	17046652	17017712	-	NR_026567	NA	NA
chr1	17036214	17036813	4.0655	Intragenic	10139	-18801	17046652	17017712	-	NR_026567	NA	NA
chr1	17053414	17054813	6.81549	5_Proximal	-7461	-36401	17046652	17017712	-	NR_026567	NA	NA
chr1	17198814	17200013	4.35137	5_Distal	-49031	-100061	17248444	17299474	+	NM_014675	CROCC	9696
chr1	17201614	17202213	4.41697	5_Distal	-46531	-97561	17248444	17299474	+	NM_014675	CROCC	9696
chr1	17222014	17223413	4.84425	5_Distal	-25731	-76761	17248444	17299474	+	NM_014675	CROCC	9696
chr1	17230814	17232413	5.95943	5_Distal	-16831	-67861	17248444	17299474	+	NM_014675	CROCC	9696
chr1	17240214	17240813	3.90796	5_Proximal	-7931	-58961	17248444	17299474	+	NM_014675	CROCC	9696
chr1	17248014	17248613	3.85137	5_TSS	-131	-51161	17248444	17299474	+	NM_014675	CROCC	9696
chr1	17287014	17287813	4.32193	Intragenic	38969	-12061	17248444	17299474	+	NM_014675	CROCC	9696
chr1	17306614	17307613	4.59392	5_TSS	60	-6114	17307173	17300999	-	NM_001135248	NA	NA
chr1	17338214	17339013	4.45943	5_TSS	-190	-26161	17338423	17312452	-	NM_001141973	NA	NA
chr1	17380214	17380813	4.16172	5_TSS	152	-35287	17380665	17345226	-	NM_003000	SDHB	6390
chr1	17452214	17452813	3.79248	5_Proximal	-6565	-59257	17445948	17393256	-	NM_007365	PADI2	11240
chr1	17454614	17455413	5.59991	5_Proximal	-9065	-61757	17445948	17393256	-	NM_007365	PADI2	11240
chr1	17559214	17560813	6.04689	Intragenic	28393	-12488	17531620	17572501	+	NM_013358	PADI1	29943
chr1	17563414	17564013	3.90796	Intragenic	32093	-8788	17531620	17572501	+	NM_013358	PADI1	29943
chr1	17577014	17577613	3.85137	3_Proximal	45693	4812	17531620	17572501	+	NM_013358	PADI1	29943
chr1	17577814	17578613	4.61471	3_Proximal	46593	5712	17531620	17572501	+	NM_013358	PADI1	29943
chr1	17585414	17586413	5.55328	Intragenic	10321	-24812	17575592	17610725	+	NM_016233	PADI3	51702
chr1	17763814	17765413	5.99985	5_TSS	444	-31362	17765057	17733251	-	NM_001136204	NA	NA
chr1	17766014	17766613	3.79248	5_TSS	-93	-33062	17766220	17733251	-	NM_018715	RCC2	55920
chr1	17767814	17768213	3.82193	5_Proximal	-1793	-34762	17766220	17733251	-	NM_018715	RCC2	55920
chr1	17786814	17787213	3.82193	5_Distal	-20793	-53762	17766220	17733251	-	NM_018715	RCC2	55920
chr1	17814214	17815013	5.97728	5_Distal	-48393	-81362	17766220	17733251	-	NM_018715	RCC2	55920
chr1	17820614	17821213	4.20752	5_Distal	-45416	-203456	17866329	18024369	+	NM_018125	ARHGEF10L	55160
chr1	17846214	17846813	4.0655	5_Distal	-19816	-177856	17866329	18024369	+	NM_018125	ARHGEF10L	55160
chr1	17856414	17857013	4.01487	5_Proximal	-9616	-167656	17866329	18024369	+	NM_018125	ARHGEF10L	55160
chr1	17858014	17858413	3.82193	5_Proximal	-8116	-166156	17866329	18024369	+	NM_018125	ARHGEF10L	55160
chr1	17866214	17866613	3.5	5_TSS	84	-157956	17866329	18024369	+	NM_018125	ARHGEF10L	55160
chr1	17951214	17951813	3.85137	Intragenic	85184	-72856	17866329	18024369	+	NM_018125	ARHGEF10L	55160
chr1	18207014	18207413	3.89232	3_Distal	125406	53657	18081807	18153556	+	NM_030812	ACTL8	81569
chr1	18208214	18208813	3.90796	3_Distal	126706	54957	18081807	18153556	+	NM_030812	ACTL8	81569
chr1	18311014	18311413	3.58746	Gene_Desert	229406	157657	18081807	18153556	+	NM_030812	ACTL8	81569
chr1	18438414	18438813	4.08496	Intragenic	4374	-266363	18434239	18704976	+	NM_032880	IGSF21	84966
chr1	18543814	18544413	4.52945	Intragenic	109874	-160863	18434239	18704976	+	NM_032880	IGSF21	84966
chr1	18785014	18785613	4.3368	5_Distal	-22110	-27165	18807423	18812478	+	NM_152375	KLHDC7A	127707
chr1	18907814	18908213	3.5	5_Distal	-49486	-167346	18957499	19075359	+	NM_001135254	NA	NA
chr1	18911014	18911813	4.20945	5_Distal	-46086	-163946	18957499	19075359	+	NM_001135254	NA	NA
chr1	18969614	18970813	6.61441	Intragenic	12714	-105146	18957499	19075359	+	NM_001135254	NA	NA
chr1	19077814	19078213	3.66993	3_Proximal	120514	2654	18957499	19075359	+	NM_001135254	NA	NA
chr1	19228814	19229813	5.34683	5_TSS	-20	-31388	19229293	19197925	-	NM_003748	ALDH4A1	8659
chr1	19239614	19240013	3.58746	Intragenic	43013	-9040	19282826	19230773	-	NM_001136265	NA	NA
chr1	19252814	19253813	6.0582	Intragenic	29513	-22540	19282826	19230773	-	NM_001136265	NA	NA
chr1	19282014	19283413	4.50321	5_TSS	113	-51940	19282826	19230773	-	NM_001136265	NA	NA
chr1	19298214	19299013	5.59991	5_Distal	-15787	-67840	19282826	19230773	-	NM_001136265	NA	NA
chr1	19337414	19338213	6.42626	5_Distal	-54987	-107040	19282826	19230773	-	NM_001136265	NA	NA
chr1	19378814	19379613	4.75489	5_Distal	-96387	-148440	19282826	19230773	-	NM_001136265	NA	NA
chr1	19536214	19537413	6.33688	5_TSS	-67	-135812	19536746	19401001	-	NM_020765	UBR4	23352
chr1	19577814	19578613	4.64386	5_TSS	139	-8408	19578074	19586621	+	NM_016183	MRTO4	51154
chr1	19638214	19639013	4.35755	5_TSS	27	-8155	19638640	19630458	-	NM_003689	AKR7A2	8574
chr1	19756614	19757413	4.61471	Intragenic	55053	-91747	19812066	19665266	-	NM_004930	CAPZB	832
chr1	19766814	19767213	3.58746	Intragenic	45053	-101747	19812066	19665266	-	NM_004930	CAPZB	832
chr1	19777214	19777813	4.87994	Intragenic	34553	-112247	19812066	19665266	-	NM_004930	CAPZB	832
chr1	19812214	19813013	3.9542	5_TSS	-547	-147347	19812066	19665266	-	NM_004930	CAPZB	832
chr1	19908614	19909213	3.79248	5_Distal	-14553	-46261	19923466	19955174	+	NM_001032363	C1orf151	440574
chr1	19923014	19923613	3.96241	5_TSS	-153	-31861	19923466	19955174	+	NM_001032363	C1orf151	440574
chr1	19969414	19970213	4.67243	5_TSS	88	-15132	19969725	19984945	+	NM_182744	NBL1	4681
chr1	19970414	19970813	3.58746	5_TSS	888	-14332	19969725	19984945	+	NM_182744	NBL1	4681
chr1	20031014	20031613	4.11441	Intragenic	95097	-22607	20126410	20008706	-	NM_181719	TMCO4	255104
chr1	20126414	20127013	4.37744	5_TSS	-303	-118007	20126410	20008706	-	NM_181719	TMCO4	255104
chr1	20208414	20209213	4.35755	5_TSS	-74	-30616	20208887	20239429	+	NM_015207	NA	NA
chr1	20230014	20230613	3.79248	Intragenic	21426	-9116	20208887	20239429	+	NM_015207	NA	NA
chr1	20251614	20252413	6.24793	5_Proximal	-1903	-5214	20250110	20246799	-	NM_014589	PLA2G2E	30814
chr1	20252814	20253613	5.32193	5_Proximal	-3103	-6414	20250110	20246799	-	NM_014589	PLA2G2E	30814
chr1	20511814	20512213	3.5	5_TSS	-564	-7928	20512577	20519941	+	NM_152376	UBXN10	127733
chr1	20707014	20707613	4.52945	3_Distal	89902	25926	20617411	20681387	+	NM_001039500	VWA5B1	127731
chr1	20765614	20766213	4.45545	3_Distal	46815	42971	20812728	20808884	-	NM_018584	CAMK2N1	55450
chr1	20802814	20803413	3.90796	3_Proximal	9615	5771	20812728	20808884	-	NM_018584	CAMK2N1	55450
chr1	20813214	20813813	4.29498	5_TSS	-785	-4629	20812728	20808884	-	NM_018584	CAMK2N1	55450
chr1	20822614	20823213	4.90796	3_Proximal	11761	3029	20834674	20825942	-	NM_024544	MUL1	79594
chr1	20901614	20902213	3.90796	5_Distal	-13530	-43485	20915443	20945398	+	NM_001785	CDA	978
chr1	20902214	20902813	3.96241	5_Distal	-12930	-42885	20915443	20945398	+	NM_001785	CDA	978
chr1	20938814	20939413	3.90796	Intragenic	23670	-6285	20915443	20945398	+	NM_001785	CDA	978
chr1	20940214	20940813	5.66695	Intragenic	25070	-4885	20915443	20945398	+	NM_001785	CDA	978
chr1	20959614	20960213	4.45545	5_TSS	-34	-18090	20959947	20978003	+	NM_032409	PINK1	65018
chr1	20960414	20961613	4.61441	Intragenic	1066	-16990	20959947	20978003	+	NM_032409	PINK1	65018
chr1	20987814	20988213	4.14386	5_TSS	24	-9754	20988037	20978259	-	NM_005216	DDOST	1650
chr1	21023214	21024013	4	Intragenic	20704	-33105	21044317	20990508	-	NM_001122819	NA	NA
chr1	21025014	21025413	3.5	Intragenic	19104	-34705	21044317	20990508	-	NM_001122819	NA	NA
chr1	21059414	21060013	4.25191	5_TSS	-580	-13489	21059133	21046224	-	NM_001103160	NA	NA
chr1	21112614	21114213	4.95943	5_TSS	-232	-44243	21113181	21069170	-	NM_016287	HP1BP3	50809
chr1	21348614	21349213	4.29498	Intragenic	154427	-215938	21503340	21132975	-	NM_003760	EIF4G3	8672
chr1	21503214	21503613	3.5	5_TSS	-73	-370438	21503340	21132975	-	NM_003760	EIF4G3	8672
chr1	21519214	21519613	3.95943	5_Distal	-16073	-386438	21503340	21132975	-	NM_003760	EIF4G3	8672
chr1	21588014	21589013	4.8614	Intragenic	17670	-44774	21606183	21543739	-	NM_001113347	NA	NA
chr1	21649414	21650213	3.9542	Intragenic	22221	-106074	21672034	21543739	-	NM_001113348	NA	NA
chr1	21650614	21651613	5.83904	Intragenic	20921	-107374	21672034	21543739	-	NM_001113348	NA	NA
chr1	21655614	21656413	5.65821	Intragenic	16021	-112274	21672034	21543739	-	NM_001113348	NA	NA
chr1	21660414	21661613	4.54041	Intragenic	11021	-117274	21672034	21543739	-	NM_001113348	NA	NA
chr1	21671614	21673013	4.76625	5_TSS	-279	-128574	21672034	21543739	-	NM_001113348	NA	NA
chr1	21766214	21767213	5.37819	5_TSS	83	-44679	21766630	21811392	+	NM_032264	NBPF3	84224
chr1	21864414	21865213	4.2854	Intragenic	28956	-40091	21835857	21904904	+	NM_000478	ALPL	249
chr1	21901014	21901613	3.79248	Intragenic	65456	-3591	21835857	21904904	+	NM_000478	ALPL	249
chr1	21913214	21914213	6.70322	3_Proximal	35907	8809	21877806	21904904	+	NM_001127501	NA	NA
chr1	21965014	21965813	4.16993	Intragenic	12935	-42705	21978348	21922708	-	NM_001145658	NA	NA
chr1	21974414	21974813	3.58746	Intragenic	3735	-51905	21978348	21922708	-	NM_001145658	NA	NA
chr1	21977614	21978613	4.3626	5_TSS	235	-55405	21978348	21922708	-	NM_001145658	NA	NA
chr1	21985614	21986213	4.25191	5_Proximal	-7565	-63205	21978348	21922708	-	NM_001145658	NA	NA
chr1	22108814	22110613	5.49185	5_TSS	-25	-104920	22109688	22004793	-	NM_032236	USP48	84196
chr1	22188414	22189213	4.80735	3_Distal	50056	37099	22138757	22151714	+	NM_001013693	LDLRAD2	401944
chr1	22263614	22264613	5.14282	5_TSS	-363	-115376	22263750	22148737	-	NM_005529	HSPG2	3339
chr1	22283214	22284013	4.35755	5_Distal	-19804	-32232	22303417	22315845	+	NM_007352	CELA3B	23436
chr1	22350614	22353013	6.62958	5_TSS	107	-5900	22351706	22357713	+	NR_023918	NA	NA
chr1	22366214	22366613	3.74793	3_Proximal	14707	8700	22351706	22357713	+	NR_023918	NA	NA
chr1	22378814	22379413	3.96241	5_TSS	-6	-40322	22379119	22419435	+	NM_001039802	CDC42	998
chr1	22489614	22490013	3.5	5_Distal	-20294	-46014	22469519	22443799	-	NM_030761	WNT4	54361
chr1	22524214	22524613	3.5	5_Distal	-54894	-80614	22469519	22443799	-	NM_030761	WNT4	54361
chr1	22544214	22545013	5.94251	5_Distal	-75094	-100814	22469519	22443799	-	NM_030761	WNT4	54361
chr1	22743014	22743413	3.74793	5_Distal	-35130	-114437	22778343	22857650	+	NM_001083621	NA	NA
chr1	22778014	22779413	5.10412	5_TSS	370	-78937	22778343	22857650	+	NM_001083621	NA	NA
chr1	22927014	22927413	3.66993	Intragenic	37210	-2874	22890003	22930087	+	NM_020526	EPHA8	2046
chr1	23007214	23007813	3.96241	3_Distal	27832	19485	22979681	22988028	+	NM_000491	C1QB	713
chr1	23036814	23037613	4.39232	5_TSS	-117	-204609	23037330	23241822	+	NM_004442	EPHB2	2048
chr1	23072414	23073013	4.11441	Intragenic	35383	-169109	23037330	23241822	+	NM_004442	EPHB2	2048
chr1	23168214	23168813	3.96241	Intragenic	131183	-73309	23037330	23241822	+	NM_004442	EPHB2	2048
chr1	23345414	23347213	6.70506	5_TSS	373	-63871	23345940	23410184	+	NM_001009999	NA	NA
chr1	23494014	23494413	3.58746	Intragenic	1138	-83698	23495351	23410515	-	NM_001142546	NA	NA
chr1	23495014	23495613	4.16172	5_TSS	38	-84798	23495351	23410515	-	NM_001142546	NA	NA
chr1	23503814	23504613	4.24793	5_Proximal	-8862	-93698	23495351	23410515	-	NM_001142546	NA	NA
chr1	23505614	23506213	3.79248	5_Distal	-10562	-95398	23495351	23410515	-	NM_001142546	NA	NA
chr1	23670414	23671613	5.26211	5_TSS	-160	-34737	23670853	23636276	-	NM_001102397	NA	NA
chr1	23694414	23696013	4.89232	5_TSS	-250	-3065	23695463	23698278	+	NM_001008896	C1orf213	148898
chr1	23729414	23730013	4.66695	Intragenic	21548	-22159	23751261	23707554	-	NM_003196	TCEA3	6920
chr1	23730214	23730813	4.49292	Intragenic	20748	-22959	23751261	23707554	-	NM_003196	TCEA3	6920
chr1	23854614	23855213	4.25191	Intragenic	2800	-21992	23857713	23832921	-	NM_004091	E2F2	1870
chr1	23857014	23858213	4.87744	5_TSS	100	-24692	23857713	23832921	-	NM_004091	E2F2	1870
chr1	23866214	23866813	4.49292	5_Proximal	-8800	-33592	23857713	23832921	-	NM_004091	E2F2	1870
chr1	23871014	23871813	4.52356	5_Distal	-13700	-38492	23857713	23832921	-	NM_004091	E2F2	1870
chr1	23880814	23883813	6.22646	3_Proximal	4009	2096	23886322	23884409	-	NM_002167	ID3	3399
chr1	23884414	23885413	4.72168	Intragenic	1409	-504	23886322	23884409	-	NM_002167	ID3	3399
chr1	23885614	23886613	4.90513	5_TSS	209	-1704	23886322	23884409	-	NM_002167	ID3	3399
chr1	23888614	23889213	5.29498	5_Proximal	-2591	-4504	23886322	23884409	-	NM_002167	ID3	3399
chr1	23912014	23912413	3.58746	5_Distal	-25891	-27804	23886322	23884409	-	NM_002167	ID3	3399
chr1	23946014	23946613	3.96241	5_Proximal	-7510	-20743	23953823	23967056	+	NR_027042	NA	NA
chr1	23963814	23964213	3.5	Intragenic	10190	-3043	23953823	23967056	+	NR_027042	NA	NA
chr1	24018014	24018613	3.90796	5_TSS	20	-4600	24018293	24022913	+	NM_000975	RPL11	6135
chr1	24069614	24070213	3.79248	5_TSS	58	-18635	24069855	24088548	+	NM_003198	TCEB3	6924
chr1	24104614	24105413	5.04439	5_TSS	138	-9707	24104875	24114720	+	NM_020362	C1orf128	57095
chr1	24106414	24106813	4.25489	Intragenic	1738	-8107	24104875	24114720	+	NM_020362	C1orf128	57095
chr1	24117214	24117813	4.20752	5_TSS	-132	-4514	24117645	24122027	+	NM_007260	LYPLA2	11313
chr1	24125814	24126213	3.58746	5_TSS	47	-3925	24126060	24122088	-	NM_001127621	NA	NA
chr1	24126814	24127813	5.6204	5_TSS	-19	-5225	24127294	24122088	-	NM_001008216	GALE	2582
chr1	24136214	24137013	7.14975	5_Proximal	-9319	-14525	24127294	24122088	-	NM_001008216	GALE	2582
chr1	24137214	24137613	3.82193	Intragenic	14536	-9046	24151949	24128367	-	NM_000191	HMGCL	3155
chr1	24151614	24152213	4.37744	5_TSS	36	-23546	24151949	24128367	-	NM_000191	HMGCL	3155
chr1	24194614	24195213	3.85137	5_TSS	-54	-23340	24194859	24171573	-	NM_000147	FUCA1	2517
chr1	24285414	24286813	4.84425	5_TSS	-187	-3834	24286300	24289947	+	NM_017761	PNRC2	55629
chr1	24306214	24307413	5.04737	5_TSS	8	-13875	24306821	24292938	-	NM_006625	SFRS13A	10772
chr1	24397214	24397613	3.82193	Intragenic	41252	-14882	24438665	24382531	-	NM_152372	MYOM3	127294
chr1	24439014	24439413	3.66993	5_TSS	-548	-56682	24438665	24382531	-	NM_152372	MYOM3	127294
chr1	24469014	24469613	3.90796	5_TSS	298	-23053	24469611	24446260	-	NM_021258	IL22RA1	58985
chr1	24476814	24478213	4.68379	5_Proximal	-7902	-31253	24469611	24446260	-	NM_021258	IL22RA1	58985
chr1	24513614	24514613	4.3626	5_TSS	-362	-33466	24513751	24480647	-	NM_170743	IL28RA	163702
chr1	24525614	24526613	6.19659	5_TSS	-616	-12067	24526729	24538180	+	NR_027087	NA	NA
chr1	24643414	24643813	3.58746	5_Proximal	-2267	-38194	24645880	24681807	+	NM_198173	GRHL3	57822
chr1	24647814	24649413	7.85535	5_TSS	-916	-33194	24649529	24681807	+	NM_021180	GRHL3	57822
chr1	24652414	24653213	6.20945	Intragenic	6933	-28994	24645880	24681807	+	NM_198173	GRHL3	57822
chr1	24689214	24690013	4.35755	Intragenic	38336	-6124	24727949	24683489	-	NM_178122	C1orf201	90529
chr1	24691014	24692613	6.65482	Intragenic	36136	-8324	24727949	24683489	-	NM_178122	C1orf201	90529
chr1	24739814	24740413	3.96241	5_Proximal	-2131	-59359	24742244	24799472	+	NM_020448	NIPAL3	57185
chr1	24741814	24742613	4.35755	5_TSS	-31	-57259	24742244	24799472	+	NM_020448	NIPAL3	57185
chr1	24827814	24828413	3.96241	5_Proximal	-1273	-34312	24829386	24862425	+	NM_013441	RCAN3	11123
chr1	24828814	24830413	4.87504	5_TSS	227	-32812	24829386	24862425	+	NM_013441	RCAN3	11123
chr1	24841814	24842813	5.424	Intragenic	12927	-20112	24829386	24862425	+	NM_013441	RCAN3	11123
chr1	24868414	24869013	3.90796	3_Proximal	39327	6288	24829386	24862425	+	NM_013441	RCAN3	11123
chr1	24881814	24882613	5.90689	5_TSS	-388	-53603	24882601	24935816	+	NM_001010980	C1orf130	400746
chr1	24885414	24886013	4.11441	Intragenic	3112	-50103	24882601	24935816	+	NM_001010980	C1orf130	400746
chr1	24889214	24889813	4.0655	Intragenic	6912	-46303	24882601	24935816	+	NM_001010980	C1orf130	400746
chr1	24969014	24970413	5.29676	5_TSS	120	-30058	24969593	24999771	+	NM_005839	SRRM1	10250
chr1	25010014	25010613	3.79248	3_Distal	40720	10542	24969593	24999771	+	NM_005839	SRRM1	10250
chr1	25051414	25051813	3.5	5_Distal	-20146	-119202	25071759	25170815	+	NM_013943	CLIC4	25932
chr1	25071214	25072413	6.13378	5_TSS	54	-99002	25071759	25170815	+	NM_013943	CLIC4	25932
chr1	25174414	25175413	5.46839	3_Proximal	103154	4098	25071759	25170815	+	NM_013943	CLIC4	25932
chr1	25256614	25257013	3.58746	5_TSS	-43	-30811	25256770	25226002	-	NM_004350	RUNX3	864
chr1	25263014	25263613	3.85137	5_Proximal	-6543	-37311	25256770	25226002	-	NM_004350	RUNX3	864
chr1	25269414	25269813	3.89232	Intragenic	21888	-43611	25291501	25226002	-	NM_001031680	RUNX3	864
chr1	25270214	25270613	3.58746	Intragenic	21088	-44411	25291501	25226002	-	NM_001031680	RUNX3	864
chr1	25292814	25293613	5.14975	5_Proximal	-1712	-67211	25291501	25226002	-	NM_001031680	RUNX3	864
chr1	25332614	25333213	3.90796	5_Distal	-41412	-106911	25291501	25226002	-	NM_001031680	RUNX3	864
chr1	25349014	25349813	5.39232	5_Distal	-57912	-123411	25291501	25226002	-	NM_001031680	RUNX3	864
chr1	25417214	25418213	6.16995	Gene_Desert	141300	131053	25559013	25548766	-	NM_015484	SYF2	25949
chr1	25419214	25419613	4.08496	Gene_Desert	139600	129353	25559013	25548766	-	NM_015484	SYF2	25949
chr1	25427214	25427613	3.89232	Gene_Desert	131600	121353	25559013	25548766	-	NM_015484	SYF2	25949
chr1	25427814	25428213	3.74793	Gene_Desert	131000	120753	25559013	25548766	-	NM_015484	SYF2	25949
chr1	25493614	25494813	6.37994	3_Distal	64800	54553	25559013	25548766	-	NM_015484	SYF2	25949
chr1	25558614	25559413	4.85798	5_TSS	0	-10247	25559013	25548766	-	NM_015484	SYF2	25949
chr1	25566014	25567013	4.79323	3_Proximal	7472	2227	25573985	25568740	-	NM_020317	C1orf63	57035
chr1	25573614	25574613	4.29847	5_TSS	-128	-5373	25573985	25568740	-	NM_020317	C1orf63	57035
chr1	25664814	25665413	3.85137	5_TSS	303	-23737	25664810	25688850	+	NM_014313	TMEM50A	23585
chr1	25756414	25757213	4.20945	5_TSS	-574	-69883	25757387	25826696	+	NM_018202	TMEM57	55219
chr1	25757214	25758213	4.45375	5_TSS	326	-68983	25757387	25826696	+	NM_018202	TMEM57	55219
chr1	25894814	25896013	4.75191	3_Core	25338	38	25870075	25895375	+	NM_015627	LDLRAP1	26119
chr1	26146214	26146613	3.58746	5_TSS	17	-13019	26146396	26159432	+	NM_001099625	NA	NA
chr1	26185614	26186213	4.90796	5_TSS	-65	-25417	26185848	26160496	-	NM_024037	C1orf135	79000
chr1	26187614	26188613	6.53948	5_Proximal	-2265	-27617	26185848	26160496	-	NM_024037	C1orf135	79000
chr1	26197814	26198213	3.5	5_TSS	-269	-10038	26197744	26187975	-	NM_178422	PAQR7	164091
chr1	26201414	26202613	6.49542	5_Proximal	-4269	-14038	26197744	26187975	-	NM_178422	PAQR7	164091
chr1	26216014	26216613	3.79248	Intragenic	16680	-5636	26232993	26210677	-	NM_001145454	NA	NA
chr1	26218814	26219213	3.82193	3_Proximal	13631	7595	26232644	26226608	-	NM_203401	STMN1	3925
chr1	26232614	26233413	5.22882	5_TSS	-20	-22336	26232993	26210677	-	NM_001145454	NA	NA
chr1	26324214	26325213	4.8614	5_TSS	-65	-38454	26324648	26286259	-	NM_000437	PAFAH2	5051
chr1	26361614	26362213	4.0655	3_Proximal	10691	2600	26372604	26364513	-	NM_001004434	SLC30A2	7780
chr1	26362414	26362813	3.5	3_Core	9991	1900	26372604	26364513	-	NM_001004434	SLC30A2	7780
chr1	26437214	26439013	5.48113	5_TSS	458	-13911	26437655	26452024	+	NR_026685	NA	NA
chr1	26483014	26483813	4.2854	5_Proximal	-2097	-5705	26485510	26489118	+	NM_024869	GRRP1	79927
chr1	26488214	26489013	3.9542	Intragenic	3103	-505	26485510	26489118	+	NM_024869	GRRP1	79927
chr1	26490614	26491013	3.5	3_Core	5303	1695	26485510	26489118	+	NM_024869	GRRP1	79927
chr1	26496014	26496813	4.49185	5_TSS	26	-949	26496387	26497362	+	NM_015871	ZNF593	51042
chr1	26503414	26504213	4.75489	5_TSS	-167	-12560	26503980	26516373	+	NM_006314	CNKSR1	10256
chr1	26560214	26560813	4.11441	5_TSS	-179	-44786	26560692	26605299	+	NM_022778	CCDC21	64793
chr1	26606014	26607013	4.51146	5_TSS	301	-1499	26606212	26608012	+	NM_031286	SH3BGRL3	83442
chr1	26611214	26611813	3.85137	3_Proximal	5301	3501	26606212	26608012	+	NM_031286	SH3BGRL3	83442
chr1	26662814	26663613	4.20945	Intragenic	7230	-14864	26670443	26648349	-	NM_001039775	AIM1L	644849
chr1	26677214	26677613	3.58746	5_Proximal	-6970	-29064	26670443	26648349	-	NM_001039775	AIM1L	644849
chr1	26688014	26688413	4.30735	Intragenic	11053	-89	26699266	26688124	-	NM_001114759	NA	NA
chr1	26690214	26690613	3.5	Intragenic	8853	-2289	26699266	26688124	-	NM_001114759	NA	NA
chr1	26704414	26705013	3.90796	5_Proximal	-5447	-16589	26699266	26688124	-	NM_001114759	NA	NA
chr1	26713814	26714213	3.5	5_Distal	-14747	-25889	26699266	26688124	-	NM_001114759	NA	NA
chr1	26758414	26759213	4.9542	5_TSS	12	-38980	26758801	26797793	+	NM_024887	DHDDS	79947
chr1	26799014	26799813	4.24793	5_TSS	512	-3718	26798901	26803131	+	NM_005517	HMGN2	3151
chr1	26826814	26827613	4	3_Distal	28312	24082	26798901	26803131	+	NM_005517	HMGN2	3151
chr1	26856014	26856413	3.58746	5_TSS	-35	-45307	26856248	26901520	+	NM_002953	RPS6KA1	6195
chr1	26857414	26858013	3.79248	Intragenic	1465	-43807	26856248	26901520	+	NM_002953	RPS6KA1	6195
chr1	26946814	26948413	6.64975	5_Distal	-74908	-160988	27022521	27108601	+	NM_006015	ARID1A	8289
chr1	27003814	27004413	3.96241	5_Distal	-18408	-104488	27022521	27108601	+	NM_006015	ARID1A	8289
chr1	27018614	27020213	6.26818	5_Proximal	-3108	-89188	27022521	27108601	+	NM_006015	ARID1A	8289
chr1	27021614	27023013	5.9001	5_TSS	-208	-86288	27022521	27108601	+	NM_006015	ARID1A	8289
chr1	27023214	27024213	4.16096	Intragenic	1192	-84888	27022521	27108601	+	NM_006015	ARID1A	8289
chr1	27024614	27025013	3.58746	Intragenic	2292	-83788	27022521	27108601	+	NM_006015	ARID1A	8289
chr1	27114214	27114613	3.58746	5_TSS	-72	-10473	27114485	27124886	+	NM_017837	PIGV	55650
chr1	27115414	27116213	4.39232	3_Proximal	93292	7212	27022521	27108601	+	NM_006015	ARID1A	8289
chr1	27152814	27153813	4.19659	5_TSS	113	-28894	27153200	27182207	+	NM_032283	ZDHHC18	84243
chr1	27188414	27189013	4.11441	5_TSS	-919	-2234	27189632	27190947	+	NM_006142	SFN	2810
chr1	27189214	27190413	5.06507	5_TSS	181	-1134	27189632	27190947	+	NM_006142	SFN	2810
chr1	27190614	27192213	6.08496	3_Core	1781	466	27189632	27190947	+	NM_006142	SFN	2810
chr1	27216414	27217013	4.16172	5_TSS	156	-10841	27216869	27205872	-	NM_018066	GPN2	54707
chr1	27286614	27287213	4.63378	5_TSS	-16	-10853	27286897	27276060	-	NM_152365	C1orf172	126695
chr1	27319814	27320413	3.79248	5_TSS	-81	-7263	27320194	27327376	+	NM_001013642	TRNP1	388610
chr1	27324214	27324813	4.79248	Intragenic	4319	-2863	27320194	27327376	+	NM_001013642	TRNP1	388610
chr1	27337414	27338013	4.16172	Intragenic	1620	-6201	27339333	27331512	-	NM_052943	FAM46B	115572
chr1	27339014	27340013	5.8614	5_TSS	-180	-8001	27339333	27331512	-	NM_052943	FAM46B	115572
chr1	27357614	27358613	4.94756	5_Distal	-18780	-26601	27339333	27331512	-	NM_052943	FAM46B	115572
chr1	27371014	27371613	4.29498	5_Distal	-31980	-39801	27339333	27331512	-	NM_052943	FAM46B	115572
chr1	27372214	27373013	5.10852	5_Distal	-33280	-41101	27339333	27331512	-	NM_052943	FAM46B	115572
chr1	27400614	27401213	4.3368	5_Distal	-61580	-69401	27339333	27331512	-	NM_052943	FAM46B	115572
chr1	27449014	27449613	4.11441	Intragenic	32138	-24013	27481451	27425300	-	NM_003047	SLC9A1	6548
chr1	27481414	27482013	4.79248	5_TSS	-262	-56413	27481451	27425300	-	NM_003047	SLC9A1	6548
chr1	27560614	27561413	4.55459	5_TSS	7	-74095	27561006	27635108	+	NM_015023	WDTC1	23038
chr1	27648214	27649213	6.3626	5_TSS	78	-14177	27648635	27662890	+	NM_032125	TMEM222	84065
chr1	27668214	27668813	4.41697	5_TSS	1	-11908	27668512	27680421	+	NM_032872	SYTL1	84958
chr1	27675614	27676413	4.52356	Intragenic	7501	-4408	27668512	27680421	+	NM_032872	SYTL1	84958
chr1	27684014	27684413	3.66993	Intragenic	9124	-2544	27693337	27681669	-	NM_004672	MAP3K6	9064
chr1	27692814	27693813	4.29847	5_TSS	24	-11644	27693337	27681669	-	NM_004672	MAP3K6	9064
chr1	27718014	27719813	6.49185	5_TSS	-238	-3402	27719151	27722315	+	NM_005281	GPR3	2827
chr1	27816614	27817413	4.39232	5_TSS	-344	-84888	27816669	27732125	-	NM_006990	WASF2	10163
chr1	27854414	27856013	6.36419	3_Proximal	74930	5580	27930143	27860793	-	NM_001029882	AHDC1	27245
chr1	27866814	27867413	3.85137	Intragenic	63030	-6320	27930143	27860793	-	NM_001029882	AHDC1	27245
chr1	27868614	27869613	4.90513	Intragenic	61030	-8320	27930143	27860793	-	NM_001029882	AHDC1	27245
chr1	27925614	27926213	3.90796	Intragenic	4230	-65120	27930143	27860793	-	NM_001029882	AHDC1	27245
chr1	27930414	27930813	3.5	5_TSS	-470	-69820	27930143	27860793	-	NM_001029882	AHDC1	27245
chr1	27935014	27935613	3.90796	5_Proximal	-5170	-74520	27930143	27860793	-	NM_001029882	AHDC1	27245
chr1	27970214	27970813	3.79248	5_Proximal	-8786	-31711	27961727	27938802	-	NM_005248	FGR	2268
chr1	27977014	27977813	4.55459	5_Distal	-15686	-38611	27961727	27938802	-	NM_005248	FGR	2268
chr1	27985614	27986613	4.3626	3_Proximal	12611	6458	27998724	27992571	-	NM_002038	IFI6	2537
chr1	27998414	27999213	4.9542	5_TSS	-89	-6242	27998724	27992571	-	NM_002038	IFI6	2537
chr1	28012814	28013813	6.92118	5_Distal	-14589	-20742	27998724	27992571	-	NM_002038	IFI6	2537
chr1	28051814	28052613	4.67243	5_TSS	-276	-37208	28052489	28089421	+	NM_001143912	NA	NA
chr1	28052614	28053013	3.5	5_TSS	324	-36608	28052489	28089421	+	NM_001143912	NA	NA
chr1	28157014	28157613	3.90796	5_TSS	21	-20870	28157292	28178183	+	NM_002713	PPP1R8	5511
chr1	28184414	28185013	3.96241	3_Proximal	27421	6530	28157292	28178183	+	NM_002713	PPP1R8	5511
chr1	28240814	28241613	4.9542	5_TSS	23	-23165	28241236	28218048	-	NM_002946	RPA2	6118
chr1	28285814	28286413	3.79248	5_TSS	-390	-8491	28286503	28294604	+	NM_018053	XKR8	55113
chr1	28286414	28286813	3.66993	5_TSS	110	-7991	28286503	28294604	+	NM_018053	XKR8	55113
chr1	28414414	28415013	3.85137	5_TSS	418	-113895	28415131	28300818	-	NM_001990	EYA3	2140
chr1	28520214	28520813	4.20752	5_TSS	-66	-46836	28520447	28473677	-	NM_001164721	NA	NA
chr1	28562414	28563413	4.39362	5_TSS	303	-1696	28562610	28564609	+	NM_016311	ATPIF1	93974
chr1	28585414	28586413	4.81632	5_TSS	-92	-23088	28586005	28609001	+	NM_031459	SESN2	83667
chr1	28655214	28655813	4.52945	5_TSS	1	-6964	28655512	28662477	+	NM_001127350	NA	NA
chr1	28672414	28673213	3.9542	3_Distal	17301	10336	28655512	28662477	+	NM_001127350	NA	NA
chr1	28678014	28678613	3.85137	5_Distal	-17779	-148567	28696092	28826880	+	NM_001048183	NA	NA
chr1	28695814	28697013	5.26211	5_TSS	321	-130467	28696092	28826880	+	NM_001048183	NA	NA
chr1	28763814	28764813	4.56696	5_TSS	-347	-62567	28764660	28826880	+	NM_023923	PHACTR4	65979
chr1	28827414	28828013	4.11441	3_Core	131621	833	28696092	28826880	+	NM_001048183	NA	NA
chr1	28832014	28832413	3.58746	5_TSS	-282	-33394	28832495	28865607	+	NM_001048197	SNHG3-RCC1	751867
chr1	28844614	28845413	4.24793	5_TSS	269	-20594	28844744	28865607	+	NM_001048194	RCC1	1104
chr1	28879014	28879813	4.32193	5_TSS	-115	-25643	28879528	28905056	+	NM_017846	TRNAU1AP	54952
chr1	28908014	28908813	4.80735	5_TSS	-47	-3362	28908366	28905051	-	NR_024127	NA	NA
chr1	28969414	28970213	4.52356	5_TSS	-209	-40203	28969604	28929610	-	NM_001135218	NA	NA
chr1	28974814	28976013	5.29248	5_TSS	302	167	28975111	28975246	+	NR_004407	NA	NA
chr1	28995014	28996213	4.43544	5_TSS	370	-45772	28995243	29041385	+	NM_006582	GMEB1	10691
chr1	29048214	29048813	4.01487	3_Proximal	53270	7128	28995243	29041385	+	NM_006582	GMEB1	10691
chr1	29062814	29063813	5.3626	5_TSS	178	-32973	29063135	29096286	+	NM_016258	YTHDF2	51441
chr1	29064014	29064813	4.45943	Intragenic	1278	-31873	29063135	29096286	+	NM_016258	YTHDF2	51441
chr1	29106814	29107213	4.08496	5_Distal	-31640	-83195	29138653	29190208	+	NM_000911	OPRD1	4985
chr1	29200014	29200613	3.96241	5_Distal	-13289	-246245	29213602	29446558	+	NM_001166005	NA	NA
chr1	29208414	29209013	4.29498	5_Proximal	-4889	-237845	29213602	29446558	+	NM_001166005	NA	NA
chr1	29211214	29212013	4.67243	5_Proximal	-1989	-234945	29213602	29446558	+	NM_001166005	NA	NA
chr1	29213414	29213813	3.74793	5_TSS	11	-232945	29213602	29446558	+	NM_001166005	NA	NA
chr1	29282614	29283013	3.5	Intragenic	41726	-108918	29241087	29391731	+	NM_001166006	NA	NA
chr1	29447814	29448413	4.11441	3_Core	234511	1555	29213602	29446558	+	NM_001166005	NA	NA
chr1	29449014	29449413	3.58746	3_Proximal	235611	2655	29213602	29446558	+	NM_001166005	NA	NA
chr1	29450614	29451413	4.24793	5_TSS	-606	-5074	29450407	29445939	-	NM_001003682	TMEM200B	399474
chr1	29508014	29509013	5.29847	5_TSS	124	-34263	29508637	29474250	-	NM_005626	SFRS4	6429
chr1	29529214	29529813	3.96241	Intragenic	27941	-10129	29557454	29519384	-	NM_001024732	MECR	51102
chr1	29557214	29557813	4.49292	5_TSS	-59	-38129	29557454	29519384	-	NM_001024732	MECR	51102
chr1	29562614	29564613	5.3614	5_TSS	567	-89702	29563046	29653315	+	NM_005704	PTPRU	10076
chr1	29583614	29584213	4.29498	Intragenic	20867	-69402	29563046	29653315	+	NM_005704	PTPRU	10076
chr1	30042614	30043413	4.08746	Gene_Desert	479967	389698	29563046	29653315	+	NM_005704	PTPRU	10076
chr1	30052614	30053213	3.90796	Gene_Desert	489867	399598	29563046	29653315	+	NM_005704	PTPRU	10076
chr1	30161214	30161813	4.49292	Gene_Desert	598467	508198	29563046	29653315	+	NM_005704	PTPRU	10076
chr1	30845614	30846013	3.58746	Gene_Desert	350619	338312	31196432	31184125	-	NM_002379	MATN1	4146
chr1	30851814	30852613	6.08746	Gene_Desert	344219	331912	31196432	31184125	-	NM_002379	MATN1	4146
chr1	30852614	30853013	3.66993	Gene_Desert	343619	331312	31196432	31184125	-	NM_002379	MATN1	4146
chr1	30857014	30857813	3.9542	Gene_Desert	339019	326712	31196432	31184125	-	NM_002379	MATN1	4146
chr1	30998614	30999813	6.5213	Gene_Desert	197219	184912	31196432	31184125	-	NM_002379	MATN1	4146
chr1	31090814	31091613	5.44294	3_Distal	105219	92912	31196432	31184125	-	NM_002379	MATN1	4146
chr1	31192214	31192613	3.58746	Intragenic	4019	-8288	31196432	31184125	-	NM_002379	MATN1	4146
chr1	31194814	31195613	4.58496	Intragenic	1219	-11088	31196432	31184125	-	NM_002379	MATN1	4146
chr1	31270814	31271613	4.45943	5_Distal	-40530	-65899	31230683	31205314	-	NM_006762	LAPTM5	7805
chr1	31296414	31297613	6.26211	5_Distal	-66330	-91699	31230683	31205314	-	NM_006762	LAPTM5	7805
chr1	31326814	31327613	5.65821	3_Distal	54267	15099	31381480	31342312	-	NM_014654	SDC3	9672
chr1	31381214	31381613	3.5	5_TSS	67	-39101	31381480	31342312	-	NM_014654	SDC3	9672
chr1	31538214	31539213	5.08696	5_TSS	-149	-134361	31538564	31404352	-	NM_001020658	PUM1	9698
chr1	31627414	31628013	3.90796	3_Distal	33287	24879	31661000	31652592	-	NM_024522	NKAIN1	79570
chr1	31628014	31628613	4.01487	3_Distal	32687	24279	31661000	31652592	-	NM_024522	NKAIN1	79570
chr1	31643414	31644013	5.13826	3_Proximal	17287	8879	31661000	31652592	-	NM_024522	NKAIN1	79570
chr1	31654214	31655013	3.9542	Intragenic	6387	-2021	31661000	31652592	-	NM_024522	NKAIN1	79570
chr1	31688814	31689413	4.01487	5_Distal	-28113	-36521	31661000	31652592	-	NM_024522	NKAIN1	79570
chr1	31769414	31770013	3.85137	5_TSS	-69	-37297	31769644	31732416	-	NM_004814	SNRNP40	9410
chr1	31867414	31867813	3.5	5_Distal	-18349	-39911	31885962	31907524	+	NM_178865	SERINC2	347735
chr1	32014414	32015813	5.51519	5_Distal	-26972	-38172	32042085	32053285	+	NM_022164	TINAGL1	64129
chr1	32039414	32040013	4.29498	5_Proximal	-2372	-13572	32042085	32053285	+	NM_022164	TINAGL1	64129
chr1	32040814	32042413	6.26155	5_TSS	-472	-11672	32042085	32053285	+	NM_022164	TINAGL1	64129
chr1	32053214	32054013	4.16993	3_Core	11528	328	32042085	32053285	+	NM_022164	TINAGL1	64129
chr1	32054214	32055013	4.04439	3_Core	12528	1328	32042085	32053285	+	NM_022164	TINAGL1	64129
chr1	32059614	32060013	3.82193	3_Proximal	17728	6528	32042085	32053285	+	NM_022164	TINAGL1	64129
chr1	32110014	32111013	4.90513	5_TSS	-36	-15043	32110477	32095470	-	NM_012392	PEF1	553115
chr1	32135614	32136213	3.79248	Intragenic	33855	-18066	32169768	32117847	-	NM_001856	COL16A1	1307
chr1	32155014	32156213	7.34051	Intragenic	14155	-37766	32169768	32117847	-	NM_001856	COL16A1	1307
chr1	32166414	32167413	4.45375	Intragenic	2855	-49066	32169768	32117847	-	NM_001856	COL16A1	1307
chr1	32179814	32180613	4.08746	5_Distal	-10445	-62366	32169768	32117847	-	NM_001856	COL16A1	1307
chr1	32180614	32181813	4.54041	5_Distal	-11445	-63366	32169768	32117847	-	NM_001856	COL16A1	1307
chr1	32204814	32205413	4.82223	Intragenic	24535	-12395	32229648	32192718	-	NM_001703	BAI2	576
chr1	32226414	32226813	3.58746	Intragenic	3035	-33895	32229648	32192718	-	NM_001703	BAI2	576
chr1	32228214	32229013	4	Intragenic	1035	-35895	32229648	32192718	-	NM_001703	BAI2	576
chr1	32253814	32254613	4.12928	3_Core	27367	1811	32281580	32256024	-	NM_144569	SPOCD1	90853
chr1	32281414	32281813	3.82193	5_TSS	-33	-25589	32281580	32256024	-	NM_144569	SPOCD1	90853
chr1	32403414	32404613	5.23108	5_TSS	-25	-30221	32403988	32373792	-	NM_080391	PTP4A2	8073
chr1	32405214	32406013	4.12928	5_Proximal	-1625	-31821	32403988	32373792	-	NM_080391	PTP4A2	8073
chr1	32409614	32411013	5.15091	5_Proximal	-6325	-36521	32403988	32373792	-	NM_080391	PTP4A2	8073
chr1	32478814	32479813	5.59392	5_TSS	-177	-30158	32479490	32509471	+	NM_006559	KHDRBS1	10657
chr1	32538014	32539013	5.52554	5_TSS	11	-29952	32538502	32568465	+	NM_018056	TMEM39B	55116
chr1	32573214	32574413	5.4757	5_TSS	170	-68353	32573643	32642166	+	NM_012316	KPNA6	23633
chr1	32645014	32645813	4.16993	5_TSS	69	-18472	32645344	32663885	+	NM_175852	TXLNA	200081
chr1	32671014	32671413	3.66993	5_TSS	-22	-3075	32671235	32674288	+	NM_001160042	NA	NA
chr1	32687814	32688213	3.66993	5_TSS	43	-9191	32687970	32697204	+	NM_003757	EIF3I	8668
chr1	32705814	32707413	4.97573	5_TSS	698	-9352	32707311	32697261	-	NR_026850	NA	NA
chr1	32713614	32714213	3.85137	Intragenic	1096	-546	32712817	32714459	+	NM_032648	FAM167B	84734
chr1	32757214	32758013	4.72792	5_TSS	-94	-41611	32757707	32799224	+	NM_004964	HDAC1	3065
chr1	32800614	32802013	5.52706	5_TSS	521	-1873	32801834	32799440	-	NM_023009	MARCKSL1	65108
chr1	32817014	32817413	3.5	5_Distal	-10648	-12709	32827861	32829922	+	NM_052841	TSSK3	81629
chr1	32859814	32860613	4.85798	5_TSS	-151	-29507	32860062	32830706	-	NM_001143888	NA	NA
chr1	32913414	32913813	3.74793	5_Distal	-17044	-39844	32930657	32953457	+	NM_001145720	NA	NA
chr1	32913814	32915213	5.9972	5_Distal	-16144	-38944	32930657	32953457	+	NM_001145720	NA	NA
chr1	32966014	32967013	4.94756	3_Distal	35856	13056	32930657	32953457	+	NM_001145720	NA	NA
chr1	33004814	33005413	3.90796	5_TSS	342	-66428	33004771	33071541	+	NM_001040441	ZBTB8A	653121
chr1	33077614	33078213	3.90796	3_Proximal	73142	6372	33004771	33071541	+	NM_001040441	ZBTB8A	653121
chr1	33115814	33116213	3.82193	5_TSS	172	-28705	33116185	33087308	-	NM_178547	ZBTB8OS	339487
chr1	33116414	33117413	4.8614	5_TSS	-45	-34897	33116958	33151810	+	NM_001135256	NA	NA
chr1	33177814	33178413	4.63378	5_Proximal	-9752	-32607	33168361	33145506	-	NM_001161708	NA	NA
chr1	33182214	33182613	3.58746	5_Distal	-14052	-36907	33168361	33145506	-	NM_001161708	NA	NA
chr1	33190614	33191213	4.96241	5_Distal	-16598	-49658	33207511	33240571	+	NM_020888	KIAA1522	57648
chr1	33225014	33227813	6.48434	Intragenic	18902	-14158	33207511	33240571	+	NM_020888	KIAA1522	57648
chr1	33232214	33232613	3.66993	Intragenic	24902	-8158	33207511	33240571	+	NM_020888	KIAA1522	57648
chr1	33235014	33235613	4.11441	Intragenic	27802	-5258	33207511	33240571	+	NM_020888	KIAA1522	57648
chr1	33238414	33239213	4	Intragenic	31302	-1758	33207511	33240571	+	NM_020888	KIAA1522	57648
chr1	33240814	33241213	3.58746	3_Core	33502	442	33207511	33240571	+	NM_020888	KIAA1522	57648
chr1	33282614	33284013	5.02259	5_TSS	138	-17352	33283175	33300665	+	NM_001017406	S100PBP	64766
chr1	33358614	33359213	3.79248	3_Core	8040	1282	33366953	33360195	-	NM_033504	TMEM54	113452
chr1	33427814	33429013	4.48888	Intragenic	1873	-26362	33430286	33402051	-	NM_001127361	NA	NA
chr1	33429414	33430813	4.95387	5_TSS	173	-28062	33430286	33402051	-	NM_001127361	NA	NA
chr1	33472614	33473213	3.79248	3_Core	29579	672	33502492	33473585	-	NM_013411	AK2	204
chr1	33502214	33503013	4.32193	5_TSS	-121	-29028	33502492	33473585	-	NM_013411	AK2	204
chr1	33515614	33516013	3.82193	5_Distal	-13321	-42228	33502492	33473585	-	NM_013411	AK2	204
chr1	33520614	33521813	4.43544	5_Distal	-18721	-47628	33502492	33473585	-	NM_013411	AK2	204
chr1	33592614	33593413	5.10852	3_Proximal	46300	7019	33546713	33585994	+	NM_052998	ADC	113451
chr1	33684214	33684613	3.74793	5_Distal	-36742	-73410	33647671	33611003	-	NM_018207	TRIM62	55223
chr1	33721014	33721613	3.85137	5_TSS	-860	-45007	33722173	33766320	+	NM_152493	ZNF362	149076
chr1	33722214	33722813	3.90796	5_TSS	340	-43807	33722173	33766320	+	NM_152493	ZNF362	149076
chr1	33812414	33813013	4.01487	Intragenic	2786	-23490	33815499	33789223	-	NM_004427	PHC2	1912
chr1	33814014	33814613	4.41697	Intragenic	1186	-25090	33815499	33789223	-	NM_004427	PHC2	1912
chr1	33814814	33816413	5.33289	5_TSS	-114	-26390	33815499	33789223	-	NM_004427	PHC2	1912
chr1	33896214	33897013	4.24793	5_Distal	-41618	-65380	33938231	33961993	+	NM_145238	ZSCAN20	7579
chr1	33899014	33900013	8.01895	5_Distal	-38718	-62480	33938231	33961993	+	NM_145238	ZSCAN20	7579
chr1	33900614	33901213	4.3368	5_Distal	-37318	-61080	33938231	33961993	+	NM_145238	ZSCAN20	7579
chr1	33902214	33903413	7.3259	5_Distal	-35418	-59180	33938231	33961993	+	NM_145238	ZSCAN20	7579
chr1	33903814	33904413	3.90796	5_Distal	-34118	-57880	33938231	33961993	+	NM_145238	ZSCAN20	7579
chr1	33908814	33910013	4.70752	5_Distal	-28818	-52580	33938231	33961993	+	NM_145238	ZSCAN20	7579
chr1	33921214	33922013	5.50779	5_Distal	-16618	-40380	33938231	33961993	+	NM_145238	ZSCAN20	7579
chr1	33924014	33924813	4.49185	5_Distal	-13818	-37580	33938231	33961993	+	NM_145238	ZSCAN20	7579
chr1	33936214	33936613	3.74793	5_Proximal	-1818	-25580	33938231	33961993	+	NM_145238	ZSCAN20	7579
chr1	33937614	33938013	3.5	5_TSS	-418	-24180	33938231	33961993	+	NM_145238	ZSCAN20	7579
chr1	33938014	33938613	3.79248	5_TSS	82	-23680	33938231	33961993	+	NM_145238	ZSCAN20	7579
chr1	33981814	33982613	5.33985	Intragenic	649230	-2605	34631443	33979608	-	NM_052896	CSMD2	114784
chr1	34026214	34026613	3.95943	Intragenic	605030	-46805	34631443	33979608	-	NM_052896	CSMD2	114784
chr1	34078414	34079013	4.11441	Intragenic	552730	-99105	34631443	33979608	-	NM_052896	CSMD2	114784
chr1	34090414	34090813	3.58746	Intragenic	540830	-111005	34631443	33979608	-	NM_052896	CSMD2	114784
chr1	34494414	34494813	3.5	Intragenic	136830	-515005	34631443	33979608	-	NM_052896	CSMD2	114784
chr1	35055814	35056213	3.74793	Gene_Desert	-164707	-168100	35220720	35224113	+	NM_005268	GJB5	2709
chr1	35083814	35084413	3.90796	Gene_Desert	-136607	-140000	35220720	35224113	+	NM_005268	GJB5	2709
chr1	35228814	35229613	4.24793	3_Core	2436	1286	35226777	35227927	+	NM_153212	GJB4	127534
chr1	35246814	35247413	4.11441	5_TSS	324	-4851	35246789	35251964	+	NM_024009	GJB3	2707
chr1	35252214	35252613	3.58746	3_Core	4503	447	35247910	35251966	+	NM_001005752	GJB3	2707
chr1	35318214	35318813	4.29498	Intragenic	6133	-2550	35324646	35315963	-	NM_001164824	NA	NA
chr1	35325014	35325813	4.20945	5_TSS	4	-9450	35325417	35315963	-	NM_138428	C1orf212	113444
chr1	35331814	35332413	4.01487	5_Proximal	-6696	-16150	35325417	35315963	-	NM_138428	C1orf212	113444
chr1	35450814	35451213	3.82193	3_Core	46556	755	35497569	35451768	-	NM_007167	ZMYM6	9204
chr1	35497214	35497813	4.16172	5_TSS	56	-45745	35497569	35451768	-	NM_007167	ZMYM6	9204
chr1	35544614	35545413	4.16993	5_TSS	42	-36441	35544971	35581454	+	NM_024772	ZMYM1	79830
chr1	35657614	35658013	3.74793	5_TSS	930	-8611	35658743	35649202	-	NM_005066	SFPQ	6421
chr1	35658214	35659213	5.72168	5_TSS	30	-9511	35658743	35649202	-	NM_005066	SFPQ	6421
chr1	35734014	35734813	5.90689	5_TSS	-154	-153131	35734567	35887544	+	NM_005095	ZMYM4	9202
chr1	36023014	36023813	4.12928	5_TSS	21	-8965	36023392	36032378	+	NM_001014839	NCDN	23154
chr1	36034414	36035213	4.32193	5_Proximal	-4157	-26112	36038970	36060925	+	NM_178548	TFAP2E	339488
chr1	36106814	36107613	4.88264	5_TSS	-70	-38474	36107143	36068739	-	NM_002794	PSMB2	5690
chr1	36181014	36181413	3.74793	Intragenic	3577	-1737	36184790	36179476	-	NM_152374	C1orf216	127703
chr1	36184014	36185013	4.76977	5_TSS	277	-5037	36184790	36179476	-	NM_152374	C1orf216	127703
chr1	36234814	36235813	4.48289	5_TSS	238	-33494	36235551	36201819	-	NM_022111	CLSPN	63967
chr1	36273214	36274613	4.72561	5_TSS	86	-47275	36273827	36321188	+	NM_017629	EIF2C4	192670
chr1	36348614	36349213	5.11441	5_TSS	104	-40984	36348809	36389897	+	NM_012199	EIF2C1	26523
chr1	36359614	36360413	4.2854	Intragenic	11204	-29884	36348809	36389897	+	NM_012199	EIF2C1	26523
chr1	36396214	36397213	5.06785	5_TSS	-58	-125349	36396771	36522062	+	NM_024852	EIF2C3	192669
chr1	36554214	36554813	4.52945	5_TSS	61	-5019	36554452	36559532	+	NM_017825	ADPRHL2	54936
chr1	36614814	36615813	4.83904	5_TSS	-246	-13139	36615067	36602174	-	NM_014408	TRAPPC3	27095
chr1	36616214	36616613	3.74793	5_Proximal	-1346	-14239	36615067	36602174	-	NM_014408	TRAPPC3	27095
chr1	36621214	36622013	4.24793	5_TSS	-189	-24823	36621802	36646436	+	NM_018067	MAP7D1	55700
chr1	36622014	36622413	3.5	5_TSS	411	-24223	36621802	36646436	+	NM_018067	MAP7D1	55700
chr1	36689414	36690813	5.00571	5_TSS	97	-80842	36690016	36770955	+	NM_005119	THRAP3	9967
chr1	36724214	36724613	3.74793	Intragenic	34397	-46542	36690016	36770955	+	NM_005119	THRAP3	9967
chr1	36765414	36766013	4.29498	5_Proximal	-6280	-21235	36771993	36786948	+	NM_001162530	NA	NA
chr1	36771814	36773013	6.13378	5_TSS	-294	-14535	36772707	36786948	+	NM_024676	C1orf113	79729
chr1	36786614	36787613	4.79323	3_Core	15120	165	36771993	36786948	+	NM_001162530	NA	NA
chr1	36834614	36835013	3.82193	Intragenic	16672	-29589	36851485	36805224	-	NM_032017	STK40	83931
chr1	36839214	36839613	3.5	Intragenic	12072	-34189	36851485	36805224	-	NM_032017	STK40	83931
chr1	36840014	36840813	4.52356	Intragenic	11072	-35189	36851485	36805224	-	NM_032017	STK40	83931
chr1	36851214	36852613	5.68379	5_TSS	-428	-46689	36851485	36805224	-	NM_032017	STK40	83931
chr1	36863214	36863813	4.66695	5_TSS	-20	-4483	36863493	36859030	-	NM_032881	LSM10	84967
chr1	36866414	36867413	4.45375	5_Proximal	-3420	-7883	36863493	36859030	-	NM_032881	LSM10	84967
chr1	36915814	36916813	4.39362	5_TSS	-261	-32806	36916052	36883507	-	NM_145047	OSCP1	127700
chr1	36929414	36930413	5.04849	5_TSS	127	-8552	36930040	36921361	-	NM_031280	MRPS15	64960
chr1	37116014	37116613	4.66695	Gene_Desert	383531	144814	37499844	37261127	-	NM_000831	GRIK3	2899
chr1	37156814	37157613	4.64386	Gene_Desert	342631	103914	37499844	37261127	-	NM_000831	GRIK3	2899
chr1	37169214	37169813	3.85137	3_Distal	330331	91614	37499844	37261127	-	NM_000831	GRIK3	2899
chr1	37578814	37579613	5.37504	5_Distal	-79369	-318086	37499844	37261127	-	NM_000831	GRIK3	2899
chr1	37876214	37876613	3.74793	5_Distal	-63705	-73563	37940118	37949976	+	NM_025079	ZC3H12A	80149
chr1	37937014	37938013	6.28198	5_Proximal	-2605	-12463	37940118	37949976	+	NM_025079	ZC3H12A	80149
chr1	37939814	37940613	5.12928	5_TSS	95	-9763	37940118	37949976	+	NM_025079	ZC3H12A	80149
chr1	37942214	37942613	3.58746	Intragenic	2295	-7563	37940118	37949976	+	NM_025079	ZC3H12A	80149
chr1	37945214	37945813	5.0655	Intragenic	5395	-4463	37940118	37949976	+	NM_025079	ZC3H12A	80149
chr1	37979414	37979813	3.66993	5_TSS	751	-21438	37980364	37958175	-	NM_022756	MEAF6	64769
chr1	37979814	37981013	5.79498	5_TSS	-49	-22238	37980364	37958175	-	NM_022756	MEAF6	64769
chr1	38000014	38000413	3.58746	3_Core	19690	1931	38019903	38002144	-	NM_024700	SNIP1	79753
chr1	38019614	38020213	4.01487	5_TSS	-10	-17769	38019903	38002144	-	NM_024700	SNIP1	79753
chr1	38061214	38062013	4.08746	5_TSS	-27	-29200	38061586	38032413	-	NM_013285	GNL2	29889
chr1	38082614	38083213	4.49292	Intragenic	17578	-5963	38100491	38076950	-	NM_001038633	RSPO1	284654
chr1	38139414	38140013	3.79248	3_Proximal	16479	7536	38156192	38147249	-	NM_017850	C1orf109	54955
chr1	38148014	38148613	4.73108	Intragenic	7879	-1064	38156192	38147249	-	NM_017850	C1orf109	54955
chr1	38155814	38156613	5.18982	5_TSS	-21	-8964	38156192	38147249	-	NM_017850	C1orf109	54955
chr1	38157614	38158613	4.74593	5_TSS	-45	-17276	38158158	38175389	+	NM_018101	CDCA8	55143
chr1	38204814	38205413	4.56507	Intragenic	25711	-23467	38230824	38181646	-	NM_001099439	NA	NA
chr1	38206814	38207413	4.25191	Intragenic	23711	-25467	38230824	38181646	-	NM_001099439	NA	NA
chr1	38218414	38219013	3.96241	3_Proximal	12111	7233	38230824	38225946	-	NM_173641	EPHA10	284656
chr1	38259414	38260213	4.55459	5_TSS	40	-7465	38259773	38267278	+	NM_001031740	MANEAL	149175
chr1	38273214	38275213	5.14639	5_TSS	741	-913	38273472	38275126	+	NM_001142726	NA	NA
chr1	38325414	38326213	4.20945	5_TSS	-521	-50575	38325292	38275238	-	NM_005955	MTF1	4520
chr1	38412414	38412813	3.66993	5_TSS	116	-86245	38412729	38326368	-	NM_005540	INPP5B	3633
chr1	38455414	38456213	5.49185	5_TSS	-52	-33160	38455761	38422653	-	NM_006802	SF3A3	10946
chr1	38465614	38467213	5.71917	Intragenic	4821	-3970	38471234	38462443	-	NM_004468	FHL3	2275
chr1	38477814	38478813	4.98878	5_TSS	-70	-12183	38478383	38490496	+	NM_016037	UTP11L	51118
chr1	38530014	38530613	4.29498	5_Distal	-17863	-20791	38512450	38509522	-	NM_002699	POU3F1	5453
chr1	39035414	39036213	5.26679	Gene_Desert	289527	269201	39325340	39305014	-	NM_022157	RRAGC	64121
chr1	39196614	39197013	3.5	Gene_Desert	128527	108201	39325340	39305014	-	NM_022157	RRAGC	64121
chr1	39212614	39213013	3.58746	3_Distal	112527	92201	39325340	39305014	-	NM_022157	RRAGC	64121
chr1	39252214	39252613	4.35798	3_Distal	72927	52601	39325340	39305014	-	NM_022157	RRAGC	64121
chr1	39255414	39256013	3.79248	3_Distal	69627	49301	39325340	39305014	-	NM_022157	RRAGC	64121
chr1	39325214	39326013	4.24793	5_TSS	-273	-20599	39325340	39305014	-	NM_022157	RRAGC	64121
chr1	39456214	39457213	5.33089	5_TSS	-202	-15022	39456915	39471735	+	NM_001136275	NA	NA
chr1	39490614	39491013	3.82193	5_Proximal	-1192	-9473	39492005	39500286	+	NM_004552	NDUFS5	4725
chr1	39491614	39492813	4.43544	5_TSS	208	-8073	39492005	39500286	+	NM_004552	NDUFS5	4725
chr1	39541614	39542813	5.72989	5_Proximal	-4904	-410576	39547117	39952789	+	NM_012090	MACF1	23499
chr1	39547014	39547413	3.74793	5_TSS	96	-405576	39547117	39952789	+	NM_012090	MACF1	23499
chr1	39570214	39571813	5.77612	Intragenic	23896	-381776	39547117	39952789	+	NM_012090	MACF1	23499
chr1	39571814	39572613	4.61471	Intragenic	25096	-380576	39547117	39952789	+	NM_012090	MACF1	23499
chr1	39582414	39583613	6.6733	Intragenic	35896	-369776	39547117	39952789	+	NM_012090	MACF1	23499
chr1	39649014	39650213	7.56239	Intragenic	102496	-303176	39547117	39952789	+	NM_012090	MACF1	23499
chr1	39657614	39658413	4.93074	Intragenic	110896	-294776	39547117	39952789	+	NM_012090	MACF1	23499
chr1	39783214	39783613	3.58746	5_Distal	-13396	-169376	39796809	39952789	+	NM_033044	MACF1	23499
chr1	39852814	39853813	7.18776	5_Distal	-21862	-28841	39875175	39882154	+	NM_015038	NA	NA
chr1	39860214	39860813	4.82223	5_Distal	-14662	-21641	39875175	39882154	+	NM_015038	NA	NA
chr1	39864014	39865013	5.93707	5_Distal	-10662	-17641	39875175	39882154	+	NM_015038	NA	NA
chr1	39873814	39875213	5.50321	5_TSS	-662	-7641	39875175	39882154	+	NM_015038	NA	NA
chr1	40025214	40025613	3.74793	5_TSS	-43	-37461	40025370	39987952	-	NR_003929	NA	NA
chr1	40025814	40026213	3.58746	5_TSS	-643	-38061	40025370	39987952	-	NR_003929	NA	NA
chr1	40042214	40042613	3.5	5_TSS	108	-15929	40042521	40026484	-	NM_001135653	NA	NA
chr1	40075214	40075613	3.66993	3_Distal	29935	13690	40105348	40089103	-	NM_014571	HEYL	26508
chr1	40104814	40106013	4.8368	5_TSS	-65	-16310	40105348	40089103	-	NM_014571	HEYL	26508
chr1	40119214	40119613	3.95943	3_Proximal	18297	5379	40137710	40124792	-	NM_032526	NT5C1A	84618
chr1	40157014	40157413	3.74793	5_TSS	-124	-12562	40157089	40144651	-	NM_016257	HPCAL4	51440
chr1	40167414	40168013	4.69937	5_Distal	-10624	-23062	40157089	40144651	-	NM_016257	HPCAL4	51440
chr1	40254414	40255213	4.20945	5_TSS	-280	-30911	40254533	40223902	-	NM_001720	BMP8B	656
chr1	40264814	40265613	3.9542	5_Distal	-10680	-41311	40254533	40223902	-	NM_001720	BMP8B	656
chr1	40282814	40283413	4.01487	5_Distal	-28580	-59211	40254533	40223902	-	NM_001720	BMP8B	656
chr1	40348814	40349613	4.04439	5_TSS	-36	-42506	40349177	40306707	-	NM_017646	TRIT1	54802
chr1	40366814	40368413	6.58746	5_TSS	74	-6516	40367687	40361097	-	NM_001033081	MYCL1	4610
chr1	40420414	40421213	4.42626	5_TSS	30	-14814	40420783	40435627	+	NM_001136493	NA	NA
chr1	40425614	40426413	4.08746	Intragenic	5230	-9614	40420783	40435627	+	NM_001136493	NA	NA
chr1	40505614	40506813	4.89734	5_TSS	-41	-32110	40506254	40538323	+	NM_001105530	NA	NA
chr1	40562614	40563413	4.55459	5_TSS	129	-24632	40563142	40538381	-	NM_000310	PPT1	5538
chr1	40573214	40573613	4.30735	5_Distal	-10271	-35032	40563142	40538381	-	NM_000310	PPT1	5538
chr1	40626614	40627613	5.08696	5_TSS	73	-79479	40627040	40706592	+	NM_012421	RLF	6018
chr1	40723214	40724413	5.84707	5_TSS	81	-36042	40723732	40759855	+	NM_005857	ZMPSTE24	10269
chr1	40780814	40781613	4.93074	Intragenic	1726	-15051	40782939	40766162	-	NM_001852	COL9A2	1298
chr1	40804414	40804813	3.58746	5_Distal	-21674	-38451	40782939	40766162	-	NM_001852	COL9A2	1298
chr1	40839214	40839613	3.5	5_TSS	-314	-49579	40839727	40888992	+	NM_022733	SMAP2	64744
chr1	40840014	40840413	3.5	5_TSS	486	-48779	40839727	40888992	+	NM_022733	SMAP2	64744
chr1	40997014	40997813	4.83289	5_TSS	181	-16426	40997232	41013839	+	NM_152373	ZNF684	127396
chr1	41099614	41100013	3.58746	Intragenic	31511	-13462	41131324	41086351	-	NM_014747	RIMS3	9783
chr1	41111814	41112613	5.37504	Intragenic	19111	-25862	41131324	41086351	-	NM_014747	RIMS3	9783
chr1	41156814	41158213	6.34452	5_TSS	420	-2762	41157933	41154751	-	NR_024567	NA	NA
chr1	41174614	41175413	4.20945	5_Distal	-17080	-20262	41157933	41154751	-	NR_024567	NA	NA
chr1	41177014	41177613	3.79248	5_Distal	-19380	-22562	41157933	41154751	-	NR_024567	NA	NA
chr1	41267614	41268413	4.55459	Intragenic	18330	-36347	41249683	41304360	+	NM_004700	KCNQ4	9132
chr1	41341014	41342013	6.46109	5_Distal	-13495	-14785	41328018	41326728	-	NM_133467	CITED4	163732
chr1	41343414	41343813	3.82193	5_Distal	-15595	-16885	41328018	41326728	-	NM_133467	CITED4	163732
chr1	41385214	41385613	3.5	5_Distal	-57395	-58685	41328018	41326728	-	NM_133467	CITED4	163732
chr1	41410614	41411213	3.85137	5_Distal	-34093	-67318	41445006	41478231	+	NM_001905	CTPS	1503
chr1	41418014	41418413	3.89232	5_Distal	-26793	-60018	41445006	41478231	+	NM_001905	CTPS	1503
chr1	41444614	41446013	4.97136	5_TSS	307	-32918	41445006	41478231	+	NM_001905	CTPS	1503
chr1	41446214	41447013	4.35755	Intragenic	1607	-31618	41445006	41478231	+	NM_001905	CTPS	1503
chr1	41469214	41469813	4.56507	Intragenic	24507	-8718	41445006	41478231	+	NM_001905	CTPS	1503
chr1	41588814	41589413	5.66695	Intragenic	118675	-96237	41707788	41492876	-	NM_012236	SCMH1	22955
chr1	41706814	41707213	3.89232	5_TSS	775	-214137	41707788	41492876	-	NM_012236	SCMH1	22955
chr1	41707414	41707813	3.66993	5_TSS	175	-214737	41707788	41492876	-	NM_012236	SCMH1	22955
chr1	41807614	41808213	4.56507	Gene_Desert	142431	136535	41950344	41944448	-	NM_001956	EDN2	1907
chr1	41826614	41827413	4.16993	Gene_Desert	123331	117435	41950344	41944448	-	NM_001956	EDN2	1907
chr1	41837214	41838013	4.12928	Gene_Desert	112731	106835	41950344	41944448	-	NM_001956	EDN2	1907
chr1	41846814	41848613	4.80735	3_Distal	102631	96735	41950344	41944448	-	NM_001956	EDN2	1907
chr1	41853214	41853613	3.5	3_Distal	96931	91035	41950344	41944448	-	NM_001956	EDN2	1907
chr1	41865014	41865413	4.08496	3_Distal	85131	79235	41950344	41944448	-	NM_001956	EDN2	1907
chr1	41889214	41890613	4.76625	3_Distal	60431	54535	41950344	41944448	-	NM_001956	EDN2	1907
chr1	41898214	41899213	4.8614	3_Distal	51631	45735	41950344	41944448	-	NM_001956	EDN2	1907
chr1	41901614	41902413	4.04439	3_Distal	48331	42435	41950344	41944448	-	NM_001956	EDN2	1907
chr1	41961414	41962613	7.13378	5_Distal	-11669	-17565	41950344	41944448	-	NM_001956	EDN2	1907
chr1	42044414	42045013	4.37744	Intragenic	339783	-69029	42384496	41975684	-	NM_001127714	NA	NA
chr1	42127814	42129013	4.77361	Intragenic	256083	-152729	42384496	41975684	-	NM_001127714	NA	NA
chr1	42248614	42249413	5.33985	Intragenic	135483	-273329	42384496	41975684	-	NM_001127714	NA	NA
chr1	42306214	42307213	6.33089	Intragenic	77783	-331029	42384496	41975684	-	NM_001127714	NA	NA
chr1	42315614	42316013	3.89232	Intragenic	68683	-340129	42384496	41975684	-	NM_001127714	NA	NA
chr1	42335814	42336213	3.89232	Intragenic	48483	-360329	42384496	41975684	-	NM_001127714	NA	NA
chr1	42383414	42384013	3.90796	5_TSS	783	-408029	42384496	41975684	-	NM_001127714	NA	NA
chr1	42385614	42386013	3.58746	5_Proximal	-1317	-410129	42384496	41975684	-	NM_001127714	NA	NA
chr1	42421014	42421813	4.35755	5_Distal	-36917	-445729	42384496	41975684	-	NM_001127714	NA	NA
chr1	42501014	42501413	3.5	Gene_Desert	-116717	-525529	42384496	41975684	-	NM_001127714	NA	NA
chr1	42612614	42613013	3.66993	5_Proximal	-6278	-8682	42619091	42621495	+	NM_007102	GUCA2B	2981
chr1	42623214	42623613	3.58746	3_Core	4322	1918	42619091	42621495	+	NM_007102	GUCA2B	2981
chr1	42638014	42638413	3.5	5_Proximal	-7818	-9852	42630395	42628361	-	NM_033553	GUCA2A	2980
chr1	42800014	42801413	5.31057	5_TSS	190	-158503	42800903	42642210	-	NM_014947	FOXJ3	22887
chr1	42846014	42847013	4.2653	5_TSS	46	-43387	42846467	42889900	+	NM_173642	RIMKLA	284716
chr1	42921814	42922813	4.29847	5_TSS	141	-3772	42922172	42926085	+	NM_001077447	NA	NA
chr1	42928414	42929213	4.42626	3_Proximal	6641	2728	42922172	42926085	+	NM_001077447	NA	NA
chr1	43123614	43124813	6.67906	5_TSS	166	-18215	43124047	43142428	+	NM_006347	PPIH	10465
chr1	43147614	43148413	4.64386	5_TSS	-52	-20004	43148065	43168017	+	NM_004559	YBX1	4904
chr1	43148414	43149213	4.42626	5_TSS	748	-19204	43148065	43168017	+	NM_004559	YBX1	4904
chr1	43232214	43233413	4.97431	5_TSS	-58	-20808	43232755	43212005	-	NM_001146289	NA	NA
chr1	43289414	43289813	3.89232	5_Proximal	-1635	-21047	43291248	43310660	+	NM_018538	ERMAP	114625
chr1	43312014	43312613	3.85137	5_TSS	34	-5831	43312279	43318144	+	NM_015911	ZNF691	51058
chr1	43388614	43389213	3.85137	3_Proximal	35934	2132	43424847	43391045	-	NM_006516	SLC2A1	6513
chr1	43389614	43390413	4.39232	3_Core	34834	1032	43424847	43391045	-	NM_006516	SLC2A1	6513
chr1	43390414	43390813	3.66993	3_Core	34234	432	43424847	43391045	-	NM_006516	SLC2A1	6513
chr1	43402014	43402813	4.32193	Intragenic	22434	-11368	43424847	43391045	-	NM_006516	SLC2A1	6513
chr1	43406414	43407213	5.35755	Intragenic	18034	-15768	43424847	43391045	-	NM_006516	SLC2A1	6513
chr1	43407214	43408213	4.39362	Intragenic	17134	-16668	43424847	43391045	-	NM_006516	SLC2A1	6513
chr1	43423614	43425213	5.62928	5_TSS	434	-33368	43424847	43391045	-	NM_006516	SLC2A1	6513
chr1	43428214	43428613	3.5	5_Proximal	-3566	-37368	43424847	43391045	-	NM_006516	SLC2A1	6513
chr1	43432614	43433413	4.49185	5_Proximal	-8166	-41968	43424847	43391045	-	NM_006516	SLC2A1	6513
chr1	43473214	43475013	8.17825	5_Distal	-49266	-83068	43424847	43391045	-	NM_006516	SLC2A1	6513
chr1	43608814	43609813	6.61382	5_Proximal	-4280	-12751	43613593	43622064	+	NM_001101376	NA	NA
chr1	43637614	43638413	5.08746	5_TSS	228	-8168	43638241	43629845	-	NM_001159936	NA	NA
chr1	43672414	43673013	3.90796	Intragenic	34688	-3836	43638025	43676549	+	NM_152498	WDR65	149465
chr1	43680614	43681213	4.11441	3_Proximal	42888	4364	43638025	43676549	+	NM_152498	WDR65	149465
chr1	43749614	43750013	3.58746	Intragenic	1475	-2255	43751288	43747558	-	NM_001164829	NA	NA
chr1	43787014	43787413	3.82193	Intragenic	20550	-1565	43766663	43788778	+	NM_005424	TIE1	7075
chr1	43814014	43815613	5.08496	5_Proximal	-9812	-14058	43824625	43828871	+	NM_001255	CDC20	991
chr1	43818414	43819013	4.20752	5_Proximal	-5912	-10158	43824625	43828871	+	NM_001255	CDC20	991
chr1	43824014	43825213	4.48888	5_TSS	-12	-4258	43824625	43828871	+	NM_001255	CDC20	991
chr1	43831814	43832213	3.74793	Intragenic	1686	-2941	43833699	43829072	-	NM_022821	ELOVL1	64834
chr1	43833414	43834413	4.88343	5_TSS	-214	-4841	43833699	43829072	-	NM_022821	ELOVL1	64834
chr1	43838414	43839813	7.10412	5_Proximal	-5414	-10041	43833699	43829072	-	NM_022821	ELOVL1	64834
chr1	43855014	43856013	4.79323	5_TSS	-30	-5926	43855483	43849587	-	NM_052877	MED8	112950
chr1	43918614	43920013	5.19624	5_TSS	605	-2483	43919918	43916830	-	NM_031207	HYI	81888
chr1	43937814	43938613	4.93074	5_Distal	-18295	-21383	43919918	43916830	-	NM_031207	HYI	81888
chr1	43997014	43997813	4	5_TSS	867	-91929	43996546	44089342	+	NM_002840	PTPRF	5792
chr1	44047614	44048413	5.44294	Intragenic	51467	-41329	43996546	44089342	+	NM_002840	PTPRF	5792
chr1	44115414	44116613	4.75191	5_TSS	217	-55175	44115796	44171188	+	NM_014663	KDM4A	9682
chr1	44172814	44173813	4.48289	5_TSS	96	-223517	44173217	44396830	+	NM_006279	ST3GAL3	6487
chr1	44249214	44250013	5.37504	Intragenic	76396	-147217	44173217	44396830	+	NM_006279	ST3GAL3	6487
chr1	44287614	44288213	4.0655	Intragenic	114696	-108917	44173217	44396830	+	NM_006279	ST3GAL3	6487
chr1	44300614	44301013	3.66993	Intragenic	127596	-96017	44173217	44396830	+	NM_006279	ST3GAL3	6487
chr1	44302014	44302613	4.3368	Intragenic	129096	-94517	44173217	44396830	+	NM_006279	ST3GAL3	6487
chr1	44350814	44351813	5.02886	Intragenic	178096	-45517	44173217	44396830	+	NM_006279	ST3GAL3	6487
chr1	44353414	44354013	3.79248	Intragenic	180496	-43117	44173217	44396830	+	NM_006279	ST3GAL3	6487
chr1	44387414	44388013	4.29498	Intragenic	214496	-9117	44173217	44396830	+	NM_006279	ST3GAL3	6487
chr1	44395014	44395813	6.12928	5_Proximal	-3578	-7498	44398991	44402911	+	NM_001136215	NA	NA
chr1	44399014	44400413	4.42921	5_TSS	722	-3198	44398991	44402911	+	NM_001136215	NA	NA
chr1	44412014	44412813	4.70044	5_TSS	-64	-21280	44412477	44433693	+	NM_014652	IPO13	9670
chr1	44440014	44441013	5.02886	5_TSS	-88	-3458	44440601	44443971	+	NM_001039457	ATP6V0B	533
chr1	44441214	44441813	4.20752	5_TSS	912	-2458	44440601	44443971	+	NM_001039457	ATP6V0B	533
chr1	44457014	44458013	4.12444	5_TSS	234	-4683	44457279	44462196	+	NM_152499	CCDC24	149473
chr1	44471414	44471813	3.66993	3_Proximal	14334	9417	44457279	44462196	+	NM_152499	CCDC24	149473
chr1	44495414	44497613	5.61013	5_TSS	621	-34358	44497134	44462155	-	NM_001024845	SLC6A9	6536
chr1	44554814	44555813	4.51146	5_Distal	-29208	-45494	44584521	44600807	+	NM_173484	KLF17	128209
chr1	44620214	44621213	4.9265	3_Distal	36192	19906	44584521	44600807	+	NM_173484	KLF17	128209
chr1	44678814	44679413	5.20752	5_TSS	-11	-7238	44679124	44686351	+	NM_001034023	DMAP1	55929
chr1	44703614	44704213	4.11441	Intragenic	117026	-17171	44820939	44686742	-	NM_024066	ERI3	79033
chr1	44820614	44821213	4.0655	5_TSS	26	-134171	44820939	44686742	-	NM_024066	ERI3	79033
chr1	44870614	44871613	4.69702	5_TSS	154	-246283	44870959	45117396	+	NM_018150	RNF220	55182
chr1	44997614	44998613	5.23135	Intragenic	127154	-119283	44870959	45117396	+	NM_018150	RNF220	55182
chr1	45011614	45012813	5.46241	Intragenic	141254	-105183	44870959	45117396	+	NM_018150	RNF220	55182
chr1	45025414	45026013	4.16172	Intragenic	154754	-91683	44870959	45117396	+	NM_018150	RNF220	55182
chr1	45037814	45038213	3.5	Intragenic	167054	-79383	44870959	45117396	+	NM_018150	RNF220	55182
chr1	45053414	45054013	4.56507	Intragenic	182754	-63683	44870959	45117396	+	NM_018150	RNF220	55182
chr1	45097214	45098213	5.23135	Intragenic	226754	-19683	44870959	45117396	+	NM_018150	RNF220	55182
chr1	45121214	45121613	3.66993	Intragenic	18686	-1912	45140099	45119501	-	NM_024587	TMEM53	79639
chr1	45154614	45155613	5.95798	Intragenic	14720	-36150	45140393	45191263	+	NM_001145636	NA	NA
chr1	45166814	45167213	3.58746	Intragenic	26620	-24250	45140393	45191263	+	NM_001145636	NA	NA
chr1	45178814	45179413	5.5113	Intragenic	38720	-12150	45140393	45191263	+	NM_001145636	NA	NA
chr1	45180614	45181213	4.01487	Intragenic	40520	-10350	45140393	45191263	+	NM_001145636	NA	NA
chr1	45187014	45188213	4.99292	Intragenic	47220	-3650	45140393	45191263	+	NM_001145636	NA	NA
chr1	45196214	45197213	5.17889	5_Proximal	-8776	-36723	45205489	45233436	+	NM_006845	KIF2C	11004
chr1	45205214	45205613	3.74793	5_TSS	-76	-28023	45205489	45233436	+	NM_006845	KIF2C	11004
chr1	45240814	45241613	4.64386	5_TSS	-32	-3198	45241245	45244411	+	NM_001012	RPS8	6202
chr1	45251814	45252413	4.11441	Intragenic	1313	-2855	45253426	45249258	-	NM_153274	BEST4	266675
chr1	45259214	45259813	4.25191	5_Proximal	-6087	-10255	45253426	45249258	-	NM_153274	BEST4	266675
chr1	45265214	45266413	5.16695	5_TSS	-222	-5853	45266035	45271666	+	NM_004073	PLK3	1263
chr1	45272614	45274013	5.98003	5_TSS	-356	-1724	45272957	45271589	-	NM_001013632	TCTEX1D4	343521
chr1	45274014	45274413	3.5	5_TSS	60	-5588	45274153	45279801	+	NM_001136537	NA	NA
chr1	45284814	45286413	4.92626	3_Proximal	23003	2474	45308616	45288087	-	NM_003738	PTCH2	8643
chr1	45292814	45293613	4.20945	Intragenic	15403	-5126	45308616	45288087	-	NM_003738	PTCH2	8643
chr1	45321414	45321813	3.89232	Intragenic	130669	-5164	45452282	45316449	-	NM_020365	EIF2B3	8891
chr1	45452014	45452613	4.45545	5_TSS	-31	-135864	45452282	45316449	-	NM_020365	EIF2B3	8891
chr1	45476614	45477213	3.85137	5_TSS	114	-8693	45477027	45468220	-	NM_024602	HECTD3	79654
chr1	45477414	45478213	4.2854	5_TSS	-16	-3528	45477829	45481341	+	NM_000374	UROD	7389
chr1	45484214	45484813	3.85137	3_Proximal	6684	3172	45477829	45481341	+	NM_000374	UROD	7389
chr1	45671414	45672613	4.46241	5_TSS	237	-189938	45672250	45482075	-	NM_020883	NA	NA
chr1	45712414	45713013	4.56507	5_Distal	-40463	-230638	45672250	45482075	-	NM_020883	NA	NA
chr1	45769014	45770813	7.29155	5_TSS	332	-1377	45769581	45771290	+	NR_024270	NA	NA
chr1	45805414	45806613	4.89734	5_TSS	129	-11099	45806142	45794914	-	NM_001048171	NA	NA
chr1	45956814	45957213	3.58746	5_TSS	-173	-147459	45956840	45809554	-	NM_007170	TESK2	10420
chr1	45965214	45966413	5.88743	5_TSS	-42	-10924	45965855	45976737	+	NM_015506	MMACHC	25974
chr1	45987214	45988013	5.04439	5_TSS	-4	-10906	45987609	45976707	-	NM_002574	PRDX1	5052
chr1	46016214	46017013	4.20945	5_TSS	116	-19107	46016497	46035720	+	NM_006066	AKR1A1	10327
chr1	46048814	46050413	5.29442	5_TSS	-103	-34954	46049716	46084567	+	NM_002482	NASP	4678
chr1	46151814	46153213	4.52706	5_TSS	-211	-59536	46152302	46092977	-	NM_021639	GPBP1L1	60313
chr1	46153614	46154213	3.79248	5_TSS	67	-6195	46153846	46160108	+	NM_016486	TMEM69	51249
chr1	46216014	46216813	4.20945	5_TSS	72	-56414	46216485	46159999	-	NM_001145349	NA	NA
chr1	46268814	46269613	4.42626	5_TSS	-71	-232584	46269284	46501797	+	NM_015112	MAST2	23139
chr1	46357814	46358613	6.14975	Intragenic	88929	-143584	46269284	46501797	+	NM_015112	MAST2	23139
chr1	46444614	46445413	5.12928	Intragenic	175729	-56784	46269284	46501797	+	NM_015112	MAST2	23139
chr1	46505014	46505813	4.04439	3_Core	92967	399	46598380	46505812	-	NM_003629	PIK3R3	8503
chr1	46598214	46599013	5.2854	5_TSS	95	-92801	46598708	46505812	-	NM_001114172	NA	NA
chr1	46645614	46646413	4.39232	5_TSS	-198	-5617	46646211	46651630	+	NM_005727	TSPAN1	10103
chr1	46648614	46649613	5.12444	Intragenic	2902	-2517	46646211	46651630	+	NM_005727	TSPAN1	10103
chr1	46664014	46664613	3.79248	5_TSS	-192	-9960	46664121	46654353	-	NM_017739	POMGNT1	55624
chr1	46713214	46713613	3.74793	5_TSS	47	-30732	46713366	46744145	+	NM_001142548	NA	NA
chr1	46767414	46768413	4.83904	5_Proximal	-1466	-14532	46769379	46782445	+	NM_006004	UQCRH	7388
chr1	46768614	46769813	5.43544	5_TSS	-166	-13232	46769379	46782445	+	NM_006004	UQCRH	7388
chr1	46805014	46805813	4.55459	5_TSS	-976	-25277	46806389	46830690	+	NM_199044	NSUN4	387338
chr1	46806014	46807013	4.76977	5_TSS	124	-24177	46806389	46830690	+	NM_199044	NSUN4	387338
chr1	46813614	46814213	3.90796	Intragenic	7524	-16777	46806389	46830690	+	NM_199044	NSUN4	387338
chr1	46859614	46860613	6.28198	5_TSS	175	-19407	46859938	46879520	+	NM_001441	FAAH	2166
chr1	46867614	46868213	4.76211	Intragenic	7975	-11607	46859938	46879520	+	NM_001441	FAAH	2166
chr1	46908214	46908613	3.66993	3_Distal	48475	28893	46859938	46879520	+	NM_001441	FAAH	2166
chr1	46931814	46933013	5.81604	5_Distal	-40254	-47471	46972667	46979884	+	NM_147192	DMBX1	127343
chr1	46954614	46955813	5.40796	5_Distal	-17454	-24671	46972667	46979884	+	NM_147192	DMBX1	127343
chr1	46982614	46983413	4.32193	3_Proximal	10346	3129	46972667	46979884	+	NM_147192	DMBX1	127343
chr1	47000614	47001213	4.11441	3_Distal	15974	10402	47016887	47011315	-	NM_001097611	NA	NA
chr1	47133614	47134413	4.45943	5_TSS	86	-35601	47134099	47098412	-	NM_001042546	ATPAF1	64756
chr1	47152814	47153413	3.96241	Intragenic	31623	-12282	47184736	47140831	-	NM_014774	KIAA0494	9813
chr1	47184414	47185413	5.49725	5_TSS	-177	-44082	47184736	47140831	-	NM_014774	KIAA0494	9813
chr1	47456614	47457213	5.22989	5_Distal	-32326	-59509	47489239	47516422	+	NM_178033	CYP4X1	260293
chr1	47644614	47645213	4.37744	3_Proximal	10858	4348	47655771	47649261	-	NM_005764	PDZK1IP1	10158
chr1	47779414	47780413	5.79323	5_TSS	-94	-64103	47779819	47715810	-	NM_001048166	NA	NA
chr1	47799014	47800813	5.43741	5_TSS	445	-44597	47799468	47844510	+	NM_001136140	NA	NA
chr1	47902014	47902413	3.5	5_TSS	525	-4149	47901688	47906362	+	NM_004474	FOXD2	2306
chr1	47902814	47904013	4.8368	Intragenic	1725	-2949	47901688	47906362	+	NM_004474	FOXD2	2306
chr1	48174614	48175813	5.71875	Gene_Desert	273525	268851	47901688	47906362	+	NM_004474	FOXD2	2306
chr1	48176214	48176613	3.89232	Gene_Desert	274725	270051	47901688	47906362	+	NM_004474	FOXD2	2306
chr1	48216614	48217413	4.85798	Gene_Desert	315325	310651	47901688	47906362	+	NM_004474	FOXD2	2306
chr1	48221014	48221413	3.5	Gene_Desert	319525	314851	47901688	47906362	+	NM_004474	FOXD2	2306
chr1	48249414	48250213	4.20945	Gene_Desert	398287	317573	48648100	48567386	-	NR_026749	NA	NA
chr1	48337414	48338013	3.85137	Gene_Desert	310387	229673	48648100	48567386	-	NR_026749	NA	NA
chr1	48456614	48457213	4.29498	Gene_Desert	191187	110473	48648100	48567386	-	NR_026749	NA	NA
chr1	48463214	48463613	3.5	Gene_Desert	184687	103973	48648100	48567386	-	NR_026749	NA	NA
chr1	48518014	48518613	5.04041	3_Distal	129787	49073	48648100	48567386	-	NR_026749	NA	NA
chr1	48559414	48559813	3.5	3_Proximal	88487	7773	48648100	48567386	-	NR_026749	NA	NA
chr1	48996414	48996813	3.5	3_Core	1493013	1913	50489626	48998526	-	NM_032785	AGBL4	84871
chr1	49085014	49085613	4.49292	Intragenic	1404313	-86787	50489626	48998526	-	NM_032785	AGBL4	84871
chr1	49383414	49384013	4.66695	Gene_Desert	-141166	-190172	49242547	49193541	-	NM_024603	BEND5	79656
chr1	50733614	50734213	4.20752	3_Distal	220228	66373	50513685	50667540	+	NM_001144777	NA	NA
chr1	50798614	50799213	3.79248	3_Distal	90228	84315	50889141	50883228	-	NM_032110	NA	NA
chr1	51425413	51426412	5.16096	5_TSS	24	-518978	51425936	50906934	-	NM_007051	FAF1	11124
chr1	51433613	51435012	4.88172	5_TSS	-54	-5993	51434366	51440305	+	NM_001262	CDKN2C	1031
chr1	51435213	51436012	4.04439	5_TSS	-29	-4695	51435641	51440307	+	NM_078626	CDKN2C	1031
chr1	51443613	51444612	4.74593	3_Proximal	8471	3805	51435641	51440307	+	NM_078626	CDKN2C	1031
chr1	51701613	51703012	5.15091	5_TSS	368	-36805	51701944	51739117	+	NM_014372	RNF11	26994
chr1	51749813	51750812	6.57375	3_Proximal	37626	2618	51787938	51752930	-	NM_001080494	NA	NA
chr1	51762413	51763012	4.41697	Intragenic	25226	-9782	51787938	51752930	-	NM_001080494	NA	NA
chr1	51781613	51782412	5.90689	Intragenic	5926	-29082	51787938	51752930	-	NM_001080494	NA	NA
chr1	51796813	51797412	4.0655	5_Proximal	-9174	-44182	51787938	51752930	-	NM_001080494	NA	NA
chr1	51983413	51985212	5.18322	5_TSS	683	-164378	51984995	51819934	-	NM_001981	EPS15	2060
chr1	52006813	52007412	4.01487	5_Distal	-22117	-187178	51984995	51819934	-	NM_001981	EPS15	2060
chr1	52035213	52036012	4.20945	5_Distal	-47151	-218524	52082763	52254136	+	NM_024586	OSBPL9	114883
chr1	52082613	52083212	3.79248	5_TSS	149	-171224	52082763	52254136	+	NM_024586	OSBPL9	114883
chr1	52088013	52088612	3.96241	Intragenic	5549	-165824	52082763	52254136	+	NM_024586	OSBPL9	114883
chr1	52102613	52103412	4.61471	Intragenic	20249	-151124	52082763	52254136	+	NM_024586	OSBPL9	114883
chr1	52195013	52195812	4.32193	5_TSS	-80	-58724	52195492	52254136	+	NM_148904	OSBPL9	114883
chr1	52344213	52345212	5.10582	5_TSS	-103	-89845	52344609	52254867	-	NM_001101662	NA	NA
chr1	52498813	52499812	5.67193	5_TSS	160	-1536	52499472	52497776	-	NM_138417	KTI12	112970
chr1	52520813	52521412	3.96241	5_TSS	-65	-35306	52521047	52485806	-	NM_015913	TXNDC12	51060
chr1	52521613	52522612	4.64639	5_TSS	256	-31978	52521856	52554090	+	NM_001136497	NA	NA
chr1	52607413	52608412	4.76977	5_TSS	-133	-204445	52608045	52812357	+	NM_004799	ZFYVE9	9372
chr1	52623813	52624612	5.90689	Intragenic	16167	-188145	52608045	52812357	+	NM_004799	ZFYVE9	9372
chr1	52708813	52709212	4.25489	Intragenic	100967	-103345	52608045	52812357	+	NM_004799	ZFYVE9	9372
chr1	52831613	52832212	4.0655	5_TSS	-48	-15646	52831864	52816266	-	NM_032449	CC2D1B	200014
chr1	52869613	52870612	4.72168	5_TSS	19	-31611	52870131	52838501	-	NM_004153	ORC1L	4998
chr1	53019013	53019612	3.90796	5_TSS	-569	-130365	53018743	52888947	-	NM_001009881	ZCCHC11	23318
chr1	53040013	53040812	4.52356	5_Distal	-21669	-151465	53018743	52888947	-	NM_001009881	ZCCHC11	23318
chr1	53163613	53164612	4.424	5_TSS	-74	-11599	53164038	53152513	-	NM_023077	C1orf163	65260
chr1	53166413	53167012	4.01487	5_Proximal	-2674	-14199	53164038	53152513	-	NM_023077	C1orf163	65260
chr1	53168613	53169412	4	5_Proximal	-4974	-16499	53164038	53152513	-	NM_023077	C1orf163	65260
chr1	53299213	53299612	3.5	5_Proximal	-8770	-60835	53308182	53360247	+	NM_001004339	NA	NA
chr1	53386813	53387812	4.59392	5_TSS	134	-25409	53387446	53361903	-	NM_018281	ECHDC2	55268
chr1	53392413	53393212	4.04439	5_TSS	-135	-67090	53392947	53459902	+	NM_001007098	SCP2	6342
chr1	53480213	53480812	4.85137	5_TSS	-97	-36770	53480609	53517282	+	NM_001007099	SCP2	6342
chr1	53685813	53686612	4.75489	5_TSS	77	-6439	53686289	53679773	-	NM_017887	C1orf123	54987
chr1	53703813	53704612	6.93664	5_TSS	-5	-11649	53704207	53692563	-	NM_002370	MAGOH	4116
chr1	53791813	53792412	3.96241	Intragenic	1614	-80895	53793726	53711217	-	NM_001018054	LRP8	7804
chr1	53793613	53794412	4.24793	5_TSS	-191	-82801	53793821	53711211	-	NM_033300	LRP8	7804
chr1	53816413	53817012	4.29498	5_Distal	-22891	-105501	53793821	53711211	-	NM_033300	LRP8	7804
chr1	53878613	53879812	6.81081	3_Distal	26481	24831	53905693	53904043	-	NR_002314	FLJ40434	163742
chr1	53935813	53936212	3.82193	3_Proximal	10941	2854	53925071	53933158	+	NM_033067	DMRTB1	63948
chr1	54007413	54008612	5.16695	Intragenic	191865	-36107	54199877	53971905	-	NM_147193	GLIS1	148979
chr1	54135013	54135812	4.55459	Intragenic	64465	-163507	54199877	53971905	-	NM_147193	GLIS1	148979
chr1	54147613	54148212	3.90796	Intragenic	51965	-176007	54199877	53971905	-	NM_147193	GLIS1	148979
chr1	54150613	54151812	6.12537	Intragenic	48665	-179307	54199877	53971905	-	NM_147193	GLIS1	148979
chr1	54194213	54194612	3.5	Intragenic	5465	-222507	54199877	53971905	-	NM_147193	GLIS1	148979
chr1	54303613	54304612	7.08696	5_TSS	63	-70723	54304175	54233389	-	NM_018087	TMEM48	55706
chr1	54355213	54355612	3.82193	5_TSS	41	-38006	54355453	54317406	-	NM_018982	YIPF1	54432
chr1	54411013	54411612	3.85137	5_TSS	-24	-24077	54411288	54387235	-	NM_016126	HSPB11	51668
chr1	54422813	54423412	5.56507	Intragenic	11076	-10727	54412036	54433839	+	NM_052940	LRRC42	115353
chr1	54481813	54482612	4.9542	Intragenic	1591	-7707	54483803	54474505	-	NM_001010978	LDLRAD1	388633
chr1	54518613	54519612	4.8614	5_TSS	-1	-21762	54519111	54497350	-	NM_004872	TMEM59	9528
chr1	54587413	54587812	3.5	3_Distal	31831	17055	54619443	54604667	-	NM_201546	CDCP2	200008
chr1	54623613	54624212	5.13826	5_Proximal	-4469	-19245	54619443	54604667	-	NM_201546	CDCP2	200008
chr1	54665613	54666012	3.5	5_TSS	-27	-18242	54665839	54684054	+	NM_016491	MRPL37	51253
chr1	54692813	54693412	4.29498	3_Proximal	27273	9058	54665839	54684054	+	NM_016491	MRPL37	51253
chr1	54842413	54843012	4.45545	Intragenic	29380	-150517	54872092	54692195	-	NM_001009955	SSBP3	23648
chr1	54872013	54872412	3.89232	5_TSS	-120	-180017	54872092	54692195	-	NM_001009955	SSBP3	23648
chr1	54872813	54873812	5.31477	5_Proximal	-1220	-181117	54872092	54692195	-	NM_001009955	SSBP3	23648
chr1	54886813	54887212	3.66993	5_Distal	-14920	-194817	54872092	54692195	-	NM_001009955	SSBP3	23648
chr1	54925213	54925812	4.69937	5_Distal	-53420	-233317	54872092	54692195	-	NM_001009955	SSBP3	23648
chr1	54926013	54926412	3.66993	5_Distal	-54120	-234017	54872092	54692195	-	NM_001009955	SSBP3	23648
chr1	54944813	54945212	3.66993	5_Distal	-68888	-155405	55013900	55100417	+	NM_015547	ACOT11	26027
chr1	54953613	54955612	6.49891	5_Distal	-59288	-145805	55013900	55100417	+	NM_015547	ACOT11	26027
chr1	54959213	54959812	4.76211	5_Distal	-54388	-140905	55013900	55100417	+	NM_015547	ACOT11	26027
chr1	54965413	54965812	3.5	5_Distal	-48288	-134805	55013900	55100417	+	NM_015547	ACOT11	26027
chr1	55007413	55008612	5.92669	5_Proximal	-5888	-92405	55013900	55100417	+	NM_015547	ACOT11	26027
chr1	55029813	55030612	5.08746	Intragenic	16312	-70205	55013900	55100417	+	NM_015547	ACOT11	26027
chr1	55137613	55138012	3.58746	Intragenic	30386	-38127	55107426	55175939	+	NM_001039464	C1orf175	374977
chr1	55181213	55182012	4.2854	5_TSS	84	-26368	55181528	55207980	+	NM_004623	TTC4	7268
chr1	55352013	55353412	4.74607	5_TSS	209	-37413	55352921	55315299	-	NM_014762	DHCR24	1718
chr1	55436813	55437612	4.20945	5_Proximal	-9252	-20753	55446464	55457965	+	NM_182532	TMEM61	199964
chr1	55487413	55488212	4.35755	5_Distal	-17407	-42711	55505219	55530523	+	NM_174936	PCSK9	255738
chr1	55504813	55506212	4.5736	5_TSS	293	-25011	55505219	55530523	+	NM_174936	PCSK9	255738
chr1	55680613	55681812	5.13378	5_TSS	-173	-149180	55681039	55532032	-	NM_015306	NA	NA
chr1	55683213	55683612	3.5	5_Proximal	-2373	-151380	55681039	55532032	-	NM_015306	NA	NA
chr1	55743013	55743412	3.58746	5_Distal	-62173	-211180	55681039	55532032	-	NM_015306	NA	NA
chr1	55746213	55747012	5	5_Distal	-65573	-214580	55681039	55532032	-	NM_015306	NA	NA
chr1	55751413	55752012	3.85137	5_Distal	-70673	-219680	55681039	55532032	-	NM_015306	NA	NA
chr1	55828213	55828612	3.5	Gene_Desert	-147373	-296380	55681039	55532032	-	NM_015306	NA	NA
chr1	55843213	55843612	3.66993	Gene_Desert	-162373	-311380	55681039	55532032	-	NM_015306	NA	NA
chr1	55844013	55844812	4.78136	Gene_Desert	-163373	-312380	55681039	55532032	-	NM_015306	NA	NA
chr1	55850013	55851212	7.40796	Gene_Desert	-169573	-318580	55681039	55532032	-	NM_015306	NA	NA
chr1	55886813	55887412	3.79248	Gene_Desert	-206073	-355080	55681039	55532032	-	NM_015306	NA	NA
chr1	55894413	55895612	7.97898	Gene_Desert	-213973	-362980	55681039	55532032	-	NM_015306	NA	NA
chr1	55909013	55909612	5.04041	Gene_Desert	-228273	-377280	55681039	55532032	-	NM_015306	NA	NA
chr1	55929413	55930412	4.19659	Gene_Desert	-248873	-397880	55681039	55532032	-	NM_015306	NA	NA
chr1	55938213	55939612	6.96264	Gene_Desert	-257873	-406880	55681039	55532032	-	NM_015306	NA	NA
chr1	55939813	55940212	3.89232	Gene_Desert	-258973	-407980	55681039	55532032	-	NM_015306	NA	NA
chr1	55940413	55941012	4.01487	Gene_Desert	-259673	-408680	55681039	55532032	-	NM_015306	NA	NA
chr1	55970013	55970612	4.11441	Gene_Desert	-289273	-438280	55681039	55532032	-	NM_015306	NA	NA
chr1	56038413	56039412	6.81632	Gene_Desert	-357873	-506880	55681039	55532032	-	NM_015306	NA	NA
chr1	56044813	56045612	4.93074	Gene_Desert	-364173	-513180	55681039	55532032	-	NM_015306	NA	NA
chr1	56046013	56047012	5.60722	Gene_Desert	-365473	-514480	55681039	55532032	-	NM_015306	NA	NA
chr1	56050413	56051012	3.79248	Gene_Desert	-369673	-518680	55681039	55532032	-	NM_015306	NA	NA
chr1	56160013	56160412	3.66993	Gene_Desert	-479173	-628180	55681039	55532032	-	NM_015306	NA	NA
chr1	56172813	56173612	5.32193	Gene_Desert	-492173	-641180	55681039	55532032	-	NM_015306	NA	NA
chr1	56174413	56175012	4.52945	Gene_Desert	-493673	-642680	55681039	55532032	-	NM_015306	NA	NA
chr1	56177613	56178612	5.60722	Gene_Desert	-497073	-646080	55681039	55532032	-	NM_015306	NA	NA
chr1	56184213	56185212	5.98878	Gene_Desert	-503673	-652680	55681039	55532032	-	NM_015306	NA	NA
chr1	56247413	56248412	5.17889	Gene_Desert	797345	712520	57045257	56960432	-	NM_003713	PPAP2B	8613
chr1	56293013	56293412	3.74793	Gene_Desert	752045	667220	57045257	56960432	-	NM_003713	PPAP2B	8613
chr1	56293613	56294612	6.44637	Gene_Desert	751145	666320	57045257	56960432	-	NM_003713	PPAP2B	8613
chr1	56333613	56334012	3.66993	Gene_Desert	711445	626620	57045257	56960432	-	NM_003713	PPAP2B	8613
chr1	56530413	56531012	3.96241	Gene_Desert	514545	429720	57045257	56960432	-	NM_003713	PPAP2B	8613
chr1	56842213	56843012	6.05528	Gene_Desert	202645	117820	57045257	56960432	-	NM_003713	PPAP2B	8613
chr1	56851013	56851412	3.89232	Gene_Desert	194045	109220	57045257	56960432	-	NM_003713	PPAP2B	8613
chr1	56890613	56891612	4.96832	3_Distal	154145	69320	57045257	56960432	-	NM_003713	PPAP2B	8613
chr1	56922013	56923012	4.72168	3_Distal	122745	37920	57045257	56960432	-	NM_003713	PPAP2B	8613
chr1	56959813	56960212	3.66993	3_Core	85245	420	57045257	56960432	-	NM_003713	PPAP2B	8613
chr1	57044813	57045612	4.9542	5_TSS	45	-84780	57045257	56960432	-	NM_003713	PPAP2B	8613
chr1	57047013	57047812	4.49185	5_Proximal	-2155	-86980	57045257	56960432	-	NM_003713	PPAP2B	8613
chr1	57110813	57111412	4.01487	5_TSS	123	-69895	57110989	57181007	+	NM_006252	PRKAA2	5563
chr1	57153813	57155012	7.81343	Intragenic	43423	-26595	57110989	57181007	+	NM_006252	PRKAA2	5563
chr1	57269213	57269612	3.95943	Intragenic	15957	-84935	57285369	57184477	-	NM_001004303	C1orf168	199920
chr1	58088413	58089012	4.69937	Intragenic	627499	-625134	58716211	57463578	-	NM_021080	DAB1	1600
chr1	58628613	58629012	3.74793	Intragenic	87399	-1165234	58716211	57463578	-	NM_021080	DAB1	1600
chr1	58861013	58861612	4.98888	3_Distal	151134	85079	59012446	58946391	-	NM_145243	OMA1	115209
chr1	59011813	59012812	4.69702	5_TSS	134	-65921	59012446	58946391	-	NM_145243	OMA1	115209
chr1	59039213	59039812	4.01487	3_Core	3654	1584	59043166	59041096	-	NM_002353	TACSTD2	4070
chr1	59049613	59050812	4.89734	5_Proximal	-7046	-9116	59043166	59041096	-	NM_002353	TACSTD2	4070
chr1	59193013	59193412	3.5	5_Distal	-27465	-67623	59165747	59125589	-	NM_001085487	NA	NA
chr1	59221013	59221812	4.35755	3_Distal	28373	25051	59249785	59246463	-	NM_002228	JUN	3725
chr1	59249013	59249412	3.5	5_TSS	573	-2749	59249785	59246463	-	NM_002228	JUN	3725
chr1	59249413	59250612	5.84707	5_TSS	-227	-3549	59249785	59246463	-	NM_002228	JUN	3725
chr1	59250613	59251812	4.43544	5_Proximal	-1427	-4749	59249785	59246463	-	NM_002228	JUN	3725
chr1	59280013	59282412	5.95571	5_Distal	-31427	-34749	59249785	59246463	-	NM_002228	JUN	3725
chr1	59314413	59315212	5.71425	5_Distal	-65027	-68349	59249785	59246463	-	NM_002228	JUN	3725
chr1	59347013	59347812	4.20945	5_Distal	-97627	-100949	59249785	59246463	-	NM_002228	JUN	3725
chr1	59348013	59349612	6.51123	5_Distal	-99027	-102349	59249785	59246463	-	NM_002228	JUN	3725
chr1	59350813	59351412	5.73108	Gene_Desert	-101327	-104649	59249785	59246463	-	NM_002228	JUN	3725
chr1	59369013	59370012	4.90513	Gene_Desert	-119727	-123049	59249785	59246463	-	NM_002228	JUN	3725
chr1	59398613	59399012	3.58746	Gene_Desert	-149027	-152349	59249785	59246463	-	NM_002228	JUN	3725
chr1	59622213	59623212	6.46109	5_Distal	-10233	-25103	59612479	59597609	-	NR_027120	NA	NA
chr1	59755613	59756412	4.08746	5_Proximal	-6612	-472388	59762624	60228400	+	NM_001113411	NA	NA
chr1	59762013	59763012	5.24843	5_TSS	-112	-465888	59762624	60228400	+	NM_001113411	NA	NA
chr1	59764413	59765212	4.70044	Intragenic	2188	-463588	59762624	60228400	+	NM_001113411	NA	NA
chr1	59892813	59893412	4.29498	Intragenic	130488	-335288	59762624	60228400	+	NM_001113411	NA	NA
chr1	59942813	59943412	3.96241	Intragenic	180488	-285288	59762624	60228400	+	NM_001113411	NA	NA
chr1	60022213	60023212	7.50081	Intragenic	260088	-205688	59762624	60228400	+	NM_001113411	NA	NA
chr1	60196413	60197412	4.64639	Intragenic	434288	-31488	59762624	60228400	+	NM_001113411	NA	NA
chr1	60280213	60280612	3.5	5_TSS	-120	-61637	60280532	60342049	+	NM_015888	HOOK1	51361
chr1	60598613	60599612	5.39362	5_Distal	-59686	-143046	60539426	60456066	-	NM_152377	C1orf87	127795
chr1	60746813	60748012	6.92184	Gene_Desert	-207986	-291346	60539426	60456066	-	NM_152377	C1orf87	127795
chr1	61291213	61291812	4.69937	Gene_Desert	-251433	-636947	61542945	61928459	+	NM_001145511	NA	NA
chr1	61515413	61517012	5.41886	5_Distal	-26733	-412247	61542945	61928459	+	NM_001145511	NA	NA
chr1	61522613	61524012	5.5736	5_Distal	-19633	-405147	61542945	61928459	+	NM_001145511	NA	NA
chr1	61542413	61543212	4.90689	5_TSS	-133	-385647	61542945	61928459	+	NM_001145511	NA	NA
chr1	61543413	61544012	4.73108	5_TSS	767	-384747	61542945	61928459	+	NM_001145511	NA	NA
chr1	61545413	61546012	4.45545	5_Proximal	-1821	-382747	61547533	61928459	+	NM_001145512	NA	NA
chr1	61547213	61548612	4.80578	5_TSS	-67	-380547	61547979	61928459	+	NM_001134673	NA	NA
chr1	61709613	61710412	4.2854	Intragenic	167067	-218447	61542945	61928459	+	NM_001145511	NA	NA
chr1	61919013	61919412	3.5	Intragenic	376267	-9247	61542945	61928459	+	NM_001145511	NA	NA
chr1	62107413	62107812	3.5	3_Distal	83483	39106	62191095	62146718	-	NM_032027	TM2D1	83941
chr1	62190613	62191412	4.24793	5_TSS	83	-44294	62191095	62146718	-	NM_032027	TM2D1	83941
chr1	62207613	62208812	4.85727	5_TSS	64	-421377	62208148	62629589	+	NM_176877	INADL	10207
chr1	62380413	62381012	4.90796	Intragenic	172564	-248877	62208148	62629589	+	NM_176877	INADL	10207
chr1	62541813	62542412	3.90796	Intragenic	333964	-87477	62208148	62629589	+	NM_176877	INADL	10207
chr1	62587413	62588012	4.49292	Intragenic	379564	-41877	62208148	62629589	+	NM_176877	INADL	10207
chr1	62696413	62696812	3.74793	3_Proximal	88471	5225	62785083	62701837	-	NM_181712	KANK4	163782
chr1	62787013	62787412	3.5	5_Proximal	-2129	-85375	62785083	62701837	-	NM_181712	KANK4	163782
chr1	62799013	62799812	5.42626	5_Distal	-14329	-97575	62785083	62701837	-	NM_181712	KANK4	163782
chr1	62901613	62903412	6.03709	5_TSS	538	-14961	62901974	62917473	+	NM_001017415	USP1	7398
chr1	63153213	63153612	3.58746	5_TSS	557	-233015	63153969	62920397	-	NM_033407	DOCK7	85440
chr1	63153613	63154612	4.64639	5_TSS	-143	-233715	63153969	62920397	-	NM_033407	DOCK7	85440
chr1	63249213	63250212	4.56696	5_TSS	-90	-80337	63249802	63330049	+	NM_032852	ATG4C	84938
chr1	63782613	63783012	3.5	5_Proximal	-5917	-7985	63788729	63790797	+	NM_012183	FOXD3	27022
chr1	63783013	63783412	3.5	5_Proximal	-5517	-7585	63788729	63790797	+	NM_012183	FOXD3	27022
chr1	63793213	63793612	3.5	3_Proximal	4683	2615	63788729	63790797	+	NM_012183	FOXD3	27022
chr1	63833013	63833412	3.82193	5_TSS	-48	-71020	63833260	63904232	+	NM_013339	ALG6	29929
chr1	63988613	63989412	6.14975	5_TSS	0	-49351	63989012	64038363	+	NM_032437	EFCAB7	84455
chr1	64058813	64060612	5.04439	5_TSS	766	-66202	64058946	64125914	+	NM_002633	PGM1	5236
chr1	64127613	64129012	6.08818	3_Proximal	69366	2398	64058946	64125914	+	NM_002633	PGM1	5236
chr1	64179813	64180412	5.93544	5_Distal	-59577	-428929	64239689	64609041	+	NM_001083592	NA	NA
chr1	64197213	64197812	4.01487	5_Distal	-42177	-411529	64239689	64609041	+	NM_001083592	NA	NA
chr1	64239213	64240012	4.58496	5_TSS	-77	-369429	64239689	64609041	+	NM_001083592	NA	NA
chr1	64729013	64729412	3.5	3_Distal	59723	19185	64669489	64710027	+	NM_152489	UBE2U	148581
chr1	64935413	64936212	3.9542	5_TSS	-663	-222929	64936475	65158741	+	NM_020925	CACHD1	57685
chr1	64968613	64969012	3.95943	Intragenic	32337	-189929	64936475	65158741	+	NM_020925	CACHD1	57685
chr1	65129213	65129812	5.22989	Intragenic	193037	-29229	64936475	65158741	+	NM_020925	CACHD1	57685
chr1	65210013	65211212	4.43544	5_TSS	-165	-88300	65210777	65298912	+	NM_018211	RAVER2	55225
chr1	65363613	65364612	5.56696	Intragenic	68075	-65207	65432187	65298905	-	NM_002227	JAK1	3716
chr1	65431813	65432412	3.79248	5_TSS	75	-133207	65432187	65298905	-	NM_002227	JAK1	3716
chr1	65468013	65469012	4.19659	5_Distal	-36325	-169607	65432187	65298905	-	NM_002227	JAK1	3716
chr1	65532213	65533812	5.74793	5_Distal	-80219	-160161	65613231	65693173	+	NM_203464	AK3L1	205
chr1	65541013	65541412	4.92626	5_Distal	-72019	-151961	65613231	65693173	+	NM_203464	AK3L1	205
chr1	65613213	65613812	3.90796	5_TSS	281	-79661	65613231	65693173	+	NM_203464	AK3L1	205
chr1	65614213	65614812	4.11441	5_TSS	627	-78661	65613885	65693173	+	NM_013410	AK3L1	205
chr1	65719813	65720412	3.85137	5_Distal	-10317	-161440	65730429	65881552	+	NM_014787	DNAJC6	9829
chr1	65774813	65775412	3.79248	Intragenic	44683	-106440	65730429	65881552	+	NM_014787	DNAJC6	9829
chr1	65886213	65886812	3.85137	5_TSS	265	-214598	65886247	66101110	+	NM_001003679	LEPR	3953
chr1	65978813	65979412	4.20752	Intragenic	92865	-121998	65886247	66101110	+	NM_001003679	LEPR	3953
chr1	66634813	66635412	4.16172	Intragenic	376920	-205149	66258192	66840261	+	NM_001037341	PDE4B	5142
chr1	66696813	66697212	3.74793	Intragenic	438820	-143249	66258192	66840261	+	NM_001037341	PDE4B	5142
chr1	66736813	66737412	4.25191	Intragenic	478920	-103149	66258192	66840261	+	NM_001037341	PDE4B	5142
chr1	66760413	66761012	4.96241	Intragenic	502520	-79549	66258192	66840261	+	NM_001037341	PDE4B	5142
chr1	66764013	66764612	4.29498	Intragenic	506120	-75949	66258192	66840261	+	NM_001037341	PDE4B	5142
chr1	66767813	66768212	3.66993	Intragenic	509820	-72249	66258192	66840261	+	NM_001037341	PDE4B	5142
chr1	66789613	66790212	4.25191	5_Proximal	-7880	-50349	66797792	66840261	+	NM_001037339	PDE4B	5142
chr1	66815613	66816412	5.76818	Intragenic	557820	-24249	66258192	66840261	+	NM_001037341	PDE4B	5142
chr1	66871213	66871612	3.66993	3_Distal	73620	31151	66797792	66840261	+	NM_001037339	PDE4B	5142
chr1	67008013	67008412	3.5	Intragenic	8388	-202555	66999824	67210767	+	NM_032291	SGIP1	84251
chr1	67008813	67009812	6.40889	Intragenic	9488	-201455	66999824	67210767	+	NM_032291	SGIP1	84251
chr1	67029013	67029412	3.82193	Intragenic	29388	-181555	66999824	67210767	+	NM_032291	SGIP1	84251
chr1	67390213	67391412	5.0113	5_TSS	235	-63490	67390577	67454302	+	NM_001077700	NA	NA
chr1	67391613	67392012	3.66993	Intragenic	1235	-62490	67390577	67454302	+	NM_001077700	NA	NA
chr1	67395613	67396212	4.20752	5_TSS	-13	-58390	67395925	67454302	+	NM_001077701	NA	NA
chr1	67519213	67520412	4.72989	5_TSS	268	-54798	67520080	67465014	-	NM_015139	SLC35D1	23169
chr1	67628613	67629012	4.20044	5_Proximal	-3356	-96836	67632168	67725648	+	NM_144701	IL23R	149233
chr1	67727413	67727812	3.74793	3_Core	95444	1964	67632168	67725648	+	NM_144701	IL23R	149233
chr1	67895613	67897012	5.18129	5_TSS	-189	-22818	67896123	67873494	-	NM_001018067	SERBP1	26135
chr1	68024813	68025412	4.0655	Gene_Desert	-125770	-128907	68150882	68154019	+	NM_001924	GADD45A	1647
chr1	68027413	68027812	3.58746	Gene_Desert	-123270	-126407	68150882	68154019	+	NM_001924	GADD45A	1647
chr1	68140013	68140812	4.04439	5_Distal	-10470	-13607	68150882	68154019	+	NM_001924	GADD45A	1647
chr1	68150613	68151412	5.2854	5_TSS	130	-3007	68150882	68154019	+	NM_001924	GADD45A	1647
chr1	68152013	68153012	5.72168	Intragenic	1630	-1507	68150882	68154019	+	NM_001924	GADD45A	1647
chr1	68166013	68167012	7.2653	3_Core	132630	636	68299142	68167148	-	NM_018841	GNG12	55970
chr1	68178813	68179812	4.67193	Intragenic	119830	-12164	68299142	68167148	-	NM_018841	GNG12	55970
chr1	68182413	68182812	3.58746	Intragenic	116530	-15464	68299142	68167148	-	NM_018841	GNG12	55970
chr1	68215213	68216212	4.45375	Intragenic	83430	-48564	68299142	68167148	-	NM_018841	GNG12	55970
chr1	68297613	68298212	3.85137	Intragenic	1230	-130764	68299142	68167148	-	NM_018841	GNG12	55970
chr1	68298813	68299412	3.79248	5_TSS	30	-131964	68299142	68167148	-	NM_018841	GNG12	55970
chr1	68315613	68316812	4.87744	5_Distal	-17070	-149064	68299142	68167148	-	NM_018841	GNG12	55970
chr1	68435613	68436212	3.96241	3_Distal	80548	75734	68516460	68511646	-	NM_004675	DIRAS3	9077
chr1	68444813	68445412	3.96241	3_Distal	71348	66534	68516460	68511646	-	NM_004675	DIRAS3	9077
chr1	68593613	68594612	5.87246	Intragenic	104141	-3072	68698253	68591040	-	NM_024911	GPR177	79971
chr1	68663413	68664012	4.0655	Intragenic	34541	-99561	68698253	68564151	-	NM_001002292	GPR177	79971
chr1	68665213	68665812	4.52945	Intragenic	32741	-101361	68698253	68564151	-	NM_001002292	GPR177	79971
chr1	68670613	68671212	4.16172	Intragenic	27341	-106761	68698253	68564151	-	NM_001002292	GPR177	79971
chr1	68672613	68673212	3.85137	Intragenic	25341	-108761	68698253	68564151	-	NM_001002292	GPR177	79971
chr1	68679413	68680212	6.76155	Intragenic	18441	-115661	68698253	68564151	-	NM_001002292	GPR177	79971
chr1	68697413	68698812	5.28282	5_TSS	141	-133961	68698253	68564151	-	NM_001002292	GPR177	79971
chr1	68757413	68757812	3.5	5_Distal	-59359	-193461	68698253	68564151	-	NM_001002292	GPR177	79971
chr1	68779613	68780412	5.79442	5_Distal	-81759	-215861	68698253	68564151	-	NM_001002292	GPR177	79971
chr1	68786013	68786412	3.58746	5_Distal	-87959	-222061	68698253	68564151	-	NM_001002292	GPR177	79971
chr1	68788013	68789812	8.14636	5_Distal	-90659	-224761	68698253	68564151	-	NM_001002292	GPR177	79971
chr1	68796613	68797012	3.66993	5_Distal	-98559	-232661	68698253	68564151	-	NM_001002292	GPR177	79971
chr1	68801613	68802012	3.5	3_Distal	113830	92694	68915642	68894506	-	NM_000329	RPE65	6121
chr1	68808213	68808812	5.25191	3_Distal	107130	85994	68915642	68894506	-	NM_000329	RPE65	6121
chr1	68818213	68818812	4.45545	3_Distal	97130	75994	68915642	68894506	-	NM_000329	RPE65	6121
chr1	68824613	68825212	4.41697	3_Distal	90730	69594	68915642	68894506	-	NM_000329	RPE65	6121
chr1	68841413	68842012	3.85137	3_Distal	73930	52794	68915642	68894506	-	NM_000329	RPE65	6121
chr1	68843813	68844612	4.2854	3_Distal	71430	50294	68915642	68894506	-	NM_000329	RPE65	6121
chr1	68844613	68845412	4.80735	3_Distal	70630	49494	68915642	68894506	-	NM_000329	RPE65	6121
chr1	68849813	68851212	6.77125	3_Distal	65130	43994	68915642	68894506	-	NM_000329	RPE65	6121
chr1	68925413	68926012	3.96241	5_Distal	-10070	-31206	68915642	68894506	-	NM_000329	RPE65	6121
chr1	68930413	68931212	5.42626	3_Proximal	31987	9024	68962799	68939836	-	NM_001114120	NA	NA
chr1	68962413	68963212	4.24793	5_TSS	-13	-22976	68962799	68939836	-	NM_001114120	NA	NA
chr1	69016813	69018012	6.19937	5_Distal	-54613	-77576	68962799	68939836	-	NM_001114120	NA	NA
chr1	69055613	69056412	4.35755	5_Distal	-93213	-116176	68962799	68939836	-	NM_001114120	NA	NA
chr1	69381413	69382012	3.85137	Gene_Desert	-418913	-441876	68962799	68939836	-	NM_001114120	NA	NA
chr1	69382013	69382612	4.01487	Gene_Desert	-419513	-442476	68962799	68939836	-	NM_001114120	NA	NA
chr1	69959813	69960412	5.20752	Gene_Desert	-265745	-629057	70225857	70589169	+	NM_020794	LRRC7	57554
chr1	70395013	70395412	3.58746	3_Proximal	10208	9212	70385004	70386000	+	NR_023916	NA	NA
chr1	70500013	70500412	3.89232	Intragenic	274355	-88957	70225857	70589169	+	NM_020794	LRRC7	57554
chr1	70670813	70671812	5.60722	5_TSS	-37	-60816	70671275	70610496	-	NM_017768	LRRC40	55631
chr1	70686813	70687612	4.61471	Intragenic	15848	-30471	70671364	70717683	+	NM_004768	SFRS11	9295
chr1	70820013	70821012	4.94756	5_TSS	20	-13191	70820492	70833703	+	NM_001031693	HHLA3	11147
chr1	70876213	70877212	4.424	5_TSS	-242	-28540	70876954	70905252	+	NM_001902	CTH	1491
chr1	70895213	70896012	5.26679	Intragenic	18658	-9640	70876954	70905252	+	NM_001902	CTH	1491
chr1	70923613	70924012	3.5	3_Distal	46858	18560	70876954	70905252	+	NM_001902	CTH	1491
chr1	71546413	71546812	3.66993	5_TSS	133	-17638	71546745	71528974	-	NM_005455	ZRANB2	9406
chr1	71546813	71547212	3.58746	5_TSS	-267	-18038	71546745	71528974	-	NM_005455	ZRANB2	9406
chr1	71956013	71956612	5.96241	Intragenic	791965	-87687	72748277	71868625	-	NM_173808	NEGR1	257194
chr1	72326613	72327212	4.63378	Intragenic	421365	-458287	72748277	71868625	-	NM_173808	NEGR1	257194
chr1	72832013	72832612	4.66695	5_Distal	-84035	-963687	72748277	71868625	-	NM_173808	NEGR1	257194
chr1	73102213	73102812	4.20752	Gene_Desert	-354235	-1233887	72748277	71868625	-	NM_173808	NEGR1	257194
chr1	73649213	73649612	3.58746	Gene_Desert	1014459	842291	74663871	74491703	-	NM_001105659	NA	NA
chr1	74059013	74060012	4.16096	Gene_Desert	604359	432191	74663871	74491703	-	NM_001105659	NA	NA
chr1	74068013	74068812	3.9542	Gene_Desert	595459	423291	74663871	74491703	-	NM_001105659	NA	NA
chr1	74070213	74071012	5.67243	Gene_Desert	593259	421091	74663871	74491703	-	NM_001105659	NA	NA
chr1	74305613	74306212	4.11441	Gene_Desert	357959	185791	74663871	74491703	-	NM_001105659	NA	NA
chr1	74663213	74664212	5.96832	5_TSS	159	-172009	74663871	74491703	-	NM_001105659	NA	NA
chr1	75198613	75199212	4.01487	5_TSS	180	-27738	75199092	75171174	-	NM_001130042	NA	NA
chr1	75437613	75438212	4.98888	Gene_Desert	-156206	-189304	75594118	75627216	+	NM_001001933	LHX8	431707
chr1	75499813	75500612	6.45943	5_Distal	-93906	-127004	75594118	75627216	+	NM_001001933	LHX8	431707
chr1	75731213	75732012	4.75489	Intragenic	345187	-59537	76076799	75672075	-	NM_152697	SLC44A5	204962
chr1	75966213	75966812	3.85137	Intragenic	110287	-298697	76076799	75667815	-	NM_001130058	NA	NA
chr1	76138413	76138812	3.5	5_Distal	-51430	-90741	76190042	76229353	+	NM_000016	ACADM	34
chr1	76190013	76190612	3.90796	5_TSS	270	-39041	76190042	76229353	+	NM_000016	ACADM	34
chr1	76251813	76252212	3.74793	5_TSS	127	-8752	76251885	76260764	+	NM_004582	RABGGTB	5876
chr1	76539813	76540612	4.67243	5_TSS	-176	-502678	76540388	77042890	+	NM_001160011	NA	NA
chr1	76619813	76620612	4.12928	Intragenic	79824	-422678	76540388	77042890	+	NM_001160011	NA	NA
chr1	76658213	76658612	3.5	Intragenic	118024	-384478	76540388	77042890	+	NM_001160011	NA	NA
chr1	76703413	76704412	6.53252	Intragenic	163524	-338978	76540388	77042890	+	NM_001160011	NA	NA
chr1	76719613	76720612	6.08696	Intragenic	179724	-322778	76540388	77042890	+	NM_001160011	NA	NA
chr1	76791613	76792212	3.79248	Intragenic	251524	-250978	76540388	77042890	+	NM_001160011	NA	NA
chr1	76796613	76797212	4.96241	Intragenic	256524	-245978	76540388	77042890	+	NM_001160011	NA	NA
chr1	76809213	76809612	3.66993	Intragenic	269024	-233478	76540388	77042890	+	NM_001160011	NA	NA
chr1	77464213	77464812	4.25191	Intragenic	131327	-65223	77333185	77529735	+	NM_030965	ST6GALNAC5	81849
chr1	77490013	77490812	6.59246	Intragenic	157227	-39323	77333185	77529735	+	NM_030965	ST6GALNAC5	81849
chr1	77684813	77685412	4.45545	5_TSS	20	-130444	77685132	77554668	-	NM_005482	PIGK	10026
chr1	78002413	78003212	4.58496	Intragenic	255071	-22840	77747741	78025652	+	NM_174858	AK5	26289
chr1	78148013	78149812	5.18322	5_TSS	-569	-118722	78148343	78030190	-	NM_015534	ZZZ3	26009
chr1	78224613	78225812	4.40796	5_TSS	325	-63537	78225537	78161675	-	NM_015017	USP33	23032
chr1	78444613	78445612	4.3626	5_TSS	-335	-31520	78444777	78413592	-	NM_003902	FUBP1	8880
chr1	78558213	78558612	3.74793	Intragenic	46824	-44699	78511588	78603111	+	NM_017655	GIPC2	54810
chr1	78567213	78568412	5.0113	Intragenic	56224	-35299	78511588	78603111	+	NM_017655	GIPC2	54810
chr1	78576213	78576612	3.58746	Intragenic	64824	-26699	78511588	78603111	+	NM_017655	GIPC2	54810
chr1	78622813	78623212	4.20044	5_Distal	-72270	-212133	78695282	78835145	+	NR_027310	NA	NA
chr1	79083213	79083612	3.74793	5_Proximal	-2675	-28416	79086087	79111828	+	NM_006820	IFI44L	10964
chr1	79115413	79115612	4.58496	5_TSS	36	-14249	79115476	79129761	+	NM_006417	IFI44	10561
chr1	79148613	79149212	4.41697	3_Distal	33436	19151	79115476	79129761	+	NM_006417	IFI44	10561
chr1	79297213	79298012	4.35755	3_Distal	174883	57838	79472495	79355450	-	NM_022159	NA	NA
chr1	79545413	79545812	3.66993	5_Distal	-73117	-190162	79472495	79355450	-	NM_022159	NA	NA
chr1	79658813	79659812	6.08696	Gene_Desert	-186817	-303862	79472495	79355450	-	NM_022159	NA	NA
chr1	79788813	79789212	3.58746	Gene_Desert	-316517	-433562	79472495	79355450	-	NM_022159	NA	NA
chr1	80395213	80395612	3.58746	Gene_Desert	-922917	-1039962	79472495	79355450	-	NM_022159	NA	NA
chr1	80910613	80911212	4.29498	Gene_Desert	-1355169	-1547194	82266081	82458106	+	NM_012302	LPHN2	23266
chr1	80996813	80997412	5.87994	Gene_Desert	-1268969	-1460994	82266081	82458106	+	NM_012302	LPHN2	23266
chr1	81000213	81001212	6.34683	Gene_Desert	-1265369	-1457394	82266081	82458106	+	NM_012302	LPHN2	23266
chr1	81640613	81641012	3.95943	Gene_Desert	-625269	-817294	82266081	82458106	+	NM_012302	LPHN2	23266
chr1	82016413	82017012	3.85137	Gene_Desert	-249369	-441394	82266081	82458106	+	NM_012302	LPHN2	23266
chr1	82342613	82343212	4.25191	Intragenic	76831	-115194	82266081	82458106	+	NM_012302	LPHN2	23266
chr1	82951213	82951612	3.5	Gene_Desert	685331	493306	82266081	82458106	+	NM_012302	LPHN2	23266
chr1	83030613	83031812	6.87243	Gene_Desert	765131	573106	82266081	82458106	+	NM_012302	LPHN2	23266
chr1	83089213	83089612	3.82193	Gene_Desert	823331	631306	82266081	82458106	+	NM_012302	LPHN2	23266
chr1	83097613	83098412	6.15987	Gene_Desert	831931	639906	82266081	82458106	+	NM_012302	LPHN2	23266
chr1	84103213	84103612	3.95943	Gene_Desert	361421	231646	84464833	84335058	-	NM_024686	TTLL7	79739
chr1	84464413	84465412	5.93707	5_TSS	-79	-129854	84464833	84335058	-	NM_024686	TTLL7	79739
chr1	84543013	84544412	4.68379	5_TSS	-32	-160467	84543744	84704179	+	NM_002731	PRKACB	5567
chr1	84555013	84555612	4.0655	Intragenic	11568	-148867	84543744	84704179	+	NM_002731	PRKACB	5567
chr1	84569013	84569412	3.5	Intragenic	25468	-134967	84543744	84704179	+	NM_002731	PRKACB	5567
chr1	84609813	84610212	3.58746	5_TSS	61	-94167	84609951	84704179	+	NM_182948	PRKACB	5567
chr1	84610813	84611412	4.52945	Intragenic	67368	-59865	84543744	84670977	+	NM_207578	PRKACB	5567
chr1	84611813	84613012	6.37994	Intragenic	68668	-58565	84543744	84670977	+	NM_207578	PRKACB	5567
chr1	84618013	84618812	4.93074	Intragenic	74668	-52565	84543744	84670977	+	NM_207578	PRKACB	5567
chr1	84621413	84623012	7.05459	Intragenic	78468	-48765	84543744	84670977	+	NM_207578	PRKACB	5567
chr1	84625213	84626012	6.21917	Intragenic	81868	-45365	84543744	84670977	+	NM_207578	PRKACB	5567
chr1	84627813	84628412	4.16172	Intragenic	84368	-42865	84543744	84670977	+	NM_207578	PRKACB	5567
chr1	84632213	84632612	3.58746	Intragenic	88668	-38565	84543744	84670977	+	NM_207578	PRKACB	5567
chr1	84633813	84635012	4.72989	Intragenic	90668	-36565	84543744	84670977	+	NM_207578	PRKACB	5567
chr1	84639613	84640412	6.92481	Intragenic	96268	-30965	84543744	84670977	+	NM_207578	PRKACB	5567
chr1	84680213	84680612	3.89232	3_Proximal	136668	9435	84543744	84670977	+	NM_207578	PRKACB	5567
chr1	84713013	84713812	5.47573	3_Proximal	169668	9233	84543744	84704179	+	NM_002731	PRKACB	5567
chr1	84719413	84720412	6.90513	5_Distal	-44136	-96568	84764048	84816480	+	NM_001010971	SAMD13	148418
chr1	84737013	84738012	6.84466	5_Distal	-26536	-78968	84764048	84816480	+	NM_001010971	SAMD13	148418
chr1	84754813	84755412	3.79248	5_Proximal	-8936	-61368	84764048	84816480	+	NM_001010971	SAMD13	148418
chr1	84763813	84765212	5.71526	5_TSS	464	-51968	84764048	84816480	+	NM_001010971	SAMD13	148418
chr1	84765213	84766012	5.40939	Intragenic	1564	-50868	84764048	84816480	+	NM_001010971	SAMD13	148418
chr1	84768013	84769412	5.58501	5_TSS	379	-47768	84768333	84816480	+	NM_001134664	NA	NA
chr1	84785213	84786012	6.19967	Intragenic	21564	-30868	84764048	84816480	+	NM_001010971	SAMD13	148418
chr1	84813413	84814612	6.04737	Intragenic	49964	-2468	84764048	84816480	+	NM_001010971	SAMD13	148418
chr1	84816013	84816812	5.20945	Intragenic	52364	-68	84764048	84816480	+	NM_001010971	SAMD13	148418
chr1	84819213	84820212	5.68453	3_Proximal	55664	3232	84764048	84816480	+	NM_001010971	SAMD13	148418
chr1	84830813	84832212	7.77872	Intragenic	32064	-865	84863576	84830647	-	NR_003927	NA	NA
chr1	84853213	84854012	4	Intragenic	9964	-22965	84863576	84830647	-	NR_003927	NA	NA
chr1	84855613	84856412	6.05528	5_Proximal	-8202	-24679	84864214	84880691	+	NM_021233	DNASE2B	58511
chr1	84867613	84868212	3.90796	Intragenic	3698	-12779	84864214	84880691	+	NM_021233	DNASE2B	58511
chr1	84872013	84872412	3.5	5_Proximal	-1821	-8479	84874033	84880691	+	NM_058248	DNASE2B	58511
chr1	84892813	84893812	5.2653	3_Distal	19279	12621	84874033	84880691	+	NM_058248	DNASE2B	58511
chr1	84893813	84894212	3.95943	3_Distal	19979	13321	84874033	84880691	+	NM_058248	DNASE2B	58511
chr1	84899413	84899812	3.58746	3_Distal	25579	18921	84874033	84880691	+	NM_058248	DNASE2B	58511
chr1	84900013	84900612	4.0655	3_Distal	26279	19621	84874033	84880691	+	NM_058248	DNASE2B	58511
chr1	84901413	84901812	3.5	3_Distal	27579	20921	84874033	84880691	+	NM_058248	DNASE2B	58511
chr1	84944813	84945612	4.24793	5_TSS	293	-18820	84944919	84964032	+	NM_025065	RPF1	80135
chr1	84971413	84972812	5.19624	5_TSS	139	-59763	84971973	85031875	+	NM_001081472	NA	NA
chr1	85036213	85036612	3.5	3_Proximal	64439	4537	84971973	85031875	+	NM_001081472	NA	NA
chr1	85064013	85064612	3.90796	5_Distal	-24149	-45509	85040163	85018803	-	NM_004388	CTBS	1486
chr1	85064813	85065412	3.79248	5_Distal	-24949	-46309	85040163	85018803	-	NM_004388	CTBS	1486
chr1	85069213	85070612	6.20365	5_Distal	-29749	-51109	85040163	85018803	-	NM_004388	CTBS	1486
chr1	85085013	85085412	3.82193	3_Proximal	15491	8700	85100703	85093912	-	NR_027379	NA	NA
chr1	85086213	85087012	4.55459	3_Proximal	14091	7300	85100703	85093912	-	NR_027379	NA	NA
chr1	85155613	85156812	4.77361	5_TSS	-32	-46615	85156180	85109597	-	NM_014021	SSX2IP	117178
chr1	85219013	85219612	4.20752	5_Distal	-63132	-109715	85156180	85109597	-	NM_014021	SSX2IP	117178
chr1	85237613	85238412	4.12928	5_Distal	-81832	-128415	85156180	85109597	-	NM_014021	SSX2IP	117178
chr1	85248013	85248612	3.96241	5_Distal	-92132	-138715	85156180	85109597	-	NM_014021	SSX2IP	117178
chr1	85358413	85359612	5.4757	5_TSS	-116	-79927	85358896	85279085	-	NM_012152	LPAR3	23566
chr1	85411613	85412212	4.41697	Intragenic	50884	-20646	85462796	85391266	-	NM_153259	MCOLN2	255231
chr1	85513813	85514612	4.80735	5_TSS	-43	-30447	85514169	85483765	-	NM_018298	MCOLN3	55283
chr1	85516213	85517012	4.78136	5_Proximal	-2443	-32847	85514169	85483765	-	NM_018298	MCOLN3	55283
chr1	85524413	85525012	4.16172	5_Proximal	-3280	-74108	85527992	85598820	+	NM_145172	WDR63	126820
chr1	85665813	85668012	5.84771	5_TSS	-184	-43556	85666728	85623356	-	NM_032184	NA	NA
chr1	85742013	85742812	4.67243	Intragenic	1171	-10952	85743583	85731460	-	NM_003921	BCL10	8915
chr1	85744413	85745012	3.79248	5_Proximal	-1129	-13252	85743583	85731460	-	NM_003921	BCL10	8915
chr1	85755013	85755612	3.85137	5_Distal	-11729	-23852	85743583	85731460	-	NM_003921	BCL10	8915
chr1	85763413	85764412	4.9265	5_Distal	-20329	-32452	85743583	85731460	-	NM_003921	BCL10	8915
chr1	85774013	85774412	3.74793	3_Proximal	269834	9956	86044046	85784168	-	NM_001134445	NA	NA
chr1	85786213	85786812	3.79248	Intragenic	257534	-2344	86044046	85784168	-	NM_001134445	NA	NA
chr1	85794413	85795212	6.76818	Intragenic	249234	-10644	86044046	85784168	-	NM_001134445	NA	NA
chr1	85804813	85805212	3.82193	Intragenic	239034	-20844	86044046	85784168	-	NM_001134445	NA	NA
chr1	85929013	85929412	3.5	Intragenic	1677	-145044	85930889	85784168	-	NM_012137	DDAH1	23576
chr1	85930013	85931412	5.69435	5_TSS	177	-146544	85930889	85784168	-	NM_012137	DDAH1	23576
chr1	85992813	85993212	3.5	Intragenic	51034	-208844	86044046	85784168	-	NM_001134445	NA	NA
chr1	86021613	86022612	4.56696	Intragenic	21934	-237944	86044046	85784168	-	NM_001134445	NA	NA
chr1	86042013	86043212	5.43544	5_Proximal	-3831	-7034	86046443	86049646	+	NM_001554	CYR61	3491
chr1	86045813	86047412	5.25489	5_TSS	169	-3034	86046443	86049646	+	NM_001554	CYR61	3491
chr1	86072813	86073412	4.20752	3_Distal	26669	23466	86046443	86049646	+	NM_001554	CYR61	3491
chr1	86173813	86174812	4.29847	5_TSS	-211	-55821	86174101	86118491	-	NM_017953	ZNHIT6	54680
chr1	86288213	86288612	3.66993	Intragenic	333709	-93495	86622121	86194917	-	NM_152890	COL24A1	255631
chr1	86315813	86316612	5.49185	Intragenic	305909	-121295	86622121	86194917	-	NM_152890	COL24A1	255631
chr1	86861413	86862212	4.39232	5_TSS	191	-47392	86862003	86814420	-	NM_001007022	ODF2L	57489
chr1	86981213	86981612	3.66993	5_Distal	-31346	-65018	87012758	87046430	+	NM_012128	CLCA4	22802
chr1	87170013	87171212	5.16695	5_TSS	356	-43254	87170256	87213866	+	NM_016009	SH3GLB1	51100
chr1	87239813	87240812	5.46839	3_Distal	70056	26446	87170256	87213866	+	NM_016009	SH3GLB1	51100
chr1	87246413	87247212	4.35755	3_Distal	76556	32946	87170256	87213866	+	NM_016009	SH3GLB1	51100
chr1	87379613	87381612	5.99725	5_TSS	278	-183512	87380334	87564124	+	NM_001134492	NA	NA
chr1	87793813	87795212	5.73587	5_TSS	362	-20091	87794150	87814603	+	NM_006769	LMO4	8543
chr1	87797213	87797812	3.79248	Intragenic	3362	-17091	87794150	87814603	+	NM_006769	LMO4	8543
chr1	87800813	87801812	4.23135	Intragenic	7162	-13291	87794150	87814603	+	NM_006769	LMO4	8543
chr1	87869813	87870412	4.45545	3_Distal	75962	55509	87794150	87814603	+	NM_006769	LMO4	8543
chr1	87929613	87930212	4.11441	Gene_Desert	135762	115309	87794150	87814603	+	NM_006769	LMO4	8543
chr1	88260813	88261212	3.5	Gene_Desert	466862	446409	87794150	87814603	+	NM_006769	LMO4	8543
chr1	88271613	88272212	4.3368	Gene_Desert	477762	457309	87794150	87814603	+	NM_006769	LMO4	8543
chr1	88419413	88419812	3.5	Gene_Desert	625462	605009	87794150	87814603	+	NM_006769	LMO4	8543
chr1	88641213	88642012	5.50779	Gene_Desert	-508309	-660325	89149921	89301937	+	NM_006256	PKN2	5586
chr1	88646213	88646612	4.30735	Gene_Desert	-503509	-655525	89149921	89301937	+	NM_006256	PKN2	5586
chr1	88793213	88794012	5.91886	Gene_Desert	-356309	-508325	89149921	89301937	+	NM_006256	PKN2	5586
chr1	88928213	88928612	3.74793	Gene_Desert	-221509	-373525	89149921	89301937	+	NM_006256	PKN2	5586
chr1	89078413	89079012	4.11441	5_Distal	-71209	-223225	89149921	89301937	+	NM_006256	PKN2	5586
chr1	89149413	89150212	4.78136	5_TSS	-109	-152125	89149921	89301937	+	NM_006256	PKN2	5586
chr1	89150213	89151012	4.04439	5_TSS	691	-151325	89149921	89301937	+	NM_006256	PKN2	5586
chr1	89163813	89164412	4.20752	Intragenic	14191	-137825	89149921	89301937	+	NM_006256	PKN2	5586
chr1	89356813	89358212	5.18129	5_TSS	-211	-39191	89357301	89318321	-	NM_001514	GTF2B	2959
chr1	89450613	89452012	4.84425	Intragenic	7331	-49857	89458643	89401455	-	NM_001008661	CCBL2	56267
chr1	89458013	89459212	5.5655	5_TSS	31	-57157	89458643	89401455	-	NM_001008661	CCBL2	56267
chr1	89727613	89728012	3.74793	Intragenic	10732	-3177	89738544	89724635	-	NM_001134486	NA	NA
chr1	89989613	89991412	5.22239	5_TSS	116	-72906	89990396	90063418	+	NM_001134476	NA	NA
chr1	90098013	90099212	4.66172	5_TSS	-31	-86481	90098643	90185093	+	NM_032270	LRRC8C	84230
chr1	90099213	90099612	3.5	5_TSS	769	-85681	90098643	90185093	+	NM_032270	LRRC8C	84230
chr1	90228613	90229012	3.5	5_Distal	-57760	-173175	90286572	90401987	+	NM_001134479	NA	NA
chr1	90286213	90287212	4.29847	5_TSS	140	-115275	90286572	90401987	+	NM_001134479	NA	NA
chr1	90308613	90309412	5.42626	Intragenic	22440	-92975	90286572	90401987	+	NM_001134479	NA	NA
chr1	90331613	90332012	5.11471	Intragenic	45240	-70175	90286572	90401987	+	NM_001134479	NA	NA
chr1	90460213	90461412	5.4757	5_TSS	135	-11187	90460677	90471999	+	NM_182975	ZNF326	284695
chr1	90868613	90869212	5.20752	Gene_Desert	313882	308667	91182794	91177579	-	NM_020063	BARHL2	343472
chr1	91287013	91287612	4.85137	3_Distal	199718	93547	91487030	91380859	-	NM_016620	ZNF644	84146
chr1	91486813	91488212	5.05575	5_TSS	159	-106653	91487671	91380859	-	NM_032186	ZNF644	84146
chr1	91852413	91853212	7.19476	Intragenic	17614	-126489	91870426	91726323	-	NM_001017975	HFM1	164045
chr1	91869813	91870612	4.2854	5_TSS	214	-143889	91870426	91726323	-	NM_001017975	HFM1	164045
chr1	91966213	91967412	5.21531	5_TSS	409	-24508	91966403	91991320	+	NM_001134419	NA	NA
chr1	92197813	92198612	5.04439	Intragenic	153575	-52311	92351787	92145901	-	NM_003243	TGFBR3	7049
chr1	92343813	92344412	3.79248	Intragenic	7675	-198211	92351787	92145901	-	NM_003243	TGFBR3	7049
chr1	92348813	92349612	4.35755	Intragenic	2575	-203311	92351787	92145901	-	NM_003243	TGFBR3	7049
chr1	92351213	92352412	5.15046	5_TSS	-25	-205911	92351787	92145901	-	NM_003243	TGFBR3	7049
chr1	92356413	92357012	4.11441	5_Proximal	-4925	-210811	92351787	92145901	-	NM_003243	TGFBR3	7049
chr1	92495413	92496212	5.06609	5_TSS	280	-33281	92495532	92529093	+	NM_173567	EPHX4	253152
chr1	92545613	92546212	3.90796	5_TSS	51	-67483	92545861	92613395	+	NM_183242	BTBD8	284697
chr1	92625413	92625812	3.5	5_Proximal	-6996	-24667	92632608	92650279	+	NM_015237	NA	NA
chr1	92764013	92764812	4.45943	5_TSS	154	-52456	92764566	92711956	-	NM_053274	GLMN	11146
chr1	92951013	92952012	5.00896	5_TSS	116	-11194	92951628	92940318	-	NM_001127216	NA	NA
chr1	92952213	92952612	3.5	5_TSS	21	-12094	92952433	92940318	-	NM_005263	GFI1	2672
chr1	93250213	93251412	4.97431	Intragenic	7149	-276558	93257961	92974254	-	NM_005665	EVI5	7813
chr1	93270413	93270812	3.5	5_Distal	-12651	-296358	93257961	92974254	-	NM_005665	EVI5	7813
chr1	93297213	93298212	5.06785	5_TSS	119	-9768	93297593	93307480	+	NM_000969	RPL5	6125
chr1	93324213	93324612	3.74793	Intragenic	102667	-16692	93427079	93307720	-	NM_001006605	FAM69A	388650
chr1	93416613	93417212	5.58256	Intragenic	10167	-109192	93427079	93307720	-	NM_001006605	FAM69A	388650
chr1	93426013	93426612	3.79248	5_TSS	767	-118592	93427079	93307720	-	NM_001006605	FAM69A	388650
chr1	93427013	93427412	3.58746	5_TSS	-133	-119492	93427079	93307720	-	NM_001006605	FAM69A	388650
chr1	93544213	93545212	7.2611	5_TSS	-79	-59924	93544791	93604636	+	NM_001164391	NA	NA
chr1	93545413	93545812	3.58746	5_TSS	821	-59024	93544791	93604636	+	NM_001164391	NA	NA
chr1	93645813	93646612	4.9542	5_TSS	34	-28802	93646246	93617410	-	NM_016040	TMED5	50999
chr1	93811013	93812012	5.12444	5_TSS	35	-16634	93811477	93828146	+	NM_001938	DR1	1810
chr1	93812013	93812612	4.49292	5_TSS	835	-15834	93811477	93828146	+	NM_001938	DR1	1810
chr1	93905613	93906412	5.61471	5_Proximal	-7826	-114204	93913838	94020216	+	NM_001024948	FNBP1L	54874
chr1	93907813	93908212	3.5	5_Proximal	-5826	-112204	93913838	94020216	+	NM_001024948	FNBP1L	54874
chr1	93912413	93913012	5.01487	5_Proximal	-1126	-107504	93913838	94020216	+	NM_001024948	FNBP1L	54874
chr1	93913413	93915212	5.43741	5_TSS	474	-105904	93913838	94020216	+	NM_001024948	FNBP1L	54874
chr1	94081013	94081612	4.52945	Intragenic	66073	-53962	94147385	94027350	-	NM_003567	BCAR3	8412
chr1	94087613	94088212	3.90796	Intragenic	59473	-60562	94147385	94027350	-	NM_003567	BCAR3	8412
chr1	94129013	94129412	3.66993	Intragenic	18173	-101862	94147385	94027350	-	NM_003567	BCAR3	8412
chr1	94130213	94130812	3.79248	Intragenic	16873	-103162	94147385	94027350	-	NM_003567	BCAR3	8412
chr1	94132213	94133012	5.58496	Intragenic	14773	-105262	94147385	94027350	-	NM_003567	BCAR3	8412
chr1	94135613	94136212	5.22989	Intragenic	11473	-108562	94147385	94027350	-	NM_003567	BCAR3	8412
chr1	94137613	94138412	4.67243	Intragenic	9373	-110662	94147385	94027350	-	NM_003567	BCAR3	8412
chr1	94146213	94147812	5.55528	5_TSS	373	-119662	94147385	94027350	-	NM_003567	BCAR3	8412
chr1	94158413	94159412	5.59392	5_Distal	-11527	-131562	94147385	94027350	-	NM_003567	BCAR3	8412
chr1	94159613	94160212	4.11441	5_Distal	-12527	-132562	94147385	94027350	-	NM_003567	BCAR3	8412
chr1	94167013	94167612	4.66695	5_Distal	-19927	-139962	94147385	94027350	-	NM_003567	BCAR3	8412
chr1	94186413	94187012	4.29498	5_Distal	-39327	-159362	94147385	94027350	-	NM_003567	BCAR3	8412
chr1	94203613	94204412	4.16993	5_Distal	-56627	-176662	94147385	94027350	-	NM_003567	BCAR3	8412
chr1	94245013	94245812	4.58496	5_Distal	-98027	-218062	94147385	94027350	-	NM_003567	BCAR3	8412
chr1	94279213	94280212	6.37042	3_Distal	65030	55625	94344742	94335337	-	NM_014597	DNTTIP2	30836
chr1	94311213	94314012	5.85121	3_Distal	32130	22725	94344742	94335337	-	NM_014597	DNTTIP2	30836
chr1	94344413	94345212	4.49185	5_TSS	-70	-9475	94344742	94335337	-	NM_014597	DNTTIP2	30836
chr1	94374213	94374612	3.82193	5_TSS	600	-21823	94375012	94352589	-	NM_002061	GCLM	2730
chr1	94374813	94375612	5.02237	5_TSS	-200	-22623	94375012	94352589	-	NM_002061	GCLM	2730
chr1	94496613	94497212	4.25191	Intragenic	89793	-38517	94586705	94458395	-	NM_000350	ABCA4	24
chr1	94499213	94499812	4.25191	Intragenic	87193	-41117	94586705	94458395	-	NM_000350	ABCA4	24
chr1	94509813	94510412	4.16172	Intragenic	76593	-51717	94586705	94458395	-	NM_000350	ABCA4	24
chr1	94511013	94511812	4.78136	Intragenic	75293	-53017	94586705	94458395	-	NM_000350	ABCA4	24
chr1	94528813	94529612	4.93074	Intragenic	57493	-70817	94586705	94458395	-	NM_000350	ABCA4	24
chr1	94532613	94533012	3.5	Intragenic	53893	-74417	94586705	94458395	-	NM_000350	ABCA4	24
chr1	94533413	94535812	7.79248	Intragenic	52093	-76217	94586705	94458395	-	NM_000350	ABCA4	24
chr1	94547213	94548012	3.9542	Intragenic	39093	-89217	94586705	94458395	-	NM_000350	ABCA4	24
chr1	94566413	94567212	4.52356	Intragenic	19893	-108417	94586705	94458395	-	NM_000350	ABCA4	24
chr1	94586813	94587612	5.10852	5_TSS	-507	-128817	94586705	94458395	-	NM_000350	ABCA4	24
chr1	94702413	94703812	5.24018	5_TSS	195	-68649	94703307	94634463	-	NM_004815	ARHGAP29	9411
chr1	94705213	94705612	3.66993	5_Proximal	-2105	-70949	94703307	94634463	-	NM_004815	ARHGAP29	9411
chr1	94712213	94714012	6.70966	5_Proximal	-9805	-78649	94703307	94634463	-	NM_004815	ARHGAP29	9411
chr1	94730013	94731012	4.29847	5_Distal	-27205	-96049	94703307	94634463	-	NM_004815	ARHGAP29	9411
chr1	94736213	94736812	4.0655	5_Distal	-33205	-102049	94703307	94634463	-	NM_004815	ARHGAP29	9411
chr1	94737013	94738412	4.80578	5_Distal	-34405	-103249	94703307	94634463	-	NM_004815	ARHGAP29	9411
chr1	94744413	94744812	3.5	5_Distal	-41305	-110149	94703307	94634463	-	NM_004815	ARHGAP29	9411
chr1	94746613	94747812	7.53089	5_Distal	-43905	-112749	94703307	94634463	-	NM_004815	ARHGAP29	9411
chr1	94750613	94751412	5.53916	5_Distal	-47705	-116549	94703307	94634463	-	NM_004815	ARHGAP29	9411
chr1	94752213	94753012	4.61471	5_Distal	-49305	-118149	94703307	94634463	-	NM_004815	ARHGAP29	9411
chr1	94764213	94764812	4.3368	5_Distal	-61205	-130049	94703307	94634463	-	NM_004815	ARHGAP29	9411
chr1	94765413	94767612	6.39441	5_Distal	-63205	-132049	94703307	94634463	-	NM_004815	ARHGAP29	9411
chr1	94774613	94775412	4.24793	5_Distal	-71705	-140549	94703307	94634463	-	NM_004815	ARHGAP29	9411
chr1	94775413	94776812	7.4101	5_Distal	-72805	-141649	94703307	94634463	-	NM_004815	ARHGAP29	9411
chr1	94778213	94778612	3.66993	5_Distal	-75105	-143949	94703307	94634463	-	NM_004815	ARHGAP29	9411
chr1	94781813	94782412	4.01487	5_Distal	-78805	-147649	94703307	94634463	-	NM_004815	ARHGAP29	9411
chr1	94782813	94783812	4.16096	5_Distal	-80005	-148849	94703307	94634463	-	NM_004815	ARHGAP29	9411
chr1	94788213	94789012	4.85798	5_Distal	-85305	-154149	94703307	94634463	-	NM_004815	ARHGAP29	9411
chr1	94789013	94790212	5.44899	5_Distal	-86305	-155149	94703307	94634463	-	NM_004815	ARHGAP29	9411
chr1	94790813	94792412	5.91785	5_Distal	-88305	-157149	94703307	94634463	-	NM_004815	ARHGAP29	9411
chr1	94792613	94793412	6.04439	5_Distal	-89705	-158549	94703307	94634463	-	NM_004815	ARHGAP29	9411
chr1	94795413	94796012	3.90796	5_Distal	-88220	-148547	94883932	94944259	+	NM_001122674	NA	NA
chr1	94797613	94798212	4.01487	5_Distal	-86020	-146347	94883932	94944259	+	NM_001122674	NA	NA
chr1	94798413	94799212	4.35755	5_Distal	-85120	-145447	94883932	94944259	+	NM_001122674	NA	NA
chr1	94883213	94885012	5.44846	5_TSS	180	-60147	94883932	94944259	+	NM_001122674	NA	NA
chr1	95007013	95008012	4.33089	5_TSS	-141	-12781	95007371	94994731	-	NM_001993	F3	2152
chr1	95045213	95046412	5.82646	5_Distal	-38441	-51081	95007371	94994731	-	NM_001993	F3	2152
chr1	95070613	95072012	7.1316	5_Distal	-63941	-76581	95007371	94994731	-	NM_001993	F3	2152
chr1	95083013	95083412	3.66993	5_Distal	-75841	-88481	95007371	94994731	-	NM_001993	F3	2152
chr1	95086813	95087612	5.14975	5_Distal	-79841	-92481	95007371	94994731	-	NM_001993	F3	2152
chr1	95088413	95088812	3.95943	5_Distal	-81241	-93881	95007371	94994731	-	NM_001993	F3	2152
chr1	95109213	95109812	4.45545	Gene_Desert	-102141	-114781	95007371	94994731	-	NM_001993	F3	2152
chr1	95111613	95112212	4.45545	Gene_Desert	-104541	-117181	95007371	94994731	-	NM_001993	F3	2152
chr1	95113613	95114212	3.96241	Gene_Desert	-106541	-119181	95007371	94994731	-	NM_001993	F3	2152
chr1	95119013	95119412	3.5	Gene_Desert	-111841	-124481	95007371	94994731	-	NM_001993	F3	2152
chr1	95119413	95120612	4.63826	Gene_Desert	-112641	-125281	95007371	94994731	-	NM_001993	F3	2152
chr1	95122213	95122812	4.45545	Gene_Desert	-115141	-127781	95007371	94994731	-	NM_001993	F3	2152
chr1	95123213	95124212	5.12444	Gene_Desert	-116341	-128981	95007371	94994731	-	NM_001993	F3	2152
chr1	95154213	95154612	3.82193	Gene_Desert	-131488	-206389	95285900	95360801	+	NM_001114106	NA	NA
chr1	95167813	95168212	3.66993	Gene_Desert	-117888	-192789	95285900	95360801	+	NM_001114106	NA	NA
chr1	95179213	95179812	4.45545	Gene_Desert	-106388	-181289	95285900	95360801	+	NM_001114106	NA	NA
chr1	95193413	95194012	4.20752	5_Distal	-92188	-167089	95285900	95360801	+	NM_001114106	NA	NA
chr1	95200413	95201812	4.59632	5_Distal	-84788	-159689	95285900	95360801	+	NM_001114106	NA	NA
chr1	95202813	95203612	5.58496	5_Distal	-82688	-157589	95285900	95360801	+	NM_001114106	NA	NA
chr1	95221213	95221812	4.29498	5_Distal	-64388	-139289	95285900	95360801	+	NM_001114106	NA	NA
chr1	95263413	95264412	4.424	5_Distal	-21988	-96889	95285900	95360801	+	NM_001114106	NA	NA
chr1	95267413	95268412	4.64639	5_Distal	-17988	-92889	95285900	95360801	+	NM_001114106	NA	NA
chr1	95320013	95320412	3.58746	Intragenic	34312	-40589	95285900	95360801	+	NM_001114106	NA	NA
chr1	95329413	95330012	3.79248	Intragenic	43812	-31089	95285900	95360801	+	NM_001114106	NA	NA
chr1	95391813	95393212	5.18129	5_TSS	223	-30004	95392735	95362508	-	NM_001839	CNN3	1266
chr1	95508813	95509412	4.20752	Intragenic	29395	-60834	95538507	95448278	-	NM_144988	ALG14	199857
chr1	95538213	95539012	4.08746	5_TSS	-105	-90334	95538507	95448278	-	NM_144988	ALG14	199857
chr1	95582213	95583812	5.28136	5_TSS	119	-80147	95582893	95663159	+	NM_152487	TMEM56	148534
chr1	95699213	95700212	5.04849	5_TSS	2	-13061	95699710	95712773	+	NM_001128142	NA	NA
chr1	95849813	95850812	6.75193	Gene_Desert	150602	137539	95699710	95712773	+	NM_001128142	NA	NA
chr1	96377213	96378012	4.24793	Gene_Desert	677902	664839	95699710	95712773	+	NM_001128142	NA	NA
chr1	96699613	96700212	5.04041	Gene_Desert	-487262	-580687	97187174	97280599	+	NM_021190	PTBP2	58155
chr1	96828013	96828812	5.39232	Gene_Desert	-358762	-452187	97187174	97280599	+	NM_021190	PTBP2	58155
chr1	97187613	97188012	3.58746	5_TSS	638	-92787	97187174	97280599	+	NM_021190	PTBP2	58155
chr1	97311013	97311412	4.40689	3_Distal	124038	30613	97187174	97280599	+	NM_021190	PTBP2	58155
chr1	97991213	97991612	3.95943	Intragenic	395203	-448111	98386615	97543301	-	NM_000110	DPYD	1806
chr1	98097613	98098012	3.82193	Intragenic	288803	-554511	98386615	97543301	-	NM_000110	DPYD	1806
chr1	98386413	98387212	4.88264	5_TSS	-197	-843511	98386615	97543301	-	NM_000110	DPYD	1806
chr1	98646613	98647012	3.5	Gene_Desert	-260197	-1103511	98386615	97543301	-	NM_000110	DPYD	1806
chr1	98670813	98671212	3.66993	Gene_Desert	-284397	-1127711	98386615	97543301	-	NM_000110	DPYD	1806
chr1	98781813	98782212	4.02356	Gene_Desert	-345223	-444042	99127235	99226054	+	NM_015976	SNX7	51375
chr1	98789213	98790212	4.69702	Gene_Desert	-337523	-436342	99127235	99226054	+	NM_015976	SNX7	51375
chr1	98791413	98792012	4.73108	Gene_Desert	-335523	-434342	99127235	99226054	+	NM_015976	SNX7	51375
chr1	98834613	98835212	4.16172	Gene_Desert	-292323	-391142	99127235	99226054	+	NM_015976	SNX7	51375
chr1	98895413	98896012	3.79248	Gene_Desert	-231523	-330342	99127235	99226054	+	NM_015976	SNX7	51375
chr1	98924013	98924412	3.66993	Gene_Desert	-203023	-301842	99127235	99226054	+	NM_015976	SNX7	51375
chr1	98954613	98955012	3.66993	Gene_Desert	-172423	-271242	99127235	99226054	+	NM_015976	SNX7	51375
chr1	99127013	99128012	4.19659	5_TSS	277	-98542	99127235	99226054	+	NM_015976	SNX7	51375
chr1	99337013	99337412	3.82193	3_Distal	133237	18590	99470449	99355802	-	NM_001010861	LPPR5	163404
chr1	100315413	100316012	4.37744	5_TSS	73	-73867	100315639	100389579	+	NM_000642	AGL	178
chr1	100435213	100436212	5.19659	5_TSS	173	-53294	100435539	100489006	+	NM_012243	SLC35A3	23443
chr1	100503213	100504812	5.15821	5_TSS	224	-44915	100503788	100548927	+	NM_033055	HIAT1	64645
chr1	100598013	100599012	6.28198	5_TSS	-1	-49409	100598511	100549103	-	NM_194292	SASS6	163786
chr1	100731213	100732412	5.16695	5_TSS	99	-26511	100731713	100758323	+	NM_001130841	NA	NA
chr1	100816613	100818212	5.66993	5_TSS	-610	-168420	100818022	100985832	+	NM_003672	CDC14A	8556
chr1	100929213	100929612	3.66993	Intragenic	111390	-21513	100818022	100950925	+	NM_033313	CDC14A	8556
chr1	101326013	101326612	4.76211	3_Distal	34106	11628	101360418	101337940	-	NM_001033025	EXTL2	2135
chr1	101360013	101361012	4.69702	5_TSS	-94	-22572	101360418	101337940	-	NM_001033025	EXTL2	2135
chr1	101361413	101362012	3.96241	5_TSS	79	-85599	101361633	101447311	+	NM_133496	SLC30A7	148867
chr1	101491013	101492012	4.98878	5_TSS	-150	-36333	101491362	101455179	-	NM_001077394	NA	NA
chr1	101723413	101724012	4.01487	3_Distal	21408	16636	101702304	101707076	+	NM_001400	S1PR1	1901
chr1	101754013	101754612	4.11441	3_Distal	52008	47236	101702304	101707076	+	NM_001400	S1PR1	1901
chr1	101760613	101761212	4.20752	3_Distal	58608	53836	101702304	101707076	+	NM_001400	S1PR1	1901
chr1	101775013	101775412	3.74793	3_Distal	72908	68136	101702304	101707076	+	NM_001400	S1PR1	1901
chr1	101847613	101848212	5.37744	Gene_Desert	145608	140836	101702304	101707076	+	NM_001400	S1PR1	1901
chr1	102246813	102247612	4.97728	3_Distal	215578	20914	102462790	102268126	-	NM_058170	OLFM3	118427
chr1	102315013	102315412	3.5	Intragenic	147578	-47086	102462790	102268126	-	NM_058170	OLFM3	118427
chr1	103241613	103242212	4.41697	Gene_Desert	332140	100111	103574052	103342023	-	NM_001854	COL11A1	1301
chr1	103345013	103345612	5.01487	Intragenic	228740	-3289	103574052	103342023	-	NM_001854	COL11A1	1301
chr1	104068213	104069012	4.32193	5_TSS	35	-29245	104068577	104097857	+	NM_017619	RNPC3	55599
chr1	104642678	104643277	3.96241	Gene_Desert	350699	341667	104292278	104301310	+	NM_001008221	AMY1A	276
chr1	104738078	104738477	3.58746	Gene_Desert	445999	436967	104292278	104301310	+	NM_001008221	AMY1A	276
chr1	106041478	106041877	3.5	Gene_Desert	-1557589	-1560230	107599266	107601907	+	NM_018137	PRMT6	55170
chr1	106774678	106775077	3.5	Gene_Desert	-824389	-827030	107599266	107601907	+	NM_018137	PRMT6	55170
chr1	107163078	107163477	3.5	Gene_Desert	-435989	-438630	107599266	107601907	+	NM_018137	PRMT6	55170
chr1	107619478	107619877	4.14386	3_Distal	20411	17770	107599266	107601907	+	NM_018137	PRMT6	55170
chr1	107727678	107728077	3.74793	Intragenic	45133	-296594	107682744	108024471	+	NM_014917	NTNG1	22854
chr1	108112878	108113477	4.01487	3_Core	117949	604	108231126	108113781	-	NM_001079874	NA	NA
chr1	108742278	108743277	4.72168	5_TSS	197	-65329	108742974	108677448	-	NM_013386	SLC25A24	29957
chr1	108743278	108743677	3.58746	5_TSS	-503	-66029	108742974	108677448	-	NM_013386	SLC25A24	29957
chr1	109102278	109102877	3.90796	5_TSS	-393	-79371	109102970	109181948	+	NM_001010883	FAM102B	284611
chr1	109234478	109236077	6.12205	5_TSS	346	-9143	109234931	109244420	+	NM_018061	PRPF38B	55119
chr1	109262678	109263277	4.37744	Intragenic	7422	-22388	109255555	109285365	+	NM_001144937	NA	NA
chr1	109288878	109289477	3.85137	5_TSS	-107	-62962	109289284	109352139	+	NM_007269	STXBP3	6814
chr1	109358878	109359477	3.90796	Intragenic	40539	-646	109399716	109358531	-	NM_152763	C1orf62	254268
chr1	109372878	109373677	5.14975	Intragenic	26439	-14746	109399716	109358531	-	NM_152763	C1orf62	254268
chr1	109408078	109408877	6.9542	5_Proximal	-8761	-49946	109399716	109358531	-	NM_152763	C1orf62	254268
chr1	109419278	109419877	4.0655	5_TSS	-25	-53466	109419602	109473043	+	NM_013296	GPSM2	29899
chr1	109505678	109506477	4.42626	5_TSS	34	-33948	109506111	109472129	-	NM_001048210	CLCC1	23155
chr1	109584478	109584877	3.89232	5_TSS	173	-71838	109584850	109512839	-	NM_001142550	NA	NA
chr1	109618278	109618877	4.41697	5_TSS	47	-11580	109618624	109606997	-	NM_005645	TAF13	6884
chr1	109633078	109633677	4.0655	5_TSS	-25	-6176	109633402	109639553	+	NM_020141	TMEM167B	56900
chr1	109642478	109643677	5.93634	5_TSS	263	-157	109642814	109643234	+	NR_003023	SCARNA2	677766
chr1	109739878	109740477	4.01487	Intragenic	83593	-9224	109656584	109749401	+	NM_020775	KIAA1324	57535
chr1	109756278	109757877	5.68982	5_TSS	538	-23708	109756539	109780785	+	NM_006513	SARS	6301
chr1	109783478	109783877	3.66993	5_Proximal	-8963	-34700	109792640	109818377	+	NM_001408	CELSR2	1952
chr1	109791678	109792477	5.04439	5_TSS	-563	-26300	109792640	109818377	+	NM_001408	CELSR2	1952
chr1	109806078	109806877	4.24793	Intragenic	13837	-11900	109792640	109818377	+	NM_001408	CELSR2	1952
chr1	109825678	109826277	4.11441	5_TSS	-206	-3799	109825771	109822178	-	NM_001005290	PSRC1	84722
chr1	109841278	109841677	3.58746	Intragenic	8186	-6491	109849663	109834986	-	NM_001010985	MYBPHL	343263
chr1	109940278	109940877	3.79248	5_TSS	-14	-88386	109940563	109852191	-	NM_002959	SORT1	6272
chr1	109968678	109969677	4.56696	5_TSS	-140	-24700	109969037	109944477	-	NM_002790	PSMA5	5686
chr1	110008878	110009477	3.79248	5_TSS	78	-15586	110009099	110024763	+	NM_001040709	SYPL2	284612
chr1	110021478	110021877	3.89232	5_Proximal	-4883	-13741	110026560	110035418	+	NM_153340	ATXN7L2	127002
chr1	110026278	110027277	4.88343	5_TSS	217	-8641	110026560	110035418	+	NM_153340	ATXN7L2	127002
chr1	110036278	110037277	5.06785	5_TSS	77	-6285	110036700	110043062	+	NM_001134400	NA	NA
chr1	110090478	110091677	5.19937	5_TSS	-108	-47375	110091185	110138452	+	NM_006496	GNAI3	2773
chr1	110163478	110163877	3.82193	5_TSS	402	-11000	110163275	110174677	+	NM_004037	AMPD2	271
chr1	110198478	110199277	4.55459	5_TSS	180	-5453	110198697	110204330	+	NM_000850	GSTM4	2948
chr1	110334678	110335077	3.5	5_Distal	-28313	-42176	110306564	110292701	-	NM_024526	EPS8L3	79574
chr1	110438278	110439077	5.88264	5_Distal	-14555	-33677	110453232	110472354	+	NM_000757	CSF1	1435
chr1	110453078	110454077	4.6204	5_TSS	345	-18777	110453232	110472354	+	NM_000757	CSF1	1435
chr1	110527078	110527877	4.45943	5_TSS	170	-38886	110527307	110566363	+	NM_006621	AHCYL1	10768
chr1	110572078	110572677	4.69937	5_Proximal	-4863	-24878	110577240	110597255	+	NM_033088	FAM40A	85369
chr1	110576878	110577477	4.0655	5_TSS	-63	-20078	110577240	110597255	+	NM_033088	FAM40A	85369
chr1	110692878	110693477	4.41697	5_TSS	46	-51644	110693131	110744821	+	NM_001010898	SLC6A17	388662
chr1	110752478	110753277	4.04439	5_Proximal	-1187	-23788	110754064	110776665	+	NM_001039574	KCNC4	3749
chr1	110839878	110840677	3.9542	5_Distal	-41667	-49026	110881944	110889303	+	NM_022768	RBM15	64783
chr1	110878678	110879677	5.76977	5_Proximal	-2767	-10126	110881944	110889303	+	NM_022768	RBM15	64783
chr1	110880278	110883077	6.46264	5_TSS	-267	-7626	110881944	110889303	+	NM_022768	RBM15	64783
chr1	110949878	110950677	5.20945	5_TSS	269	-6399	110950546	110943878	-	NM_006402	HBXIP	10542
chr1	110976278	110976877	3.79248	5_Distal	-17210	-23397	110993787	110999974	+	NM_032414	PROK1	84432
chr1	110979278	110979677	3.74793	5_Distal	-14310	-20497	110993787	110999974	+	NM_032414	PROK1	84432
chr1	111019478	111020677	6.26211	5_Proximal	-3310	-13814	111023387	111033891	+	NR_003599	NA	NA
chr1	111161878	111162277	3.89232	5_Distal	-13732	-16301	111148345	111145776	-	NM_004974	KCNA2	3737
chr1	111289078	111289877	4.97728	5_Distal	-71822	-75168	111217655	111214309	-	NM_002232	KCNA3	3738
chr1	111323278	111323877	3.79248	5_Distal	-90243	-118980	111413820	111442557	+	NM_001040033	CD53	963
chr1	111325878	111326477	3.96241	5_Distal	-87643	-116380	111413820	111442557	+	NM_001040033	CD53	963
chr1	111469878	111470677	4.88264	3_Distal	36289	19535	111506566	111489812	-	NM_001006945	C1orf103	55791
chr1	111506478	111507277	4.52356	5_TSS	-311	-17065	111506566	111489812	-	NM_001006945	C1orf103	55791
chr1	111681878	111683277	4.93617	5_TSS	261	-22623	111682838	111659954	-	NM_178454	DRAM2	128338
chr1	111746278	111746877	3.85137	5_Proximal	-3296	-16777	111743281	111729800	-	NM_024901	DENND2D	79961
chr1	111746878	111747477	4.01487	5_Proximal	-3896	-17377	111743281	111729800	-	NM_024901	DENND2D	79961
chr1	111765278	111765877	4.01487	5_Proximal	-4703	-20483	111770280	111786060	+	NM_001025197	CHI3L2	1117
chr1	111888678	111889477	4.24793	5_TSS	-117	-6562	111889194	111895639	+	NM_181643	C1orf88	128344
chr1	111991678	111992277	3.90796	5_TSS	-147	-9465	111991830	111982512	-	NM_024102	WDR77	79084
chr1	112024278	112024877	4.73108	3_Core	82020	1393	112106597	112025970	-	NM_001081976	NA	NA
chr1	112050878	112051277	3.66993	5_Proximal	-4334	-25107	112046743	112025970	-	NM_020683	ADORA3	140
chr1	112102478	112102877	3.5	Intragenic	3920	-76707	112106597	112025970	-	NM_001081976	NA	NA
chr1	112281678	112282877	4.29248	5_TSS	-255	-13908	112282022	112268369	-	NM_019099	C1orf183	55924
chr1	112297478	112299077	6.87504	5_TSS	88	-11921	112298189	112310198	+	NM_007204	DDX20	11218
chr1	112375878	112376477	4.3368	Intragenic	155600	-57724	112531777	112318453	-	NM_004980	KCND3	3752
chr1	112794478	112794877	3.5	Gene_Desert	-144122	-209108	112938799	113003785	+	NM_018704	CTTNBP2NL	55917
chr1	112879678	112880277	3.79248	5_Distal	-58822	-123808	112938799	113003785	+	NM_018704	CTTNBP2NL	55917
chr1	112912078	112912477	3.66993	5_Distal	-26522	-91508	112938799	113003785	+	NM_018704	CTTNBP2NL	55917
chr1	112933278	112934077	5.75489	5_Proximal	-5122	-70108	112938799	113003785	+	NM_018704	CTTNBP2NL	55917
chr1	113008678	113009077	3.95943	5_Proximal	-1162	-55031	113010039	113063908	+	NM_004185	WNT2B	7482
chr1	113044878	113045277	3.5	5_Proximal	-6292	-18831	113051369	113063908	+	NM_024494	WNT2B	7482
chr1	113051078	113051677	4.01487	5_TSS	8	-12531	113051369	113063908	+	NM_024494	WNT2B	7482
chr1	113161278	113162077	4	5_TSS	363	-95536	113162040	113066141	-	NM_017744	ST7L	54879
chr1	113162078	113162877	4.12928	5_TSS	403	-51764	113162074	113214241	+	NM_006135	CAPZA1	829
chr1	113216878	113217677	4.2854	5_TSS	230	-26090	113217047	113243367	+	NM_001130079	NA	NA
chr1	113217678	113218077	3.58746	5_TSS	830	-25490	113217047	113243367	+	NM_001130079	NA	NA
chr1	113240878	113241677	4.20945	3_Proximal	8401	2471	113249678	113243748	-	NM_001042679	RHOC	389
chr1	113243278	113244077	4.16993	3_Core	6001	71	113249678	113243748	-	NM_001042679	RHOC	389
chr1	113247678	113248277	3.96241	Intragenic	2048	-4229	113250025	113243748	-	NM_001042678	RHOC	389
chr1	113249478	113250677	4.99292	5_TSS	-52	-6329	113250025	113243748	-	NM_001042678	RHOC	389
chr1	113258678	113259477	4.12928	5_Proximal	-1127	-6462	113257950	113252615	-	NM_005167	PPM1J	333926
chr1	113261278	113261677	3.82193	5_Proximal	-1711	-8377	113263188	113269854	+	NM_001004440	FAM19A3	284467
chr1	113497878	113500477	5.98267	5_TSS	-202	-44706	113498975	113454471	-	NM_003051	SLC16A1	6566
chr1	113615078	113616077	5.31477	5_TSS	-253	-51765	113615830	113667342	+	NM_014813	LRIG2	9860
chr1	113734078	113734677	4.76211	3_Distal	118547	67035	113615830	113667342	+	NM_014813	LRIG2	9860
chr1	113759878	113760877	4.33089	3_Distal	144547	93035	113615830	113667342	+	NM_014813	LRIG2	9860
chr1	113850278	113851477	6.26211	5_Distal	-82597	-377658	113933474	114228535	+	NM_001142782	NA	NA
chr1	113931278	113931877	3.90796	5_Proximal	-1897	-296958	113933474	114228535	+	NM_001142782	NA	NA
chr1	113932478	113933477	5.40889	5_TSS	-497	-295558	113933474	114228535	+	NM_001142782	NA	NA
chr1	113933678	113934277	4.01487	5_TSS	503	-294558	113933474	114228535	+	NM_001142782	NA	NA
chr1	114301478	114302477	4.64639	5_TSS	-200	-62154	114301777	114239823	-	NM_006608	PHTF1	10745
chr1	114354278	114355677	5.16618	5_TSS	93	-50523	114355070	114304454	-	NM_018364	RSBN1	54665
chr1	114430278	114431077	5.44294	5_TSS	-508	-11241	114430169	114419436	-	NM_001010922	BCL2L15	440603
chr1	114447278	114448477	6.86739	5_TSS	-136	-10201	114447741	114437676	-	NM_006594	AP4B1	10717
chr1	114471678	114473077	5.53884	5_TSS	382	-42316	114471995	114514693	+	NM_152696	HIPK1	204851
chr1	114825278	114825877	3.85137	Gene_Desert	228204	109823	115053781	114935400	-	NM_015906	TRIM33	51592
chr1	114888878	114889677	4.55459	3_Distal	164504	46123	115053781	114935400	-	NM_015906	TRIM33	51592
chr1	115015878	115016277	3.66993	Intragenic	37704	-80677	115053781	114935400	-	NM_015906	TRIM33	51592
chr1	115052878	115054477	6.12205	5_TSS	104	-118277	115053781	114935400	-	NM_015906	TRIM33	51592
chr1	115124078	115124677	3.90796	5_TSS	-112	-14195	115124265	115110182	-	NM_005872	BCAS2	10286
chr1	115212278	115212677	3.5	5_TSS	255	-85282	115212732	115127195	-	NM_198459	DENND2C	163259
chr1	115214078	115214677	4.41697	3_Core	23799	1344	115238176	115215721	-	NM_000036	AMPD1	270
chr1	115259078	115259877	4.20945	5_TSS	38	-12399	115259515	115247078	-	NM_002524	NRAS	4893
chr1	115299678	115300477	5.20945	5_TSS	547	-40540	115300624	115259537	-	NM_001007553	CSDE1	7812
chr1	115300478	115301077	3.79248	5_TSS	-106	-41240	115300671	115259537	-	NM_001130523	NA	NA
chr1	115322878	115323677	5.42626	5_TSS	31	-11171	115323308	115312106	-	NM_001102396	NA	NA
chr1	115595078	115595477	3.66993	Intragenic	36838	-4643	115632115	115590634	-	NM_005725	TSPAN2	10100
chr1	115675878	115676277	3.66993	5_Distal	-43962	-85443	115632115	115590634	-	NM_005725	TSPAN2	10100
chr1	115681678	115682077	3.58746	5_Distal	-49762	-91243	115632115	115590634	-	NM_005725	TSPAN2	10100
chr1	115709078	115709477	3.95943	5_Distal	-77162	-118643	115632115	115590634	-	NM_005725	TSPAN2	10100
chr1	115711078	115711877	4.42626	5_Distal	-79362	-120843	115632115	115590634	-	NM_005725	TSPAN2	10100
chr1	115718078	115718477	3.66993	5_Distal	-86162	-127643	115632115	115590634	-	NM_005725	TSPAN2	10100
chr1	115721878	115722877	5.7094	5_Distal	-90262	-131743	115632115	115590634	-	NM_005725	TSPAN2	10100
chr1	115954078	115954877	5.35755	5_Distal	-73620	-125941	115880857	115828536	-	NM_002506	NGF	4803
chr1	115973278	115974077	6.76155	5_Distal	-92820	-145141	115880857	115828536	-	NM_002506	NGF	4803
chr1	116088278	116088877	3.90796	5_Distal	-95996	-152268	116184573	116240845	+	NM_138959	VANGL1	81839
chr1	116184078	116184877	4.35755	5_TSS	-96	-56368	116184573	116240845	+	NM_138959	VANGL1	81839
chr1	116185078	116185677	4.25191	5_TSS	804	-55468	116184573	116240845	+	NM_138959	VANGL1	81839
chr1	116207678	116208277	3.90796	Intragenic	23404	-32868	116184573	116240845	+	NM_138959	VANGL1	81839
chr1	116211478	116211877	3.58746	Intragenic	27104	-29168	116184573	116240845	+	NM_138959	VANGL1	81839
chr1	116213878	116214677	5.88264	Intragenic	29704	-26568	116184573	116240845	+	NM_138959	VANGL1	81839
chr1	116371878	116372477	4.11441	3_Proximal	11156	6823	116383333	116379000	-	NM_001111061	NA	NA
chr1	116422478	116423077	3.85137	5_Distal	-39030	-43777	116383747	116379000	-	NM_005599	NHLH2	4808
chr1	116518478	116519877	4.4543	5_TSS	59	-93495	116519118	116612672	+	NM_018420	SLC22A15	55356
chr1	116676678	116677677	5.46839	Intragenic	22802	-684	116654375	116677861	+	NM_152367	C1orf161	126868
chr1	116681478	116682077	5.25191	3_Proximal	27402	3916	116654375	116677861	+	NM_152367	C1orf161	126868
chr1	116694478	116695077	3.79248	3_Distal	40402	16916	116654375	116677861	+	NM_152367	C1orf161	126868
chr1	116797478	116797877	3.58746	Gene_Desert	143302	119816	116654375	116677861	+	NM_152367	C1orf161	126868
chr1	116851678	116852077	3.58746	5_Distal	-63917	-95517	116915794	116947394	+	NM_000701	ATP1A1	476
chr1	116915478	116916077	3.90796	5_TSS	-17	-31617	116915794	116947394	+	NM_000701	ATP1A1	476
chr1	116916478	116916877	3.66993	5_TSS	189	-30717	116916488	116947394	+	NM_001160233	NA	NA
chr1	116960878	116961677	4.2854	5_TSS	-33	-25791	116961244	116935486	-	NR_027646	NA	NA
chr1	117046878	117047277	3.82193	3_Distal	66638	10079	117113715	117057156	-	NM_001779	CD58	965
chr1	117051278	117052277	5.2653	3_Proximal	61938	5379	117113715	117057156	-	NM_001779	CD58	965
chr1	117099078	117099477	3.58746	Intragenic	14438	-42121	117113715	117057156	-	NM_001779	CD58	965
chr1	117112278	117112677	3.66993	3_Proximal	97837	4553	117210314	117117030	-	NM_001007237	IGSF3	3321
chr1	117112678	117114477	5.07325	5_TSS	138	-56421	117113715	117057156	-	NM_001779	CD58	965
chr1	117185678	117186477	4.20945	Intragenic	24237	-69047	117210314	117117030	-	NM_001007237	IGSF3	3321
chr1	117210078	117210477	3.66993	5_TSS	37	-93247	117210314	117117030	-	NM_001007237	IGSF3	3321
chr1	117369678	117370077	3.58746	3_Distal	72792	58027	117297085	117311850	+	NM_001767	CD2	914
chr1	117420678	117421077	3.74793	5_Distal	-31811	-112095	117452688	117532972	+	NM_020440	PTGFRN	5738
chr1	117452278	117453677	6.4101	5_TSS	289	-79995	117452688	117532972	+	NM_020440	PTGFRN	5738
chr1	117530678	117531477	6.33092	Intragenic	78389	-1895	117452688	117532972	+	NM_020440	PTGFRN	5738
chr1	117602278	117603077	4.45943	5_TSS	-271	-42812	117602948	117645489	+	NM_003594	TTF2	8458
chr1	117664478	117665077	3.90796	5_TSS	-366	-11101	117664411	117653676	-	NM_001145635	NA	NA
chr1	117689478	117689877	3.5	Intragenic	63872	-3468	117753549	117686209	-	NM_024626	VTCN1	79679
chr1	117909078	117910477	5.11988	5_TSS	-307	-158543	117910084	118068320	+	NM_006699	MAN1A2	10905
chr1	118078478	118079077	3.96241	5_Distal	-69826	-92233	118148603	118171010	+	NM_017709	FAM46C	54855
chr1	118115878	118116677	4.93074	5_Distal	-32326	-54733	118148603	118171010	+	NM_017709	FAM46C	54855
chr1	118147878	118148877	4.8614	5_TSS	-226	-22633	118148603	118171010	+	NM_017709	FAM46C	54855
chr1	118155278	118155877	4.3368	Intragenic	6974	-15433	118148603	118171010	+	NM_017709	FAM46C	54855
chr1	118203078	118203477	3.95943	3_Distal	54674	32267	118148603	118171010	+	NM_017709	FAM46C	54855
chr1	118301278	118301877	3.96241	Gene_Desert	170725	104530	118472302	118406107	-	NM_017686	GDAP2	54834
chr1	119682678	119683677	5.31477	5_TSS	118	-109337	119683295	119573840	-	NM_015836	WARS2	10352
chr1	119821878	119822877	4.9265	5_Distal	-89024	-114374	119911401	119936751	+	NM_001005783	HAO2	51179
chr1	119837278	119837877	5.94899	5_Distal	-73824	-99174	119911401	119936751	+	NM_001005783	HAO2	51179
chr1	120188478	120189077	4.87994	Intragenic	1613	-26778	120190390	120161999	-	NM_001080470	NA	NA
chr1	120190478	120191277	4.32193	5_TSS	-487	-28878	120190390	120161999	-	NM_001080470	NA	NA
chr1	120286678	120287277	3.79248	3_Core	32559	129	120254418	120286848	+	NM_006623	PHGDH	26227
chr1	120611878	120612277	3.82193	5_TSS	199	-157900	120612276	120454177	-	NM_024408	NOTCH2	4853
chr1	143280278	143280877	4.3368	Gene_Desert	463880	437935	143744457	143718512	-	NR_027468	NA	NA
chr1	144533444	144534643	6.58404	5_Distal	-12074	-53296	144521969	144480747	-	NR_024584	NA	NA
chr1	144593444	144593843	3.74793	3_Distal	19084	18380	144612727	144612023	-	NR_003242	NA	NA
chr1	144931644	144933043	6.26875	5_TSS	-311	-41753	144932032	144890590	-	NM_001002811	PDE4DIP	9659
chr1	145096044	145096843	4	5_TSS	37	-20479	145096406	145116922	+	NM_004892	SEC22B	9554
chr1	145139244	145139643	3.58746	3_Distal	43037	22521	145096406	145116922	+	NM_004892	SEC22B	9554
chr1	145208844	145209443	4.82223	5_TSS	33	-76768	145209110	145285911	+	NM_203458	NOTCH2NL	388677
chr1	145382244	145383443	5.16695	5_Distal	-30347	-34702	145413190	145417545	+	NM_145277	HFE2	148738
chr1	145395244	145396443	4.87744	5_Distal	-17347	-21702	145413190	145417545	+	NM_145277	HFE2	148738
chr1	145396644	145398043	5.10412	5_Distal	-15847	-20202	145413190	145417545	+	NM_145277	HFE2	148738
chr1	145399244	145399843	3.85137	5_Distal	-13647	-18002	145413190	145417545	+	NM_145277	HFE2	148738
chr1	145402044	145402443	4.25489	5_Distal	-10947	-15302	145413190	145417545	+	NM_145277	HFE2	148738
chr1	145455044	145456043	5.68453	3_Core	14844	692	145470387	145456235	-	NM_032305	POLR3GL	84265
chr1	145470244	145470843	4.29498	5_TSS	36	-5104	145470507	145475647	+	NM_001039888	ANKRD34A	284615
chr1	145476844	145477843	4.33089	5_TSS	259	-21747	145477084	145499090	+	NM_153713	LIX1L	128077
chr1	145507244	145508043	4.52356	5_TSS	6	-3801	145507637	145511444	+	NM_005105	RBM8A	9939
chr1	145515644	145516643	4.90513	5_TSS	-67	-6324	145516076	145509819	-	NR_002328	GNRHR2	114814
chr1	145542644	145543243	3.90796	5_Proximal	-6265	-25583	145549208	145568526	+	NM_144698	ANKRD35	148741
chr1	145575644	145576443	4.9542	5_TSS	56	-10503	145575987	145586546	+	NM_006099	PIAS3	10401
chr1	145577844	145578643	4.35755	3_Proximal	11192	8250	145589435	145586493	-	NM_001012758	NUDT17	200035
chr1	145610444	145611643	5.77361	5_TSS	8	-77731	145611035	145688774	+	NM_014455	RNF115	27246
chr1	145713444	145713843	3.66993	Intragenic	1922	-17846	145715565	145695797	-	NM_007053	CD160	11126
chr1	145743844	145744443	3.90796	Intragenic	16418	-19930	145727725	145764073	+	NM_002614	PDZK1	5174
chr1	146643177	146644576	5.28282	5_TSS	253	-17190	146644129	146626686	-	NM_005399	PRKAB2	5565
chr1	146713977	146715176	4.75191	5_TSS	286	-52865	146714290	146767441	+	NM_004284	CHD1L	9557
chr1	146719377	146719776	4.14386	Intragenic	5286	-47865	146714290	146767441	+	NM_004284	CHD1L	9557
chr1	147006177	147006776	4.0655	5_Proximal	-6705	-91537	147013181	147098013	+	NM_004326	BCL9	607
chr1	147010777	147011376	4.76211	5_Proximal	-2105	-86937	147013181	147098013	+	NM_004326	BCL9	607
chr1	147012577	147013576	5.37819	5_TSS	-105	-84937	147013181	147098013	+	NM_004326	BCL9	607
chr1	147016577	147017576	6.5464	Intragenic	3895	-80937	147013181	147098013	+	NM_004326	BCL9	607
chr1	147071577	147071976	3.5	Intragenic	58595	-26237	147013181	147098013	+	NM_004326	BCL9	607
chr1	147141577	147141976	3.95943	5_TSS	858	-22609	147142634	147119167	-	NM_016361	ACP6	51205
chr1	147141977	147143176	6.57788	5_TSS	58	-23409	147142634	147119167	-	NM_016361	ACP6	51205
chr1	147171977	147172776	4.80735	5_Distal	-29742	-53209	147142634	147119167	-	NM_016361	ACP6	51205
chr1	147188977	147189776	4.45943	3_Distal	43338	38955	147232714	147228331	-	NM_181703	GJA5	2702
chr1	147735377	147736776	5.19624	Gene_Desert	-125995	-161753	147610081	147574323	-	NM_183372	LOC200030	200030
chr1	147736977	147737576	4.96241	Gene_Desert	-127195	-162953	147610081	147574323	-	NM_183372	LOC200030	200030
chr1	147806177	147807576	5.18129	3_Distal	125104	99145	147931980	147906021	-	NR_027468	NA	NA
chr1	148176177	148176576	4.25489	3_Distal	26160	25377	148202536	148201753	-	NM_001164261	NA	NA
chr1	148241177	148242176	4.67193	5_Distal	-39140	-39923	148202536	148201753	-	NM_001164261	NA	NA
chr1	148555777	148556976	5.0113	5_Proximal	-4613	-39781	148560989	148596157	+	NM_173638	NBPF15	284565
chr1	149105777	149106176	3.5	Gene_Desert	175572	152922	148930404	148953054	+	NR_027354	NA	NA
chr1	149222977	149225176	6.12203	5_Distal	-55399	-67666	149279475	149291742	+	NR_027002	NA	NA
chr1	149856977	149857776	4.61471	5_TSS	856	-1365	149858232	149856011	-	NM_003528	HIST2H2BE	8349
chr1	149857777	149860576	5.33473	5_TSS	290	-157	149859466	149859019	-	NM_175065	HIST2H2AB	317772
chr1	149870777	149871576	4.39232	5_TSS	22	-1171	149871154	149872347	+	NM_016074	BOLA1	51027
chr1	149899377	149899976	3.90796	5_TSS	26	-4466	149899702	149895210	-	NM_005850	SF3B4	10262
chr1	149908377	149909776	5.13548	5_TSS	-285	-8533	149908791	149900543	-	NM_001145862	NA	NA
chr1	149910777	149911776	6.43149	3_Core	71410	956	149982686	149912232	-	NM_020205	OTUD7B	56957
chr1	149982377	149983176	4.85798	5_TSS	-90	-70544	149982686	149912232	-	NM_020205	OTUD7B	56957
chr1	150038977	150040176	4.95545	5_TSS	235	-77928	150039341	150117504	+	NM_007259	VPS45	11311
chr1	150121577	150122776	5.6733	5_TSS	7	-9640	150122169	150131816	+	NM_016274	PLEKHO1	51177
chr1	150207977	150209376	4.68379	5_TSS	-172	-17959	150208504	150190717	-	NM_001136478	NA	NA
chr1	150232377	150232776	3.58746	Intragenic	2359	-4900	150230217	150237476	+	NM_012113	CA14	23632
chr1	150241177	150241776	4.0655	5_TSS	56	-3678	150241532	150237798	-	NM_001077628	NA	NA
chr1	150265977	150266576	3.96241	5_TSS	8	-14542	150266268	150280818	+	NM_018997	MRPS21	54460
chr1	150293577	150294376	4.08746	5_TSS	49	-31727	150293927	150325703	+	NM_004698	PRPF3	9129
chr1	150335777	150337376	5.83985	5_TSS	-413	-112463	150336989	150449039	+	NM_015203	RPRD2	23248
chr1	150459577	150460176	5.1848	5_TSS	-43	-19871	150459919	150479747	+	NM_025150	TARS2	80222
chr1	150480377	150480776	3.5	5_TSS	90	-5688	150480486	150486264	+	NM_004425	ECM1	1893
chr1	150487377	150488576	7.06946	3_Core	7490	1712	150480486	150486264	+	NM_004425	ECM1	1893
chr1	150533377	150534976	4.82193	3_Core	12279	766	150521897	150533410	+	NM_019032	ADAMTSL4	54507
chr1	150550977	150552376	4.72561	5_TSS	460	-4640	150552136	150547036	-	NM_021960	MCL1	4170
chr1	150576977	150577776	4.45943	3_Distal	24233	17227	150601609	150594603	-	NM_207045	ENSA	2029
chr1	150585777	150586576	4.32193	3_Proximal	15433	8427	150601609	150594603	-	NM_207045	ENSA	2029
chr1	150592377	150592776	3.66993	3_Proximal	9033	2027	150601609	150594603	-	NM_207045	ENSA	2029
chr1	150601777	150602376	3.79248	5_TSS	22	-7473	150602098	150594603	-	NM_004436	ENSA	2029
chr1	150669577	150670176	4.52945	5_TSS	-204	-51176	150669672	150618700	-	NM_018178	GOLPH3L	55204
chr1	150848377	150849776	6.88172	5_TSS	110	-66891	150849186	150782185	-	NM_001668	ARNT	405
chr1	150898577	150899176	4.66695	5_TSS	52	-18918	150898824	150917794	+	NR_026977	NA	NA
chr1	150949377	150950376	5.12444	5_Proximal	-2436	-12227	150947440	150937649	-	NM_022075	LASS2	29956
chr1	150957577	150958376	5.10852	Intragenic	3478	-10138	150954498	150968114	+	NM_003568	ANXA9	8416
chr1	150967977	150968576	3.96241	3_Core	13778	162	150954498	150968114	+	NM_003568	ANXA9	8416
chr1	150981377	150981776	3.5	5_TSS	604	-26613	150980972	151008189	+	NM_021222	PRUNE	58497
chr1	151031777	151033176	4.91825	5_TSS	326	-8496	151032150	151040972	+	NM_006818	MLLT11	10962
chr1	151042577	151043576	5.17889	5_TSS	-3	-47931	151043079	151091007	+	NM_144618	GABPB2	126626
chr1	151137977	151138976	5.97859	5_TSS	-40	-3136	151138516	151141612	+	NM_024041	SCNM1	79005
chr1	151162377	151162976	4.59984	5_TSS	-36	-13743	151162640	151148933	-	NM_005997	VPS72	6944
chr1	151167577	151167976	3.74793	5_Proximal	-3244	-54230	151171020	151222006	+	NM_001135636	NA	NA
chr1	151170577	151171976	5.84425	5_TSS	256	-50730	151171020	151222006	+	NM_001135636	NA	NA
chr1	151226777	151227576	4.2854	5_TSS	-20	-12776	151227196	151239952	+	NM_002810	PSMD4	5710
chr1	151253577	151255576	4.96839	5_TSS	-214	-9804	151254790	151264380	+	NM_020832	ZNF687	57592
chr1	151283977	151284776	4.83289	Intragenic	14348	-19964	151298724	151264412	-	NM_002651	PI4KB	5298
chr1	151319177	151320376	4.54041	5_TSS	-7	-6661	151319769	151313115	-	NM_000449	RFX5	5993
chr1	151371777	151372376	4.96241	5_TSS	36	-2336	151372040	151374412	+	NM_002796	PSMB4	5692
chr1	151430577	151430976	3.89232	Intragenic	1156	-55577	151431932	151375199	-	NM_015100	POGZ	23126
chr1	151431377	151431776	3.5	5_TSS	356	-56377	151431932	151375199	-	NM_015100	POGZ	23126
chr1	151467177	151467776	6.15003	5_Distal	-16385	-43689	151483861	151511165	+	NM_020770	CGN	57530
chr1	151481177	151481976	4.20945	5_Proximal	-2285	-29589	151483861	151511165	+	NM_020770	CGN	57530
chr1	151483977	151484576	3.79248	5_TSS	415	-26889	151483861	151511165	+	NM_020770	CGN	57530
chr1	151511977	151512576	4.0655	5_TSS	-504	-43782	151512780	151556058	+	NM_001126337	NA	NA
chr1	151521177	151521576	3.74793	Intragenic	8596	-34682	151512780	151556058	+	NM_001126337	NA	NA
chr1	151584177	151584976	4.20945	5_TSS	-85	-86983	151584661	151671559	+	NM_030918	SNX27	81609
chr1	151735777	151736376	4.56507	5_TSS	-36	-3952	151736040	151732124	-	NM_031420	MRPL9	65005
chr1	151762777	151763576	4	5_TSS	-166	-19136	151763010	151744040	-	NM_006862	TDRKH	11022
chr1	151804977	151805376	3.66993	5_TSS	-828	-26629	151804348	151778547	-	NM_005060	RORC	6097
chr1	151808977	151809376	3.5	3_Core	3857	1162	151813033	151810338	-	NM_001136003	NA	NA
chr1	151834977	151835576	3.79248	5_Proximal	-9103	-15699	151826173	151819577	-	NM_182578	THEM5	284486
chr1	151881577	151882576	5.02886	5_TSS	37	-36017	151882113	151846059	-	NM_053055	THEM4	117145
chr1	151913577	151914176	5.27361	5_Distal	-31763	-67817	151882113	151846059	-	NM_053055	THEM4	117145
chr1	151918177	151918776	3.79248	5_Distal	-36363	-72417	151882113	151846059	-	NM_053055	THEM4	117145
chr1	151940377	151940976	3.85137	3_Distal	26038	14710	151966714	151955386	-	NM_002966	S100A10	6281
chr1	151945177	151946176	7.44637	3_Proximal	21038	9710	151966714	151955386	-	NM_002966	S100A10	6281
chr1	151960777	151961576	5.91886	Intragenic	5538	-5790	151966714	151955386	-	NM_002966	S100A10	6281
chr1	151961977	151962376	3.82193	Intragenic	4538	-6790	151966714	151955386	-	NM_002966	S100A10	6281
chr1	151963177	151963776	5.16172	Intragenic	3238	-8090	151966714	151955386	-	NM_002966	S100A10	6281
chr1	151964577	151965576	6.53252	Intragenic	1638	-9690	151966714	151955386	-	NM_002966	S100A10	6281
chr1	151965977	151967376	6.60195	5_TSS	38	-11290	151966714	151955386	-	NM_002966	S100A10	6281
chr1	152001377	152002176	4.20945	3_Proximal	7735	3206	152009511	152004982	-	NM_005620	S100A11	6282
chr1	152008577	152009176	3.90796	5_TSS	635	-3894	152009511	152004982	-	NM_005620	S100A11	6282
chr1	152019777	152021376	6.68982	5_Distal	-11065	-15594	152009511	152004982	-	NM_005620	S100A11	6282
chr1	152024977	152025376	3.58746	5_Distal	-15665	-20194	152009511	152004982	-	NM_005620	S100A11	6282
chr1	152079977	152080976	5.00896	Intragenic	6080	-1684	152086556	152078792	-	NM_007113	NA	NA
chr1	152082777	152083776	4.59392	Intragenic	3280	-4484	152086556	152078792	-	NM_007113	NA	NA
chr1	152140177	152140976	5.88264	5_Proximal	-8872	-14506	152131704	152126070	-	NM_001122965	NA	NA
chr1	152371377	152372176	4	3_Proximal	14974	9942	152386750	152381718	-	NM_016190	CRNN	49860
chr1	152516177	152516976	6.31288	3_Distal	22672	21554	152539248	152538130	-	NM_178435	LCE3E	353145
chr1	153462577	153463376	4.16993	5_Distal	-29839	-32757	153433137	153430219	-	NM_002963	S100A7	6278
chr1	153482177	153482576	3.5	3_Distal	26341	24699	153508717	153507075	-	NM_014624	S100A6	6277
chr1	153505377	153506976	5.09991	3_Core	2541	899	153508717	153507075	-	NM_014624	S100A6	6277
chr1	153506977	153507776	4.12928	Intragenic	1341	-301	153508717	153507075	-	NM_014624	S100A6	6277
chr1	153508377	153509176	4.12928	5_TSS	-59	-1701	153508717	153507075	-	NM_014624	S100A6	6277
chr1	153510577	153511376	4.2854	5_Proximal	-2259	-3901	153508717	153507075	-	NM_014624	S100A6	6277
chr1	153514777	153515176	4.02356	5_TSS	-735	-5353	153514241	153509623	-	NM_002962	S100A5	6276
chr1	153517377	153517976	4.29498	5_TSS	606	-1581	153518282	153516095	-	NM_019554	S100A4	6275
chr1	153521577	153522376	4.39232	5_TSS	-242	-2168	153521734	153519808	-	NM_002960	S100A3	6274
chr1	153522377	153522776	3.66993	5_TSS	-842	-2768	153521734	153519808	-	NM_002960	S100A3	6274
chr1	153526177	153526576	3.74793	5_Proximal	-4642	-6568	153521734	153519808	-	NM_002960	S100A3	6274
chr1	153537977	153539776	6.50779	5_TSS	-570	-5290	153538306	153533586	-	NM_005978	S100A2	6273
chr1	153539977	153541576	5.7384	5_Proximal	-2470	-7190	153538306	153533586	-	NM_005978	S100A2	6273
chr1	153581177	153581776	4.56507	Intragenic	4038	-2110	153585514	153579366	-	NM_080388	S100A16	140576
chr1	153599577	153600376	4.20945	5_TSS	141	-8697	153600117	153591279	-	NM_001024211	S100A13	6284
chr1	153606177	153607176	4.39362	5_TSS	-108	-15397	153606568	153591279	-	NM_001024210	S100A13	6284
chr1	153630977	153631376	3.82193	5_TSS	32	-3149	153631144	153634325	+	NM_012437	SNAPIN	23557
chr1	153643177	153643976	5.02237	5_TSS	-97	-9062	153643479	153634514	-	NM_004515	ILF2	3608
chr1	153662377	153662776	3.66993	Intragenic	11413	-3891	153651163	153666467	+	NM_000906	NPR1	4881
chr1	153699977	153700776	4.39232	5_TSS	-190	-46181	153700566	153746557	+	NM_023015	INTS3	65123
chr1	153721977	153722376	3.82193	Intragenic	21610	-24381	153700566	153746557	+	NM_023015	INTS3	65123
chr1	153747577	153748976	5.52706	5_TSS	509	-4356	153747767	153752632	+	NM_024330	SLC27A3	11000
chr1	153755777	153756376	4.20752	3_Proximal	8309	3444	153747767	153752632	+	NM_024330	SLC27A3	11000
chr1	153895177	153896176	4.51146	5_TSS	-225	-118473	153895451	153777203	-	NM_020699	GATAD2B	57459
chr1	153918377	153919576	4.87744	5_TSS	178	-17000	153919154	153901976	-	NM_014856	NA	NA
chr1	153930577	153931576	4.29847	5_TSS	-33	-10923	153931043	153920153	-	NM_181715	CRTC2	200186
chr1	153935577	153936976	4.55052	Intragenic	3912	-4688	153940188	153931588	-	NM_014437	SLC39A1	27173
chr1	153939577	153940576	4.98878	5_TSS	112	-8488	153940188	153931588	-	NM_014437	SLC39A1	27173
chr1	153949777	153950576	4.2854	5_TSS	275	-3430	153950451	153946746	-	NM_006694	JTB	10899
chr1	153959177	153959776	3.96241	5_TSS	-670	-5349	153958806	153954127	-	NM_002870	RAB13	5872
chr1	153962777	153963576	7.84235	5_TSS	-62	-1456	153963238	153964632	+	NM_001030	RPS27	6232
chr1	154155377	154156376	4.81632	5_TSS	-151	-28097	154155725	154127779	-	NM_001043351	TPM3	7170
chr1	154192577	154194376	5.20945	5_TSS	152	-49852	154193324	154243328	+	NM_014847	UBAP2L	9898
chr1	154244777	154245576	5.49185	5_TSS	138	-3173	154245038	154248349	+	NM_001018837	HAX1	10456
chr1	154296977	154297376	3.5	5_TSS	-859	-13144	154298035	154310320	+	NM_001005855	ATP8B2	57198
chr1	154324977	154325576	3.85137	3_Core	25001	1497	154300275	154323779	+	NM_020452	ATP8B2	57198
chr1	154325577	154325976	3.5	3_Core	25501	1997	154300275	154323779	+	NM_020452	ATP8B2	57198
chr1	154377377	154378576	4.63826	5_TSS	308	-62212	154377668	154440188	+	NM_000565	IL6R	3570
chr1	154390377	154391776	6.28282	Intragenic	13408	-49112	154377668	154440188	+	NM_000565	IL6R	3570
chr1	154399777	154400376	4.73108	Intragenic	22408	-40112	154377668	154440188	+	NM_000565	IL6R	3570
chr1	154404777	154405776	5.45375	Intragenic	27608	-34912	154377668	154440188	+	NM_000565	IL6R	3570
chr1	154435977	154436376	3.5	Intragenic	58508	-4012	154377668	154440188	+	NM_000565	IL6R	3570
chr1	154452177	154452776	3.85137	Intragenic	22113	-516	154474589	154451960	-	NM_001010846	SHE	126669
chr1	154506777	154507376	3.96241	Intragenic	32382	-13546	154474694	154520622	+	NM_001098475	NA	NA
chr1	154530977	154532376	5.10412	5_TSS	-556	-10626	154531120	154521050	-	NM_017582	UBE2Q1	55585
chr1	154580377	154581576	4.43544	5_TSS	-294	-26441	154580682	154554535	-	NM_001111	ADAR	103
chr1	154599977	154600776	4.52356	5_TSS	61	-45841	154600437	154554535	-	NM_001025107	ADAR	103
chr1	154732777	154733176	3.66993	Intragenic	109778	-53060	154842754	154679916	-	NM_002249	KCNN3	3782
chr1	154904577	154904976	3.89232	Intragenic	4708	-7568	154909484	154897208	-	NM_006556	PMVK	10654
chr1	154908777	154910376	6.03138	5_TSS	-92	-12368	154909484	154897208	-	NM_006556	PMVK	10654
chr1	154933777	154934976	5.48888	5_TSS	-118	-4874	154934258	154929502	-	NM_138300	PYGO2	90780
chr1	154944977	154945576	3.96241	5_Proximal	-1841	-6448	154947117	154951724	+	NM_001826	CKS1B	1163
chr1	154945977	154947776	7.17659	5_TSS	83	-12102	154946959	154934774	-	NM_001130041	NA	NA
chr1	154955377	154956176	4.24793	5_TSS	-40	-9811	154955816	154965587	+	NM_025207	FLAD1	80308
chr1	154971377	154975576	6.26327	5_Proximal	-1635	-17522	154975111	154990998	+	NM_015872	ZBTB7B	51043
chr1	154976177	154976976	4.16993	3_Proximal	10515	9786	154966061	154966790	+	NM_018655	LENEP	55891
chr1	154980977	154981576	3.96241	Intragenic	6165	-9722	154975111	154990998	+	NM_015872	ZBTB7B	51043
chr1	154989577	154990376	5.45943	Intragenic	14865	-1022	154975111	154990998	+	NM_015872	ZBTB7B	51043
[truncated: 28,260 more rows]

## Sheet: TCF7L2_AllPeaks_Panc1
Chr	Begin	End	Score	Region	Distance(to 5')	Distance(to 3')	Gene start	Gene end	Strand	Gene	Gene Symbol	Gene ID
chr7	18592001	18593800	8.03526	Intragenic	57532	-115565	18535368	18708465	+	NM_014707	HDAC9	9734
chr5	39217201	39218600	7.81549	Intragenic	1767	-112543	39219667	39105357	-	NM_001465	FYB	2533
chr7	83651401	83653000	7.72882	Intragenic	172017	-64536	83824217	83587664	-	NM_006080	SEMA3A	10371
chr17	63779401	63780800	7.65702	Intragenic	42561	-148442	63822661	63631658	-	NM_001037325	CCDC46	201134
chr2	101729401	101731400	7.58459	Intragenic	37446	-106710	101767846	101623690	-	NM_001102426	NA	NA
chr7	92324401	92325800	7.54469	Intragenic	140841	-90864	92465941	92234236	-	NM_001145306	NA	NA
chr15	93446801	93449800	7.52633	Intragenic	4750	-44161	93443550	93492461	+	NM_001042572	CHD2	1106
chr6	144065401	144068000	7.52047	Intragenic	137384	-85621	143929316	144152321	+	NM_001100166	NA	NA
chr1	222816601	222818400	7.51043	Intragenic	26057	-23850	222791443	222841350	+	NM_198551	NA	NA
chr17	46670601	46683800	7.50918	Intragenic	5134	-4102	46682334	46673098	-	NM_018952	HOXB6	3216
chr1	16160401	16163200	7.4205	Intragenic	12842	-1091	16174642	16160709	-	NR_024279	NA	NA
chr4	109093801	109095400	7.41289	Intragenic	5920	-2985	109088680	109097585	+	NR_029374	NA	NA
chr10	87400801	87403200	7.287	Intragenic	724250	-42689	88126250	87359311	-	NM_017551	GRID1	2894
chr5	73926201	73929600	7.28494	Intragenic	9349	-4666	73937249	73923234	-	NM_003633	ENC1	8507
chr18	74974001	74975800	7.28232	Intragenic	12893	-7194	74962007	74982094	+	NM_001480	GALR1	2587
chr6	21109601	21110800	7.25441	Intragenic	575513	-121564	20534687	21231764	+	NM_017774	CDKAL1	54901
chr19	39139001	39148000	7.24701	Intragenic	5174	-77670	39138326	39221170	+	NM_004924	ACTN4	81
chr6	142695001	142698000	7.24623	Intragenic	73445	-70901	142623055	142767401	+	NM_001032394	GPR126	57211
chr11	9927201	9929000	7.2384	Intragenic	387654	-127887	10315754	9800213	-	NM_030962	SBF2	81846
chr17	835801	837600	7.21594	Intragenic	46310	-134115	883010	702585	-	NM_022463	NXN	64359
chr19	39870401	39882600	7.1945	Intragenic	5179	-229	39881679	39876271	-	NM_019088	PAF1	54623
chr12	122582001	122583600	7.17243	Intragenic	66041	-46165	122516759	122628965	+	NM_014938	MLXIP	22877
chr16	20915601	20917000	7.15474	Intragenic	4744	-20026	20911556	20936326	+	NM_020424	LYRM1	57149
chr10	121006201	121007600	7.15091	Intragenic	39704	-208230	120967196	121215130	+	NM_005308	GRK5	2869
chr7	92464001	92465600	7.133	Intragenic	1141	-230564	92465941	92234236	-	NM_001145306	NA	NA
chr17	57910001	57911000	7.0917	Intragenic	125638	-7450	57784862	57917950	+	NM_030938	TMEM49	81671
chr16	77331801	77333200	7.08818	Intragenic	136511	-16475	77469011	77316025	-	NM_199355	ADAMTS18	170692
chr10	52364201	52366200	7.06696	Intragenic	18537	-299855	52383737	52065345	-	NM_147156	SGMS1	259230
chr2	239772401	239774000	7.04689	Intragenic	16475	-59037	239756725	239832237	+	NM_057179	TWIST2	117581
chr19	39922601	39928000	7.04672	Intragenic	1318	-1452	39926618	39923848	-	NM_001020	RPS16	6217
chr1	169911201	169912400	7.03844	Intragenic	132079	-21329	170043879	169890471	-	NM_014970	KIFAP3	22920
chr6	151388601	151390000	7.02678	Intragenic	202610	-33720	151186690	151423020	+	NM_015440	MTHFD1L	25902
chr8	116463401	116465400	7.02554	Intragenic	216828	-43676	116681228	116420724	-	NM_014112	TRPS1	7227
chr1	214686601	214688400	7.02237	Intragenic	37142	-156490	214724642	214531010	-	NM_005401	PTPN14	5784
chr3	129312201	129313600	7.00995	Intragenic	12682	-38845	129325582	129274055	-	NM_015103	PLXND1	23129
chr6	55692201	55693600	7.00995	Intragenic	47475	-72661	55740375	55620239	-	NM_021073	BMP5	653
chr7	5457001	5459400	7.00842	Intragenic	4977	-111770	5463177	5346430	-	NM_001080495	NA	NA
chr12	46764601	46766200	7.00779	Intragenic	1245	-13429	46766645	46751971	-	NM_018976	SLC38A2	54407
chr21	43178401	43179400	6.95278	Intragenic	8349	-19372	43187249	43159528	-	NM_020639	RIPK4	54101
chr10	63853001	63854400	6.94947	Intragenic	192258	-3003	63661442	63856703	+	NM_032199	ARID5B	84159
chr19	39935001	39939600	6.93544	Intragenic	1013	-30006	39936287	39967306	+	NM_003169	SUPT5H	6829
chr7	36326601	36328000	6.92724	Intragenic	134465	-13851	36192835	36341151	+	NM_030636	EEPD1	80820
chr5	37001801	37003000	6.91697	Intragenic	125540	-63520	36876860	37065920	+	NM_015384	NIPBL	25836
chr7	23373801	23375000	6.91209	Intragenic	135595	-24572	23509995	23349828	-	NM_006547	IGF2BP3	10643
chr2	239777001	239778400	6.90466	Intragenic	20975	-54537	239756725	239832237	+	NM_057179	TWIST2	117581
chr11	9860201	9861400	6.90228	Intragenic	454954	-60587	10315754	9800213	-	NM_030962	SBF2	81846
chr11	82762401	82764400	6.89746	Intragenic	19484	-70922	82782884	82692478	-	NM_014488	RAB30	27314
chr11	86234601	86236400	6.89077	Intragenic	147740	-83349	86383240	86152151	-	NM_001014811	ME3	10873
chr19	47693201	47694400	6.87744	Intragenic	59721	-20092	47634079	47713892	+	NM_001145713	NA	NA
chr17	56468401	56469600	6.87243	Intragenic	25931	-37961	56494931	56431039	-	NM_017763	RNF43	54894
chr11	10323401	10332000	6.86807	Intragenic	1059	-1223	10326641	10328923	+	NM_001124	ADM	133
chr4	174173201	174174400	6.86739	Intragenic	83897	-71317	174089903	174245117	+	NM_017423	GALNT7	51809
chr9	38046801	38048600	6.84549	Intragenic	21510	-131805	38069210	37915895	-	NM_003028	SHB	6461
chr11	10135601	10137000	6.83473	Intragenic	179454	-336087	10315754	9800213	-	NM_030962	SBF2	81846
chr7	3630601	3633600	6.83446	Intragenic	291021	-676529	3341079	4308629	+	NM_152744	SDK1	221935
chr19	40326601	40340600	6.83169	Intragenic	3454	-8507	40337054	40325093	-	NM_001436	FBL	2091
chr6	124856201	124859200	6.83119	Intragenic	732632	-289084	124125068	125146784	+	NM_001040214	NKAIN2	154215
chr16	82185801	82187000	6.82646	Intragenic	17429	-4633	82203829	82181767	-	NM_005792	MPHOSPH6	10200
chr19	40695601	40705800	6.82557	Intragenic	3050	-20781	40697650	40721481	+	NM_002446	MAP3K10	4294
chr2	201272801	201274400	6.81741	Intragenic	102997	-73382	201170603	201346982	+	NM_015535	SPATS2L	26010
chr3	64518601	64520000	6.81549	Intragenic	154065	-17968	64673365	64501332	-	NM_182920	ADAMTS9	56999
chr1	94533401	94536000	6.80799	Intragenic	52005	-76305	94586705	94458395	-	NM_000350	ABCA4	24
chr4	157862801	157863800	6.79904	Intragenic	29246	-180537	157892546	157682763	-	NM_016205	PDGFC	56034
chr11	120271201	120272400	6.79498	Intragenic	63855	-88845	120207945	120360645	+	NM_015313	ARHGEF12	23365
chr11	34675001	34676800	6.78572	Intragenic	33233	-7181	34642667	34683081	+	NM_012153	EHF	26298
chr2	69365401	69367600	6.77808	Intragenic	126225	-6994	69240275	69373494	+	NM_018153	ANTXR1	84168
chr5	19880401	19881800	6.74098	Intragenic	100189	-407944	19981289	19473156	-	NM_004934	CDH18	1016
chr3	133171201	133173800	6.71964	Intragenic	53711	-21556	133118789	133194056	+	NM_003571	BFSP2	8419
chr5	123991001	123992600	6.71917	Intragenic	89005	-19191	124080805	123972609	-	NM_020747	ZNF608	57507
chr5	146239601	146240800	6.71314	Intragenic	18257	-271131	146258457	145969069	-	NM_001127381	NA	NA
chr11	62200801	62202000	6.70752	Intragenic	112932	-385	62314332	62201015	-	NM_024060	AHNAK	79026
chr6	144670401	144671400	6.69702	Intragenic	58028	-503268	144612872	145174168	+	NM_007124	UTRN	7402
chr17	59413001	59414200	6.6962	Intragenic	658429	-56598	58755171	59470198	+	NM_001099432	NA	NA
chr6	21808201	21809800	6.67991	Intragenic	142326	-385614	21666674	22194614	+	NR_015410	NA	NA
chr4	114566401	114568000	6.67493	Intragenic	115883	-195011	114683083	114372189	-	NM_001221	CAMK2D	817
chr3	159336801	159338200	6.67314	Intragenic	345957	-277639	158991543	159615139	+	NM_014575	SCHIP1	29970
chr7	129588401	129589800	6.66241	Intragenic	3689	-116106	129592789	129472994	-	NM_003344	UBE2H	7328
chr1	57153801	57155000	6.65589	Intragenic	43411	-26607	57110989	57181007	+	NM_006252	PRKAA2	5563
chr19	54505601	54506800	6.64416	Intragenic	10659	-9718	54495541	54515918	+	NM_031897	CACNG6	59285
chr10	79047201	79048200	6.63994	Intragenic	349877	-418342	79397577	78629358	-	NM_001014797	KCNMA1	3778
chr10	63520601	63522600	6.63824	Intragenic	98882	-4489	63422718	63526089	+	NM_173554	C10orf107	219621
chr20	55787201	55788600	6.62975	Intragenic	53807	-44092	55841707	55743808	-	NM_001719	BMP7	655
chr20	19672801	19674000	6.62638	Intragenic	480111	-30140	19193289	19703540	+	NM_020689	SLC24A3	57419
chr17	70679601	70681200	6.61894	Intragenic	408453	-38315	71088853	70642085	-	NM_001159770	NA	NA
chr4	157852201	157853200	6.61382	Intragenic	39846	-169937	157892546	157682763	-	NM_016205	PDGFC	56034
chr6	143166401	143167800	6.60755	Intragenic	99238	-94496	143266338	143072604	-	NM_006734	HIVEP2	3097
chr7	65791201	65792600	6.60195	Intragenic	121642	-33537	65670258	65825437	+	NM_003596	TPST1	8460
chr15	101498201	101500200	6.5917	Intragenic	39741	-111115	101459459	101610315	+	NM_024652	LRRK1	79705
chr20	47998001	47999200	6.59016	Intragenic	100581	-10096	48099181	47988504	-	NM_004975	KCNB1	3745
chr1	91852401	91853400	6.58723	Intragenic	17526	-126577	91870426	91726323	-	NM_001017975	HFM1	164045
chr1	19776801	19778200	6.58501	Intragenic	34566	-112234	19812066	19665266	-	NM_004930	CAPZB	832
chr18	9741401	9743200	6.57994	Intragenic	34073	-120253	9708227	9862553	+	NM_006868	RAB31	11031
chr14	68715601	68717400	6.57491	Intragenic	429992	-248097	68286508	68964597	+	NM_002877	RAD51L1	5890
chr8	81665001	81666200	6.5655	Intragenic	121416	-114832	81787016	81550768	-	NM_001033723	ZNF704	619279
chr10	73932801	73934400	6.5607	Intragenic	42094	-77323	73975694	73856277	-	NM_015947	ASCC1	51008
chr17	67496801	67498800	6.5582	Intragenic	86963	-40662	67410837	67538462	+	NM_002758	MAP2K6	5608
chr7	36697801	36699400	6.55528	Intragenic	65553	-145991	36764153	36552609	-	NM_001637	AOAH	313
chr3	171931401	171932600	6.55301	Intragenic	174583	-186490	171757417	172118490	+	NM_022763	FNDC3B	64778
chr2	174028601	174030200	6.53892	Intragenic	88836	-103336	173940564	174132736	+	NM_016653	ZAK	51776
chr6	56407201	56408600	6.53884	Intragenic	99794	-85114	56507694	56322786	-	NM_015548	DST	667
chr1	20940001	20941400	6.53296	Intragenic	25257	-4698	20915443	20945398	+	NM_001785	CDA	978
chr2	205889201	205891000	6.52878	Intragenic	479585	-590437	205410515	206480537	+	NM_057177	PARD3B	117583
chr3	149197601	149198800	6.5277	Intragenic	5767	-22868	149192433	149221068	+	NM_004617	TM4SF4	7104
chr1	8772001	8773400	6.52706	Intragenic	104999	-360235	8877699	8412465	-	NM_001042681	RERE	473
chr16	10173801	10175400	6.52237	Intragenic	101324	-318068	10275924	9856532	-	NM_001134408	NA	NA
chr16	77392601	77393800	6.5213	Intragenic	75811	-77175	77469011	77316025	-	NM_199355	ADAMTS18	170692
chr8	102619201	102621000	6.51307	Intragenic	115433	-61850	102504667	102681950	+	NM_024915	GRHL2	79977
chr18	20839401	20841400	6.50896	Intragenic	125873	-34	20714527	20840434	+	NR_023359	NA	NA
chr1	236643801	236645000	6.50193	Intragenic	86721	-3608	236557679	236648008	+	NM_145861	EDARADD	128178
chr5	142689201	142690400	6.48888	Intragenic	93454	-32304	142783254	142657496	-	NM_000176	NR3C1	2908
chr19	39910801	39917800	6.47428	Intragenic	10551	-4754	39903749	39919054	+	NM_022835	PLEKHG2	64857
chr19	40591801	40598000	6.47419	Intragenic	1910	-16001	40596810	40578899	-	NM_001010880	ZNF780A	284323
chr17	840401	842000	6.47154	Intragenic	41810	-138615	883010	702585	-	NM_022463	NXN	64359
chr5	19884801	19886800	6.46316	Intragenic	95489	-412644	19981289	19473156	-	NM_004934	CDH18	1016
chr7	34786801	34788800	6.46316	Intragenic	86141	-29325	34873941	34758475	-	NR_015356	NA	NA
chr15	101508001	101509000	6.46109	Intragenic	49041	-101815	101459459	101610315	+	NM_024652	LRRK1	79705
chr2	173913001	173915400	6.46018	Intragenic	313676	-3418	173600524	173917618	+	NM_007023	RAPGEF4	11069
chr7	107589201	107590600	6.4543	Intragenic	53904	-25655	107643804	107564245	-	NM_002291	LAMB1	3912
chr12	66287801	66290800	6.4517	Intragenic	71061	-19999	66218239	66309299	+	NM_003484	HMGA2	8091
chr5	124076401	124079600	6.44708	Intragenic	2805	-105391	124080805	123972609	-	NM_020747	ZNF608	57507
chr6	111983201	111984400	6.44223	Intragenic	96485	-1307	112080285	111982493	-	NM_153048	FYN	2534
chr13	20993801	20994600	6.43463	Intragenic	105812	-16392	21100012	20977808	-	NM_015974	CRYL1	51084
chr3	41973601	41975400	6.43185	Intragenic	29160	-686410	42003660	41288090	-	NM_017886	NA	NA
chr12	31644401	31645600	6.42862	Intragenic	98952	-109844	31743952	31535156	-	NM_144973	DENND5B	160518
chr2	36788201	36789400	6.42862	Intragenic	36532	-9397	36825332	36779403	-	NM_001042548	FEZ2	9637
chr15	67437801	67443200	6.41046	Intragenic	82306	-47032	67358194	67487532	+	NM_005902	SMAD3	4088
chr10	12749201	12750400	6.40796	Intragenic	358218	-118335	12391582	12868135	+	NM_020397	CAMK1D	57118
chr6	134356601	134357800	6.40101	Intragenic	16589	-48482	134373789	134308718	-	NM_145176	SLC2A12	154091
chr4	141005801	141007600	6.39232	Intragenic	68533	-369155	141075233	140637545	-	NM_018717	MAML3	55534
chr5	160973001	160975200	6.37881	Intragenic	1030	-258665	160975130	160715435	-	NM_000813	GABRB2	2561
chr1	151521001	151522000	6.37819	Intragenic	8720	-34558	151512780	151556058	+	NM_001126337	NA	NA
chr10	114852601	114854400	6.37504	Intragenic	143492	-73934	114710008	114927434	+	NM_001146274	NA	NA
chr16	48160601	48161800	6.36573	Intragenic	19481	-44317	48180681	48116883	-	NM_033226	ABCC12	94160
chr1	90163401	90164800	6.36451	Intragenic	65457	-20993	90098643	90185093	+	NM_032270	LRRC8C	84230
chr10	124069401	124070600	6.35857	Intragenic	39180	-27676	124030820	124097676	+	NM_144587	BTBD16	118663
chr1	162192201	162195400	6.35755	Intragenic	154220	-146013	162039580	162339813	+	NM_001164757	NA	NA
chr3	146183401	146185000	6.35175	Intragenic	29522	-33119	146213722	146151081	-	NM_020359	PLSCR2	57047
chr7	11790801	11792400	6.34549	Intragenic	80224	-381537	11871824	11410063	-	NM_015204	NA	NA
chr1	214676601	214677800	6.34414	Intragenic	47442	-146190	214724642	214531010	-	NM_005401	PTPN14	5784
chr6	158274601	158275800	6.34414	Intragenic	30907	-90909	158244293	158366109	+	NM_016224	SNX9	51429
chr3	194980001	194981600	6.3392	Intragenic	11095	-191786	194991895	194789014	-	NM_152531	C3orf21	152002
chr1	10852801	10854800	6.33904	Intragenic	2907	-157133	10856707	10696667	-	NM_001079843	NA	NA
chr3	149086001	149088000	6.33339	Intragenic	8568	-196	149095568	149086804	-	NM_014220	TM4SF1	4071
chr6	22141201	22142200	6.33089	Intragenic	475026	-52914	21666674	22194614	+	NR_015410	NA	NA
chr2	235877201	235879800	6.32969	Intragenic	17873	-85856	235860627	235964356	+	NM_014521	SH3BP4	23677
chr7	101131801	101133000	6.32957	Intragenic	126279	-69904	101006121	101202304	+	NM_133457	EMID2	136227
chr2	234395201	234396600	6.32424	Intragenic	78336	-11735	234474236	234384165	-	NM_018218	USP40	55230
chr17	48715601	48717200	6.32018	Intragenic	4183	-28886	48712217	48745286	+	NM_001144070	NA	NA
chr1	162319201	162320600	6.31742	Intragenic	280320	-19913	162039580	162339813	+	NM_001164757	NA	NA
chr10	69913001	69914800	6.30986	Intragenic	44651	-57871	69869249	69971771	+	NM_032578	MYPN	84665
chr3	148932801	148934600	6.30986	Intragenic	6132	-43409	148939832	148890291	-	NM_000096	CP	1356
chr17	68085001	68086600	6.30735	Intragenic	14375	-45944	68071425	68131744	+	NM_018658	KCNJ16	3773
chr16	53809201	53810600	6.30368	Intragenic	72026	-338478	53737874	54148378	+	NM_001080432	NA	NA
chr19	40168401	40178000	6.30028	Intragenic	3187	-3161	40170013	40176361	+	NM_207646	LOC400696	400696
chr3	17771601	17772600	6.29847	Intragenic	12140	-573446	17784240	17198654	-	NM_001134380	NA	NA
chr3	142219401	142220800	6.28282	Intragenic	77568	-52023	142297668	142168077	-	NM_001184	ATR	545
chr3	32009601	32011000	6.28282	Intragenic	12938	-307983	32023238	31702317	-	NM_017784	OSBPL10	114884
chr4	86407401	86408400	6.28198	Intragenic	11617	-515922	86396283	86923822	+	NM_001025616	ARHGAP24	83478
chr11	34998401	35000600	6.28151	Intragenic	61824	-18174	34937676	35017674	+	NM_001135024	NA	NA
chr7	83654601	83655400	6.27612	Intragenic	169217	-67336	83824217	83587664	-	NM_006080	SEMA3A	10371
chr22	47169601	47170600	6.27366	Intragenic	11552	-399622	47158548	47569722	+	NM_014346	TBC1D22A	25771
chr6	43063401	43065800	6.27361	Intragenic	20572	-64857	43044028	43129457	+	NM_002821	PTK7	5754
chr9	127071401	127072800	6.26875	Intragenic	52216	-42617	127019884	127114717	+	NM_001166167	NA	NA
chr6	129638801	129640600	6.26679	Intragenic	435415	-198008	129204285	129837708	+	NM_000426	LAMA2	3908
chr2	100907201	100909200	6.26385	Intragenic	30995	-18447	100939195	100889753	-	NM_198461	LONRF2	164832
chr15	42222401	42223800	6.25453	Intragenic	41655	-31460	42264755	42191640	-	NM_139265	EHD4	30844
chr17	79541001	79542200	6.25441	Intragenic	62538	-17686	79604138	79523914	-	NM_017921	NPLOC4	55666
chr2	38917601	38918800	6.25441	Intragenic	25149	-43708	38893051	38961908	+	NM_138801	GALM	130589
chr10	127567601	127568600	6.24843	Intragenic	1784	-43192	127569884	127524908	-	NM_018180	DHX32	55760
chr10	93901801	93903200	6.24737	Intragenic	148344	-94102	94050844	93808398	-	NM_014912	CPEB3	22849
chr5	70896801	70898200	6.24737	Intragenic	14386	-57028	70883114	70954528	+	NM_022132	MCCC2	64087
chr5	52330001	52331600	6.24147	Intragenic	45645	-59808	52285155	52390608	+	NM_002203	ITGA2	3673
chr1	174160401	174161400	6.23992	Intragenic	32267	-766426	174128633	174927326	+	NM_014857	RABGAP1L	9910
chr1	214693601	214694600	6.23992	Intragenic	30542	-163090	214724642	214531010	-	NM_005401	PTPN14	5784
chr2	189182601	189183600	6.23992	Intragenic	25711	-277550	189157389	189460650	+	NM_016315	GULP1	51454
chr2	47261001	47263600	6.23724	Intragenic	93988	-40974	47168312	47303274	+	NM_020458	TTC7A	57217
chr19	39173401	39175600	6.23029	Intragenic	36174	-46670	39138326	39221170	+	NM_004924	ACTN4	81
chr2	26944001	26946200	6.23029	Intragenic	29520	-8966	26915580	26954066	+	NM_002246	KCNK3	3777
chr19	40265801	40274000	6.22511	Intragenic	2667	-6873	40267233	40276773	+	NM_001143832	NA	NA
chr12	122237001	122238800	6.22239	Intragenic	3490	-4727	122241390	122233173	-	NR_002809	LOC338799	338799
chr10	114714401	114717000	6.21587	Intragenic	5692	-211734	114710008	114927434	+	NM_001146274	NA	NA
chr19	40511001	40517000	6.21544	Intragenic	11058	-9514	40502942	40523514	+	NM_178544	ZNF546	339327
chr3	50208801	50210000	6.21531	Intragenic	16553	-17107	50192847	50226507	+	NM_004186	SEMA3F	6405
chrX	29553201	29554200	6.21408	Intragenic	948020	-420317	28605680	29974017	+	NM_014271	IL1RAPL1	11141
chr6	55732801	55736200	6.21366	Intragenic	5875	-114261	55740375	55620239	-	NM_021073	BMP5	653
chr8	119220801	119223000	6.2128	Intragenic	412284	-20206	119634184	119201694	-	NM_001101676	NA	NA
chr20	49157001	49158800	6.20945	Intragenic	31010	-43184	49126890	49201084	+	NM_002827	PTPN1	5770
chr13	95923201	95924200	6.20536	Intragenic	29987	-251617	95953687	95672083	-	NM_005845	ABCC4	10257
chr2	46524601	46527400	6.20485	Intragenic	1438	-87835	46524562	46613835	+	NM_001430	EPAS1	2034
chr11	102469801	102471400	6.20044	Intragenic	25463	-23034	102496063	102447566	-	NM_004771	MMP20	9313
chr12	106477401	106478600	6.19937	Intragenic	55811	-20876	106533811	106457124	-	NM_014840	NUAK1	9891
chr2	197717801	197719000	6.19937	Intragenic	73054	-20672	197791454	197697728	-	NM_024989	PGAP1	80055
chr4	157879801	157881400	6.19349	Intragenic	11946	-197837	157892546	157682763	-	NM_016205	PDGFC	56034
chr22	50466001	50467200	6.19133	Intragenic	26455	-13048	50493055	50453552	-	NM_001080447	NA	NA
chr12	66273201	66274600	6.18878	Intragenic	55661	-35399	66218239	66309299	+	NM_003484	HMGA2	8091
chr13	27702801	27703800	6.18776	Intragenic	42729	-60863	27746029	27642437	-	NM_182488	USP12	219333
chr18	2905801	2906800	6.18776	Intragenic	59273	-7788	2847027	2914088	+	NM_032048	EMILIN2	84034
chr21	31221601	31222600	6.18776	Intragenic	90182	-312845	31312282	30909255	-	NM_175611	GRIK1	2897
chr20	44407401	44408600	6.18325	Intragenic	12547	-5154	44420547	44402846	-	NM_080614	WFDC3	140686
chr11	128910801	128913000	6.18317	Intragenic	150193	-76945	129062093	128834955	-	NM_001142685	NA	NA
chr19	40766601	40772800	6.18111	Intragenic	21565	-33476	40791265	40736224	-	NM_001626	AKT2	208
chr3	57436401	57437200	6.17991	Intragenic	93271	-109074	57530071	57327726	-	NM_178504	NA	NA
chr6	111912201	111914800	6.17215	Intragenic	13974	-33356	111927474	111880144	-	NM_001164281	NA	NA
chr1	235571601	235573400	6.16323	Intragenic	41773	-39780	235530727	235612280	+	NM_001079515	NA	NA
chr10	120485201	120486200	6.16096	Intragenic	29058	-45207	120514758	120440493	-	NM_153810	C10orf46	143384
chr13	66979601	66981200	6.15821	Intragenic	824068	-103434	67804468	66876966	-	NM_020403	PCDH9	5101
chr5	142200401	142202400	6.14639	Intragenic	51109	-407171	142150291	142608571	+	NM_001135608	NA	NA
chr3	149272201	149273600	6.14322	Intragenic	102882	-34868	149375782	149238032	-	NM_015472	WWTR1	25937
chr17	57833201	57834400	6.14215	Intragenic	48938	-84150	57784862	57917950	+	NM_030938	TMEM49	81671
chr14	68925601	68926400	6.13955	Intragenic	639492	-18809	68286508	68944809	+	NM_133510	RAD51L1	5890
chr5	133889601	133891200	6.13662	Intragenic	28603	-28518	133861797	133918918	+	NM_015288	PHF15	23338
chr19	40825601	40833200	6.13426	Intragenic	24893	-2428	40854293	40826972	-	NM_178830	C19orf47	126526
chr4	95373601	95374800	6.13378	Intragenic	1163	-215176	95373037	95589376	+	NM_001011513	PDLIM5	10611
chr2	188365401	188366400	6.13366	Intragenic	53319	-22596	188419219	188343304	-	NM_001032281	TFPI	7035
chr5	82560801	82561800	6.13366	Intragenic	187984	-88277	82373316	82649577	+	NM_003401	XRCC4	7518
chr6	43057001	43058800	6.12928	Intragenic	13872	-71557	43044028	43129457	+	NM_002821	PTK7	5754
chr14	67687801	67689200	6.1277	Intragenic	32355	-6767	67656145	67695267	+	NM_173526	FAM71D	161142
chr4	66367401	66368600	6.12537	Intragenic	167653	-182719	66535653	66185281	-	NM_004439	EPHA5	2044
chr19	39841801	39850600	6.11577	Intragenic	13093	-29335	39833107	39875535	+	NM_018028	SAMD4B	55095
chr13	97959601	97961400	6.11548	Intragenic	85927	-85872	97874573	98046372	+	NM_144778	MBNL2	10150
chr3	10245401	10246400	6.11516	Intragenic	39338	-39527	10206562	10285427	+	NM_001570	IRAK2	3656
chr2	110863201	110864800	6.11471	Intragenic	10143	-22549	110874143	110841451	-	NM_005434	MALL	7851
chr10	73929601	73931600	6.11382	Intragenic	45094	-74323	73975694	73856277	-	NM_015947	ASCC1	51008
chr19	40531401	40538400	6.10778	Intragenic	27215	-733	40562115	40534167	-	NM_001005851	ZNF780B	163131
chr11	44165201	44166600	6.10412	Intragenic	48802	-101079	44117098	44266979	+	NM_000401	EXT2	2132
chr3	52162001	52162800	6.09803	Intragenic	26306	-53151	52188706	52109249	-	NM_001161580	NA	NA
chr11	73849001	73850400	6.09617	Intragenic	32364	-104221	73882064	73745479	-	NM_015531	C2CD3	26005
chr12	66358801	66360400	6.09246	Intragenic	141361	-468	66218239	66360068	+	NM_003483	HMGA2	8091
chr2	121693001	121694200	6.09122	Intragenic	138734	-56628	121554866	121750228	+	NM_005270	GLI2	2736
chr2	241949001	241950200	6.09122	Intragenic	11346	-84043	241938254	242033643	+	NM_001080437	NA	NA
chr19	32863801	32865400	6.08496	Intragenic	28087	-13971	32836513	32878571	+	NM_001136156	NA	NA
chr5	79477201	79478400	6.08256	Intragenic	74070	-70327	79551870	79407473	-	NM_178276	SERINC5	256987
chr7	27645401	27646600	6.08256	Intragenic	56602	-80938	27702602	27565062	-	NM_152740	HIBADH	11112
chr6	16728201	16730000	6.08037	Intragenic	32621	-429757	16761721	16299343	-	NM_000332	ATXN1	6310
chr12	125322601	125323600	6.07744	Intragenic	25419	-60926	125348519	125262174	-	NM_001082959	NA	NA
chr5	40685001	40686000	6.07744	Intragenic	5469	-8335	40680031	40693835	+	NM_000958	PTGER4	5734
chr14	68443801	68445000	6.07384	Intragenic	157892	-520197	68286508	68964597	+	NM_002877	RAD51L1	5890
chr11	12185001	12186400	6.07206	Intragenic	53563	-99629	12132137	12285329	+	NM_014632	MICAL2	9645
chr6	55639201	55641600	6.0655	Intragenic	99975	-20161	55740375	55620239	-	NM_021073	BMP5	653
chr10	114538401	114539600	6.06507	Intragenic	332245	-39501	114206755	114578501	+	NM_145206	VTI1A	143187
chr2	233852401	233853800	6.06393	Intragenic	24851	-109705	233877951	233743395	-	NM_019850	NGEF	25791
chr5	14199601	14202200	6.05667	Intragenic	57072	-308550	14143828	14509450	+	NM_007118	TRIO	7204
chr10	106090601	106092200	6.05459	Intragenic	2263	-19500	106093663	106071900	-	NM_033397	ITPRIP	85450
chr2	109233001	109234000	6.04849	Intragenic	28734	-67387	109204766	109300887	+	NM_004987	LIMS1	3987
chr16	1018001	1019200	6.04737	Intragenic	2384	-114966	1020984	903634	-	NM_022773	LMF1	64788
chr6	55690001	55691200	6.04737	Intragenic	49775	-70361	55740375	55620239	-	NM_021073	BMP5	653
chr9	21548801	21550800	6.0464	Intragenic	9897	-95534	21559697	21454266	-	NR_027054	NA	NA
chr10	134224401	134226000	6.03916	Intragenic	14499	-6151	134210701	134231351	+	NM_001098637	NA	NA
chr5	172285201	172287400	6.03847	Intragenic	25078	-93383	172261222	172379683	+	NM_001031711	ERGIC1	57222
chr19	36561001	36562200	6.03844	Intragenic	15818	-34412	36545782	36596012	+	NM_001083961	NA	NA
chr22	30303601	30304400	6.03342	Intragenic	24843	-122855	30279157	30426855	+	NM_021090	MTMR3	8897
chr15	60671401	60672600	6.02945	Intragenic	18185	-32650	60690185	60639350	-	NM_001002858	ANXA2	302
chr1	17558801	17560800	6.02554	Intragenic	28180	-12701	17531620	17572501	+	NM_013358	PADI1	29943
chr19	40721801	40723800	6.02554	Intragenic	1506	-834	40724306	40721966	-	NM_152479	TTC9B	148014
chr12	26185001	26186400	6.02259	Intragenic	73737	-40106	26111963	26225806	+	NM_001164748	NA	NA
chr5	123996201	123999400	6.02237	Intragenic	83005	-25191	124080805	123972609	-	NM_020747	ZNF608	57507
chr6	119558201	119559000	6.02237	Intragenic	112326	-59334	119670926	119499266	-	NM_005907	MAN1A1	4121
chr1	201690001	201691200	6.0204	Intragenic	73151	-105497	201617449	201796097	+	NM_020443	NAV1	89796
chr1	29074401	29075400	6.01895	Intragenic	11765	-21386	29063135	29096286	+	NM_016258	YTHDF2	51441
chr19	54482801	54485000	6.01175	Intragenic	17607	-2239	54466293	54486139	+	NM_031895	CACNG8	59283
chr10	124066401	124068400	6.01146	Intragenic	36580	-30276	124030820	124097676	+	NM_144587	BTBD16	118663
chr20	50073001	50074200	6.0113	Intragenic	105568	-65835	50179168	50007765	-	NM_001136021	NA	NA
chr6	1024601	1025600	6.00896	Intragenic	76467	-63859	1101567	961241	-	NR_027115	NA	NA
chr6	16681401	16682400	6.00896	Intragenic	79821	-382557	16761721	16299343	-	NM_000332	ATXN1	6310
chr17	57914601	57916200	6.00779	Intragenic	130538	-2550	57784862	57917950	+	NM_030938	TMEM49	81671
chr1	16469801	16471200	6.00571	Intragenic	12064	-19669	16482564	16450831	-	NM_004431	EPHA2	1969
chr19	40590001	40591400	6.00571	Intragenic	6110	-11801	40596810	40578899	-	NM_001010880	ZNF780A	284323
chr3	124597201	124598600	6.00571	Intragenic	8244	-116105	124606144	124481795	-	NM_002213	ITGB5	3693
chr1	218553401	218554600	6.00214	Intragenic	34610	-63959	218519390	218617959	+	NM_001135599	NA	NA
chr15	41963801	41965000	6.00214	Intragenic	11791	-97739	41952609	42062139	+	NM_001080541	NA	NA
chr1	62208801	62210400	5.99985	Intragenic	1452	-419989	62208148	62629589	+	NM_176877	INADL	10207
chr7	3801201	3802800	5.99985	Intragenic	460921	-506629	3341079	4308629	+	NM_152744	SDK1	221935
chr3	159582801	159584800	5.99725	Intragenic	592257	-31339	158991543	159615139	+	NM_014575	SCHIP1	29970
chr8	58980001	58981400	5.9972	Intragenic	73588	-81577	58907112	59062277	+	NM_147189	FAM110B	90362
chr10	125629401	125630600	5.99292	Intragenic	21500	-124849	125651500	125505151	-	NM_198148	CPXM2	119587
chr1	19774801	19776000	5.99292	Intragenic	36666	-110134	19812066	19665266	-	NM_004930	CAPZB	832
chr2	139535201	139536200	5.98878	Intragenic	2111	-108972	139537811	139426728	-	NM_007226	NXPH2	11249
chr2	85486001	85487000	5.98878	Intragenic	125767	-51004	85360733	85537504	+	NM_031283	TCF7L1	83439
chr7	105470601	105471600	5.97859	Intragenic	45931	-225880	105517031	105245220	-	NM_020725	NA	NA
chr11	46575401	46577000	5.97573	Intragenic	36714	-158237	46612914	46417963	-	NM_017749	AMBRA1	55626
chr12	45628801	45630000	5.97431	Intragenic	19525	-204787	45609875	45834187	+	NM_001142680	NA	NA
chr19	40760601	40766400	5.97189	Intragenic	27765	-27276	40791265	40736224	-	NM_001626	AKT2	208
chr8	128839401	128840800	5.97136	Intragenic	33322	-273398	128806778	129113498	+	NR_003367	NA	NA
chr7	37982401	37983400	5.96832	Intragenic	22738	-8639	37960162	37991539	+	NM_017549	EPDR1	54749
chr19	38761001	38762200	5.96491	Intragenic	6503	-21653	38755097	38783253	+	NM_001166103	NA	NA
chr7	47573801	47579000	5.96266	Intragenic	2799	-261648	47579199	47314752	-	NM_022748	TNS3	64759
chr3	128100801	128102200	5.96264	Intragenic	229188	-25988	127872312	128127488	+	NM_021937	EEFSEC	60678
chr9	113506601	113508000	5.96264	Intragenic	76214	-55978	113431086	113563278	+	NM_005592	MUSK	4593
chr9	128656601	128657800	5.95545	Intragenic	147584	-72453	128509616	128729653	+	NM_006195	PBX3	5090
chr7	3749601	3751000	5.95387	Intragenic	409221	-558329	3341079	4308629	+	NM_152744	SDK1	221935
chr1	234321401	234322400	5.94756	Intragenic	281222	-138362	234040678	234460262	+	NM_173508	SLC35F3	148641
chr2	173944401	173945600	5.94592	Intragenic	4436	-187736	173940564	174132736	+	NM_016653	ZAK	51776
chr1	94566201	94567600	5.94505	Intragenic	19805	-108505	94586705	94458395	-	NM_000350	ABCA4	24
chr8	128831401	128833000	5.94294	Intragenic	25422	-281298	128806778	129113498	+	NR_003367	NA	NA
chr9	86046401	86048000	5.94294	Intragenic	106148	-184894	86153348	85862306	-	NM_174938	FRMD3	257019
chr1	47108601	47109800	5.93634	Intragenic	24899	-10788	47134099	47098412	-	NM_001042546	ATPAF1	64756
chr15	41117601	41119000	5.92724	Intragenic	2607	-10656	41120907	41107644	-	NM_001130143	NA	NA
chr8	11711201	11712000	5.91886	Intragenic	14046	-11565	11725646	11700035	-	NM_001908	CTSB	1508
chr16	85669001	85670200	5.91697	Intragenic	24572	-40210	85645028	85709810	+	NM_001134473	NA	NA
chr3	32011201	32012400	5.91697	Intragenic	11438	-309483	32023238	31702317	-	NM_017784	OSBPL10	114884
chr3	53551801	53554000	5.91414	Intragenic	23870	-293591	53529030	53846491	+	NM_000720	CACNA1D	776
chr2	160802201	160803600	5.90921	Intragenic	116221	-574	160919121	160802326	-	NM_001007267	PLA2R1	22925
chr10	45965401	45967400	5.90889	Intragenic	123954	-13584	46090354	45952816	-	NM_001002265	2012-03-08	220972
chr1	18969601	18970800	5.90719	Intragenic	12701	-105159	18957499	19075359	+	NM_001135254	NA	NA
chr7	135399001	135400200	5.90719	Intragenic	13333	-33608	135412933	135365992	-	NM_012450	SLC13A4	26266
chr13	95752401	95753400	5.90513	Intragenic	200787	-80817	95953687	95672083	-	NM_005845	ABCC4	10257
chr17	31149201	31150200	5.90513	Intragenic	54202	-330073	31203902	30819627	-	NM_015194	MYO1D	4642
chr1	85794401	85795400	5.90513	Intragenic	249146	-10732	86044046	85784168	-	NM_001134445	NA	NA
chr15	71586601	71589400	5.90368	Intragenic	154213	-487722	71433787	72075722	+	NM_024817	THSD4	79875
chr12	116475401	116476800	5.9001	Intragenic	238891	-79718	116714991	116396382	-	NM_015335	MED13L	23389
chr5	56112201	56113400	5.89734	Intragenic	1901	-79176	56110899	56191976	+	NM_005921	NA	NA
chr8	87715201	87716200	5.89432	Intragenic	40201	-129539	87755901	87586161	-	NM_019098	CNGB3	54714
chr1	172327401	172329400	5.89362	Intragenic	517780	-53456	171810620	172381856	+	NM_001136127	NA	NA
chr2	36584201	36586200	5.89362	Intragenic	1804	-193077	36583396	36778277	+	NM_016441	CRIM1	51232
chr3	171847401	171848800	5.89094	Intragenic	90683	-270390	171757417	172118490	+	NM_022763	FNDC3B	64778
chr10	90656801	90658000	5.88743	Intragenic	17375	-25842	90640025	90683242	+	NM_020799	STAMBPL1	57559
chr19	39152401	39159200	5.88672	Intragenic	17474	-65370	39138326	39221170	+	NM_004924	ACTN4	81
chr11	82736001	82736800	5.88264	Intragenic	46484	-43922	82782884	82692478	-	NM_014488	RAB30	27314
chr20	30559601	30561400	5.88264	Intragenic	4696	-25755	30555804	30586255	+	NM_001011718	XKR7	343702
chr3	189729801	189732000	5.87761	Intragenic	109326	-56382	189840226	189674518	-	NM_001134418	NA	NA
chr16	30363001	30364200	5.87744	Intragenic	3082	-1513	30366682	30362087	-	NM_006110	CD2BP2	10421
chr3	124579401	124580600	5.87744	Intragenic	26144	-98205	124606144	124481795	-	NM_002213	ITGB5	3693
chr19	39993001	39996800	5.87604	Intragenic	5344	-4221	39989556	39999121	+	NM_016941	DLL3	10683
chr19	40581401	40587200	5.87479	Intragenic	12510	-5401	40596810	40578899	-	NM_001010880	ZNF780A	284323
chr19	39148201	39150600	5.87285	Intragenic	11074	-71770	39138326	39221170	+	NM_004924	ACTN4	81
chr1	85809001	85810000	5.87246	Intragenic	234546	-25332	86044046	85784168	-	NM_001134445	NA	NA
chr19	40782601	40787200	5.8675	Intragenic	6365	-48676	40791265	40736224	-	NM_001626	AKT2	208
chr1	19772001	19773200	5.86739	Intragenic	39466	-107334	19812066	19665266	-	NM_004930	CAPZB	832
chr12	64255801	64257000	5.86739	Intragenic	17860	-285213	64238540	64541613	+	NM_020762	SRGAP1	57522
chr2	224679401	224680600	5.86739	Intragenic	22319	-59953	224702319	224620047	-	NM_001039569	AP1S3	130340
chr5	139029601	139031000	5.86311	Intragenic	2000	-32380	139028300	139062680	+	NM_016463	CXXC5	51523
chr3	141086801	141087800	5.8614	Intragenic	44246	-81325	141043054	141168625	+	NM_001080412	NA	NA
chr3	50200801	50202400	5.85755	Intragenic	8753	-24907	50192847	50226507	+	NM_004186	SEMA3F	6405
chr4	10009201	10010800	5.85755	Intragenic	13114	-182151	10023114	9827849	-	NM_020041	SLC2A9	56606
chr3	15838601	15840000	5.85371	Intragenic	61753	-130557	15901053	15708743	-	NM_015199	ANKRD28	23243
chr2	42450001	42451000	5.85026	Intragenic	54011	-109186	42396489	42559686	+	NM_001145076	NA	NA
chr7	80135201	80136200	5.85026	Intragenic	5542	-47712	80141242	80087988	-	NM_001102386	NA	NA
chr1	222719001	222720800	5.84967	Intragenic	1544	-24299	222721444	222695601	-	NM_024746	HHIPL2	79802
chr11	9160001	9161600	5.84873	Intragenic	126071	-424	9286871	9160376	-	NM_015213	DENND5A	23258
chr7	4778001	4779400	5.84425	Intragenic	56771	-32374	4721929	4811074	+	NM_001037165	FOXK1	221937
chr19	40353601	40360000	5.83985	Intragenic	83733	-2837	40440533	40353963	-	NM_003890	FCGBP	8857
chr11	128935801	128936800	5.83904	Intragenic	125793	-101345	129062093	128834955	-	NM_001142685	NA	NA
chr19	2543401	2544400	5.83904	Intragenic	158846	-32683	2702746	2511217	-	NM_052847	GNG7	2788
chr4	114880001	114881000	5.83904	Intragenic	20378	-59061	114900878	114821439	-	NM_024590	ARSJ	79642
chr18	31000801	31002000	5.8368	Intragenic	18645	-484035	31020045	30517365	-	NM_001105528	NA	NA
chr14	50465801	50468000	5.83253	Intragenic	7338	-18471	50474238	50448429	-	NM_001012706	C14orf182	283551
chr12	741001	742200	5.82646	Intragenic	31155	-68138	772755	673462	-	NM_016533	NINJ2	4815
chr10	64143601	64145000	5.82514	Intragenic	10385	-17916	64133915	64162216	+	NM_014951	ZNF365	22891
chr12	125312001	125313400	5.82514	Intragenic	35819	-50526	125348519	125262174	-	NM_001082959	NA	NA
chr7	5460601	5462400	5.82443	Intragenic	1677	-115070	5463177	5346430	-	NM_001080495	NA	NA
chr11	85194801	85195400	5.82223	Intragenic	143214	-2029045	85338314	83166055	-	NM_001142699	NA	NA
chr9	71793201	71794200	5.81632	Intragenic	4612	-76418	71789088	71870118	+	NM_004817	TJP2	9414
chr11	34994001	34995200	5.81604	Intragenic	56924	-23074	34937676	35017674	+	NM_001135024	NA	NA
chr15	74837801	74839200	5.81549	Intragenic	4953	-51970	74833547	74890470	+	NM_006465	ARID3B	10620
chr6	42104201	42105600	5.81549	Intragenic	5815	-36043	42110715	42068857	-	NM_001164446	NA	NA
chrX	135807201	135808600	5.81549	Intragenic	55603	-60187	135863503	135747713	-	NM_004840	ARHGEF6	9459
chr10	63661801	63664800	5.80811	Intragenic	1858	-193403	63661442	63856703	+	NM_032199	ARID5B	84159
chr17	57831801	57832600	5.80735	Intragenic	47338	-85750	57784862	57917950	+	NM_030938	TMEM49	81671
chr12	104613001	104614400	5.80578	Intragenic	4142	-130358	104609558	104744058	+	NM_001093771	NA	NA
chr6	124802801	124804000	5.80555	Intragenic	678332	-343384	124125068	125146784	+	NM_001040214	NKAIN2	154215
chr10	21947601	21948600	5.80482	Intragenic	124999	-84455	21823101	22032555	+	NM_004641	MLLT10	8028
chr1	240273201	240274200	5.80482	Intragenic	18516	-364783	240255184	240638483	+	NM_020066	FMN2	56776
chr17	59226801	59228000	5.79498	Intragenic	472229	-242798	58755171	59470198	+	NM_001099432	NA	NA
chr19	40743601	40749800	5.79436	Intragenic	44565	-10476	40791265	40736224	-	NM_001626	AKT2	208
chr3	159371801	159372800	5.79323	Intragenic	380757	-242839	158991543	159615139	+	NM_014575	SCHIP1	29970
chr19	40195601	40203400	5.79193	Intragenic	4555	-587	40194945	40200087	+	NM_020129	LGALS14	56891
chr1	39569001	39572600	5.79155	Intragenic	23683	-381989	39547117	39952789	+	NM_012090	MACF1	23499
chr15	67398401	67400200	5.79008	Intragenic	41106	-88232	67358194	67487532	+	NM_005902	SMAD3	4088
chr19	40518801	40522200	5.78916	Intragenic	17558	-3014	40502942	40523514	+	NM_178544	ZNF546	339327
chr20	52684001	52687000	5.78802	Intragenic	1804	-125422	52687304	52560078	-	NM_003657	BCAS1	8537
chr10	114766601	114768000	5.78615	Intragenic	57292	-160134	114710008	114927434	+	NM_001146274	NA	NA
chr15	78342001	78343600	5.7854	Intragenic	27194	-55473	78369994	78287327	-	NM_015079	TBC1D2B	23102
chr10	17100601	17101800	5.78433	Intragenic	70616	-235235	17171816	16865965	-	NM_001081	CUBN	8029
chr12	122852601	122853800	5.78433	Intragenic	53916	-97220	122907116	122755980	-	NM_002956	CLIP1	6249
chr3	158440601	158441800	5.78433	Intragenic	9075	-26302	158450275	158414898	-	NM_206963	RARRES1	5918
chr20	46353201	46354800	5.77612	Intragenic	61360	-67850	46415360	46286150	-	NM_001161841	NA	NA
chr4	86417001	86418600	5.77612	Intragenic	21517	-506022	86396283	86923822	+	NM_001025616	ARHGAP24	83478
chr20	34203601	34206400	5.7758	Intragenic	1192	-3965	34203808	34208965	+	NM_003116	SPAG4	6676
chr7	5633401	5636400	5.77448	Intragenic	2447	-11385	5632453	5646285	+	NM_003088	FSCN1	6624
chr10	94651801	94653000	5.77361	Intragenic	57931	-166850	94594469	94819250	+	NM_001013848	EXOC6	54536
chr6	90928001	90929000	5.76977	Intragenic	78062	-292253	91006562	90636247	-	NM_021813	BACH2	60468
chr7	80512601	80514600	5.7653	Intragenic	35067	-141746	80548667	80371854	-	NM_006379	SEMA3C	10512
chr19	40092201	40099400	5.76377	Intragenic	2632	-2313	40093168	40098113	+	NM_013268	LGALS13	29124
chr6	37138801	37140600	5.76377	Intragenic	1779	-3502	37137921	37143202	+	NM_002648	PIM1	5292
chr4	124037201	124038400	5.7628	Intragenic	193576	-202802	123844224	124240602	+	NM_145207	SPATA5	166378
chr12	1427401	1428400	5.7579	Intragenic	327497	-177199	1100403	1605099	+	NM_178039	ERC1	23085
chr1	236634601	236635600	5.7579	Intragenic	77421	-12908	236557679	236648008	+	NM_145861	EDARADD	128178
chr7	151778001	151779000	5.7579	Intragenic	55723	-40927	151722777	151819427	+	NM_022087	GALNT11	63917
chrX	29680001	29682000	5.75689	Intragenic	1075320	-293017	28605680	29974017	+	NM_014271	IL1RAPL1	11141
chr1	3236401	3237800	5.75619	Intragenic	251357	-118083	2985743	3355183	+	NM_022114	PRDM16	63976
chr20	25056601	25058000	5.75619	Intragenic	5467	-1201	25062767	25056099	-	NM_014588	VSX1	30813
chr12	66285401	66287200	5.75489	Intragenic	68061	-22999	66218239	66309299	+	NM_003484	HMGA2	8091
chr2	210360401	210361600	5.75191	Intragenic	72230	-237834	210288770	210598834	+	NM_001039538	MAP2	4133
chr6	131254401	131255600	5.75191	Intragenic	129462	-94513	131384462	131160487	-	NM_001135554	NA	NA
chr6	134336601	134338400	5.74595	Intragenic	36289	-28782	134373789	134308718	-	NM_145176	SLC2A12	154091
chr17	79961201	79962200	5.74593	Intragenic	26275	-13580	79935425	79975280	+	NM_024083	ASPSCR1	79058
chr19	13162201	13163200	5.74593	Intragenic	56117	-46909	13106583	13209609	+	NM_002501	NFIX	4784
chr3	194406001	194410000	5.74593	Intragenic	1379	-1764	194406621	194409764	+	NM_153690	FAM43A	131583
chr8	42575401	42576400	5.74593	Intragenic	23339	-16309	42552561	42592209	+	NM_000749	CHRNB3	1142
chr19	33531801	33533000	5.74094	Intragenic	23424	-62902	33555824	33469498	-	NM_033103	RHPN2	85415
chr19	40420801	40426400	5.73587	Intragenic	16933	-69637	40440533	40353963	-	NM_003890	FCGBP	8857
chr10	72609201	72610200	5.73385	Intragenic	33997	-31230	72575703	72640930	+	NM_003901	SGPL1	8879
chr14	103499801	103500800	5.73385	Intragenic	23442	-101585	103523742	103398715	-	NM_006035	CDC42BPB	9578
chr18	30593601	30594600	5.73385	Intragenic	425945	-76735	31020045	30517365	-	NM_001105528	NA	NA
chr20	31961401	31962400	5.73385	Intragenic	27437	-15254	31989337	31946646	-	NM_016082	CDK5RAP1	51654
chr19	40708601	40714200	5.73075	Intragenic	13750	-10081	40697650	40721481	+	NM_002446	MAP3K10	4294
chr4	41145001	41146200	5.72989	Intragenic	71035	-333556	41216635	40812044	-	NM_001166050	NA	NA
chr6	33748601	33750200	5.72882	Intragenic	5319	-10410	33754719	33738990	-	NM_001143944	NA	NA
chr13	28539601	28541400	5.72792	Intragenic	2817	-4222	28543317	28536278	-	NM_001265	CDX2	1045
chr19	46220401	46221800	5.72561	Intragenic	13051	-7212	46234151	46213888	-	NM_001080469	NA	NA
chr2	50171001	50172400	5.72561	Intragenic	1087974	-26057	51259674	50145643	-	NM_001135659	NA	NA
chr16	52529801	52530800	5.72168	Intragenic	50506	-58383	52580806	52471917	-	NM_001080430	NA	NA
chr16	81619801	81620800	5.72168	Intragenic	141526	-125065	81478774	81745365	+	NM_198390	CMIP	80790
chr17	46271201	46272200	5.72168	Intragenic	235894	-60899	46507594	46210801	-	NM_001075099	NA	NA
chr9	97545201	97546200	5.72168	Intragenic	56707	-303740	97488993	97849440	+	NM_032823	C9orf3	84909
chr4	96225601	96227200	5.71917	Intragenic	243762	-136712	96470162	96089688	-	NM_003728	UNC5C	8633
chr11	86884001	86885200	5.71875	Intragenic	135536	-149968	86749064	87034568	+	NM_022918	TMEM135	65084
chr1	65363601	65364800	5.71875	Intragenic	67987	-65295	65432187	65298905	-	NM_002227	JAK1	3716
chr17	55945001	55946200	5.71875	Intragenic	35150	-5264	55980750	55940336	-	NM_017949	CUEDC1	404093
chr17	79543201	79544400	5.71875	Intragenic	60338	-19886	79604138	79523914	-	NM_017921	NPLOC4	55666
chr17	17825401	17826800	5.71526	Intragenic	49684	-79278	17875784	17746822	-	NM_001033551	TOM1L2	146691
chr1	8467601	8469000	5.71526	Intragenic	409399	-55835	8877699	8412465	-	NM_001042681	RERE	473
chr3	174987801	174989200	5.71526	Intragenic	411390	-534926	174577110	175523426	+	NM_207015	NAALADL2	254827
chr9	127482601	127484000	5.71526	Intragenic	50276	-198598	127533576	127284702	-	NM_001489	NR6A1	2649
chr20	56272801	56274600	5.70966	Intragenic	11331	-50247	56285031	56223453	-	NM_020182	PMEPA1	56937
chr7	2799201	2800800	5.70945	Intragenic	83959	-32258	2883959	2767742	-	NM_007353	GNA12	2768
chr12	66270401	66271800	5.70485	Intragenic	52861	-38199	66218239	66309299	+	NM_003484	HMGA2	8091
chr15	60666001	60667800	5.70044	Intragenic	23285	-27550	60690185	60639350	-	NM_001002858	ANXA2	302
[truncated: 31,316 more rows]

## Sheet: TCF7L2_AllPeaksMCF7
Chr	Begin	End	Score	Region	Distance(to 5')	Distance(to 3')	Gene start	Gene end	Strand	Gene	Gene Symbol	Gene ID
[truncated: 27,721 more rows]

[truncated: 2 more sheets: TCF7L2_AllPeaksHepG2, TCF7L2_AllPeaksHEK293]
