# Supplementary material for: Cell type-specific binding patterns reveal that TCF7L2 can be tethered to the genome by association with GATA3
Source: Genome Biol. 2012 Sep 5;13(9):R52. doi: 10.1186/gb-2012-13-9-r52 (PMC3491396; doi:10.1186/gb-2012-13-9-r52)
Supplement: Additional file 8 — Table S9 - amplified regions in the six cancer cell lines. Sole-search was used to call peaks for TCF7L2 in each of the six cancer cell lines, using input from each line as the specific control. One novel feature of Sole-search is that it provides a list of all amplified regions found in the input control. For each cancer cell line, a worksheet of all amplified regions is provided; column F indicates the fold amplification and column I indicates the chromosomal coordinates of the amplified region [file gb-2012-13-9-r52-S8.xls]

## Sheet: HEK293_amplifications
chrm	SoleSearch_duplicated	NonUnique_Region_fold	0	16799	87.57	0	0	chrm_0_16799
chr6	SoleSearch_duplicated	NonUnique_Region_fold	58773400	58780399	53.82	0	0	chr6_58773400_58780399
chr18	SoleSearch_duplicated	NonUnique_Region_fold	105600	112399	48.2	0	0	chr18_105600_112399
chr10	SoleSearch_duplicated	NonUnique_Region_fold	42596400	42602199	45.57	0	0	chr10_42596400_42602199
chr1	SoleSearch_duplicated	NonUnique_Region_fold	562200	573199	45.22	0	0	chr1_562200_573199
chr16	SoleSearch_duplicated	NonUnique_Region_fold	46385600	46457799	32.82	0	0	chr16_46385600_46457799
chr10	SoleSearch_duplicated	NonUnique_Region_fold	42354600	42411599	31.21	0	0	chr10_42354600_42411599
chr5	SoleSearch_duplicated	NonUnique_Region_fold	134258800	134264199	30.95	0	0	chr5_134258800_134264199
chr11	SoleSearch_duplicated	NonUnique_Region_fold	10529200	10531999	30.84	0	0	chr11_10529200_10531999
chr4	SoleSearch_duplicated	NonUnique_Region_fold	68264000	68266999	29.8	0	0	chr4_68264000_68266999
chr5	SoleSearch_duplicated	NonUnique_Region_fold	79945600	79948399	28.15	0	0	chr5_79945600_79948399
chr21	SoleSearch_duplicated	NonUnique_Region_fold	9825200	9832999	26.52	0	0	chr21_9825200_9832999
chr20	SoleSearch_duplicated	NonUnique_Region_fold	26188600	26190799	26.2	0	0	chr20_26188600_26190799
chr18	SoleSearch_duplicated	NonUnique_Region_fold	18510600	18522399	25.5	0	0	chr18_18510600_18522399
chr10	SoleSearch_duplicated	NonUnique_Region_fold	135497200	135502599	24.04	0	0	chr10_135497200_135502599
chr10	SoleSearch_duplicated	NonUnique_Region_fold	42525200	42546999	23.28	0	0	chr10_42525200_42546999
chr2	SoleSearch_duplicated	NonUnique_Region_fold	92266000	92326399	22.61	0	0	chr2_92266000_92326399
chr4	SoleSearch_duplicated	NonUnique_Region_fold	49091400	49160399	19.85	0	0	chr4_49091400_49160399
chr8	SoleSearch_duplicated	NonUnique_Region_fold	43092600	43097599	19.34	0	0	chr8_43092600_43097599
chr4	SoleSearch_duplicated	NonUnique_Region_fold	49631200	49660399	18.94	0	0	chr4_49631200_49660399
chry	SoleSearch_duplicated	NonUnique_Region_fold	13446400	13490199	18.66	0	0	chry_13446400_13490199
chr17	SoleSearch_duplicated	NonUnique_Region_fold	22243000	22263199	18.19	0	0	chr17_22243000_22263199
chrx	SoleSearch_duplicated	NonUnique_Region_fold	58555800	58582199	17.43	0	0	chrx_58555800_58582199
chr17	SoleSearch_duplicated	NonUnique_Region_fold	25263000	25268199	17.26	0	0	chr17_25263000_25268199
chr19	SoleSearch_duplicated	NonUnique_Region_fold	27731600	27770399	16.9	0	0	chr19_27731600_27770399
chry	SoleSearch_duplicated	NonUnique_Region_fold	13445600	13492199	16.7	0	0	chry_13445600_13492199
chr7	SoleSearch_duplicated	NonUnique_Region_fold	61966800	62023999	16.39	0	0	chr7_61966800_62023999
chrx	SoleSearch_duplicated	NonUnique_Region_fold	61682000	61735599	16.11	0	0	chrx_61682000_61735599
chry	SoleSearch_duplicated	NonUnique_Region_fold	58972000	58997799	15.74	0	0	chry_58972000_58997799
chr1	SoleSearch_duplicated	NonUnique_Region_fold	149033000	149035999	14.82	0	0	chr1_149033000_149035999
chr9	SoleSearch_duplicated	NonUnique_Region_fold	67317800	67321199	14.38	0	0	chr9_67317800_67321199
chry	SoleSearch_duplicated	NonUnique_Region_fold	58971200	59000199	14.25	0	0	chry_58971200_59000199
chr17	SoleSearch_duplicated	NonUnique_Region_fold	45212800	45216399	14.06	0	0	chr17_45212800_45216399
chr9	SoleSearch_duplicated	NonUnique_Region_fold	69708400	69711599	14.06	0	0	chr9_69708400_69711599
chrx	SoleSearch_duplicated	NonUnique_Region_fold	58548400	58582199	13.74	0	0	chrx_58548400_58582199
chr2	SoleSearch_duplicated	NonUnique_Region_fold	89830200	89881799	13.7	0	0	chr2_89830200_89881799
chr1	SoleSearch_duplicated	NonUnique_Region_fold	142535400	142542999	13.5	0	0	chr1_142535400_142542999
chr7	SoleSearch_duplicated	NonUnique_Region_fold	157939400	157941999	13.37	0	0	chr7_157939400_157941999
chr17	SoleSearch_duplicated	NonUnique_Region_fold	41463400	41467199	12.88	0	0	chr17_41463400_41467199
chr11	SoleSearch_duplicated	NonUnique_Region_fold	51566200	51594399	12.41	0	0	chr11_51566200_51594399
chrx	SoleSearch_duplicated	NonUnique_Region_fold	61681800	61768199	12.32	0	0	chrx_61681800_61768199
chr8	SoleSearch_duplicated	NonUnique_Region_fold	46838600	46906999	12.29	0	0	chr8_46838600_46906999
chr9	SoleSearch_duplicated	NonUnique_Region_fold	66970800	66973999	12.22	0	0	chr9_66970800_66973999
chr7	SoleSearch_duplicated	NonUnique_Region_fold	64953600	64955799	11.88	0	0	chr7_64953600_64955799
chr10	SoleSearch_duplicated	NonUnique_Region_fold	42661200	42667799	11.85	0	0	chr10_42661200_42667799
chr16	SoleSearch_duplicated	NonUnique_Region_fold	46497600	46500599	11.29	0	0	chr16_46497600_46500599
chr17	SoleSearch_duplicated	NonUnique_Region_fold	22020400	22024199	11.08	0	0	chr17_22020400_22024199
chr2	SoleSearch_duplicated	NonUnique_Region_fold	90371200	90395199	11.07	0	0	chr2_90371200_90395199
chr1	SoleSearch_duplicated	NonUnique_Region_fold	224199200	224204199	10.93	0	0	chr1_224199200_224204199
chr22	SoleSearch_duplicated	NonUnique_Region_fold	16847600	16863999	10.65	0	0	chr22_16847600_16863999
chr2	SoleSearch_duplicated	NonUnique_Region_fold	91594800	91617399	10.63	0	0	chr2_91594800_91617399
chr6	SoleSearch_duplicated	NonUnique_Region_fold	157731200	157735399	10.53	0	0	chr6_157731200_157735399
chr1	SoleSearch_duplicated	NonUnique_Region_fold	227841400	227843599	10.4	0	0	chr1_227841400_227843599
chr12	SoleSearch_duplicated	NonUnique_Region_fold	133779000	133781199	10.32	0	0	chr12_133779000_133781199
chr21	SoleSearch_duplicated	NonUnique_Region_fold	10084800	10087999	10.03	0	0	chr21_10084800_10087999
chr7	SoleSearch_duplicated	NonUnique_Region_fold	57544400	57557999	10.03	0	0	chr7_57544400_57557999
chr8	SoleSearch_duplicated	NonUnique_Region_fold	43759800	43839199	9.95	0	0	chr8_43759800_43839199
chr22	SoleSearch_duplicated	NonUnique_Region_fold	22861200	22864999	9.69	0	0	chr22_22861200_22864999
chr4	SoleSearch_duplicated	NonUnique_Region_fold	49512000	49518399	9.64	0	0	chr4_49512000_49518399
chr7	SoleSearch_duplicated	NonUnique_Region_fold	61738200	61803599	9.63	0	0	chr7_61738200_61803599
chr3	SoleSearch_duplicated	NonUnique_Region_fold	75718000	75720199	9.56	0	0	chr3_75718000_75720199
chr10	SoleSearch_duplicated	NonUnique_Region_fold	38868600	38890399	9.32	0	0	chr10_38868600_38890399
chr2	SoleSearch_duplicated	NonUnique_Region_fold	132974000	133046199	8.93	0	0	chr2_132974000_133046199
chr3	SoleSearch_duplicated	NonUnique_Region_fold	75695400	75699799	8.78	0	0	chr3_75695400_75699799
chr21	SoleSearch_duplicated	NonUnique_Region_fold	9695000	9700999	8.59	0	0	chr21_9695000_9700999
chr16	SoleSearch_duplicated	NonUnique_Region_fold	33863200	33978199	8.53	0	0	chr16_33863200_33978199
chr6	SoleSearch_duplicated	NonUnique_Region_fold	170707400	170709599	8.49	0	0	chr6_170707400_170709599
chry	SoleSearch_duplicated	NonUnique_Region_fold	13137000	13143999	8.47	0	0	chry_13137000_13143999
chr12	SoleSearch_duplicated	NonUnique_Region_fold	34830200	34856999	8.34	0	0	chr12_34830200_34856999
chr4	SoleSearch_duplicated	NonUnique_Region_fold	190154400	190156799	8.3	0	0	chr4_190154400_190156799
chr16	SoleSearch_duplicated	NonUnique_Region_fold	34173200	34197999	8.26	0	0	chr16_34173200_34197999
chr1	SoleSearch_duplicated	NonUnique_Region_fold	143278400	143283999	8.23	0	0	chr1_143278400_143283999
chr2	SoleSearch_duplicated	NonUnique_Region_fold	162135000	162139199	8.17	0	0	chr2_162135000_162139199
chr9	SoleSearch_duplicated	NonUnique_Region_fold	68411600	68429199	8.16	0	0	chr9_68411600_68429199
chr10	SoleSearch_duplicated	NonUnique_Region_fold	39075000	39155199	7.96	0	0	chr10_39075000_39155199
chr1	SoleSearch_duplicated	NonUnique_Region_fold	149223000	149225599	7.91	0	0	chr1_149223000_149225599
chr5	SoleSearch_duplicated	NonUnique_Region_fold	93903400	93906599	7.86	0	0	chr5_93903400_93906599
chr10	SoleSearch_duplicated	NonUnique_Region_fold	42789600	42819799	7.69	0	0	chr10_42789600_42819799
chr20	SoleSearch_duplicated	NonUnique_Region_fold	29803600	29833999	7.53	0	0	chr20_29803600_29833999
chr1	SoleSearch_duplicated	NonUnique_Region_fold	121427600	121485799	7.17	0	0	chr1_121427600_121485799
chr5	SoleSearch_duplicated	NonUnique_Region_fold	99381800	99390599	7.17	0	0	chr5_99381800_99390599
chry	SoleSearch_duplicated	NonUnique_Region_fold	13194000	13196599	7.17	0	0	chry_13194000_13196599
chr1	SoleSearch_duplicated	NonUnique_Region_fold	724000	726999	7.09	0	0	chr1_724000_726999
chr10	SoleSearch_duplicated	NonUnique_Region_fold	38772000	38818999	7.06	0	0	chr10_38772000_38818999
chry	SoleSearch_duplicated	NonUnique_Region_fold	28784200	28790599	7.05	0	0	chry_28784200_28790599
chrx	SoleSearch_duplicated	NonUnique_Region_fold	114959600	115005799	7.03	0	0	chrx_114959600_115005799
chr2	SoleSearch_duplicated	NonUnique_Region_fold	6985200	6987399	6.91	0	0	chr2_6985200_6987399
chr1	SoleSearch_duplicated	NonUnique_Region_fold	16969600	16972399	6.88	0	0	chr1_16969600_16972399
chr21	SoleSearch_duplicated	NonUnique_Region_fold	10698000	10861599	6.88	0	0	chr21_10698000_10861599
chr1	SoleSearch_duplicated	NonUnique_Region_fold	2583400	2587799	6.81	0	0	chr1_2583400_2587799
chr20	SoleSearch_duplicated	NonUnique_Region_fold	29646000	29653799	6.74	0	0	chr20_29646000_29653799
chry	SoleSearch_duplicated	NonUnique_Region_fold	28798000	28802999	6.69	0	0	chry_28798000_28802999
chr7	SoleSearch_duplicated	NonUnique_Region_fold	139024200	139026599	6.65	0	0	chr7_139024200_139026599
chr19	SoleSearch_duplicated	NonUnique_Region_fold	17443200	17449399	6.56	0	0	chr19_17443200_17449399
chr1	SoleSearch_duplicated	NonUnique_Region_fold	32858800	32861799	6.52	0	0	chr1_32858800_32861799
chr21	SoleSearch_duplicated	NonUnique_Region_fold	11140800	11146399	6.42	0	0	chr21_11140800_11146399
chr19	SoleSearch_duplicated	NonUnique_Region_fold	50548000	50550399	6.41	0	0	chr19_50548000_50550399
chr22	SoleSearch_duplicated	NonUnique_Region_fold	19417600	19420399	6.29	0	0	chr22_19417600_19420399
chr7	SoleSearch_duplicated	NonUnique_Region_fold	154996600	155000799	6.29	0	0	chr7_154996600_155000799
chr17	SoleSearch_duplicated	NonUnique_Region_fold	39844600	39846799	6.27	0	0	chr17_39844600_39846799
chr17	SoleSearch_duplicated	NonUnique_Region_fold	21902400	21907599	6.2	0	0	chr17_21902400_21907599
chr1	SoleSearch_duplicated	NonUnique_Region_fold	228644600	228647199	6.14	0	0	chr1_228644600_228647199
chr1	SoleSearch_duplicated	NonUnique_Region_fold	16890400	16894399	6.13	0	0	chr1_16890400_16894399
chr22	SoleSearch_duplicated	NonUnique_Region_fold	20861000	20863399	6.01	0	0	chr22_20861000_20863399
chr7	SoleSearch_duplicated	NonUnique_Region_fold	158707600	158709799	5.85	0	0	chr7_158707600_158709799
chr13	SoleSearch_duplicated	NonUnique_Region_fold	77900200	77904399	5.81	0	0	chr13_77900200_77904399
chr6	SoleSearch_duplicated	NonUnique_Region_fold	136609200	136612199	5.8	0	0	chr6_136609200_136612199
chrx	SoleSearch_duplicated	NonUnique_Region_fold	114959000	115006999	5.77	0	0	chrx_114959000_115006999
chr1	SoleSearch_duplicated	NonUnique_Region_fold	11967800	11970199	5.72	0	0	chr1_11967800_11970199
chr1	SoleSearch_duplicated	NonUnique_Region_fold	228327400	228329599	5.72	0	0	chr1_228327400_228329599
chr1	SoleSearch_duplicated	NonUnique_Region_fold	234912200	234918999	5.72	0	0	chr1_234912200_234918999
chr20	SoleSearch_duplicated	NonUnique_Region_fold	29633200	29638799	5.71	0	0	chr20_29633200_29638799
chr3	SoleSearch_duplicated	NonUnique_Region_fold	90472400	90474999	5.7	0	0	chr3_90472400_90474999
chr18	SoleSearch_duplicated	NonUnique_Region_fold	34408000	34411599	5.66	0	0	chr18_34408000_34411599
chr1	SoleSearch_duplicated	NonUnique_Region_fold	148550400	148552799	5.63	0	0	chr1_148550400_148552799
chr16	SoleSearch_duplicated	NonUnique_Region_fold	30006400	30008599	5.61	0	0	chr16_30006400_30008599
chr18	SoleSearch_duplicated	NonUnique_Region_fold	37380000	37383199	5.55	0	0	chr18_37380000_37383199
chr9	SoleSearch_duplicated	NonUnique_Region_fold	81870000	81885599	5.51	0	0	chr9_81870000_81885599
chry	SoleSearch_duplicated	NonUnique_Region_fold	10017600	10039599	5.51	0	0	chry_10017600_10039599
chr1	SoleSearch_duplicated	NonUnique_Region_fold	121350000	121405199	5.5	0	0	chr1_121350000_121405199
chr7	SoleSearch_duplicated	NonUnique_Region_fold	61077200	61099799	5.47	0	0	chr7_61077200_61099799
chr10	SoleSearch_duplicated	NonUnique_Region_fold	70090600	70092799	5.46	0	0	chr10_70090600_70092799
chr22	SoleSearch_duplicated	NonUnique_Region_fold	23337800	23339999	5.43	0	0	chr22_23337800_23339999
chr17	SoleSearch_duplicated	NonUnique_Region_fold	8089200	8091399	5.4	0	0	chr17_8089200_8091399
chr1	SoleSearch_duplicated	NonUnique_Region_fold	231663000	231665999	5.37	0	0	chr1_231663000_231665999
chr10	SoleSearch_duplicated	NonUnique_Region_fold	46982000	46984999	5.36	0	0	chr10_46982000_46984999
chr21	SoleSearch_duplicated	NonUnique_Region_fold	44298600	44300799	5.36	0	0	chr21_44298600_44300799
chr4	SoleSearch_duplicated	NonUnique_Region_fold	49280200	49334199	5.33	0	0	chr4_49280200_49334199
chr22	SoleSearch_duplicated	NonUnique_Region_fold	19466200	19468599	5.32	0	0	chr22_19466200_19468599
chr19	SoleSearch_duplicated	NonUnique_Region_fold	18699200	18701599	5.29	0	0	chr19_18699200_18701599
chr6	SoleSearch_duplicated	NonUnique_Region_fold	34039000	34041199	5.29	0	0	chr6_34039000_34041199
chr21	SoleSearch_duplicated	NonUnique_Region_fold	9908000	9910399	5.26	0	0	chr21_9908000_9910399
chr22	SoleSearch_duplicated	NonUnique_Region_fold	19989600	19992399	5.25	0	0	chr22_19989600_19992399
chr22	SoleSearch_duplicated	NonUnique_Region_fold	21211000	21213999	5.24	0	0	chr22_21211000_21213999
chr4	SoleSearch_duplicated	NonUnique_Region_fold	435200	437799	5.22	0	0	chr4_435200_437799
chr5	SoleSearch_duplicated	NonUnique_Region_fold	49405400	49451399	5.21	0	0	chr5_49405400_49451399
chr1	SoleSearch_duplicated	NonUnique_Region_fold	229643800	229645999	5.2	0	0	chr1_229643800_229645999
chr19	SoleSearch_duplicated	NonUnique_Region_fold	41767800	41770199	5.2	0	0	chr19_41767800_41770199
chr1	SoleSearch_duplicated	NonUnique_Region_fold	8938000	8940799	5.18	0	0	chr1_8938000_8940799
chr5	SoleSearch_duplicated	NonUnique_Region_fold	180648400	180650599	5.17	0	0	chr5_180648400_180650599
chr16	SoleSearch_duplicated	NonUnique_Region_fold	30075200	30078999	5.15	0	0	chr16_30075200_30078999
chr1	SoleSearch_duplicated	NonUnique_Region_fold	226496000	226498599	5.11	0	0	chr1_226496000_226498599
chr6	SoleSearch_duplicated	NonUnique_Region_fold	61902000	61916199	5.08	0	0	chr6_61902000_61916199
chr7	SoleSearch_duplicated	NonUnique_Region_fold	56438000	56442199	5.08	0	0	chr7_56438000_56442199
chr1	SoleSearch_duplicated	NonUnique_Region_fold	226185600	226187799	5.06	0	0	chr1_226185600_226187799
chr1	SoleSearch_duplicated	NonUnique_Region_fold	161409600	161442199	5.04	0	0	chr1_161409600_161442199
chr1	SoleSearch_duplicated	NonUnique_Region_fold	234746200	234749399	5.03	0	0	chr1_234746200_234749399
chr12	SoleSearch_duplicated	NonUnique_Region_fold	54673000	54675199	4.99	0	0	chr12_54673000_54675199
chr9	SoleSearch_duplicated	NonUnique_Region_fold	66782800	66863399	4.97	0	0	chr9_66782800_66863399
chr17	SoleSearch_duplicated	NonUnique_Region_fold	55162000	55164199	4.94	0	0	chr17_55162000_55164199
chr6	SoleSearch_duplicated	NonUnique_Region_fold	26156600	26158999	4.9	0	0	chr6_26156600_26158999
chr8	SoleSearch_duplicated	NonUnique_Region_fold	86774600	86778199	4.89	0	0	chr8_86774600_86778199
chr1	SoleSearch_duplicated	NonUnique_Region_fold	228352200	228354599	4.85	0	0	chr1_228352200_228354599
chr22	SoleSearch_duplicated	NonUnique_Region_fold	50776000	50779199	4.85	0	0	chr22_50776000_50779199
chry	SoleSearch_duplicated	NonUnique_Region_fold	13799200	13871199	4.85	0	0	chry_13799200_13871199
chr1	SoleSearch_duplicated	NonUnique_Region_fold	150335200	150337599	4.83	0	0	chr1_150335200_150337599
chr14	SoleSearch_duplicated	NonUnique_Region_fold	18999800	19043799	4.83	0	0	chr14_18999800_19043799
chr1	SoleSearch_duplicated	NonUnique_Region_fold	9318400	9320599	4.82	0	0	chr1_9318400_9320599
chr17	SoleSearch_duplicated	NonUnique_Region_fold	8124200	8126999	4.81	0	0	chr17_8124200_8126999
chr7	SoleSearch_duplicated	NonUnique_Region_fold	158495600	158498199	4.75	0	0	chr7_158495600_158498199
chr1	SoleSearch_duplicated	NonUnique_Region_fold	3236400	3238799	4.7	0	0	chr1_3236400_3238799
chr17	SoleSearch_duplicated	NonUnique_Region_fold	58676800	58678999	4.7	0	0	chr17_58676800_58678999
chr7	SoleSearch_duplicated	NonUnique_Region_fold	135346600	135349199	4.67	0	0	chr7_135346600_135349199
chr1	SoleSearch_duplicated	NonUnique_Region_fold	144986200	145119599	4.65	0	0	chr1_144986200_145119599
chr6	SoleSearch_duplicated	NonUnique_Region_fold	57510600	57512799	4.62	0	0	chr6_57510600_57512799
chr1	SoleSearch_duplicated	NonUnique_Region_fold	23686600	23696999	4.57	0	0	chr1_23686600_23696999
chr1	SoleSearch_duplicated	NonUnique_Region_fold	228743600	228785599	4.54	0	0	chr1_228743600_228785599
chr13	SoleSearch_duplicated	NonUnique_Region_fold	66797000	66799199	4.48	0	0	chr13_66797000_66799199
chr15	SoleSearch_duplicated	NonUnique_Region_fold	102292400	102305599	4.27	0	0	chr15_102292400_102305599
chr1	SoleSearch_duplicated	NonUnique_Region_fold	144005800	144017999	4.26	0	0	chr1_144005800_144017999
chr22	SoleSearch_duplicated	NonUnique_Region_fold	23516200	23530599	4.21	0	0	chr22_23516200_23530599
chr1	SoleSearch_duplicated	NonUnique_Region_fold	144527400	144541199	4.16	0	0	chr1_144527400_144541199
chr10	SoleSearch_duplicated	NonUnique_Region_fold	127573200	127616399	4.16	0	0	chr10_127573200_127616399
chr2	SoleSearch_duplicated	NonUnique_Region_fold	91759200	91822399	4.15	0	0	chr2_91759200_91822399
chr1	SoleSearch_duplicated	NonUnique_Region_fold	2613400	2631399	4.12	0	0	chr1_2613400_2631399
chry	SoleSearch_duplicated	NonUnique_Region_fold	13642000	13706199	4.08	0	0	chry_13642000_13706199
chr1	SoleSearch_duplicated	NonUnique_Region_fold	17220800	17234599	3.99	0	0	chr1_17220800_17234599
chr21	SoleSearch_duplicated	NonUnique_Region_fold	14337800	14368999	3.92	0	0	chr21_14337800_14368999
chr12	SoleSearch_duplicated	NonUnique_Region_fold	37991600	38039599	3.89	0	0	chr12_37991600_38039599
chrx	SoleSearch_duplicated	NonUnique_Region_fold	61810600	61870799	3.81	0	0	chrx_61810600_61870799
chr1	SoleSearch_duplicated	NonUnique_Region_fold	144921800	144948199	3.76	0	0	chr1_144921800_144948199
chr4	SoleSearch_duplicated	NonUnique_Region_fold	52660000	52680199	3.76	0	0	chr4_52660000_52680199
chr1	SoleSearch_duplicated	NonUnique_Region_fold	234852200	234865199	3.72	0	0	chr1_234852200_234865199
chr11	SoleSearch_duplicated	NonUnique_Region_fold	48932800	48961999	3.66	0	0	chr11_48932800_48961999
chr13	SoleSearch_duplicated	NonUnique_Region_fold	91990800	92022199	3.66	0	0	chr13_91990800_92022199
chr13	SoleSearch_duplicated	NonUnique_Region_fold	62323400	62748399	3.65	0	0	chr13_62323400_62748399
chr11	SoleSearch_duplicated	NonUnique_Region_fold	50757000	50782999	3.61	0	0	chr11_50757000_50782999
chr11	SoleSearch_duplicated	NonUnique_Region_fold	55007800	55027399	3.6	0	0	chr11_55007800_55027399
chr4	SoleSearch_duplicated	NonUnique_Region_fold	42600	67599	3.59	0	0	chr4_42600_67599
chr9	SoleSearch_duplicated	NonUnique_Region_fold	82166200	82546399	3.55	0	0	chr9_82166200_82546399
chr1	SoleSearch_duplicated	NonUnique_Region_fold	28833200	28846399	3.53	0	0	chr1_28833200_28846399
chr9	SoleSearch_duplicated	NonUnique_Region_fold	82766800	82781199	3.5	0	0	chr9_82766800_82781199
chr1	SoleSearch_duplicated	NonUnique_Region_fold	235096200	235114199	3.49	0	0	chr1_235096200_235114199
chr22	SoleSearch_duplicated	NonUnique_Region_fold	23557200	23594999	3.42	0	0	chr22_23557200_23594999
chr22	SoleSearch_duplicated	NonUnique_Region_fold	19156000	19166799	3.34	0	0	chr22_19156000_19166799
chr17	SoleSearch_duplicated	NonUnique_Region_fold	21220600	21253399	3.33	0	0	chr17_21220600_21253399
chr22	SoleSearch_duplicated	NonUnique_Region_fold	22210800	22223399	3.21	0	0	chr22_22210800_22223399
chr16	SoleSearch_duplicated	NonUnique_Region_fold	29817000	29829399	3.15	0	0	chr16_29817000_29829399

## Sheet: PANC1_amplifications
chrm	SoleSearch_duplicated	NonUnique_Region_fold	0	16799	74.88	0	0	chrm_0_16799
chrm	SoleSearch_duplicated	NonUnique_Region_fold	0	16799	72.96	0	0	chrm_0_16799
chr1	SoleSearch_duplicated	NonUnique_Region_fold	564200	570599	64.47	0	0	chr1_564200_570599
chr6	SoleSearch_duplicated	NonUnique_Region_fold	58773400	58780399	51.43	0	0	chr6_58773400_58780399
chr10	SoleSearch_duplicated	NonUnique_Region_fold	42596400	42602199	43.59	0	0	chr10_42596400_42602199
chr4	SoleSearch_duplicated	NonUnique_Region_fold	68264000	68266999	38.26	0	0	chr4_68264000_68266999
chr16	SoleSearch_duplicated	NonUnique_Region_fold	46385600	46456399	37.85	0	0	chr16_46385600_46456399
chr16	SoleSearch_duplicated	NonUnique_Region_fold	46385600	46457799	36.79	0	0	chr16_46385600_46457799
chr18	SoleSearch_duplicated	NonUnique_Region_fold	18510800	18520599	35.34	0	0	chr18_18510800_18520599
chr11	SoleSearch_duplicated	NonUnique_Region_fold	10529200	10531999	35.16	0	0	chr11_10529200_10531999
chr5	SoleSearch_duplicated	NonUnique_Region_fold	134258800	134264399	34.83	0	0	chr5_134258800_134264399
chr19	SoleSearch_duplicated	NonUnique_Region_fold	27731600	27746199	34.09	0	0	chr19_27731600_27746199
chr5	SoleSearch_duplicated	NonUnique_Region_fold	79945600	79948399	33.46	0	0	chr5_79945600_79948399
chr18	SoleSearch_duplicated	NonUnique_Region_fold	105600	112599	33	0	0	chr18_105600_112599
chr17	SoleSearch_duplicated	NonUnique_Region_fold	22244400	22263199	31.86	0	0	chr17_22244400_22263199
chr18	SoleSearch_duplicated	NonUnique_Region_fold	18510600	18522599	28.22	0	0	chr18_18510600_18522599
chr1	SoleSearch_duplicated	NonUnique_Region_fold	121478400	121485599	26.7	0	0	chr1_121478400_121485599
chr6	SoleSearch_duplicated	NonUnique_Region_fold	58764400	58780399	25.71	0	0	chr6_58764400_58780399
chr7	SoleSearch_duplicated	NonUnique_Region_fold	56434800	56444199	25.47	0	0	chr7_56434800_56444199
chr17	SoleSearch_duplicated	NonUnique_Region_fold	22231000	22263199	24.98	0	0	chr17_22231000_22263199
chr17	SoleSearch_duplicated	NonUnique_Region_fold	25263000	25268199	24.81	0	0	chr17_25263000_25268199
chr18	SoleSearch_duplicated	NonUnique_Region_fold	77378200	77380999	23.18	0	0	chr18_77378200_77380999
chr10	SoleSearch_duplicated	NonUnique_Region_fold	42354600	42460599	23.07	0	0	chr10_42354600_42460599
chr10	SoleSearch_duplicated	NonUnique_Region_fold	42523800	42546999	21.46	0	0	chr10_42523800_42546999
chr8	SoleSearch_duplicated	NonUnique_Region_fold	43092600	43097599	21.1	0	0	chr8_43092600_43097599
chry	SoleSearch_duplicated	NonUnique_Region_fold	13446400	13490399	20.93	0	0	chry_13446400_13490399
chry	SoleSearch_duplicated	NonUnique_Region_fold	58971800	58997799	19.85	0	0	chry_58971800_58997799
chr4	SoleSearch_duplicated	NonUnique_Region_fold	49633200	49660199	19.51	0	0	chr4_49633200_49660199
chr9	SoleSearch_duplicated	NonUnique_Region_fold	66832800	66836199	19.4	0	0	chr9_66832800_66836199
chr1	SoleSearch_duplicated	NonUnique_Region_fold	161408400	161443799	18.59	0	0	chr1_161408400_161443799
chry	SoleSearch_duplicated	NonUnique_Region_fold	13445200	13491599	18.29	0	0	chry_13445200_13491599
chr1	SoleSearch_duplicated	NonUnique_Region_fold	142535200	142542999	18.17	0	0	chr1_142535200_142542999
chr2	SoleSearch_duplicated	NonUnique_Region_fold	89830200	89880199	17.98	0	0	chr2_89830200_89880199
chr4	SoleSearch_duplicated	NonUnique_Region_fold	49631600	49660399	17.93	0	0	chr4_49631600_49660399
chr19	SoleSearch_duplicated	NonUnique_Region_fold	40615400	40849799	17.66	0	0	chr19_40615400_40849799
chr7	SoleSearch_duplicated	NonUnique_Region_fold	56433400	56444799	17.6	0	0	chr7_56433400_56444799
chr7	SoleSearch_duplicated	NonUnique_Region_fold	61967000	62009999	17.31	0	0	chr7_61967000_62009999
chr19	SoleSearch_duplicated	NonUnique_Region_fold	40160800	40543999	16.93	0	0	chr19_40160800_40543999
chr2	SoleSearch_duplicated	NonUnique_Region_fold	89830200	89881999	16.68	0	0	chr2_89830200_89881999
chr4	SoleSearch_duplicated	NonUnique_Region_fold	49093000	49158799	16.44	0	0	chr4_49093000_49158799
chr21	SoleSearch_duplicated	NonUnique_Region_fold	9695000	9701199	16.07	0	0	chr21_9695000_9701199
chr1	SoleSearch_duplicated	NonUnique_Region_fold	17065200	17068399	15.98	0	0	chr1_17065200_17068399
chr19	SoleSearch_duplicated	NonUnique_Region_fold	40546400	40613199	15.69	0	0	chr19_40546400_40613199
chr2	SoleSearch_duplicated	NonUnique_Region_fold	92267400	92326199	15.66	0	0	chr2_92267400_92326199
chr11	SoleSearch_duplicated	NonUnique_Region_fold	51565600	51594399	15.65	0	0	chr11_51565600_51594399
chr21	SoleSearch_duplicated	NonUnique_Region_fold	9825200	9831999	15.52	0	0	chr21_9825200_9831999
chr4	SoleSearch_duplicated	NonUnique_Region_fold	49091400	49160399	15.51	0	0	chr4_49091400_49160399
chr1	SoleSearch_duplicated	NonUnique_Region_fold	143278400	143284199	15.3	0	0	chr1_143278400_143284199
chr6	SoleSearch_duplicated	NonUnique_Region_fold	157731200	157735599	15.22	0	0	chr6_157731200_157735599
chr7	SoleSearch_duplicated	NonUnique_Region_fold	61779200	61803199	15.06	0	0	chr7_61779200_61803199
chr1	SoleSearch_duplicated	NonUnique_Region_fold	149033000	149035999	14.95	0	0	chr1_149033000_149035999
chr2	SoleSearch_duplicated	NonUnique_Region_fold	92265800	92326199	14.82	0	0	chr2_92265800_92326199
chr5	SoleSearch_duplicated	NonUnique_Region_fold	17517600	17530799	14.79	0	0	chr5_17517600_17530799
chr1	SoleSearch_duplicated	NonUnique_Region_fold	17220600	17223799	14.7	0	0	chr1_17220600_17223799
chr7	SoleSearch_duplicated	NonUnique_Region_fold	61739400	61759599	14.67	0	0	chr7_61739400_61759599
chr2	SoleSearch_duplicated	NonUnique_Region_fold	162135000	162139399	14.29	0	0	chr2_162135000_162139399
chr4	SoleSearch_duplicated	NonUnique_Region_fold	49512000	49518799	14.29	0	0	chr4_49512000_49518799
chr19	SoleSearch_duplicated	NonUnique_Region_fold	39588000	40158399	13.89	0	0	chr19_39588000_40158399
chr16	SoleSearch_duplicated	NonUnique_Region_fold	46497600	46500599	13.82	0	0	chr16_46497600_46500599
chr17	SoleSearch_duplicated	NonUnique_Region_fold	19090600	19094199	13.56	0	0	chr17_19090600_19094199
chr7	SoleSearch_duplicated	NonUnique_Region_fold	57545600	57556999	13.33	0	0	chr7_57545600_57556999
chr5	SoleSearch_duplicated	NonUnique_Region_fold	17581000	17599599	13.29	0	0	chr5_17581000_17599599
chr17	SoleSearch_duplicated	NonUnique_Region_fold	18964600	18968199	13.12	0	0	chr17_18964600_18968199
chr2	SoleSearch_duplicated	NonUnique_Region_fold	91595000	91615799	12.89	0	0	chr2_91595000_91615799
chr7	SoleSearch_duplicated	NonUnique_Region_fold	64952800	64955799	12.84	0	0	chr7_64952800_64955799
chr2	SoleSearch_duplicated	NonUnique_Region_fold	90371400	90394399	12.76	0	0	chr2_90371400_90394399
chr1	SoleSearch_duplicated	NonUnique_Region_fold	224199400	224204199	12.62	0	0	chr1_224199400_224204199
chr20	SoleSearch_duplicated	NonUnique_Region_fold	29803800	29833399	12.54	0	0	chr20_29803800_29833399
chr22	SoleSearch_duplicated	NonUnique_Region_fold	16847800	16862599	12.51	0	0	chr22_16847800_16862599
chr19	SoleSearch_duplicated	NonUnique_Region_fold	38990600	40851199	12.48	0	0	chr19_38990600_40851199
chr1	SoleSearch_duplicated	NonUnique_Region_fold	16839000	16842999	12.41	0	0	chr1_16839000_16842999
chr8	SoleSearch_duplicated	NonUnique_Region_fold	43816000	43838999	12.35	0	0	chr8_43816000_43838999
chr5	SoleSearch_duplicated	NonUnique_Region_fold	17516600	17530999	12.31	0	0	chr5_17516600_17530999
chr8	SoleSearch_duplicated	NonUnique_Region_fold	46839200	46869999	12.28	0	0	chr8_46839200_46869999
chry	SoleSearch_duplicated	NonUnique_Region_fold	58970600	59031399	12.25	0	0	chry_58970600_59031399
chr10	SoleSearch_duplicated	NonUnique_Region_fold	42661200	42667799	12.13	0	0	chr10_42661200_42667799
chr12	SoleSearch_duplicated	NonUnique_Region_fold	34826600	34856599	11.85	0	0	chr12_34826600_34856599
chr20	SoleSearch_duplicated	NonUnique_Region_fold	29803600	29834999	11.82	0	0	chr20_29803600_29834999
chr4	SoleSearch_duplicated	NonUnique_Region_fold	49280600	49333599	11.73	0	0	chr4_49280600_49333599
chr7	SoleSearch_duplicated	NonUnique_Region_fold	61738000	61825799	11.71	0	0	chr7_61738000_61825799
chr2	SoleSearch_duplicated	NonUnique_Region_fold	133011800	133048599	11.63	0	0	chr2_133011800_133048599
chr5	SoleSearch_duplicated	NonUnique_Region_fold	17580400	17599999	11.45	0	0	chr5_17580400_17599999
chr11	SoleSearch_duplicated	NonUnique_Region_fold	1016400	1018799	11.3	0	0	chr11_1016400_1018799
chr16	SoleSearch_duplicated	NonUnique_Region_fold	34180400	34196999	11.23	0	0	chr16_34180400_34196999
chr21	SoleSearch_duplicated	NonUnique_Region_fold	10698000	10736599	11.19	0	0	chr21_10698000_10736599
chr4	SoleSearch_duplicated	NonUnique_Region_fold	49279000	49335399	11.02	0	0	chr4_49279000_49335399
chr22	SoleSearch_duplicated	NonUnique_Region_fold	16847600	16863999	11.01	0	0	chr22_16847600_16863999
chr7	SoleSearch_duplicated	NonUnique_Region_fold	57544200	57558199	10.96	0	0	chr7_57544200_57558199
chr5	SoleSearch_duplicated	NonUnique_Region_fold	99381600	99390799	10.78	0	0	chr5_99381600_99390799
chr7	SoleSearch_duplicated	NonUnique_Region_fold	45849000	45853799	10.75	0	0	chr7_45849000_45853799
chr21	SoleSearch_duplicated	NonUnique_Region_fold	10084800	10087999	10.71	0	0	chr21_10084800_10087999
chr5	SoleSearch_duplicated	NonUnique_Region_fold	93903200	93906399	10.68	0	0	chr5_93903200_93906399
chr16	SoleSearch_duplicated	NonUnique_Region_fold	33864600	33910599	10.56	0	0	chr16_33864600_33910599
chr10	SoleSearch_duplicated	NonUnique_Region_fold	38868600	38890199	10.32	0	0	chr10_38868600_38890199
chrx	SoleSearch_duplicated	NonUnique_Region_fold	55207800	55210199	10.32	0	0	chrx_55207800_55210199
chry	SoleSearch_duplicated	NonUnique_Region_fold	28784000	28791399	10.19	0	0	chry_28784000_28791399
chr10	SoleSearch_duplicated	NonUnique_Region_fold	39075000	39155199	10.04	0	0	chr10_39075000_39155199
chr7	SoleSearch_duplicated	NonUnique_Region_fold	61966800	62083999	10.03	0	0	chr7_61966800_62083999
chr9	SoleSearch_duplicated	NonUnique_Region_fold	67317800	67321199	9.97	0	0	chr9_67317800_67321199
chr10	SoleSearch_duplicated	NonUnique_Region_fold	42789400	42819799	9.95	0	0	chr10_42789400_42819799
chr16	SoleSearch_duplicated	NonUnique_Region_fold	33933000	33988399	9.89	0	0	chr16_33933000_33988399
chr9	SoleSearch_duplicated	NonUnique_Region_fold	66815200	66826599	9.87	0	0	chr9_66815200_66826599
chr9	SoleSearch_duplicated	NonUnique_Region_fold	68410400	68427399	9.8	0	0	chr9_68410400_68427399
chr17	SoleSearch_duplicated	NonUnique_Region_fold	45212600	45216199	9.79	0	0	chr17_45212600_45216199
chr17	SoleSearch_duplicated	NonUnique_Region_fold	78716600	78718799	9.77	0	0	chr17_78716600_78718799
chr7	SoleSearch_duplicated	NonUnique_Region_fold	72475800	72478399	9.74	0	0	chr7_72475800_72478399
chr1	SoleSearch_duplicated	NonUnique_Region_fold	121349800	121381599	9.71	0	0	chr1_121349800_121381599
chr16	SoleSearch_duplicated	NonUnique_Region_fold	34173000	34197999	9.53	0	0	chr16_34173000_34197999
chr9	SoleSearch_duplicated	NonUnique_Region_fold	69708800	69711599	9.49	0	0	chr9_69708800_69711599
chr16	SoleSearch_duplicated	NonUnique_Region_fold	33237200	33241199	9.47	0	0	chr16_33237200_33241199
chry	SoleSearch_duplicated	NonUnique_Region_fold	13193800	13196599	9.44	0	0	chry_13193800_13196599
chry	SoleSearch_duplicated	NonUnique_Region_fold	10017600	10026999	9.42	0	0	chry_10017600_10026999
chr7	SoleSearch_duplicated	NonUnique_Region_fold	55809000	55813599	9.4	0	0	chr7_55809000_55813599
chr5	SoleSearch_duplicated	NonUnique_Region_fold	69584800	69587199	9.36	0	0	chr5_69584800_69587199
chr9	SoleSearch_duplicated	NonUnique_Region_fold	66970800	66973599	9.27	0	0	chr9_66970800_66973599
chr2	SoleSearch_duplicated	NonUnique_Region_fold	87623600	87626399	9.11	0	0	chr2_87623600_87626399
chr7	SoleSearch_duplicated	NonUnique_Region_fold	61078800	61100599	8.95	0	0	chr7_61078800_61100599
chr7	SoleSearch_duplicated	NonUnique_Region_fold	142373200	142375799	8.94	0	0	chr7_142373200_142375799
chry	SoleSearch_duplicated	NonUnique_Region_fold	13132000	13143999	8.94	0	0	chry_13132000_13143999
chrx	SoleSearch_duplicated	NonUnique_Region_fold	61711000	61735799	8.93	0	0	chrx_61711000_61735799
chr20	SoleSearch_duplicated	NonUnique_Region_fold	29645400	29653799	8.91	0	0	chr20_29645400_29653799
chr21	SoleSearch_duplicated	NonUnique_Region_fold	10772600	10860799	8.88	0	0	chr21_10772600_10860799
chr20	SoleSearch_duplicated	NonUnique_Region_fold	26300000	26319799	8.87	0	0	chr20_26300000_26319799
chr1	SoleSearch_duplicated	NonUnique_Region_fold	16860600	16862799	8.71	0	0	chr1_16860600_16862799
chr2	SoleSearch_duplicated	NonUnique_Region_fold	132994800	133008799	8.7	0	0	chr2_132994800_133008799
chr10	SoleSearch_duplicated	NonUnique_Region_fold	38771400	38819199	8.69	0	0	chr10_38771400_38819199
chr16	SoleSearch_duplicated	NonUnique_Region_fold	2182800	2186799	8.63	0	0	chr16_2182800_2186799
chry	SoleSearch_duplicated	NonUnique_Region_fold	28797800	28802999	8.63	0	0	chry_28797800_28802999
chr16	SoleSearch_duplicated	NonUnique_Region_fold	16399800	16406999	8.62	0	0	chr16_16399800_16406999
chr19	SoleSearch_duplicated	NonUnique_Region_fold	39316600	39345399	8.59	0	0	chr19_39316600_39345399
chr5	SoleSearch_duplicated	NonUnique_Region_fold	99380400	99391399	8.55	0	0	chr5_99380400_99391399
chr9	SoleSearch_duplicated	NonUnique_Region_fold	33656600	33659399	8.54	0	0	chr9_33656600_33659399
chr16	SoleSearch_duplicated	NonUnique_Region_fold	15245200	15249599	8.47	0	0	chr16_15245200_15249599
chr15	SoleSearch_duplicated	NonUnique_Region_fold	82646600	82649399	8.43	0	0	chr15_82646600_82649399
chr8	SoleSearch_duplicated	NonUnique_Region_fold	86828000	86837599	8.39	0	0	chr8_86828000_86837599
chr8	SoleSearch_duplicated	NonUnique_Region_fold	86776600	86790399	8.38	0	0	chr8_86776600_86790399
chr8	SoleSearch_duplicated	NonUnique_Region_fold	86803800	86813799	8.38	0	0	chr8_86803800_86813799
chry	SoleSearch_duplicated	NonUnique_Region_fold	13798800	13870199	8.37	0	0	chry_13798800_13870199
chr8	SoleSearch_duplicated	NonUnique_Region_fold	86795200	86800999	8.31	0	0	chr8_86795200_86800999
chr5	SoleSearch_duplicated	NonUnique_Region_fold	69696400	69698599	8.27	0	0	chr5_69696400_69698599
chr8	SoleSearch_duplicated	NonUnique_Region_fold	86815800	86825999	8.11	0	0	chr8_86815800_86825999
chry	SoleSearch_duplicated	NonUnique_Region_fold	13134000	13144199	8.08	0	0	chry_13134000_13144199
chr21	SoleSearch_duplicated	NonUnique_Region_fold	10697600	10861999	8.05	0	0	chr21_10697600_10861999
chr8	SoleSearch_duplicated	NonUnique_Region_fold	86751000	86755599	8	0	0	chr8_86751000_86755599
chr2	SoleSearch_duplicated	NonUnique_Region_fold	132980600	132988799	7.91	0	0	chr2_132980600_132988799
chr5	SoleSearch_duplicated	NonUnique_Region_fold	49429600	49441599	7.85	0	0	chr5_49429600_49441599
chr22	SoleSearch_duplicated	NonUnique_Region_fold	16199800	16202399	7.83	0	0	chr22_16199800_16202399
chr19	SoleSearch_duplicated	NonUnique_Region_fold	27748800	27771399	7.82	0	0	chr19_27748800_27771399
chr19	SoleSearch_duplicated	NonUnique_Region_fold	38991400	39241199	7.82	0	0	chr19_38991400_39241199
chr9	SoleSearch_duplicated	NonUnique_Region_fold	66796600	66803999	7.77	0	0	chr9_66796600_66803999
chr2	SoleSearch_duplicated	NonUnique_Region_fold	90479800	90485599	7.76	0	0	chr2_90479800_90485599
chr9	SoleSearch_duplicated	NonUnique_Region_fold	44990000	44994599	7.69	0	0	chr9_44990000_44994599
chr1	SoleSearch_duplicated	NonUnique_Region_fold	2581800	2634399	7.66	0	0	chr1_2581800_2634399
chr1	SoleSearch_duplicated	NonUnique_Region_fold	149512600	149514999	7.57	0	0	chr1_149512600_149514999
chr8	SoleSearch_duplicated	NonUnique_Region_fold	46839000	46909599	7.57	0	0	chr8_46839000_46909599
chr16	SoleSearch_duplicated	NonUnique_Region_fold	33863000	34023399	7.56	0	0	chr16_33863000_34023399
chr21	SoleSearch_duplicated	NonUnique_Region_fold	14338000	14368999	7.55	0	0	chr21_14338000_14368999
chr8	SoleSearch_duplicated	NonUnique_Region_fold	86767800	86773599	7.55	0	0	chr8_86767800_86773599
chr2	SoleSearch_duplicated	NonUnique_Region_fold	132973200	133057599	7.54	0	0	chr2_132973200_133057599
chr7	SoleSearch_duplicated	NonUnique_Region_fold	61534000	61560399	7.51	0	0	chr7_61534000_61560399
chr2	SoleSearch_duplicated	NonUnique_Region_fold	133109200	133111599	7.48	0	0	chr2_133109200_133111599
chr19	SoleSearch_duplicated	NonUnique_Region_fold	39430200	39585599	7.47	0	0	chr19_39430200_39585599
chry	SoleSearch_duplicated	NonUnique_Region_fold	13798400	13871799	7.45	0	0	chry_13798400_13871799
chr9	SoleSearch_duplicated	NonUnique_Region_fold	68404800	68432999	7.42	0	0	chr9_68404800_68432999
chr7	SoleSearch_duplicated	NonUnique_Region_fold	72298400	72300799	7.41	0	0	chr7_72298400_72300799
chr2	SoleSearch_duplicated	NonUnique_Region_fold	132974600	132977999	7.4	0	0	chr2_132974600_132977999
chr2	SoleSearch_duplicated	NonUnique_Region_fold	111140600	111142799	7.37	0	0	chr2_111140600_111142799
chr9	SoleSearch_duplicated	NonUnique_Region_fold	67789800	67794399	7.31	0	0	chr9_67789800_67794399
chr1	SoleSearch_duplicated	NonUnique_Region_fold	143912000	143914999	7.29	0	0	chr1_143912000_143914999
chr7	SoleSearch_duplicated	NonUnique_Region_fold	66459800	66462199	7.29	0	0	chr7_66459800_66462199
chr5	SoleSearch_duplicated	NonUnique_Region_fold	180648600	180651399	7.28	0	0	chr5_180648600_180651399
chr12	SoleSearch_duplicated	NonUnique_Region_fold	125396200	125398999	7.26	0	0	chr12_125396200_125398999
chr19	SoleSearch_duplicated	NonUnique_Region_fold	27821400	27861999	7.19	0	0	chr19_27821400_27861999
chr19	SoleSearch_duplicated	NonUnique_Region_fold	34849400	34851599	7.15	0	0	chr19_34849400_34851599
chr11	SoleSearch_duplicated	NonUnique_Region_fold	67572000	67574199	7.14	0	0	chr11_67572000_67574199
chr16	SoleSearch_duplicated	NonUnique_Region_fold	907400	909999	7.13	0	0	chr16_907400_909999
chr2	SoleSearch_duplicated	NonUnique_Region_fold	110548400	110552799	7.13	0	0	chr2_110548400_110552799
chr21	SoleSearch_duplicated	NonUnique_Region_fold	10748800	10766799	7.13	0	0	chr21_10748800_10766799
chr2	SoleSearch_duplicated	NonUnique_Region_fold	87655200	87658199	7.11	0	0	chr2_87655200_87658199
chr1	SoleSearch_duplicated	NonUnique_Region_fold	149812200	149814999	7.1	0	0	chr1_149812200_149814999
chr12	SoleSearch_duplicated	NonUnique_Region_fold	56510200	56512399	7.1	0	0	chr12_56510200_56512399
chr2	SoleSearch_duplicated	NonUnique_Region_fold	111333800	111338399	7.1	0	0	chr2_111333800_111338399
chr8	SoleSearch_duplicated	NonUnique_Region_fold	86729000	86735599	7.09	0	0	chr8_86729000_86735599
chr18	SoleSearch_duplicated	NonUnique_Region_fold	77233200	77235399	6.97	0	0	chr18_77233200_77235399
chr1	SoleSearch_duplicated	NonUnique_Region_fold	724000	727199	6.95	0	0	chr1_724000_727199
chry	SoleSearch_duplicated	NonUnique_Region_fold	13642800	13688599	6.94	0	0	chry_13642800_13688599
chr19	SoleSearch_duplicated	NonUnique_Region_fold	54040000	54042199	6.93	0	0	chr19_54040000_54042199
chrx	SoleSearch_duplicated	NonUnique_Region_fold	153569400	153572399	6.92	0	0	chrx_153569400_153572399
chr1	SoleSearch_duplicated	NonUnique_Region_fold	145395200	145399599	6.91	0	0	chr1_145395200_145399599
chr1	SoleSearch_duplicated	NonUnique_Region_fold	206136600	206139799	6.91	0	0	chr1_206136600_206139799
chr11	SoleSearch_duplicated	NonUnique_Region_fold	48876800	48900799	6.87	0	0	chr11_48876800_48900799
chr8	SoleSearch_duplicated	NonUnique_Region_fold	43760400	43839199	6.87	0	0	chr8_43760400_43839199
chr1	SoleSearch_duplicated	NonUnique_Region_fold	149822000	149824799	6.86	0	0	chr1_149822000_149824799
chr18	SoleSearch_duplicated	NonUnique_Region_fold	77085800	77088199	6.84	0	0	chr18_77085800_77088199
chr19	SoleSearch_duplicated	NonUnique_Region_fold	39246200	39287199	6.84	0	0	chr19_39246200_39287199
chr5	SoleSearch_duplicated	NonUnique_Region_fold	209200	213799	6.82	0	0	chr5_209200_213799
chr11	SoleSearch_duplicated	NonUnique_Region_fold	65381600	65384199	6.81	0	0	chr11_65381600_65384199
chr19	SoleSearch_duplicated	NonUnique_Region_fold	27864400	27916599	6.74	0	0	chr19_27864400_27916599
chr1	SoleSearch_duplicated	NonUnique_Region_fold	235600	237999	6.7	0	0	chr1_235600_237999
chry	SoleSearch_duplicated	NonUnique_Region_fold	10042000	10044799	6.7	0	0	chry_10042000_10044799
chr5	SoleSearch_duplicated	NonUnique_Region_fold	46391400	46405599	6.69	0	0	chr5_46391400_46405599
chr19	SoleSearch_duplicated	NonUnique_Region_fold	44913400	44920399	6.66	0	0	chr19_44913400_44920399
chr19	SoleSearch_duplicated	NonUnique_Region_fold	55727400	55729599	6.65	0	0	chr19_55727400_55729599
chr17	SoleSearch_duplicated	NonUnique_Region_fold	36332000	36350399	6.63	0	0	chr17_36332000_36350399
chr20	SoleSearch_duplicated	NonUnique_Region_fold	26258800	26281599	6.6	0	0	chr20_26258800_26281599
chr5	SoleSearch_duplicated	NonUnique_Region_fold	46377400	46385399	6.6	0	0	chr5_46377400_46385399
chr7	SoleSearch_duplicated	NonUnique_Region_fold	100634400	100647399	6.6	0	0	chr7_100634400_100647399
chr7	SoleSearch_duplicated	NonUnique_Region_fold	74650600	74654199	6.59	0	0	chr7_74650600_74654199
chr9	SoleSearch_duplicated	NonUnique_Region_fold	66839400	66851799	6.59	0	0	chr9_66839400_66851799
chr3	SoleSearch_duplicated	NonUnique_Region_fold	197380000	197382399	6.55	0	0	chr3_197380000_197382399
chr5	SoleSearch_duplicated	NonUnique_Region_fold	49447800	49451999	6.55	0	0	chr5_49447800_49451999
chr7	SoleSearch_duplicated	NonUnique_Region_fold	72568200	72571799	6.55	0	0	chr7_72568200_72571799
chr11	SoleSearch_duplicated	NonUnique_Region_fold	448000	451199	6.54	0	0	chr11_448000_451199
chr16	SoleSearch_duplicated	NonUnique_Region_fold	16462000	16471399	6.54	0	0	chr16_16462000_16471399
chr3	SoleSearch_duplicated	NonUnique_Region_fold	90470800	90479199	6.52	0	0	chr3_90470800_90479199
chr5	SoleSearch_duplicated	NonUnique_Region_fold	46321800	46371399	6.52	0	0	chr5_46321800_46371399
chr16	SoleSearch_duplicated	NonUnique_Region_fold	16449200	16457599	6.5	0	0	chr16_16449200_16457599
chr17	SoleSearch_duplicated	NonUnique_Region_fold	34792000	34808399	6.5	0	0	chr17_34792000_34808399
chr19	SoleSearch_duplicated	NonUnique_Region_fold	39348000	39428199	6.48	0	0	chr19_39348000_39428199
chr21	SoleSearch_duplicated	NonUnique_Region_fold	10742800	10746799	6.47	0	0	chr21_10742800_10746799
chr3	SoleSearch_duplicated	NonUnique_Region_fold	75717400	75720199	6.46	0	0	chr3_75717400_75720199
chr16	SoleSearch_duplicated	NonUnique_Region_fold	60800	69399	6.45	0	0	chr16_60800_69399
chr17	SoleSearch_duplicated	NonUnique_Region_fold	36283600	36305199	6.45	0	0	chr17_36283600_36305199
chr16	SoleSearch_duplicated	NonUnique_Region_fold	33991800	34016799	6.43	0	0	chr16_33991800_34016799
chr7	SoleSearch_duplicated	NonUnique_Region_fold	61528600	61531599	6.43	0	0	chr7_61528600_61531599
chr1	SoleSearch_duplicated	NonUnique_Region_fold	1183400	1185999	6.42	0	0	chr1_1183400_1185999
chr16	SoleSearch_duplicated	NonUnique_Region_fold	18482200	18490599	6.4	0	0	chr16_18482200_18490599
chr7	SoleSearch_duplicated	NonUnique_Region_fold	61903200	61917199	6.38	0	0	chr7_61903200_61917199
chr16	SoleSearch_duplicated	NonUnique_Region_fold	16409200	16427999	6.37	0	0	chr16_16409200_16427999
chr16	SoleSearch_duplicated	NonUnique_Region_fold	18468400	18477999	6.37	0	0	chr16_18468400_18477999
chr19	SoleSearch_duplicated	NonUnique_Region_fold	27812000	27815199	6.37	0	0	chr19_27812000_27815199
chr7	SoleSearch_duplicated	NonUnique_Region_fold	44078400	44080599	6.37	0	0	chr7_44078400_44080599
chr17	SoleSearch_duplicated	NonUnique_Region_fold	34487800	34504199	6.36	0	0	chr17_34487800_34504199
chr17	SoleSearch_duplicated	NonUnique_Region_fold	34740800	34757399	6.36	0	0	chr17_34740800_34757399
chr19	SoleSearch_duplicated	NonUnique_Region_fold	27731600	28115399	6.36	0	0	chr19_27731600_28115399
chr20	SoleSearch_duplicated	NonUnique_Region_fold	26285400	26297399	6.36	0	0	chr20_26285400_26297399
chr9	SoleSearch_duplicated	NonUnique_Region_fold	45726800	45729999	6.34	0	0	chr9_45726800_45729999
chr21	SoleSearch_duplicated	NonUnique_Region_fold	14337800	14369999	6.32	0	0	chr21_14337800_14369999
chrx	SoleSearch_duplicated	NonUnique_Region_fold	61742800	61774199	6.3	0	0	chrx_61742800_61774199
chr7	SoleSearch_duplicated	NonUnique_Region_fold	62014600	62029199	6.28	0	0	chr7_62014600_62029199
chr10	SoleSearch_duplicated	NonUnique_Region_fold	74032400	74037599	6.27	0	0	chr10_74032400_74037599
chrx	SoleSearch_duplicated	NonUnique_Region_fold	155250000	155258599	6.27	0	0	chrx_155250000_155258599
chr16	SoleSearch_duplicated	NonUnique_Region_fold	15010600	15029599	6.26	0	0	chr16_15010600_15029599
chr19	SoleSearch_duplicated	NonUnique_Region_fold	24582800	24588599	6.26	0	0	chr19_24582800_24588599
chr16	SoleSearch_duplicated	NonUnique_Region_fold	18428200	18447199	6.25	0	0	chr16_18428200_18447199
chr19	SoleSearch_duplicated	NonUnique_Region_fold	54693400	54695999	6.24	0	0	chr19_54693400_54695999
chr3	SoleSearch_duplicated	NonUnique_Region_fold	90486000	90504799	6.23	0	0	chr3_90486000_90504799
chr7	SoleSearch_duplicated	NonUnique_Region_fold	58006400	58021999	6.23	0	0	chr7_58006400_58021999
chr1	SoleSearch_duplicated	NonUnique_Region_fold	143742600	143745799	6.22	0	0	chr1_143742600_143745799
chr17	SoleSearch_duplicated	NonUnique_Region_fold	34575800	34592399	6.22	0	0	chr17_34575800_34592399
chr16	SoleSearch_duplicated	NonUnique_Region_fold	5146200	5148999	6.21	0	0	chr16_5146200_5148999
chr6	SoleSearch_duplicated	NonUnique_Region_fold	61880000	61919799	6.2	0	0	chr6_61880000_61919799
chr8	SoleSearch_duplicated	NonUnique_Region_fold	46879800	46891399	6.2	0	0	chr8_46879800_46891399
chr20	SoleSearch_duplicated	NonUnique_Region_fold	29607400	29614799	6.19	0	0	chr20_29607400_29614799
chr11	SoleSearch_duplicated	NonUnique_Region_fold	48826400	48868799	6.18	0	0	chr11_48826400_48868799
chr19	SoleSearch_duplicated	NonUnique_Region_fold	44960200	44963799	6.18	0	0	chr19_44960200_44963799
chr16	SoleSearch_duplicated	NonUnique_Region_fold	33913000	33925999	6.17	0	0	chr16_33913000_33925999
chr19	SoleSearch_duplicated	NonUnique_Region_fold	24570600	24576799	6.17	0	0	chr19_24570600_24576799
chr20	SoleSearch_duplicated	NonUnique_Region_fold	26257600	26319799	6.17	0	0	chr20_26257600_26319799
chrx	SoleSearch_duplicated	NonUnique_Region_fold	153616400	153619399	6.17	0	0	chrx_153616400_153619399
chr19	SoleSearch_duplicated	NonUnique_Region_fold	27788600	27808799	6.14	0	0	chr19_27788600_27808799
chr20	SoleSearch_duplicated	NonUnique_Region_fold	29628600	29638799	6.13	0	0	chr20_29628600_29638799
chr6	SoleSearch_duplicated	NonUnique_Region_fold	26311400	26313599	6.1	0	0	chr6_26311400_26313599
chr19	SoleSearch_duplicated	NonUnique_Region_fold	27777400	27785199	6.07	0	0	chr19_27777400_27785199
chrx	SoleSearch_duplicated	NonUnique_Region_fold	61791800	61876399	6.04	0	0	chrx_61791800_61876399
chr10	SoleSearch_duplicated	NonUnique_Region_fold	134634200	134639799	6.03	0	0	chr10_134634200_134639799
chr11	SoleSearch_duplicated	NonUnique_Region_fold	8984800	8986999	6.02	0	0	chr11_8984800_8986999
chr19	SoleSearch_duplicated	NonUnique_Region_fold	39289400	39314599	6.02	0	0	chr19_39289400_39314599
chr3	SoleSearch_duplicated	NonUnique_Region_fold	75695800	75699999	6.01	0	0	chr3_75695800_75699999
chr3	SoleSearch_duplicated	NonUnique_Region_fold	93505000	93507999	6	0	0	chr3_93505000_93507999
chr14	SoleSearch_duplicated	NonUnique_Region_fold	18999800	19054799	5.96	0	0	chr14_18999800_19054799
chr8	SoleSearch_duplicated	NonUnique_Region_fold	43802000	43806399	5.96	0	0	chr8_43802000_43806399
chr17	SoleSearch_duplicated	NonUnique_Region_fold	36333200	36351399	5.95	0	0	chr17_36333200_36351399
chr7	SoleSearch_duplicated	NonUnique_Region_fold	58045200	58054399	5.89	0	0	chr7_58045200_58054399
chr17	SoleSearch_duplicated	NonUnique_Region_fold	965400	968599	5.88	0	0	chr17_965400_968599
chr3	SoleSearch_duplicated	NonUnique_Region_fold	90446800	90467999	5.87	0	0	chr3_90446800_90467999
chr9	SoleSearch_duplicated	NonUnique_Region_fold	66784400	66862199	5.85	0	0	chr9_66784400_66862199
chr7	SoleSearch_duplicated	NonUnique_Region_fold	61510600	61561599	5.84	0	0	chr7_61510600_61561599
chr17	SoleSearch_duplicated	NonUnique_Region_fold	164200	166799	5.83	0	0	chr17_164200_166799
chr17	SoleSearch_duplicated	NonUnique_Region_fold	8124000	8126999	5.83	0	0	chr17_8124000_8126999
chr7	SoleSearch_duplicated	NonUnique_Region_fold	57939400	58001599	5.82	0	0	chr7_57939400_58001599
chr3	SoleSearch_duplicated	NonUnique_Region_fold	90416200	90418399	5.81	0	0	chr3_90416200_90418399
chr8	SoleSearch_duplicated	NonUnique_Region_fold	46897800	46908199	5.81	0	0	chr8_46897800_46908199
chr17	SoleSearch_duplicated	NonUnique_Region_fold	58082600	58096799	5.8	0	0	chr17_58082600_58096799
chr19	SoleSearch_duplicated	NonUnique_Region_fold	36979000	36981199	5.8	0	0	chr19_36979000_36981199
chr2	SoleSearch_duplicated	NonUnique_Region_fold	109304400	109306799	5.8	0	0	chr2_109304400_109306799
chr20	SoleSearch_duplicated	NonUnique_Region_fold	55933400	55935599	5.79	0	0	chr20_55933400_55935599
chr8	SoleSearch_duplicated	NonUnique_Region_fold	86726200	86838999	5.79	0	0	chr8_86726200_86838999
chr7	SoleSearch_duplicated	NonUnique_Region_fold	100634400	100648599	5.78	0	0	chr7_100634400_100648599
chr16	SoleSearch_duplicated	NonUnique_Region_fold	29622600	29626799	5.76	0	0	chr16_29622600_29626799
chr1	SoleSearch_duplicated	NonUnique_Region_fold	145289200	145294799	5.74	0	0	chr1_145289200_145294799
chr3	SoleSearch_duplicated	NonUnique_Region_fold	129828400	129831399	5.74	0	0	chr3_129828400_129831399
chr5	SoleSearch_duplicated	NonUnique_Region_fold	46320600	46405799	5.73	0	0	chr5_46320600_46405799
chr1	SoleSearch_duplicated	NonUnique_Region_fold	147930000	147933199	5.72	0	0	chr1_147930000_147933199
chr16	SoleSearch_duplicated	NonUnique_Region_fold	3237800	3240199	5.72	0	0	chr16_3237800_3240199
chr4	SoleSearch_duplicated	NonUnique_Region_fold	156385000	156387199	5.7	0	0	chr4_156385000_156387199
chr1	SoleSearch_duplicated	NonUnique_Region_fold	144338800	144341999	5.69	0	0	chr1_144338800_144341999
chr1	SoleSearch_duplicated	NonUnique_Region_fold	149683200	149685599	5.68	0	0	chr1_149683200_149685599
chr11	SoleSearch_duplicated	NonUnique_Region_fold	353400	357999	5.68	0	0	chr11_353400_357999
chr6	SoleSearch_duplicated	NonUnique_Region_fold	31795200	31797599	5.68	0	0	chr6_31795200_31797599
chr16	SoleSearch_duplicated	NonUnique_Region_fold	16389800	16427599	5.67	0	0	chr16_16389800_16427599
chr7	SoleSearch_duplicated	NonUnique_Region_fold	47513600	47516399	5.66	0	0	chr7_47513600_47516399
chr11	SoleSearch_duplicated	NonUnique_Region_fold	75945800	75948199	5.65	0	0	chr11_75945800_75948199
chr17	SoleSearch_duplicated	NonUnique_Region_fold	34792400	34809199	5.65	0	0	chr17_34792400_34809199
chr2	SoleSearch_duplicated	NonUnique_Region_fold	1598800	1601999	5.65	0	0	chr2_1598800_1601999
chr10	SoleSearch_duplicated	NonUnique_Region_fold	134081000	134083199	5.63	0	0	chr10_134081000_134083199
chr17	SoleSearch_duplicated	NonUnique_Region_fold	34741400	34757999	5.62	0	0	chr17_34741400_34757999
chr5	SoleSearch_duplicated	NonUnique_Region_fold	49520600	49525799	5.61	0	0	chr5_49520600_49525799
chr16	SoleSearch_duplicated	NonUnique_Region_fold	87902400	87904599	5.59	0	0	chr16_87902400_87904599
chr17	SoleSearch_duplicated	NonUnique_Region_fold	34576600	34592999	5.59	0	0	chr17_34576600_34592999
chr11	SoleSearch_duplicated	NonUnique_Region_fold	65254800	65256999	5.58	0	0	chr11_65254800_65256999
chry	SoleSearch_duplicated	NonUnique_Region_fold	13641800	13706199	5.58	0	0	chry_13641800_13706199
chr19	SoleSearch_duplicated	NonUnique_Region_fold	37957600	37960799	5.56	0	0	chr19_37957600_37960799
chr5	SoleSearch_duplicated	NonUnique_Region_fold	49529000	49548599	5.56	0	0	chr5_49529000_49548599
chr6	SoleSearch_duplicated	NonUnique_Region_fold	31783000	31785399	5.56	0	0	chr6_31783000_31785399
chr18	SoleSearch_duplicated	NonUnique_Region_fold	76598800	76601199	5.53	0	0	chr18_76598800_76601199
chr5	SoleSearch_duplicated	NonUnique_Region_fold	49487400	49494799	5.52	0	0	chr5_49487400_49494799
chr8	SoleSearch_duplicated	NonUnique_Region_fold	86557200	86576599	5.52	0	0	chr8_86557200_86576599
chr16	SoleSearch_duplicated	NonUnique_Region_fold	1785400	1790399	5.51	0	0	chr16_1785400_1790399
chr11	SoleSearch_duplicated	NonUnique_Region_fold	66444200	66446399	5.5	0	0	chr11_66444200_66446399
chr9	SoleSearch_duplicated	NonUnique_Region_fold	37414800	37417199	5.5	0	0	chr9_37414800_37417199
chr16	SoleSearch_duplicated	NonUnique_Region_fold	35254800	35261799	5.47	0	0	chr16_35254800_35261799
chr19	SoleSearch_duplicated	NonUnique_Region_fold	37262200	37264399	5.45	0	0	chr19_37262200_37264399
chr7	SoleSearch_duplicated	NonUnique_Region_fold	61867400	61917399	5.45	0	0	chr7_61867400_61917399
chr11	SoleSearch_duplicated	NonUnique_Region_fold	66724400	66726599	5.43	0	0	chr11_66724400_66726599
chr16	SoleSearch_duplicated	NonUnique_Region_fold	14990200	15028999	5.43	0	0	chr16_14990200_15028999
chr7	SoleSearch_duplicated	NonUnique_Region_fold	99867200	99870599	5.43	0	0	chr7_99867200_99870599
chr18	SoleSearch_duplicated	NonUnique_Region_fold	74766600	74768799	5.41	0	0	chr18_74766600_74768799
chr5	SoleSearch_duplicated	NonUnique_Region_fold	34191000	34193199	5.41	0	0	chr5_34191000_34193199
chr19	SoleSearch_duplicated	NonUnique_Region_fold	54958600	54960799	5.39	0	0	chr19_54958600_54960799
chr16	SoleSearch_duplicated	NonUnique_Region_fold	2954000	2956199	5.38	0	0	chr16_2954000_2956199
chr17	SoleSearch_duplicated	NonUnique_Region_fold	34487800	34504999	5.38	0	0	chr17_34487800_34504999
chr20	SoleSearch_duplicated	NonUnique_Region_fold	29581800	29587399	5.37	0	0	chr20_29581800_29587399
chr5	SoleSearch_duplicated	NonUnique_Region_fold	49470800	49485399	5.37	0	0	chr5_49470800_49485399
chr7	SoleSearch_duplicated	NonUnique_Region_fold	58026400	58042799	5.37	0	0	chr7_58026400_58042799
chr10	SoleSearch_duplicated	NonUnique_Region_fold	103815400	103817799	5.36	0	0	chr10_103815400_103817799
chr7	SoleSearch_duplicated	NonUnique_Region_fold	61867800	61897799	5.35	0	0	chr7_61867800_61897799
chr11	SoleSearch_duplicated	NonUnique_Region_fold	118971000	118973599	5.34	0	0	chr11_118971000_118973599
chr15	SoleSearch_duplicated	NonUnique_Region_fold	20544800	20547599	5.34	0	0	chr15_20544800_20547599
chr16	SoleSearch_duplicated	NonUnique_Region_fold	18468800	18510199	5.3	0	0	chr16_18468800_18510199
chr17	SoleSearch_duplicated	NonUnique_Region_fold	36283000	36306399	5.29	0	0	chr17_36283000_36306399
chr7	SoleSearch_duplicated	NonUnique_Region_fold	62031400	62046999	5.28	0	0	chr7_62031400_62046999
chr16	SoleSearch_duplicated	NonUnique_Region_fold	18428800	18448199	5.26	0	0	chr16_18428800_18448199
chr9	SoleSearch_duplicated	NonUnique_Region_fold	66854000	66862599	5.26	0	0	chr9_66854000_66862599
chr1	SoleSearch_duplicated	NonUnique_Region_fold	86071600	86074399	5.22	0	0	chr1_86071600_86074399
chr11	SoleSearch_duplicated	NonUnique_Region_fold	64071600	64074199	5.2	0	0	chr11_64071600_64074199
chr3	SoleSearch_duplicated	NonUnique_Region_fold	93510400	93516599	5.2	0	0	chr3_93510400_93516599
chr15	SoleSearch_duplicated	NonUnique_Region_fold	102492200	102521599	5.19	0	0	chr15_102492200_102521599
chr7	SoleSearch_duplicated	NonUnique_Region_fold	57939200	58054599	5.19	0	0	chr7_57939200_58054599
chr11	SoleSearch_duplicated	NonUnique_Region_fold	1361400	1363599	5.17	0	0	chr11_1361400_1363599
chr18	SoleSearch_duplicated	NonUnique_Region_fold	77792600	77795399	5.15	0	0	chr18_77792600_77795399
chr11	SoleSearch_duplicated	NonUnique_Region_fold	48931200	48963599	5.13	0	0	chr11_48931200_48963599
chr1	SoleSearch_duplicated	NonUnique_Region_fold	9800	38599	5.12	0	0	chr1_9800_38599
chr14	SoleSearch_duplicated	NonUnique_Region_fold	19972800	19979399	5.12	0	0	chr14_19972800_19979399
chrx	SoleSearch_duplicated	NonUnique_Region_fold	61681800	61915599	5.11	0	0	chrx_61681800_61915599
chr1	SoleSearch_duplicated	NonUnique_Region_fold	148239200	148250199	5.09	0	0	chr1_148239200_148250199
chr20	SoleSearch_duplicated	NonUnique_Region_fold	30776400	30779999	5.07	0	0	chr20_30776400_30779999
chr19	SoleSearch_duplicated	NonUnique_Region_fold	58918400	58920999	5.04	0	0	chr19_58918400_58920999
chr16	SoleSearch_duplicated	NonUnique_Region_fold	32515400	32562199	5	0	0	chr16_32515400_32562199
chr16	SoleSearch_duplicated	NonUnique_Region_fold	16448400	16470999	4.99	0	0	chr16_16448400_16470999
chr17	SoleSearch_duplicated	NonUnique_Region_fold	47037200	47039599	4.99	0	0	chr17_47037200_47039599
chr1	SoleSearch_duplicated	NonUnique_Region_fold	85666000	85669199	4.97	0	0	chr1_85666000_85669199
chr6	SoleSearch_duplicated	NonUnique_Region_fold	34039000	34041199	4.97	0	0	chr6_34039000_34041199
chr11	SoleSearch_duplicated	NonUnique_Region_fold	206400	210199	4.9	0	0	chr11_206400_210199
chr11	SoleSearch_duplicated	NonUnique_Region_fold	54984800	55027799	4.88	0	0	chr11_54984800_55027799
chr6	SoleSearch_duplicated	NonUnique_Region_fold	31938000	31940999	4.87	0	0	chr6_31938000_31940999
chr1	SoleSearch_duplicated	NonUnique_Region_fold	85753600	85755999	4.86	0	0	chr1_85753600_85755999
chr12	SoleSearch_duplicated	NonUnique_Region_fold	66400	95999	4.86	0	0	chr12_66400_95999
chr16	SoleSearch_duplicated	NonUnique_Region_fold	33041800	33044799	4.86	0	0	chr16_33041800_33044799
chr2	SoleSearch_duplicated	NonUnique_Region_fold	114333200	114362999	4.85	0	0	chr2_114333200_114362999
chr15	SoleSearch_duplicated	NonUnique_Region_fold	19999800	20038199	4.83	0	0	chr15_19999800_20038199
chr10	SoleSearch_duplicated	NonUnique_Region_fold	102819800	102822799	4.82	0	0	chr10_102819800_102822799
chr17	SoleSearch_duplicated	NonUnique_Region_fold	58083800	58097999	4.82	0	0	chr17_58083800_58097999
chr12	SoleSearch_duplicated	NonUnique_Region_fold	37989800	38197399	4.81	0	0	chr12_37989800_38197399
chr16	SoleSearch_duplicated	NonUnique_Region_fold	15219600	15251399	4.79	0	0	chr16_15219600_15251399
chr5	SoleSearch_duplicated	NonUnique_Region_fold	49428400	49550999	4.78	0	0	chr5_49428400_49550999
chr9	SoleSearch_duplicated	NonUnique_Region_fold	10600	38599	4.78	0	0	chr9_10600_38599
chr11	SoleSearch_duplicated	NonUnique_Region_fold	72523000	72525999	4.77	0	0	chr11_72523000_72525999
chr11	SoleSearch_duplicated	NonUnique_Region_fold	50640000	50783999	4.75	0	0	chr11_50640000_50783999
chr18	SoleSearch_duplicated	NonUnique_Region_fold	72263400	72266199	4.75	0	0	chr18_72263400_72266199
chr1	SoleSearch_duplicated	NonUnique_Region_fold	16916800	17006399	4.73	0	0	chr1_16916800_17006399
chr16	SoleSearch_duplicated	NonUnique_Region_fold	997800	1000999	4.73	0	0	chr16_997800_1000999
chr16	SoleSearch_duplicated	NonUnique_Region_fold	2009200	2011799	4.66	0	0	chr16_2009200_2011799
chr16	SoleSearch_duplicated	NonUnique_Region_fold	952600	954999	4.64	0	0	chr16_952600_954999
chr20	SoleSearch_duplicated	NonUnique_Region_fold	29580000	29653999	4.64	0	0	chr20_29580000_29653999
chr18	SoleSearch_duplicated	NonUnique_Region_fold	44542800	44545999	4.63	0	0	chr18_44542800_44545999
chr1	SoleSearch_duplicated	NonUnique_Region_fold	148596400	148607199	4.61	0	0	chr1_148596400_148607199
chr1	SoleSearch_duplicated	NonUnique_Region_fold	86076600	86078999	4.58	0	0	chr1_86076600_86078999
chr10	SoleSearch_duplicated	NonUnique_Region_fold	43903000	43905199	4.55	0	0	chr10_43903000_43905199
chr14	SoleSearch_duplicated	NonUnique_Region_fold	19639400	19652199	4.55	0	0	chr14_19639400_19652199
chr19	SoleSearch_duplicated	NonUnique_Region_fold	59800	80399	4.55	0	0	chr19_59800_80399
chr3	SoleSearch_duplicated	NonUnique_Region_fold	93504600	93517599	4.54	0	0	chr3_93504600_93517599
chr18	SoleSearch_duplicated	NonUnique_Region_fold	77723200	77725999	4.52	0	0	chr18_77723200_77725999
chr1	SoleSearch_duplicated	NonUnique_Region_fold	147992200	148002999	4.5	0	0	chr1_147992200_148002999
chr17	SoleSearch_duplicated	NonUnique_Region_fold	60338200	60353999	4.5	0	0	chr17_60338200_60353999
chr11	SoleSearch_duplicated	NonUnique_Region_fold	267600	269799	4.48	0	0	chr11_267600_269799
chr14	SoleSearch_duplicated	NonUnique_Region_fold	19923200	19935999	4.48	0	0	chr14_19923200_19935999
chr10	SoleSearch_duplicated	NonUnique_Region_fold	127573400	127594799	4.47	0	0	chr10_127573400_127594799
chr1	SoleSearch_duplicated	NonUnique_Region_fold	148758400	148769199	4.45	0	0	chr1_148758400_148769199
chr17	SoleSearch_duplicated	NonUnique_Region_fold	46648800	46650999	4.45	0	0	chr17_46648800_46650999
chr22	SoleSearch_duplicated	NonUnique_Region_fold	16190800	16203599	4.44	0	0	chr22_16190800_16203599
chr11	SoleSearch_duplicated	NonUnique_Region_fold	305000	326999	4.37	0	0	chr11_305000_326999
chr7	SoleSearch_duplicated	NonUnique_Region_fold	62081200	62083599	4.36	0	0	chr7_62081200_62083599
chr15	SoleSearch_duplicated	NonUnique_Region_fold	85735400	85747799	4.35	0	0	chr15_85735400_85747799
chr16	SoleSearch_duplicated	NonUnique_Region_fold	35205400	35285999	4.35	0	0	chr16_35205400_35285999
chr19	SoleSearch_duplicated	NonUnique_Region_fold	24513400	24631999	4.3	0	0	chr19_24513400_24631999
chr1	SoleSearch_duplicated	NonUnique_Region_fold	144985800	145118399	4.22	0	0	chr1_144985800_145118399
chr14	SoleSearch_duplicated	NonUnique_Region_fold	19593200	19603399	4.22	0	0	chr14_19593200_19603399
chr1	SoleSearch_duplicated	NonUnique_Region_fold	144518000	144539999	4.18	0	0	chr1_144518000_144539999
chr2	SoleSearch_duplicated	NonUnique_Region_fold	91757000	91821399	4.08	0	0	chr2_91757000_91821399
chr11	SoleSearch_duplicated	NonUnique_Region_fold	3427000	3446599	4.02	0	0	chr11_3427000_3446599
chr11	SoleSearch_duplicated	NonUnique_Region_fold	692200	708799	3.96	0	0	chr11_692200_708799
chr7	SoleSearch_duplicated	NonUnique_Region_fold	152099000	152112599	3.91	0	0	chr7_152099000_152112599
chr11	SoleSearch_duplicated	NonUnique_Region_fold	10313000	10332599	3.85	0	0	chr11_10313000_10332599
chr11	SoleSearch_duplicated	NonUnique_Region_fold	8702000	8712399	3.82	0	0	chr11_8702000_8712399
chr16	SoleSearch_duplicated	NonUnique_Region_fold	21511000	21537999	3.82	0	0	chr16_21511000_21537999
chr1	SoleSearch_duplicated	NonUnique_Region_fold	144004800	144017599	3.79	0	0	chr1_144004800_144017599
chr1	SoleSearch_duplicated	NonUnique_Region_fold	145206800	145221399	3.79	0	0	chr1_145206800_145221399
chr11	SoleSearch_duplicated	NonUnique_Region_fold	2945200	2963399	3.78	0	0	chr11_2945200_2963399
chr19	SoleSearch_duplicated	NonUnique_Region_fold	59053800	59099399	3.77	0	0	chr19_59053800_59099399
chr17	SoleSearch_duplicated	NonUnique_Region_fold	79816800	79831799	3.75	0	0	chr17_79816800_79831799
chr21	SoleSearch_duplicated	NonUnique_Region_fold	11110600	11147599	3.74	0	0	chr21_11110600_11147599
chr19	SoleSearch_duplicated	NonUnique_Region_fold	54691800	54715399	3.68	0	0	chr19_54691800_54715399
chr18	SoleSearch_duplicated	NonUnique_Region_fold	44543200	44557399	3.67	0	0	chr18_44543200_44557399
chr11	SoleSearch_duplicated	NonUnique_Region_fold	69060400	69071399	3.65	0	0	chr11_69060400_69071399
chr18	SoleSearch_duplicated	NonUnique_Region_fold	77437200	77449199	3.61	0	0	chr18_77437200_77449199
chr11	SoleSearch_duplicated	NonUnique_Region_fold	9621400	9638199	3.6	0	0	chr11_9621400_9638199
chr11	SoleSearch_duplicated	NonUnique_Region_fold	9775800	9791199	3.6	0	0	chr11_9775800_9791199
chr1	SoleSearch_duplicated	NonUnique_Region_fold	120600200	120614399	3.59	0	0	chr1_120600200_120614399
chr11	SoleSearch_duplicated	NonUnique_Region_fold	65654000	65686999	3.58	0	0	chr11_65654000_65686999
chr17	SoleSearch_duplicated	NonUnique_Region_fold	46616200	46725999	3.57	0	0	chr17_46616200_46725999
chr3	SoleSearch_duplicated	NonUnique_Region_fold	125632800	125650199	3.56	0	0	chr3_125632800_125650199
chr11	SoleSearch_duplicated	NonUnique_Region_fold	9585000	9596599	3.51	0	0	chr11_9585000_9596599
chr6	SoleSearch_duplicated	NonUnique_Region_fold	74222600	74232799	3.51	0	0	chr6_74222600_74232799
chr19	SoleSearch_duplicated	NonUnique_Region_fold	38787200	38797799	3.5	0	0	chr19_38787200_38797799
chr11	SoleSearch_duplicated	NonUnique_Region_fold	394600	415399	3.49	0	0	chr11_394600_415399
chr12	SoleSearch_duplicated	NonUnique_Region_fold	26424400	26435399	3.38	0	0	chr12_26424400_26435399
chr11	SoleSearch_duplicated	NonUnique_Region_fold	118776000	118801399	3.3	0	0	chr11_118776000_118801399
chr17	SoleSearch_duplicated	NonUnique_Region_fold	79011200	79024799	3.3	0	0	chr17_79011200_79024799
chr11	SoleSearch_duplicated	NonUnique_Region_fold	10944800	10957199	3.29	0	0	chr11_10944800_10957199
chr17	SoleSearch_duplicated	NonUnique_Region_fold	75313000	75328999	3.25	0	0	chr17_75313000_75328999
chr9	SoleSearch_duplicated	NonUnique_Region_fold	36399000	36409799	3.25	0	0	chr9_36399000_36409799
chr9	SoleSearch_duplicated	NonUnique_Region_fold	36921600	36931999	3.25	0	0	chr9_36921600_36931999
chr16	SoleSearch_duplicated	NonUnique_Region_fold	16081200	16092599	3.23	0	0	chr16_16081200_16092599

## Sheet: HepG2_amplifications
chrm	SoleSearch_duplicated	NonUnique_Region_fold	0	16799	58.18	0	0	chrm_0_16799
chr1	SoleSearch_duplicated	NonUnique_Region_fold	564200	570599	48.27	0	0	chr1_564200_570599
chr6	SoleSearch_duplicated	NonUnique_Region_fold	58773400	58780399	44.35	0	0	chr6_58773400_58780399
chr10	SoleSearch_duplicated	NonUnique_Region_fold	42596400	42602199	36.31	0	0	chr10_42596400_42602199
chr16	SoleSearch_duplicated	NonUnique_Region_fold	46385600	46457999	35.68	0	0	chr16_46385600_46457999
chr4	SoleSearch_duplicated	NonUnique_Region_fold	68264000	68266999	30.85	0	0	chr4_68264000_68266999
chr18	SoleSearch_duplicated	NonUnique_Region_fold	105600	111799	30.6	0	0	chr18_105600_111799
chr18	SoleSearch_duplicated	NonUnique_Region_fold	18510600	18522199	28.31	0	0	chr18_18510600_18522199
chr10	SoleSearch_duplicated	NonUnique_Region_fold	42354600	42417599	27.25	0	0	chr10_42354600_42417599
chr2	SoleSearch_duplicated	NonUnique_Region_fold	92265600	92326399	25.57	0	0	chr2_92265600_92326399
chr5	SoleSearch_duplicated	NonUnique_Region_fold	134259000	134264399	25.25	0	0	chr5_134259000_134264399
chr1	SoleSearch_duplicated	NonUnique_Region_fold	121478200	121485599	22.52	0	0	chr1_121478200_121485599
chr17	SoleSearch_duplicated	NonUnique_Region_fold	22242800	22263199	22.4	0	0	chr17_22242800_22263199
chr11	SoleSearch_duplicated	NonUnique_Region_fold	10529200	10531999	22.36	0	0	chr11_10529200_10531999
chr10	SoleSearch_duplicated	NonUnique_Region_fold	42525200	42546999	21.84	0	0	chr10_42525200_42546999
chr10	SoleSearch_duplicated	NonUnique_Region_fold	135499200	135502399	20.72	0	0	chr10_135499200_135502399
chr5	SoleSearch_duplicated	NonUnique_Region_fold	79945600	79948399	20.67	0	0	chr5_79945600_79948399
chr17	SoleSearch_duplicated	NonUnique_Region_fold	25263000	25268199	20.55	0	0	chr17_25263000_25268199
chry	SoleSearch_duplicated	NonUnique_Region_fold	13446400	13490399	20.39	0	0	chry_13446400_13490399
chry	SoleSearch_duplicated	NonUnique_Region_fold	58971800	58997799	19.84	0	0	chry_58971800_58997799
chry	SoleSearch_duplicated	NonUnique_Region_fold	58819200	58917799	18.38	0	0	chry_58819200_58917799
chr1	SoleSearch_duplicated	NonUnique_Region_fold	149033000	149035999	18.18	0	0	chr1_149033000_149035999
chry	SoleSearch_duplicated	NonUnique_Region_fold	58819000	58917999	18.16	0	0	chry_58819000_58917999
chr4	SoleSearch_duplicated	NonUnique_Region_fold	49631600	49660399	18.14	0	0	chr4_49631600_49660399
chry	SoleSearch_duplicated	NonUnique_Region_fold	13445000	13491999	18.02	0	0	chry_13445000_13491999
chr4	SoleSearch_duplicated	NonUnique_Region_fold	49091400	49168199	17.98	0	0	chr4_49091400_49168199
chr16	SoleSearch_duplicated	NonUnique_Region_fold	46497600	46500599	17.6	0	0	chr16_46497600_46500599
chr2	SoleSearch_duplicated	NonUnique_Region_fold	89830200	89881999	17.03	0	0	chr2_89830200_89881999
chr8	SoleSearch_duplicated	NonUnique_Region_fold	43092600	43097599	16.41	0	0	chr8_43092600_43097599
chr10	SoleSearch_duplicated	NonUnique_Region_fold	42661200	42667799	15.93	0	0	chr10_42661200_42667799
chr1	SoleSearch_duplicated	NonUnique_Region_fold	142535200	142542999	14.63	0	0	chr1_142535200_142542999
chr22	SoleSearch_duplicated	NonUnique_Region_fold	16847600	16864199	14.55	0	0	chr22_16847600_16864199
chr21	SoleSearch_duplicated	NonUnique_Region_fold	9825200	9832799	14.38	0	0	chr21_9825200_9832799
chr2	SoleSearch_duplicated	NonUnique_Region_fold	162135000	162139199	14.37	0	0	chr2_162135000_162139199
chr9	SoleSearch_duplicated	NonUnique_Region_fold	66970800	66973999	14.33	0	0	chr9_66970800_66973999
chr7	SoleSearch_duplicated	NonUnique_Region_fold	61738000	61804399	14.31	0	0	chr7_61738000_61804399
chr11	SoleSearch_duplicated	NonUnique_Region_fold	51565600	51594399	14.24	0	0	chr11_51565600_51594399
chr7	SoleSearch_duplicated	NonUnique_Region_fold	64953600	64955799	13.63	0	0	chr7_64953600_64955799
chr7	SoleSearch_duplicated	NonUnique_Region_fold	61078000	61085999	12.99	0	0	chr7_61078000_61085999
chr7	SoleSearch_duplicated	NonUnique_Region_fold	57544400	57557999	12.87	0	0	chr7_57544400_57557999
chr21	SoleSearch_duplicated	NonUnique_Region_fold	9694800	9700999	12.8	0	0	chr21_9694800_9700999
chr10	SoleSearch_duplicated	NonUnique_Region_fold	38868600	38890399	12.58	0	0	chr10_38868600_38890399
chr16	SoleSearch_duplicated	NonUnique_Region_fold	34173000	34198599	12.37	0	0	chr16_34173000_34198599
chr1	SoleSearch_duplicated	NonUnique_Region_fold	143278400	143284199	12.25	0	0	chr1_143278400_143284199
chr1	SoleSearch_duplicated	NonUnique_Region_fold	224199200	224204399	12.2	0	0	chr1_224199200_224204399
chr9	SoleSearch_duplicated	NonUnique_Region_fold	67317200	67321199	12.18	0	0	chr9_67317200_67321199
chr4	SoleSearch_duplicated	NonUnique_Region_fold	49512000	49518799	12.13	0	0	chr4_49512000_49518799
chr8	SoleSearch_duplicated	NonUnique_Region_fold	46838600	46908399	11.98	0	0	chr8_46838600_46908399
chrx	SoleSearch_duplicated	NonUnique_Region_fold	61681800	61736399	11.97	0	0	chrx_61681800_61736399
chry	SoleSearch_duplicated	NonUnique_Region_fold	58967400	59031599	11.44	0	0	chry_58967400_59031599
chrx	SoleSearch_duplicated	NonUnique_Region_fold	58544600	58581999	10.86	0	0	chrx_58544600_58581999
chr7	SoleSearch_duplicated	NonUnique_Region_fold	61966800	62035199	10.83	0	0	chr7_61966800_62035199
chr8	SoleSearch_duplicated	NonUnique_Region_fold	43759600	43839199	10.63	0	0	chr8_43759600_43839199
chry	SoleSearch_duplicated	NonUnique_Region_fold	13194000	13196599	10.61	0	0	chry_13194000_13196599
chr10	SoleSearch_duplicated	NonUnique_Region_fold	39075000	39155199	9.99	0	0	chr10_39075000_39155199
chr20	SoleSearch_duplicated	NonUnique_Region_fold	29803600	29834799	9.79	0	0	chr20_29803600_29834799
chr12	SoleSearch_duplicated	NonUnique_Region_fold	34830000	34856999	9.65	0	0	chr12_34830000_34856999
chr17	SoleSearch_duplicated	NonUnique_Region_fold	22020400	22023999	9.58	0	0	chr17_22020400_22023999
chr21	SoleSearch_duplicated	NonUnique_Region_fold	10084800	10087999	9.57	0	0	chr21_10084800_10087999
chr10	SoleSearch_duplicated	NonUnique_Region_fold	42789400	42819799	9.28	0	0	chr10_42789400_42819799
chry	SoleSearch_duplicated	NonUnique_Region_fold	13798800	13870199	9.23	0	0	chry_13798800_13870199
chr10	SoleSearch_duplicated	NonUnique_Region_fold	38771400	38818999	8.94	0	0	chr10_38771400_38818999
chr2	SoleSearch_duplicated	NonUnique_Region_fold	90371200	90395399	8.93	0	0	chr2_90371200_90395399
chr21	SoleSearch_duplicated	NonUnique_Region_fold	10697600	10861999	8.88	0	0	chr21_10697600_10861999
chr6	SoleSearch_duplicated	NonUnique_Region_fold	157731200	157735599	8.81	0	0	chr6_157731200_157735599
chr1	SoleSearch_duplicated	NonUnique_Region_fold	16891000	16893799	8.68	0	0	chr1_16891000_16893799
chr2	SoleSearch_duplicated	NonUnique_Region_fold	91594800	91616599	8.65	0	0	chr2_91594800_91616599
chr17	SoleSearch_duplicated	NonUnique_Region_fold	45212800	45216399	8.59	0	0	chr17_45212800_45216399
chry	SoleSearch_duplicated	NonUnique_Region_fold	13798600	13871599	8.51	0	0	chry_13798600_13871599
chr4	SoleSearch_duplicated	NonUnique_Region_fold	49280000	49334199	8.22	0	0	chr4_49280000_49334199
chr1	SoleSearch_duplicated	NonUnique_Region_fold	724000	726999	7.79	0	0	chr1_724000_726999
chr3	SoleSearch_duplicated	NonUnique_Region_fold	75695400	75699199	7.75	0	0	chr3_75695400_75699199
chr6	SoleSearch_duplicated	NonUnique_Region_fold	61896800	61916999	7.72	0	0	chr6_61896800_61916999
chry	SoleSearch_duplicated	NonUnique_Region_fold	13642200	13728599	7.69	0	0	chry_13642200_13728599
chry	SoleSearch_duplicated	NonUnique_Region_fold	28784200	28818999	7.62	0	0	chry_28784200_28818999
chr14	SoleSearch_duplicated	NonUnique_Region_fold	23502400	23505199	7.56	0	0	chr14_23502400_23505199
chr5	SoleSearch_duplicated	NonUnique_Region_fold	93903400	93906199	7.4	0	0	chr5_93903400_93906199
chr5	SoleSearch_duplicated	NonUnique_Region_fold	99381800	99390599	7.39	0	0	chr5_99381800_99390599
chry	SoleSearch_duplicated	NonUnique_Region_fold	13131600	13144199	7.27	0	0	chry_13131600_13144199
chr14	SoleSearch_duplicated	NonUnique_Region_fold	31925800	31927999	7.25	0	0	chr14_31925800_31927999
chr16	SoleSearch_duplicated	NonUnique_Region_fold	33863000	34023399	7.24	0	0	chr16_33863000_34023399
chr9	SoleSearch_duplicated	NonUnique_Region_fold	68396000	68434599	7.15	0	0	chr9_68396000_68434599
chr1	SoleSearch_duplicated	NonUnique_Region_fold	121350000	121388599	7.05	0	0	chr1_121350000_121388599
chr14	SoleSearch_duplicated	NonUnique_Region_fold	23936200	23940399	6.94	0	0	chr14_23936200_23940399
chrx	SoleSearch_duplicated	NonUnique_Region_fold	61681800	61909399	6.93	0	0	chrx_61681800_61909399
chr2	SoleSearch_duplicated	NonUnique_Region_fold	132972800	133047599	6.92	0	0	chr2_132972800_133047599
chr14	SoleSearch_duplicated	NonUnique_Region_fold	31090200	31095199	6.77	0	0	chr14_31090200_31095199
chr7	SoleSearch_duplicated	NonUnique_Region_fold	157939800	157941999	6.77	0	0	chr7_157939800_157941999
chr14	SoleSearch_duplicated	NonUnique_Region_fold	24656000	24658799	6.67	0	0	chr14_24656000_24658799
chr14	SoleSearch_duplicated	NonUnique_Region_fold	36295000	36297399	6.67	0	0	chr14_36295000_36297399
chr20	SoleSearch_duplicated	NonUnique_Region_fold	30292200	30295199	6.6	0	0	chr20_30292200_30295199
chr14	SoleSearch_duplicated	NonUnique_Region_fold	23441200	23456799	6.58	0	0	chr14_23441200_23456799
chr14	SoleSearch_duplicated	NonUnique_Region_fold	24582800	24588999	6.55	0	0	chr14_24582800_24588999
chr14	SoleSearch_duplicated	NonUnique_Region_fold	35006600	35009999	6.54	0	0	chr14_35006600_35009999
chr20	SoleSearch_duplicated	NonUnique_Region_fold	26257800	26319799	6.49	0	0	chr20_26257800_26319799
chrx	SoleSearch_duplicated	NonUnique_Region_fold	61742800	61769199	6.42	0	0	chrx_61742800_61769199
chr14	SoleSearch_duplicated	NonUnique_Region_fold	31725000	31735999	6.39	0	0	chr14_31725000_31735999
chr9	SoleSearch_duplicated	NonUnique_Region_fold	68996000	69002799	6.36	0	0	chr9_68996000_69002799
chr14	SoleSearch_duplicated	NonUnique_Region_fold	24765000	24779199	6.34	0	0	chr14_24765000_24779199
chr19	SoleSearch_duplicated	NonUnique_Region_fold	27731600	27907199	6.34	0	0	chr19_27731600_27907199
chry	SoleSearch_duplicated	NonUnique_Region_fold	59001400	59005999	6.31	0	0	chry_59001400_59005999
chr14	SoleSearch_duplicated	NonUnique_Region_fold	24700000	24706599	6.3	0	0	chr14_24700000_24706599
chr22	SoleSearch_duplicated	NonUnique_Region_fold	21678800	21680999	6.28	0	0	chr22_21678800_21680999
chr20	SoleSearch_duplicated	NonUnique_Region_fold	25487800	25489999	6.25	0	0	chr20_25487800_25489999
chr14	SoleSearch_duplicated	NonUnique_Region_fold	24708800	24713199	6.22	0	0	chr14_24708800_24713199
chr1	SoleSearch_duplicated	NonUnique_Region_fold	142653400	142656999	6.2	0	0	chr1_142653400_142656999
chr6	SoleSearch_duplicated	NonUnique_Region_fold	34039000	34041199	6.2	0	0	chr6_34039000_34041199
chr14	SoleSearch_duplicated	NonUnique_Region_fold	18999800	19055599	6.16	0	0	chr14_18999800_19055599
chr14	SoleSearch_duplicated	NonUnique_Region_fold	23391800	23400199	6.16	0	0	chr14_23391800_23400199
chr20	SoleSearch_duplicated	NonUnique_Region_fold	30304800	30311999	6.16	0	0	chr20_30304800_30311999
chr14	SoleSearch_duplicated	NonUnique_Region_fold	23474400	23479999	6.15	0	0	chr14_23474400_23479999
chr1	SoleSearch_duplicated	NonUnique_Region_fold	16969400	16973199	6.14	0	0	chr1_16969400_16973199
chr9	SoleSearch_duplicated	NonUnique_Region_fold	66782400	66863599	6.13	0	0	chr9_66782400_66863599
chr15	SoleSearch_duplicated	NonUnique_Region_fold	20000200	20008999	6.12	0	0	chr15_20000200_20008999
chr14	SoleSearch_duplicated	NonUnique_Region_fold	31888400	31892799	6.11	0	0	chr14_31888400_31892799
chr3	SoleSearch_duplicated	NonUnique_Region_fold	75718000	75720399	6.11	0	0	chr3_75718000_75720399
chr7	SoleSearch_duplicated	NonUnique_Region_fold	61088000	61097799	6.09	0	0	chr7_61088000_61097799
chr14	SoleSearch_duplicated	NonUnique_Region_fold	31026800	31030399	6.05	0	0	chr14_31026800_31030399
chr14	SoleSearch_duplicated	NonUnique_Region_fold	35800600	35813399	6.04	0	0	chr14_35800600_35813399
chr14	SoleSearch_duplicated	NonUnique_Region_fold	39734400	39741999	6.04	0	0	chr14_39734400_39741999
chr20	SoleSearch_duplicated	NonUnique_Region_fold	43028800	43033799	6.03	0	0	chr20_43028800_43033799
chr14	SoleSearch_duplicated	NonUnique_Region_fold	38013800	38016399	6.01	0	0	chr14_38013800_38016399
chr14	SoleSearch_duplicated	NonUnique_Region_fold	35852400	35857199	5.98	0	0	chr14_35852400_35857199
chry	SoleSearch_duplicated	NonUnique_Region_fold	28782800	28819599	5.97	0	0	chry_28782800_28819599
chr20	SoleSearch_duplicated	NonUnique_Region_fold	43021400	43025599	5.96	0	0	chr20_43021400_43025599
chr20	SoleSearch_duplicated	NonUnique_Region_fold	47662200	47664399	5.9	0	0	chr20_47662200_47664399
chr13	SoleSearch_duplicated	NonUnique_Region_fold	31416400	31418999	5.89	0	0	chr13_31416400_31418999
chr14	SoleSearch_duplicated	NonUnique_Region_fold	24834400	24836999	5.89	0	0	chr14_24834400_24836999
chr20	SoleSearch_duplicated	NonUnique_Region_fold	349400	354599	5.89	0	0	chr20_349400_354599
chr20	SoleSearch_duplicated	NonUnique_Region_fold	48200000	48202199	5.89	0	0	chr20_48200000_48202199
chr1	SoleSearch_duplicated	NonUnique_Region_fold	2583600	2587799	5.87	0	0	chr1_2583600_2587799
chr14	SoleSearch_duplicated	NonUnique_Region_fold	24604400	24619799	5.87	0	0	chr14_24604400_24619799
chr16	SoleSearch_duplicated	NonUnique_Region_fold	21244200	21246399	5.86	0	0	chr16_21244200_21246399
chr14	SoleSearch_duplicated	NonUnique_Region_fold	32434400	32438599	5.85	0	0	chr14_32434400_32438599
chr14	SoleSearch_duplicated	NonUnique_Region_fold	31559400	31563999	5.83	0	0	chr14_31559400_31563999
chr14	SoleSearch_duplicated	NonUnique_Region_fold	24801200	24803399	5.82	0	0	chr14_24801200_24803399
chr20	SoleSearch_duplicated	NonUnique_Region_fold	13765200	13767399	5.81	0	0	chr20_13765200_13767399
chr20	SoleSearch_duplicated	NonUnique_Region_fold	52747000	52751599	5.79	0	0	chr20_52747000_52751599
chr20	SoleSearch_duplicated	NonUnique_Region_fold	35269400	35271999	5.78	0	0	chr20_35269400_35271999
chr14	SoleSearch_duplicated	NonUnique_Region_fold	32029800	32033599	5.75	0	0	chr14_32029800_32033599
chr20	SoleSearch_duplicated	NonUnique_Region_fold	376200	378599	5.75	0	0	chr20_376200_378599
chr6	SoleSearch_duplicated	NonUnique_Region_fold	30583800	30585999	5.75	0	0	chr6_30583800_30585999
chr16	SoleSearch_duplicated	NonUnique_Region_fold	18799200	18801999	5.73	0	0	chr16_18799200_18801999
chr20	SoleSearch_duplicated	NonUnique_Region_fold	49014600	49018999	5.73	0	0	chr20_49014600_49018999
chr2	SoleSearch_duplicated	NonUnique_Region_fold	1599200	1601599	5.72	0	0	chr2_1599200_1601599
chr20	SoleSearch_duplicated	NonUnique_Region_fold	23609000	23611199	5.71	0	0	chr20_23609000_23611199
chr14	SoleSearch_duplicated	NonUnique_Region_fold	32542200	32548999	5.69	0	0	chr14_32542200_32548999
chr2	SoleSearch_duplicated	NonUnique_Region_fold	20783600	20785999	5.68	0	0	chr2_20783600_20785999
chr16	SoleSearch_duplicated	NonUnique_Region_fold	12381800	12384199	5.67	0	0	chr16_12381800_12384199
chr20	SoleSearch_duplicated	NonUnique_Region_fold	34822800	34825399	5.67	0	0	chr20_34822800_34825399
chr20	SoleSearch_duplicated	NonUnique_Region_fold	46753000	46755399	5.67	0	0	chr20_46753000_46755399
chr20	SoleSearch_duplicated	NonUnique_Region_fold	48918800	48925999	5.67	0	0	chr20_48918800_48925999
chr20	SoleSearch_duplicated	NonUnique_Region_fold	30282400	30289999	5.63	0	0	chr20_30282400_30289999
chry	SoleSearch_duplicated	NonUnique_Region_fold	13641200	13748799	5.63	0	0	chry_13641200_13748799
chr16	SoleSearch_duplicated	NonUnique_Region_fold	8889800	8892799	5.61	0	0	chr16_8889800_8892799
chr20	SoleSearch_duplicated	NonUnique_Region_fold	45336600	45339399	5.61	0	0	chr20_45336600_45339399
chr14	SoleSearch_duplicated	NonUnique_Region_fold	31738400	31743599	5.6	0	0	chr14_31738400_31743599
chr20	SoleSearch_duplicated	NonUnique_Region_fold	22503000	22507999	5.6	0	0	chr20_22503000_22507999
chr2	SoleSearch_duplicated	NonUnique_Region_fold	113340800	113342999	5.59	0	0	chr2_113340800_113342999
chr14	SoleSearch_duplicated	NonUnique_Region_fold	23168000	23172199	5.57	0	0	chr14_23168000_23172199
chr20	SoleSearch_duplicated	NonUnique_Region_fold	3189200	3191399	5.56	0	0	chr20_3189200_3191399
chr2	SoleSearch_duplicated	NonUnique_Region_fold	55843800	55846199	5.55	0	0	chr2_55843800_55846199
chr20	SoleSearch_duplicated	NonUnique_Region_fold	25602600	25605599	5.55	0	0	chr20_25602600_25605599
chr20	SoleSearch_duplicated	NonUnique_Region_fold	52195000	52199799	5.55	0	0	chr20_52195000_52199799
chr20	SoleSearch_duplicated	NonUnique_Region_fold	33207400	33209999	5.53	0	0	chr20_33207400_33209999
chr22	SoleSearch_duplicated	NonUnique_Region_fold	21520200	21522599	5.53	0	0	chr22_21520200_21522599
chr17	SoleSearch_duplicated	NonUnique_Region_fold	62222800	62225599	5.5	0	0	chr17_62222800_62225599
chr20	SoleSearch_duplicated	NonUnique_Region_fold	34127600	34131199	5.5	0	0	chr20_34127600_34131199
chr20	SoleSearch_duplicated	NonUnique_Region_fold	49005000	49008799	5.5	0	0	chr20_49005000_49008799
chr14	SoleSearch_duplicated	NonUnique_Region_fold	23024600	23031199	5.49	0	0	chr14_23024600_23031199
chr16	SoleSearch_duplicated	NonUnique_Region_fold	12322200	12324399	5.49	0	0	chr16_12322200_12324399
chr20	SoleSearch_duplicated	NonUnique_Region_fold	33289400	33295399	5.49	0	0	chr20_33289400_33295399
chr20	SoleSearch_duplicated	NonUnique_Region_fold	1167000	1169399	5.48	0	0	chr20_1167000_1169399
chr20	SoleSearch_duplicated	NonUnique_Region_fold	36770400	36773599	5.48	0	0	chr20_36770400_36773599
chr16	SoleSearch_duplicated	NonUnique_Region_fold	14603000	14605599	5.47	0	0	chr16_14603000_14605599
chr3	SoleSearch_duplicated	NonUnique_Region_fold	75799000	75802799	5.47	0	0	chr3_75799000_75802799
chr6	SoleSearch_duplicated	NonUnique_Region_fold	158429600	158436199	5.47	0	0	chr6_158429600_158436199
chr2	SoleSearch_duplicated	NonUnique_Region_fold	101395200	101397399	5.46	0	0	chr2_101395200_101397399
chr20	SoleSearch_duplicated	NonUnique_Region_fold	40320800	40323799	5.46	0	0	chr20_40320800_40323799
chr14	SoleSearch_duplicated	NonUnique_Region_fold	24352200	24355199	5.45	0	0	chr14_24352200_24355199
chr20	SoleSearch_duplicated	NonUnique_Region_fold	37074400	37077399	5.45	0	0	chr20_37074400_37077399
chr20	SoleSearch_duplicated	NonUnique_Region_fold	44562000	44564599	5.45	0	0	chr20_44562000_44564599
chr20	SoleSearch_duplicated	NonUnique_Region_fold	31987400	31990199	5.44	0	0	chr20_31987400_31990199
chr20	SoleSearch_duplicated	NonUnique_Region_fold	62494800	62497199	5.44	0	0	chr20_62494800_62497199
chr2	SoleSearch_duplicated	NonUnique_Region_fold	128175000	128177399	5.43	0	0	chr2_128175000_128177399
chr14	SoleSearch_duplicated	NonUnique_Region_fold	38055200	38060799	5.42	0	0	chr14_38055200_38060799
chr16	SoleSearch_duplicated	NonUnique_Region_fold	21564000	21567199	5.42	0	0	chr16_21564000_21567199
chr17	SoleSearch_duplicated	NonUnique_Region_fold	55593600	55595799	5.42	0	0	chr17_55593600_55595799
chr20	SoleSearch_duplicated	NonUnique_Region_fold	43103600	43105999	5.42	0	0	chr20_43103600_43105999
chr3	SoleSearch_duplicated	NonUnique_Region_fold	75690200	75693199	5.42	0	0	chr3_75690200_75693199
chr14	SoleSearch_duplicated	NonUnique_Region_fold	35181400	35185799	5.41	0	0	chr14_35181400_35185799
chr20	SoleSearch_duplicated	NonUnique_Region_fold	17663400	17665799	5.41	0	0	chr20_17663400_17665799
chr20	SoleSearch_duplicated	NonUnique_Region_fold	37676600	37678999	5.4	0	0	chr20_37676600_37678999
chr20	SoleSearch_duplicated	NonUnique_Region_fold	52718800	52721799	5.4	0	0	chr20_52718800_52721799
chr20	SoleSearch_duplicated	NonUnique_Region_fold	62867800	62870199	5.39	0	0	chr20_62867800_62870199
chr11	SoleSearch_duplicated	NonUnique_Region_fold	54991600	55028399	5.38	0	0	chr11_54991600_55028399
chr16	SoleSearch_duplicated	NonUnique_Region_fold	10349600	10351799	5.38	0	0	chr16_10349600_10351799
chr17	SoleSearch_duplicated	NonUnique_Region_fold	71196800	71199799	5.38	0	0	chr17_71196800_71199799
chr2	SoleSearch_duplicated	NonUnique_Region_fold	102715600	102717799	5.38	0	0	chr2_102715600_102717799
chr20	SoleSearch_duplicated	NonUnique_Region_fold	15040800	15043799	5.38	0	0	chr20_15040800_15043799
chr2	SoleSearch_duplicated	NonUnique_Region_fold	43204200	43208599	5.36	0	0	chr2_43204200_43208599
chr14	SoleSearch_duplicated	NonUnique_Region_fold	24162800	24166399	5.34	0	0	chr14_24162800_24166399
chr2	SoleSearch_duplicated	NonUnique_Region_fold	27315600	27319799	5.34	0	0	chr2_27315600_27319799
chr2	SoleSearch_duplicated	NonUnique_Region_fold	128210600	128215399	5.33	0	0	chr2_128210600_128215399
chr20	SoleSearch_duplicated	NonUnique_Region_fold	36660400	36665999	5.33	0	0	chr20_36660400_36665999
chr14	SoleSearch_duplicated	NonUnique_Region_fold	38166600	38169199	5.32	0	0	chr14_38166600_38169199
chr16	SoleSearch_duplicated	NonUnique_Region_fold	23606600	23608799	5.32	0	0	chr16_23606600_23608799
chr16	SoleSearch_duplicated	NonUnique_Region_fold	46915200	46918199	5.31	0	0	chr16_46915200_46918199
chr2	SoleSearch_duplicated	NonUnique_Region_fold	220071000	220073799	5.31	0	0	chr2_220071000_220073799
chr20	SoleSearch_duplicated	NonUnique_Region_fold	33913200	33918399	5.31	0	0	chr20_33913200_33918399
chr20	SoleSearch_duplicated	NonUnique_Region_fold	35722600	35725199	5.31	0	0	chr20_35722600_35725199
chr20	SoleSearch_duplicated	NonUnique_Region_fold	35806600	35809399	5.31	0	0	chr20_35806600_35809399
chr20	SoleSearch_duplicated	NonUnique_Region_fold	45977000	45991399	5.31	0	0	chr20_45977000_45991399
chr21	SoleSearch_duplicated	NonUnique_Region_fold	14337800	14370199	5.31	0	0	chr21_14337800_14370199
chr20	SoleSearch_duplicated	NonUnique_Region_fold	56121400	56123999	5.3	0	0	chr20_56121400_56123999
chr5	SoleSearch_duplicated	NonUnique_Region_fold	46322200	46405799	5.3	0	0	chr5_46322200_46405799
chr20	SoleSearch_duplicated	NonUnique_Region_fold	6102200	6104399	5.28	0	0	chr20_6102200_6104399
chr20	SoleSearch_duplicated	NonUnique_Region_fold	21282800	21284999	5.27	0	0	chr20_21282800_21284999
chr14	SoleSearch_duplicated	NonUnique_Region_fold	21978200	21980599	5.26	0	0	chr14_21978200_21980599
chr16	SoleSearch_duplicated	NonUnique_Region_fold	28620400	28622599	5.26	0	0	chr16_28620400_28622599
chr6	SoleSearch_duplicated	NonUnique_Region_fold	1053800	1056199	5.25	0	0	chr6_1053800_1056199
chr20	SoleSearch_duplicated	NonUnique_Region_fold	326800	330599	5.24	0	0	chr20_326800_330599
chr16	SoleSearch_duplicated	NonUnique_Region_fold	66549400	66551999	5.23	0	0	chr16_66549400_66551999
chr17	SoleSearch_duplicated	NonUnique_Region_fold	53510200	53512399	5.23	0	0	chr17_53510200_53512399
chr2	SoleSearch_duplicated	NonUnique_Region_fold	191183200	191185799	5.23	0	0	chr2_191183200_191185799
chr20	SoleSearch_duplicated	NonUnique_Region_fold	22513000	22518199	5.23	0	0	chr20_22513000_22518199
chr6	SoleSearch_duplicated	NonUnique_Region_fold	31622800	31625599	5.23	0	0	chr6_31622800_31625599
chr20	SoleSearch_duplicated	NonUnique_Region_fold	46129200	46132199	5.21	0	0	chr20_46129200_46132199
chr2	SoleSearch_duplicated	NonUnique_Region_fold	8229200	8231799	5.2	0	0	chr2_8229200_8231799
chr20	SoleSearch_duplicated	NonUnique_Region_fold	30297800	30301999	5.2	0	0	chr20_30297800_30301999
chr3	SoleSearch_duplicated	NonUnique_Region_fold	90427400	90504999	5.2	0	0	chr3_90427400_90504999
chr6	SoleSearch_duplicated	NonUnique_Region_fold	133134400	133136599	5.18	0	0	chr6_133134400_133136599
chr11	SoleSearch_duplicated	NonUnique_Region_fold	48931200	48963999	5.16	0	0	chr11_48931200_48963999
chr16	SoleSearch_duplicated	NonUnique_Region_fold	11015600	11017999	5.16	0	0	chr16_11015600_11017999
chr17	SoleSearch_duplicated	NonUnique_Region_fold	41367600	41370199	5.16	0	0	chr17_41367600_41370199
chr6	SoleSearch_duplicated	NonUnique_Region_fold	26043600	26046199	5.16	0	0	chr6_26043600_26046199
chr17	SoleSearch_duplicated	NonUnique_Region_fold	58676600	58679599	5.15	0	0	chr17_58676600_58679599
chr20	SoleSearch_duplicated	NonUnique_Region_fold	44598600	44601599	5.15	0	0	chr20_44598600_44601599
chr17	SoleSearch_duplicated	NonUnique_Region_fold	37843200	37845599	5.14	0	0	chr17_37843200_37845599
chr2	SoleSearch_duplicated	NonUnique_Region_fold	99952400	99954799	5.14	0	0	chr2_99952400_99954799
chr20	SoleSearch_duplicated	NonUnique_Region_fold	33459600	33465199	5.14	0	0	chr20_33459600_33465199
chr2	SoleSearch_duplicated	NonUnique_Region_fold	218766600	218769199	5.13	0	0	chr2_218766600_218769199
chr20	SoleSearch_duplicated	NonUnique_Region_fold	18267600	18270399	5.13	0	0	chr20_18267600_18270399
chr17	SoleSearch_duplicated	NonUnique_Region_fold	72746000	72748199	5.12	0	0	chr17_72746000_72748199
chr2	SoleSearch_duplicated	NonUnique_Region_fold	27592600	27594799	5.12	0	0	chr2_27592600_27594799
chr6	SoleSearch_duplicated	NonUnique_Region_fold	36644000	36646399	5.12	0	0	chr6_36644000_36646399
chr2	SoleSearch_duplicated	NonUnique_Region_fold	47303800	47307599	5.11	0	0	chr2_47303800_47307599
chr20	SoleSearch_duplicated	NonUnique_Region_fold	5930200	5932999	5.11	0	0	chr20_5930200_5932999
chr1	SoleSearch_duplicated	NonUnique_Region_fold	144930400	144933199	5.1	0	0	chr1_144930400_144933199
chr2	SoleSearch_duplicated	NonUnique_Region_fold	88425600	88427799	5.1	0	0	chr2_88425600_88427799
chr14	SoleSearch_duplicated	NonUnique_Region_fold	39484600	39486799	5.09	0	0	chr14_39484600_39486799
chr16	SoleSearch_duplicated	NonUnique_Region_fold	23651400	23654399	5.09	0	0	chr16_23651400_23654399
chr2	SoleSearch_duplicated	NonUnique_Region_fold	27543600	27546399	5.09	0	0	chr2_27543600_27546399
chr2	SoleSearch_duplicated	NonUnique_Region_fold	43519800	43521999	5.08	0	0	chr2_43519800_43521999
chr20	SoleSearch_duplicated	NonUnique_Region_fold	62671600	62673799	5.08	0	0	chr20_62671600_62673799
chr2	SoleSearch_duplicated	NonUnique_Region_fold	20790400	20797399	5.07	0	0	chr2_20790400_20797399
chr20	SoleSearch_duplicated	NonUnique_Region_fold	62819200	62821599	5.07	0	0	chr20_62819200_62821599
chr6	SoleSearch_duplicated	NonUnique_Region_fold	27805000	27807799	5.07	0	0	chr6_27805000_27807799
chr10	SoleSearch_duplicated	NonUnique_Region_fold	127573800	127587599	5.06	0	0	chr10_127573800_127587599
chr16	SoleSearch_duplicated	NonUnique_Region_fold	15735600	15738599	5.06	0	0	chr16_15735600_15738599
chr5	SoleSearch_duplicated	NonUnique_Region_fold	49405400	49548399	5.05	0	0	chr5_49405400_49548399
chr16	SoleSearch_duplicated	NonUnique_Region_fold	75338400	75340999	5.04	0	0	chr16_75338400_75340999
chr17	SoleSearch_duplicated	NonUnique_Region_fold	64411400	64413799	5.04	0	0	chr17_64411400_64413799
chr17	SoleSearch_duplicated	NonUnique_Region_fold	74666200	74668799	5.04	0	0	chr17_74666200_74668799
chr2	SoleSearch_duplicated	NonUnique_Region_fold	191672800	191677599	5.04	0	0	chr2_191672800_191677599
chr14	SoleSearch_duplicated	NonUnique_Region_fold	23573200	23576199	5.03	0	0	chr14_23573200_23576199
chr2	SoleSearch_duplicated	NonUnique_Region_fold	198315800	198318999	5.03	0	0	chr2_198315800_198318999
chr20	SoleSearch_duplicated	NonUnique_Region_fold	40160800	40164199	5.03	0	0	chr20_40160800_40164199
chr20	SoleSearch_duplicated	NonUnique_Region_fold	269800	272399	5.02	0	0	chr20_269800_272399
chr11	SoleSearch_duplicated	NonUnique_Region_fold	48806200	48901199	5.01	0	0	chr11_48806200_48901199
chr14	SoleSearch_duplicated	NonUnique_Region_fold	29497600	29499799	5.01	0	0	chr14_29497600_29499799
chr17	SoleSearch_duplicated	NonUnique_Region_fold	55926600	55929599	5.01	0	0	chr17_55926600_55929599
chr20	SoleSearch_duplicated	NonUnique_Region_fold	30326400	30328799	5.01	0	0	chr20_30326400_30328799
chr14	SoleSearch_duplicated	NonUnique_Region_fold	32667800	32679799	5	0	0	chr14_32667800_32679799
chr2	SoleSearch_duplicated	NonUnique_Region_fold	38892000	38894399	5	0	0	chr2_38892000_38894399
chr6	SoleSearch_duplicated	NonUnique_Region_fold	7974800	7976999	4.99	0	0	chr6_7974800_7976999
chr6	SoleSearch_duplicated	NonUnique_Region_fold	37077600	37079999	4.99	0	0	chr6_37077600_37079999
chr17	SoleSearch_duplicated	NonUnique_Region_fold	48761800	48765199	4.98	0	0	chr17_48761800_48765199
chr20	SoleSearch_duplicated	NonUnique_Region_fold	62525400	62528399	4.98	0	0	chr20_62525400_62528399
chr17	SoleSearch_duplicated	NonUnique_Region_fold	41321800	41324399	4.97	0	0	chr17_41321800_41324399
chr2	SoleSearch_duplicated	NonUnique_Region_fold	61243600	61245799	4.97	0	0	chr2_61243600_61245799
chr20	SoleSearch_duplicated	NonUnique_Region_fold	42085600	42088199	4.97	0	0	chr20_42085600_42088199
chr20	SoleSearch_duplicated	NonUnique_Region_fold	52238400	52240999	4.97	0	0	chr20_52238400_52240999
chr6	SoleSearch_duplicated	NonUnique_Region_fold	28948200	28950799	4.97	0	0	chr6_28948200_28950799
chr17	SoleSearch_duplicated	NonUnique_Region_fold	73030400	73032999	4.96	0	0	chr17_73030400_73032999
chr20	SoleSearch_duplicated	NonUnique_Region_fold	39631600	39633999	4.96	0	0	chr20_39631600_39633999
chr6	SoleSearch_duplicated	NonUnique_Region_fold	138027200	138029599	4.96	0	0	chr6_138027200_138029599
chr1	SoleSearch_duplicated	NonUnique_Region_fold	149223200	149225399	4.95	0	0	chr1_149223200_149225399
chr16	SoleSearch_duplicated	NonUnique_Region_fold	11733800	11736199	4.95	0	0	chr16_11733800_11736199
chr2	SoleSearch_duplicated	NonUnique_Region_fold	103351800	103353999	4.95	0	0	chr2_103351800_103353999
chr2	SoleSearch_duplicated	NonUnique_Region_fold	232644800	232647199	4.95	0	0	chr2_232644800_232647199
chr20	SoleSearch_duplicated	NonUnique_Region_fold	3386400	3389599	4.95	0	0	chr20_3386400_3389599
chr16	SoleSearch_duplicated	NonUnique_Region_fold	19532200	19536799	4.93	0	0	chr16_19532200_19536799
chr2	SoleSearch_duplicated	NonUnique_Region_fold	91758800	91847599	4.91	0	0	chr2_91758800_91847599
chr20	SoleSearch_duplicated	NonUnique_Region_fold	36034200	36036399	4.91	0	0	chr20_36034200_36036399
chr6	SoleSearch_duplicated	NonUnique_Region_fold	30068800	30071399	4.91	0	0	chr6_30068800_30071399
chr16	SoleSearch_duplicated	NonUnique_Region_fold	11032600	11038599	4.9	0	0	chr16_11032600_11038599
chr20	SoleSearch_duplicated	NonUnique_Region_fold	4115000	4117199	4.9	0	0	chr20_4115000_4117199
chr20	SoleSearch_duplicated	NonUnique_Region_fold	48291200	48295599	4.88	0	0	chr20_48291200_48295599
chr2	SoleSearch_duplicated	NonUnique_Region_fold	26256200	26259199	4.87	0	0	chr2_26256200_26259199
chr14	SoleSearch_duplicated	NonUnique_Region_fold	21098400	21101799	4.86	0	0	chr14_21098400_21101799
chr20	SoleSearch_duplicated	NonUnique_Region_fold	32379600	32381799	4.85	0	0	chr20_32379600_32381799
chr17	SoleSearch_duplicated	NonUnique_Region_fold	57914800	57917599	4.84	0	0	chr17_57914800_57917599
chr20	SoleSearch_duplicated	NonUnique_Region_fold	30181200	30184999	4.84	0	0	chr20_30181200_30184999
chr14	SoleSearch_duplicated	NonUnique_Region_fold	23904000	23906199	4.83	0	0	chr14_23904000_23906199
chr16	SoleSearch_duplicated	NonUnique_Region_fold	14567400	14569599	4.83	0	0	chr16_14567400_14569599
chr20	SoleSearch_duplicated	NonUnique_Region_fold	2820200	2822399	4.83	0	0	chr20_2820200_2822399
chr6	SoleSearch_duplicated	NonUnique_Region_fold	27860600	27863599	4.83	0	0	chr6_27860600_27863599
chr20	SoleSearch_duplicated	NonUnique_Region_fold	29580800	29654199	4.82	0	0	chr20_29580800_29654199
chr17	SoleSearch_duplicated	NonUnique_Region_fold	56082600	56085599	4.81	0	0	chr17_56082600_56085599
chr20	SoleSearch_duplicated	NonUnique_Region_fold	37589200	37591799	4.81	0	0	chr20_37589200_37591799
chr20	SoleSearch_duplicated	NonUnique_Region_fold	49573800	49576199	4.8	0	0	chr20_49573800_49576199
chr20	SoleSearch_duplicated	NonUnique_Region_fold	33871400	33875799	4.79	0	0	chr20_33871400_33875799
chr4	SoleSearch_duplicated	NonUnique_Region_fold	190796200	190798599	4.79	0	0	chr4_190796200_190798599
chr6	SoleSearch_duplicated	NonUnique_Region_fold	136609400	136611599	4.79	0	0	chr6_136609400_136611599
chr6	SoleSearch_duplicated	NonUnique_Region_fold	138044200	138046599	4.76	0	0	chr6_138044200_138046599
chr14	SoleSearch_duplicated	NonUnique_Region_fold	32473600	32475999	4.74	0	0	chr14_32473600_32475999
chr20	SoleSearch_duplicated	NonUnique_Region_fold	32413200	32415599	4.72	0	0	chr20_32413200_32415599
chr2	SoleSearch_duplicated	NonUnique_Region_fold	153572800	153575599	4.69	0	0	chr2_153572800_153575599
chr20	SoleSearch_duplicated	NonUnique_Region_fold	62288600	62290799	4.67	0	0	chr20_62288600_62290799
chr6	SoleSearch_duplicated	NonUnique_Region_fold	3748200	3750399	4.66	0	0	chr6_3748200_3750399
chr6	SoleSearch_duplicated	NonUnique_Region_fold	26031800	26034199	4.64	0	0	chr6_26031800_26034199
chr12	SoleSearch_duplicated	NonUnique_Region_fold	37989600	38126599	4.63	0	0	chr12_37989600_38126599
chr16	SoleSearch_duplicated	NonUnique_Region_fold	35207200	35285999	4.61	0	0	chr16_35207200_35285999
chr17	SoleSearch_duplicated	NonUnique_Region_fold	37850800	37853399	4.61	0	0	chr17_37850800_37853399
chr16	SoleSearch_duplicated	NonUnique_Region_fold	15491000	15493599	4.6	0	0	chr16_15491000_15493599
chr17	SoleSearch_duplicated	NonUnique_Region_fold	47144400	47146599	4.58	0	0	chr17_47144400_47146599
chr14	SoleSearch_duplicated	NonUnique_Region_fold	39671200	39673999	4.57	0	0	chr14_39671200_39673999
chr16	SoleSearch_duplicated	NonUnique_Region_fold	21518400	21540799	4.44	0	0	chr16_21518400_21540799
chr20	SoleSearch_duplicated	NonUnique_Region_fold	37628400	37630599	4.41	0	0	chr20_37628400_37630599
chr9	SoleSearch_duplicated	NonUnique_Region_fold	69958800	70010799	4.41	0	0	chr9_69958800_70010799
chr16	SoleSearch_duplicated	NonUnique_Region_fold	66783000	66785199	4.39	0	0	chr16_66783000_66785199
chr20	SoleSearch_duplicated	NonUnique_Region_fold	62666600	62668799	4.39	0	0	chr20_62666600_62668799
chr11	SoleSearch_duplicated	NonUnique_Region_fold	50643600	50783999	4.18	0	0	chr11_50643600_50783999
chr19	SoleSearch_duplicated	NonUnique_Region_fold	24570800	24631999	4.14	0	0	chr19_24570800_24631999
chr21	SoleSearch_duplicated	NonUnique_Region_fold	11032600	11188399	4.14	0	0	chr21_11032600_11188399
chr7	SoleSearch_duplicated	NonUnique_Region_fold	57939600	58054599	4.1	0	0	chr7_57939600_58054599
chr14	SoleSearch_duplicated	NonUnique_Region_fold	34790800	34804199	4.09	0	0	chr14_34790800_34804199
chr20	SoleSearch_duplicated	NonUnique_Region_fold	47893200	47907599	4.03	0	0	chr20_47893200_47907599
chr9	SoleSearch_duplicated	NonUnique_Region_fold	66455400	66484399	4.02	0	0	chr9_66455400_66484399
chr16	SoleSearch_duplicated	NonUnique_Region_fold	22198800	22219199	3.88	0	0	chr16_22198800_22219199
chr2	SoleSearch_duplicated	NonUnique_Region_fold	235580400	235603199	3.88	0	0	chr2_235580400_235603199
chr14	SoleSearch_duplicated	NonUnique_Region_fold	34964000	34976799	3.87	0	0	chr14_34964000_34976799
chr14	SoleSearch_duplicated	NonUnique_Region_fold	35335000	35345399	3.85	0	0	chr14_35335000_35345399
chr20	SoleSearch_duplicated	NonUnique_Region_fold	43965000	43993999	3.83	0	0	chr20_43965000_43993999
chr4	SoleSearch_duplicated	NonUnique_Region_fold	52660000	52682999	3.82	0	0	chr4_52660000_52682999
chr2	SoleSearch_duplicated	NonUnique_Region_fold	75741400	75754999	3.81	0	0	chr2_75741400_75754999
chr20	SoleSearch_duplicated	NonUnique_Region_fold	32888000	32903599	3.78	0	0	chr20_32888000_32903599
chr20	SoleSearch_duplicated	NonUnique_Region_fold	35958800	35978199	3.78	0	0	chr20_35958800_35978199
chr20	SoleSearch_duplicated	NonUnique_Region_fold	17917800	17953999	3.77	0	0	chr20_17917800_17953999
chr20	SoleSearch_duplicated	NonUnique_Region_fold	34282600	34333199	3.75	0	0	chr20_34282600_34333199
chr14	SoleSearch_duplicated	NonUnique_Region_fold	25268600	25526999	3.71	0	0	chr14_25268600_25526999
chr20	SoleSearch_duplicated	NonUnique_Region_fold	25838200	25848399	3.7	0	0	chr20_25838200_25848399
chr20	SoleSearch_duplicated	NonUnique_Region_fold	10517600	10550999	3.68	0	0	chr20_10517600_10550999
chr6	SoleSearch_duplicated	NonUnique_Region_fold	168066600	168086199	3.68	0	0	chr6_168066600_168086199
chr20	SoleSearch_duplicated	NonUnique_Region_fold	10407200	10417799	3.67	0	0	chr20_10407200_10417799
chr17	SoleSearch_duplicated	NonUnique_Region_fold	38703400	38718399	3.62	0	0	chr17_38703400_38718399
chr14	SoleSearch_duplicated	NonUnique_Region_fold	34893800	34939399	3.61	0	0	chr14_34893800_34939399
chr20	SoleSearch_duplicated	NonUnique_Region_fold	43585800	43597799	3.59	0	0	chr20_43585800_43597799
chr20	SoleSearch_duplicated	NonUnique_Region_fold	34733600	34745999	3.58	0	0	chr20_34733600_34745999
chr20	SoleSearch_duplicated	NonUnique_Region_fold	39762000	39780399	3.57	0	0	chr20_39762000_39780399
chr20	SoleSearch_duplicated	NonUnique_Region_fold	34355200	34366399	3.56	0	0	chr20_34355200_34366399
chr20	SoleSearch_duplicated	NonUnique_Region_fold	2447600	2457999	3.55	0	0	chr20_2447600_2457999
chr20	SoleSearch_duplicated	NonUnique_Region_fold	24966400	24976999	3.55	0	0	chr20_24966400_24976999
chr16	SoleSearch_duplicated	NonUnique_Region_fold	11347200	11408599	3.54	0	0	chr16_11347200_11408599
chr17	SoleSearch_duplicated	NonUnique_Region_fold	53344400	53393199	3.53	0	0	chr17_53344400_53393199
chr20	SoleSearch_duplicated	NonUnique_Region_fold	33098600	33116399	3.53	0	0	chr20_33098600_33116399
chr17	SoleSearch_duplicated	NonUnique_Region_fold	66372600	66384799	3.51	0	0	chr17_66372600_66384799
chr14	SoleSearch_duplicated	NonUnique_Region_fold	36764600	36792199	3.5	0	0	chr14_36764600_36792199
chr6	SoleSearch_duplicated	NonUnique_Region_fold	11424800	11435199	3.49	0	0	chr6_11424800_11435199
chr16	SoleSearch_duplicated	NonUnique_Region_fold	22626000	22709199	3.45	0	0	chr16_22626000_22709199
chr2	SoleSearch_duplicated	NonUnique_Region_fold	11637400	11648599	3.45	0	0	chr2_11637400_11648599
chr20	SoleSearch_duplicated	NonUnique_Region_fold	14955200	14973999	3.45	0	0	chr20_14955200_14973999
chr20	SoleSearch_duplicated	NonUnique_Region_fold	625400	636399	3.43	0	0	chr20_625400_636399
chr16	SoleSearch_duplicated	NonUnique_Region_fold	22303800	22313999	3.42	0	0	chr16_22303800_22313999
chr2	SoleSearch_duplicated	NonUnique_Region_fold	75781600	75800999	3.42	0	0	chr2_75781600_75800999
chr4	SoleSearch_duplicated	NonUnique_Region_fold	41600	67399	3.41	0	0	chr4_41600_67399
chr14	SoleSearch_duplicated	NonUnique_Region_fold	35089000	35101599	3.4	0	0	chr14_35089000_35101599
chr8	SoleSearch_duplicated	NonUnique_Region_fold	86556600	86574399	3.39	0	0	chr8_86556600_86574399
chr2	SoleSearch_duplicated	NonUnique_Region_fold	62683200	62695799	3.37	0	0	chr2_62683200_62695799
chr4	SoleSearch_duplicated	NonUnique_Region_fold	190619200	190654399	3.37	0	0	chr4_190619200_190654399
chr2	SoleSearch_duplicated	NonUnique_Region_fold	223658600	223672399	3.36	0	0	chr2_223658600_223672399
chr20	SoleSearch_duplicated	NonUnique_Region_fold	31859600	31871599	3.35	0	0	chr20_31859600_31871599
chr2	SoleSearch_duplicated	NonUnique_Region_fold	62790800	62806799	3.34	0	0	chr2_62790800_62806799
chr16	SoleSearch_duplicated	NonUnique_Region_fold	81480800	81493799	3.33	0	0	chr16_81480800_81493799
chr2	SoleSearch_duplicated	NonUnique_Region_fold	120181400	120198199	3.33	0	0	chr2_120181400_120198199
chr20	SoleSearch_duplicated	NonUnique_Region_fold	13397400	13412799	3.33	0	0	chr20_13397400_13412799
chr14	SoleSearch_duplicated	NonUnique_Region_fold	34307600	34320599	3.32	0	0	chr14_34307600_34320599
chr14	SoleSearch_duplicated	NonUnique_Region_fold	35299800	35314599	3.31	0	0	chr14_35299800_35314599
chr2	SoleSearch_duplicated	NonUnique_Region_fold	101727600	101741599	3.31	0	0	chr2_101727600_101741599
chr2	SoleSearch_duplicated	NonUnique_Region_fold	153260800	153273599	3.31	0	0	chr2_153260800_153273599
chr20	SoleSearch_duplicated	NonUnique_Region_fold	10639200	10655199	3.31	0	0	chr20_10639200_10655199
chr14	SoleSearch_duplicated	NonUnique_Region_fold	34829400	34849399	3.25	0	0	chr14_34829400_34849399
chr16	SoleSearch_duplicated	NonUnique_Region_fold	11878200	11893599	3.22	0	0	chr16_11878200_11893599
chr16	SoleSearch_duplicated	NonUnique_Region_fold	52521200	52532199	3.2	0	0	chr16_52521200_52532199

## Sheet: MCF7_amplifications
chrm	SoleSearch_duplicated	NonUnique_Region_fold	0	16799	85.67	0	0	chrm_0_16799
chr6	SoleSearch_duplicated	NonUnique_Region_fold	58773400	58780399	62.76	0	0	chr6_58773400_58780399
chr1	SoleSearch_duplicated	NonUnique_Region_fold	564200	570599	61.2	0	0	chr1_564200_570599
chr18	SoleSearch_duplicated	NonUnique_Region_fold	105200	112599	56.97	0	0	chr18_105200_112599
chr10	SoleSearch_duplicated	NonUnique_Region_fold	42596400	42602199	47.19	0	0	chr10_42596400_42602199
chr16	SoleSearch_duplicated	NonUnique_Region_fold	46385600	46457999	40.07	0	0	chr16_46385600_46457999
chr5	SoleSearch_duplicated	NonUnique_Region_fold	9800	11999	37.82	0	0	chr5_9800_11999
chr17	SoleSearch_duplicated	NonUnique_Region_fold	22242800	22263199	36.19	0	0	chr17_22242800_22263199
chr21	SoleSearch_duplicated	NonUnique_Region_fold	9825200	9831799	35.63	0	0	chr21_9825200_9831799
chr2	SoleSearch_duplicated	NonUnique_Region_fold	92265800	92326399	35.16	0	0	chr2_92265800_92326399
chr4	SoleSearch_duplicated	NonUnique_Region_fold	68264000	68266999	34.63	0	0	chr4_68264000_68266999
chr10	SoleSearch_duplicated	NonUnique_Region_fold	42354600	42418599	33.98	0	0	chr10_42354600_42418599
chr18	SoleSearch_duplicated	NonUnique_Region_fold	18510600	18522399	33.63	0	0	chr18_18510600_18522399
chr10	SoleSearch_duplicated	NonUnique_Region_fold	42525000	42546999	31.89	0	0	chr10_42525000_42546999
chr20	SoleSearch_duplicated	NonUnique_Region_fold	26188600	26190799	30.72	0	0	chr20_26188600_26190799
chrx	SoleSearch_duplicated	NonUnique_Region_fold	61681800	61736599	29.83	0	0	chrx_61681800_61736599
chr4	SoleSearch_duplicated	NonUnique_Region_fold	49091400	49165799	25.73	0	0	chr4_49091400_49165799
chr17	SoleSearch_duplicated	NonUnique_Region_fold	25263000	25268199	25.69	0	0	chr17_25263000_25268199
chrx	SoleSearch_duplicated	NonUnique_Region_fold	58544400	58582199	25.21	0	0	chrx_58544400_58582199
chr4	SoleSearch_duplicated	NonUnique_Region_fold	49631400	49660399	22.33	0	0	chr4_49631400_49660399
chr5	SoleSearch_duplicated	NonUnique_Region_fold	134259000	134264199	22.3	0	0	chr5_134259000_134264199
chr11	SoleSearch_duplicated	NonUnique_Region_fold	10529200	10531999	21.12	0	0	chr11_10529200_10531999
chr5	SoleSearch_duplicated	NonUnique_Region_fold	79945600	79948399	19.69	0	0	chr5_79945600_79948399
chr1	SoleSearch_duplicated	NonUnique_Region_fold	142535400	142542999	18.6	0	0	chr1_142535400_142542999
chr8	SoleSearch_duplicated	NonUnique_Region_fold	46838600	46908599	17.43	0	0	chr8_46838600_46908599
chr11	SoleSearch_duplicated	NonUnique_Region_fold	51565400	51594399	17.27	0	0	chr11_51565400_51594399
chr21	SoleSearch_duplicated	NonUnique_Region_fold	10084800	10087999	16.53	0	0	chr21_10084800_10087999
chr2	SoleSearch_duplicated	NonUnique_Region_fold	90371400	90394599	16.45	0	0	chr2_90371400_90394599
chr9	SoleSearch_duplicated	NonUnique_Region_fold	67316000	67321199	16.27	0	0	chr9_67316000_67321199
chr8	SoleSearch_duplicated	NonUnique_Region_fold	43092600	43097399	15.47	0	0	chr8_43092600_43097399
chr2	SoleSearch_duplicated	NonUnique_Region_fold	89830200	89881999	15.45	0	0	chr2_89830200_89881999
chr7	SoleSearch_duplicated	NonUnique_Region_fold	64953600	64955799	15.4	0	0	chr7_64953600_64955799
chr8	SoleSearch_duplicated	NonUnique_Region_fold	43758800	43839199	15.33	0	0	chr8_43758800_43839199
chr9	SoleSearch_duplicated	NonUnique_Region_fold	69706000	69711599	14.88	0	0	chr9_69706000_69711599
chr2	SoleSearch_duplicated	NonUnique_Region_fold	91594800	91617799	14.68	0	0	chr2_91594800_91617799
chr2	SoleSearch_duplicated	NonUnique_Region_fold	162135000	162139199	14.65	0	0	chr2_162135000_162139199
chr7	SoleSearch_duplicated	NonUnique_Region_fold	61966800	62035199	14.02	0	0	chr7_61966800_62035199
chr17	SoleSearch_duplicated	NonUnique_Region_fold	59073000	60026399	13.96	0	0	chr17_59073000_60026399
chr17	SoleSearch_duplicated	NonUnique_Region_fold	45212600	45216399	13.93	0	0	chr17_45212600_45216399
chr1	SoleSearch_duplicated	NonUnique_Region_fold	143278400	143284199	13.91	0	0	chr1_143278400_143284199
chr20	SoleSearch_duplicated	NonUnique_Region_fold	52180000	53559199	13.9	0	0	chr20_52180000_53559199
chr4	SoleSearch_duplicated	NonUnique_Region_fold	49512000	49518599	13.13	0	0	chr4_49512000_49518599
chr10	SoleSearch_duplicated	NonUnique_Region_fold	135478000	135502999	13.01	0	0	chr10_135478000_135502999
chr4	SoleSearch_duplicated	NonUnique_Region_fold	190154000	190156799	12.98	0	0	chr4_190154000_190156799
chr16	SoleSearch_duplicated	NonUnique_Region_fold	46497600	46500599	12.49	0	0	chr16_46497600_46500599
chr10	SoleSearch_duplicated	NonUnique_Region_fold	42661200	42667599	12.29	0	0	chr10_42661200_42667599
chrx	SoleSearch_duplicated	NonUnique_Region_fold	61681800	61909399	12.19	0	0	chrx_61681800_61909399
chr1	SoleSearch_duplicated	NonUnique_Region_fold	149033000	149035999	12.18	0	0	chr1_149033000_149035999
chr7	SoleSearch_duplicated	NonUnique_Region_fold	57544400	57558599	11.85	0	0	chr7_57544400_57558599
chr12	SoleSearch_duplicated	NonUnique_Region_fold	34829600	34856799	11.68	0	0	chr12_34829600_34856799
chr17	SoleSearch_duplicated	NonUnique_Region_fold	62386800	62410999	11.33	0	0	chr17_62386800_62410999
chr17	SoleSearch_duplicated	NonUnique_Region_fold	60078200	60083599	11.28	0	0	chr17_60078200_60083599
chr3	SoleSearch_duplicated	NonUnique_Region_fold	63961600	64952999	10.74	0	0	chr3_63961600_64952999
chr16	SoleSearch_duplicated	NonUnique_Region_fold	33237200	33241399	10.68	0	0	chr16_33237200_33241399
chr2	SoleSearch_duplicated	NonUnique_Region_fold	132966600	133047399	10.59	0	0	chr2_132966600_133047399
chr7	SoleSearch_duplicated	NonUnique_Region_fold	61779200	61802799	10.59	0	0	chr7_61779200_61802799
chr1	SoleSearch_duplicated	NonUnique_Region_fold	224199200	224204399	10.52	0	0	chr1_224199200_224204399
chr10	SoleSearch_duplicated	NonUnique_Region_fold	39074800	39155199	10.32	0	0	chr10_39074800_39155199
chr17	SoleSearch_duplicated	NonUnique_Region_fold	57830200	58888599	10.16	0	0	chr17_57830200_58888599
chr22	SoleSearch_duplicated	NonUnique_Region_fold	16847600	16864199	10.14	0	0	chr22_16847600_16864199
chr7	SoleSearch_duplicated	NonUnique_Region_fold	61078800	61101799	9.88	0	0	chr7_61078800_61101799
chr20	SoleSearch_duplicated	NonUnique_Region_fold	45768200	47541199	9.8	0	0	chr20_45768200_47541199
chr20	SoleSearch_duplicated	NonUnique_Region_fold	54150400	54162799	9.72	0	0	chr20_54150400_54162799
chr8	SoleSearch_duplicated	NonUnique_Region_fold	86553400	86576599	9.63	0	0	chr8_86553400_86576599
chr7	SoleSearch_duplicated	NonUnique_Region_fold	61739400	61759399	9.41	0	0	chr7_61739400_61759399
chr10	SoleSearch_duplicated	NonUnique_Region_fold	38868600	38890999	9.2	0	0	chr10_38868600_38890999
chr4	SoleSearch_duplicated	NonUnique_Region_fold	49266000	49335399	9.1	0	0	chr4_49266000_49335399
chr8	SoleSearch_duplicated	NonUnique_Region_fold	86726200	86866399	8.97	0	0	chr8_86726200_86866399
chr20	SoleSearch_duplicated	NonUnique_Region_fold	29803600	29834599	8.93	0	0	chr20_29803600_29834599
chr6	SoleSearch_duplicated	NonUnique_Region_fold	61896800	61916399	8.93	0	0	chr6_61896800_61916399
chr3	SoleSearch_duplicated	NonUnique_Region_fold	75696000	75699199	8.45	0	0	chr3_75696000_75699199
chr1	SoleSearch_duplicated	NonUnique_Region_fold	724000	727199	8.44	0	0	chr1_724000_727199
chr16	SoleSearch_duplicated	NonUnique_Region_fold	33863000	34023399	8.44	0	0	chr16_33863000_34023399
chr1	SoleSearch_duplicated	NonUnique_Region_fold	249238000	249240599	8.41	0	0	chr1_249238000_249240599
chr1	SoleSearch_duplicated	NonUnique_Region_fold	121349400	121485799	8.34	0	0	chr1_121349400_121485799
chr3	SoleSearch_duplicated	NonUnique_Region_fold	75717000	75723599	8.29	0	0	chr3_75717000_75723599
chr21	SoleSearch_duplicated	NonUnique_Region_fold	10697600	10861799	8.28	0	0	chr21_10697600_10861799
chr10	SoleSearch_duplicated	NonUnique_Region_fold	42789000	42819999	8.23	0	0	chr10_42789000_42819999
chr21	SoleSearch_duplicated	NonUnique_Region_fold	9683400	9702799	8.17	0	0	chr21_9683400_9702799
chr2	SoleSearch_duplicated	NonUnique_Region_fold	87623600	87626599	8.01	0	0	chr2_87623600_87626599
chr16	SoleSearch_duplicated	NonUnique_Region_fold	34172800	34197599	7.72	0	0	chr16_34172800_34197599
chr3	SoleSearch_duplicated	NonUnique_Region_fold	90471400	90479399	7.52	0	0	chr3_90471400_90479399
chr10	SoleSearch_duplicated	NonUnique_Region_fold	38771800	38818999	7.32	0	0	chr10_38771800_38818999
chr9	SoleSearch_duplicated	NonUnique_Region_fold	66969000	66986999	7.2	0	0	chr9_66969000_66986999
chr19	SoleSearch_duplicated	NonUnique_Region_fold	27731600	27908199	7.18	0	0	chr19_27731600_27908199
chr17	SoleSearch_duplicated	NonUnique_Region_fold	56635000	57201399	7.09	0	0	chr17_56635000_57201399
chr18	SoleSearch_duplicated	NonUnique_Region_fold	9800	12799	7.09	0	0	chr18_9800_12799
chr1	SoleSearch_duplicated	NonUnique_Region_fold	161409600	161443199	7.04	0	0	chr1_161409600_161443199
chr19	SoleSearch_duplicated	NonUnique_Region_fold	44913400	44920399	7	0	0	chr19_44913400_44920399
chr4	SoleSearch_duplicated	NonUnique_Region_fold	190986400	191013599	7	0	0	chr4_190986400_191013599
chr15	SoleSearch_duplicated	NonUnique_Region_fold	20000200	20009399	6.95	0	0	chr15_20000200_20009399
chr7	SoleSearch_duplicated	NonUnique_Region_fold	56438200	56442599	6.85	0	0	chr7_56438200_56442599
chrx	SoleSearch_duplicated	NonUnique_Region_fold	61808800	61868199	6.84	0	0	chrx_61808800_61868199
chr4	SoleSearch_duplicated	NonUnique_Region_fold	52659800	52683199	6.77	0	0	chr4_52659800_52683199
chr5	SoleSearch_duplicated	NonUnique_Region_fold	49405400	49547799	6.77	0	0	chr5_49405400_49547799
chr1	SoleSearch_duplicated	NonUnique_Region_fold	228743400	228783399	6.72	0	0	chr1_228743400_228783399
chr15	SoleSearch_duplicated	NonUnique_Region_fold	20305600	20311399	6.7	0	0	chr15_20305600_20311399
chr7	SoleSearch_duplicated	NonUnique_Region_fold	157939800	157941999	6.7	0	0	chr7_157939800_157941999
chr9	SoleSearch_duplicated	NonUnique_Region_fold	66768200	66863599	6.69	0	0	chr9_66768200_66863599
chr15	SoleSearch_duplicated	NonUnique_Region_fold	20544800	20549599	6.62	0	0	chr15_20544800_20549599
chr14	SoleSearch_duplicated	NonUnique_Region_fold	18999800	19055999	6.57	0	0	chr14_18999800_19055999
chr17	SoleSearch_duplicated	NonUnique_Region_fold	21902400	21907599	6.57	0	0	chr17_21902400_21907599
chr3	SoleSearch_duplicated	NonUnique_Region_fold	90486000	90504199	6.54	0	0	chr3_90486000_90504199
chr6	SoleSearch_duplicated	NonUnique_Region_fold	157731400	157735399	6.51	0	0	chr6_157731400_157735399
chr15	SoleSearch_duplicated	NonUnique_Region_fold	21312600	21318199	6.49	0	0	chr15_21312600_21318199
chr3	SoleSearch_duplicated	NonUnique_Region_fold	90446800	90467999	6.48	0	0	chr3_90446800_90467999
chr17	SoleSearch_duplicated	NonUnique_Region_fold	60340400	60355199	6.43	0	0	chr17_60340400_60355199
chr22	SoleSearch_duplicated	NonUnique_Region_fold	17090000	17092199	6.4	0	0	chr22_17090000_17092199
chr1	SoleSearch_duplicated	NonUnique_Region_fold	114213600	115406799	6.38	0	0	chr1_114213600_115406799
chr1	SoleSearch_duplicated	NonUnique_Region_fold	16839600	16842999	6.35	0	0	chr1_16839600_16842999
chr1	SoleSearch_duplicated	NonUnique_Region_fold	2583400	2587799	6.3	0	0	chr1_2583400_2587799
chr5	SoleSearch_duplicated	NonUnique_Region_fold	17580400	17600199	6.3	0	0	chr5_17580400_17600199
chr21	SoleSearch_duplicated	NonUnique_Region_fold	48117600	48119999	6.21	0	0	chr21_48117600_48119999
chr20	SoleSearch_duplicated	NonUnique_Region_fold	26257800	26319799	6.2	0	0	chr20_26257800_26319799
chr10	SoleSearch_duplicated	NonUnique_Region_fold	135522600	135524799	6.17	0	0	chr10_135522600_135524799
chr9	SoleSearch_duplicated	NonUnique_Region_fold	69953600	70010799	6.16	0	0	chr9_69953600_70010799
chr1	SoleSearch_duplicated	NonUnique_Region_fold	144526800	144540399	6.14	0	0	chr1_144526800_144540399
chr17	SoleSearch_duplicated	NonUnique_Region_fold	81120000	81122599	6.08	0	0	chr17_81120000_81122599
chr21	SoleSearch_duplicated	NonUnique_Region_fold	11143600	11147799	6.03	0	0	chr21_11143600_11147799
chr5	SoleSearch_duplicated	NonUnique_Region_fold	17517000	17530799	6.03	0	0	chr5_17517000_17530799
chr18	SoleSearch_duplicated	NonUnique_Region_fold	77378600	77380799	6.02	0	0	chr18_77378600_77380799
chrx	SoleSearch_duplicated	NonUnique_Region_fold	114960400	115005399	5.93	0	0	chrx_114960400_115005399
chr17	SoleSearch_duplicated	NonUnique_Region_fold	61817800	61819999	5.86	0	0	chr17_61817800_61819999
chr1	SoleSearch_duplicated	NonUnique_Region_fold	115498200	115500799	5.83	0	0	chr1_115498200_115500799
chr21	SoleSearch_duplicated	NonUnique_Region_fold	14337800	14369999	5.82	0	0	chr21_14337800_14369999
chr1	SoleSearch_duplicated	NonUnique_Region_fold	545400	547799	5.81	0	0	chr1_545400_547799
chr4	SoleSearch_duplicated	NonUnique_Region_fold	190940800	190943999	5.81	0	0	chr4_190940800_190943999
chr1	SoleSearch_duplicated	NonUnique_Region_fold	106735600	107931999	5.76	0	0	chr1_106735600_107931999
chr20	SoleSearch_duplicated	NonUnique_Region_fold	55263400	57525399	5.71	0	0	chr20_55263400_57525399
chr20	SoleSearch_duplicated	NonUnique_Region_fold	57617400	57620799	5.66	0	0	chr20_57617400_57620799
chr20	SoleSearch_duplicated	NonUnique_Region_fold	48495600	49510599	5.64	0	0	chr20_48495600_49510599
chr19	SoleSearch_duplicated	NonUnique_Region_fold	44960400	44964199	5.63	0	0	chr19_44960400_44964199
chr19	SoleSearch_duplicated	NonUnique_Region_fold	24570000	24631999	5.62	0	0	chr19_24570000_24631999
chr9	SoleSearch_duplicated	NonUnique_Region_fold	68393600	68457199	5.6	0	0	chr9_68393600_68457199
chr13	SoleSearch_duplicated	NonUnique_Region_fold	47126200	47129599	5.58	0	0	chr13_47126200_47129599
chr17	SoleSearch_duplicated	NonUnique_Region_fold	62223000	62226199	5.56	0	0	chr17_62223000_62226199
chr19	SoleSearch_duplicated	NonUnique_Region_fold	36758800	36800599	5.55	0	0	chr19_36758800_36800599
chr1	SoleSearch_duplicated	NonUnique_Region_fold	142652800	142656999	5.53	0	0	chr1_142652800_142656999
chr11	SoleSearch_duplicated	NonUnique_Region_fold	48931000	48964199	5.53	0	0	chr11_48931000_48964199
chr20	SoleSearch_duplicated	NonUnique_Region_fold	57745600	57748599	5.51	0	0	chr20_57745600_57748599
chr17	SoleSearch_duplicated	NonUnique_Region_fold	57642000	57644999	5.49	0	0	chr17_57642000_57644999
chr1	SoleSearch_duplicated	NonUnique_Region_fold	112365200	112574599	5.44	0	0	chr1_112365200_112574599
chr1	SoleSearch_duplicated	NonUnique_Region_fold	152186000	152191599	5.43	0	0	chr1_152186000_152191599
chr17	SoleSearch_duplicated	NonUnique_Region_fold	57403800	57413199	5.43	0	0	chr17_57403800_57413199
chr20	SoleSearch_duplicated	NonUnique_Region_fold	58507000	58509399	5.43	0	0	chr20_58507000_58509399
chr20	SoleSearch_duplicated	NonUnique_Region_fold	40814400	40836399	5.41	0	0	chr20_40814400_40836399
chr20	SoleSearch_duplicated	NonUnique_Region_fold	62492600	62496999	5.39	0	0	chr20_62492600_62496999
chr1	SoleSearch_duplicated	NonUnique_Region_fold	143434800	143438799	5.36	0	0	chr1_143434800_143438799
chr5	SoleSearch_duplicated	NonUnique_Region_fold	46321800	46405999	5.34	0	0	chr5_46321800_46405999
chr8	SoleSearch_duplicated	NonUnique_Region_fold	144403600	144405799	5.28	0	0	chr8_144403600_144405799
chr11	SoleSearch_duplicated	NonUnique_Region_fold	54991400	55028599	5.26	0	0	chr11_54991400_55028599
chr15	SoleSearch_duplicated	NonUnique_Region_fold	51631200	51634999	5.26	0	0	chr15_51631200_51634999
chr17	SoleSearch_duplicated	NonUnique_Region_fold	965400	968799	5.25	0	0	chr17_965400_968799
chr8	SoleSearch_duplicated	NonUnique_Region_fold	102422000	102424799	5.25	0	0	chr8_102422000_102424799
chr20	SoleSearch_duplicated	NonUnique_Region_fold	39633400	39636199	5.21	0	0	chr20_39633400_39636199
chr3	SoleSearch_duplicated	NonUnique_Region_fold	75690000	75693999	5.21	0	0	chr3_75690000_75693999
chr8	SoleSearch_duplicated	NonUnique_Region_fold	102063400	102066599	5.21	0	0	chr8_102063400_102066599
chrx	SoleSearch_duplicated	NonUnique_Region_fold	114959600	115006999	5.2	0	0	chrx_114959600_115006999
chrx	SoleSearch_duplicated	NonUnique_Region_fold	61782400	61786999	5.19	0	0	chrx_61782400_61786999
chr8	SoleSearch_duplicated	NonUnique_Region_fold	102486400	102490199	5.18	0	0	chr8_102486400_102490199
chr1	SoleSearch_duplicated	NonUnique_Region_fold	116913000	116918399	5.14	0	0	chr1_116913000_116918399
chr20	SoleSearch_duplicated	NonUnique_Region_fold	49638000	49640399	5.14	0	0	chr20_49638000_49640399
chr11	SoleSearch_duplicated	NonUnique_Region_fold	48803200	48901199	5.11	0	0	chr11_48803200_48901199
chr3	SoleSearch_duplicated	NonUnique_Region_fold	61604800	63935199	5.11	0	0	chr3_61604800_63935199
chr20	SoleSearch_duplicated	NonUnique_Region_fold	41003000	41016599	5.08	0	0	chr20_41003000_41016599
chr20	SoleSearch_duplicated	NonUnique_Region_fold	40272200	40275199	5.07	0	0	chr20_40272200_40275199
chr13	SoleSearch_duplicated	NonUnique_Region_fold	47135800	47138199	5.05	0	0	chr13_47135800_47138199
chr20	SoleSearch_duplicated	NonUnique_Region_fold	39762000	39768599	5.05	0	0	chr20_39762000_39768599
chr5	SoleSearch_duplicated	NonUnique_Region_fold	648400	651399	5.03	0	0	chr5_648400_651399
chr8	SoleSearch_duplicated	NonUnique_Region_fold	125437400	125439799	5.03	0	0	chr8_125437400_125439799
chr15	SoleSearch_duplicated	NonUnique_Region_fold	50709400	50711599	5.02	0	0	chr15_50709400_50711599
chr10	SoleSearch_duplicated	NonUnique_Region_fold	135471600	135474599	5	0	0	chr10_135471600_135474599
chr21	SoleSearch_duplicated	NonUnique_Region_fold	47165800	47168199	5	0	0	chr21_47165800_47168199
chr20	SoleSearch_duplicated	NonUnique_Region_fold	58376000	58378199	4.97	0	0	chr20_58376000_58378199
chr17	SoleSearch_duplicated	NonUnique_Region_fold	73520800	73523399	4.96	0	0	chr17_73520800_73523399
chr17	SoleSearch_duplicated	NonUnique_Region_fold	81163000	81165599	4.96	0	0	chr17_81163000_81165599
chr22	SoleSearch_duplicated	NonUnique_Region_fold	38783000	38798199	4.95	0	0	chr22_38783000_38798199
chr8	SoleSearch_duplicated	NonUnique_Region_fold	103749200	103752799	4.9	0	0	chr8_103749200_103752799
chr9	SoleSearch_duplicated	NonUnique_Region_fold	130897800	130900399	4.88	0	0	chr9_130897800_130900399
chr8	SoleSearch_duplicated	NonUnique_Region_fold	58117200	58127999	4.83	0	0	chr8_58117200_58127999
chr8	SoleSearch_duplicated	NonUnique_Region_fold	125258000	125260199	4.82	0	0	chr8_125258000_125260199
chr4	SoleSearch_duplicated	NonUnique_Region_fold	49198600	49200799	4.81	0	0	chr4_49198600_49200799
chr17	SoleSearch_duplicated	NonUnique_Region_fold	60676600	60680599	4.8	0	0	chr17_60676600_60680599
chr7	SoleSearch_duplicated	NonUnique_Region_fold	155126000	155128199	4.79	0	0	chr7_155126000_155128199
chr17	SoleSearch_duplicated	NonUnique_Region_fold	60139600	60277599	4.66	0	0	chr17_60139600_60277599
chr16	SoleSearch_duplicated	NonUnique_Region_fold	35213800	35285999	4.62	0	0	chr16_35213800_35285999
chr8	SoleSearch_duplicated	NonUnique_Region_fold	125859200	125861399	4.62	0	0	chr8_125859200_125861399
chr17	SoleSearch_duplicated	NonUnique_Region_fold	60464400	60467799	4.59	0	0	chr17_60464400_60467799
chr8	SoleSearch_duplicated	NonUnique_Region_fold	125890200	125892599	4.53	0	0	chr8_125890200_125892599
chr1	SoleSearch_duplicated	NonUnique_Region_fold	149297800	149300399	4.51	0	0	chr1_149297800_149300399
chr12	SoleSearch_duplicated	NonUnique_Region_fold	37989600	38126799	4.51	0	0	chr12_37989600_38126799
chr8	SoleSearch_duplicated	NonUnique_Region_fold	128341000	128343399	4.5	0	0	chr8_128341000_128343399
chr2	SoleSearch_duplicated	NonUnique_Region_fold	91758600	91832199	4.43	0	0	chr2_91758600_91832199
chr2	SoleSearch_duplicated	NonUnique_Region_fold	90475400	90485999	4.39	0	0	chr2_90475400_90485999
chr1	SoleSearch_duplicated	NonUnique_Region_fold	144823600	145381799	4.29	0	0	chr1_144823600_145381799
chr11	SoleSearch_duplicated	NonUnique_Region_fold	50643600	50783399	4.26	0	0	chr11_50643600_50783399
chr19	SoleSearch_duplicated	NonUnique_Region_fold	37760000	37792999	4.22	0	0	chr19_37760000_37792999
chr1	SoleSearch_duplicated	NonUnique_Region_fold	144003800	144017999	4	0	0	chr1_144003800_144017999
chr2	SoleSearch_duplicated	NonUnique_Region_fold	91904800	91916799	3.94	0	0	chr2_91904800_91916799
chr4	SoleSearch_duplicated	NonUnique_Region_fold	27000	66799	3.93	0	0	chr4_27000_66799
chr7	SoleSearch_duplicated	NonUnique_Region_fold	57939800	58054599	3.85	0	0	chr7_57939800_58054599
chr10	SoleSearch_duplicated	NonUnique_Region_fold	127574000	127607799	3.81	0	0	chr10_127574000_127607799
chr5	SoleSearch_duplicated	NonUnique_Region_fold	21480000	21496999	3.78	0	0	chr5_21480000_21496999
chr19	SoleSearch_duplicated	NonUnique_Region_fold	50595000	50641999	3.71	0	0	chr19_50595000_50641999
chr5	SoleSearch_duplicated	NonUnique_Region_fold	34178400	34194599	3.71	0	0	chr5_34178400_34194599
chr1	SoleSearch_duplicated	NonUnique_Region_fold	16888000	16995399	3.67	0	0	chr1_16888000_16995399
chr1	SoleSearch_duplicated	NonUnique_Region_fold	147706000	147731399	3.66	0	0	chr1_147706000_147731399
chr14	SoleSearch_duplicated	NonUnique_Region_fold	105695800	105706399	3.57	0	0	chr14_105695800_105706399
chr1	SoleSearch_duplicated	NonUnique_Region_fold	2613800	2630999	3.54	0	0	chr1_2613800_2630999
chr1	SoleSearch_duplicated	NonUnique_Region_fold	148525400	148561199	3.52	0	0	chr1_148525400_148561199
chr20	SoleSearch_duplicated	NonUnique_Region_fold	50050200	50613799	3.52	0	0	chr20_50050200_50613799
chr9	SoleSearch_duplicated	NonUnique_Region_fold	115822600	115851599	3.52	0	0	chr9_115822600_115851599
chr16	SoleSearch_duplicated	NonUnique_Region_fold	21518800	21539599	3.5	0	0	chr16_21518800_21539599
chr19	SoleSearch_duplicated	NonUnique_Region_fold	48408800	48461199	3.5	0	0	chr19_48408800_48461199
chr8	SoleSearch_duplicated	NonUnique_Region_fold	128618800	129214599	3.49	0	0	chr8_128618800_129214599
chr1	SoleSearch_duplicated	NonUnique_Region_fold	147998800	148013799	3.44	0	0	chr1_147998800_148013799
chr17	SoleSearch_duplicated	NonUnique_Region_fold	61481200	61631599	3.44	0	0	chr17_61481200_61631599
chr1	SoleSearch_duplicated	NonUnique_Region_fold	108733400	108744999	3.4	0	0	chr1_108733400_108744999
chr1	SoleSearch_duplicated	NonUnique_Region_fold	108994600	109006399	3.39	0	0	chr1_108994600_109006399
chr20	SoleSearch_duplicated	NonUnique_Region_fold	49864400	50024599	3.39	0	0	chr20_49864400_50024599
chr1	SoleSearch_duplicated	NonUnique_Region_fold	144158600	144222799	3.29	0	0	chr1_144158600_144222799
chr17	SoleSearch_duplicated	NonUnique_Region_fold	61750600	61792999	3.28	0	0	chr17_61750600_61792999
chr20	SoleSearch_duplicated	NonUnique_Region_fold	60803600	60813999	3.23	0	0	chr20_60803600_60813999
chr8	SoleSearch_duplicated	NonUnique_Region_fold	91584400	91595199	3.23	0	0	chr8_91584400_91595199
chr17	SoleSearch_duplicated	NonUnique_Region_fold	34580200	34590999	3.22	0	0	chr17_34580200_34590999
chr17	SoleSearch_duplicated	NonUnique_Region_fold	36337600	36349799	3.19	0	0	chr17_36337600_36349799
chr1	SoleSearch_duplicated	NonUnique_Region_fold	148590000	148600399	3.18	0	0	chr1_148590000_148600399
chr20	SoleSearch_duplicated	NonUnique_Region_fold	61267400	61289799	3.18	0	0	chr20_61267400_61289799
chr15	SoleSearch_duplicated	NonUnique_Region_fold	52467400	52478599	3.13	0	0	chr15_52467400_52478599

## Sheet: HeLa_amplifications
chrm	SoleSearch_duplicated	NonUnique_Region_fold	0	16799	55.62	0	0	chrm_0_16799
chr1	SoleSearch_duplicated	NonUnique_Region_fold	564200	570599	42.21	0	0	chr1_564200_570599
chr18	SoleSearch_duplicated	NonUnique_Region_fold	105800	112599	39.22	0	0	chr18_105800_112599
chr6	SoleSearch_duplicated	NonUnique_Region_fold	58773400	58780399	37.27	0	0	chr6_58773400_58780399
chr19	SoleSearch_duplicated	NonUnique_Region_fold	27731600	27740799	34.09	0	0	chr19_27731600_27740799
chr10	SoleSearch_duplicated	NonUnique_Region_fold	42596400	42602199	31.54	0	0	chr10_42596400_42602199
chr21	SoleSearch_duplicated	NonUnique_Region_fold	9825200	9830999	30.32	0	0	chr21_9825200_9830999
chr20	SoleSearch_duplicated	NonUnique_Region_fold	26188600	26190799	25.58	0	0	chr20_26188600_26190799
chr16	SoleSearch_duplicated	NonUnique_Region_fold	46385600	46457199	24.09	0	0	chr16_46385600_46457199
chr4	SoleSearch_duplicated	NonUnique_Region_fold	68264000	68266999	23.92	0	0	chr4_68264000_68266999
chr8	SoleSearch_duplicated	NonUnique_Region_fold	43092600	43097599	21.5	0	0	chr8_43092600_43097599
chr10	SoleSearch_duplicated	NonUnique_Region_fold	42354600	42411399	20.19	0	0	chr10_42354600_42411399
chr1	SoleSearch_duplicated	NonUnique_Region_fold	121478400	121485599	18.88	0	0	chr1_121478400_121485599
chr18	SoleSearch_duplicated	NonUnique_Region_fold	18510600	18522199	18.75	0	0	chr18_18510600_18522199
chr5	SoleSearch_duplicated	NonUnique_Region_fold	134259000	134264399	18.67	0	0	chr5_134259000_134264399
chr10	SoleSearch_duplicated	NonUnique_Region_fold	42525200	42546999	17.71	0	0	chr10_42525200_42546999
chr2	SoleSearch_duplicated	NonUnique_Region_fold	92266000	92326399	16.45	0	0	chr2_92266000_92326399
chr11	SoleSearch_duplicated	NonUnique_Region_fold	10529200	10531999	15.81	0	0	chr11_10529200_10531999
chr9	SoleSearch_duplicated	NonUnique_Region_fold	66832800	66835999	15.29	0	0	chr9_66832800_66835999
chr5	SoleSearch_duplicated	NonUnique_Region_fold	9800	13399	15.14	0	0	chr5_9800_13399
chr7	SoleSearch_duplicated	NonUnique_Region_fold	61966800	62004999	14.04	0	0	chr7_61966800_62004999
chr17	SoleSearch_duplicated	NonUnique_Region_fold	41380400	41382599	13.87	0	0	chr17_41380400_41382599
chr17	SoleSearch_duplicated	NonUnique_Region_fold	22243200	22263199	13.78	0	0	chr17_22243200_22263199
chr17	SoleSearch_duplicated	NonUnique_Region_fold	25263000	25268199	13.23	0	0	chr17_25263000_25268199
chr1	SoleSearch_duplicated	NonUnique_Region_fold	149033000	149035799	11.83	0	0	chr1_149033000_149035799
chr11	SoleSearch_duplicated	NonUnique_Region_fold	51566600	51594399	10.73	0	0	chr11_51566600_51594399
chr4	SoleSearch_duplicated	NonUnique_Region_fold	49091800	49159799	10.56	0	0	chr4_49091800_49159799
chr1	SoleSearch_duplicated	NonUnique_Region_fold	142535400	142542999	10.39	0	0	chr1_142535400_142542999
chr4	SoleSearch_duplicated	NonUnique_Region_fold	49632000	49660399	10.36	0	0	chr4_49632000_49660399
chr21	SoleSearch_duplicated	NonUnique_Region_fold	9694800	9700799	10.35	0	0	chr21_9694800_9700799
chr9	SoleSearch_duplicated	NonUnique_Region_fold	66970800	66973799	10.29	0	0	chr9_66970800_66973799
chr8	SoleSearch_duplicated	NonUnique_Region_fold	46838600	46886199	10.01	0	0	chr8_46838600_46886199
chr3	SoleSearch_duplicated	NonUnique_Region_fold	75716800	75721599	10	0	0	chr3_75716800_75721599
chr9	SoleSearch_duplicated	NonUnique_Region_fold	67318000	67321199	9.99	0	0	chr9_67318000_67321199
chr1	SoleSearch_duplicated	NonUnique_Region_fold	144930600	144933199	9.94	0	0	chr1_144930600_144933199
chr10	SoleSearch_duplicated	NonUnique_Region_fold	135477600	135504199	9.81	0	0	chr10_135477600_135504199
chrx	SoleSearch_duplicated	NonUnique_Region_fold	58555800	58581999	9.79	0	0	chrx_58555800_58581999
chr5	SoleSearch_duplicated	NonUnique_Region_fold	17517600	17530599	9.75	0	0	chr5_17517600_17530599
chr2	SoleSearch_duplicated	NonUnique_Region_fold	132981600	133047199	9.51	0	0	chr2_132981600_133047199
chr16	SoleSearch_duplicated	NonUnique_Region_fold	46497800	46500599	9.46	0	0	chr16_46497800_46500599
chrx	SoleSearch_duplicated	NonUnique_Region_fold	58556600	58582199	9.32	0	0	chrx_58556600_58582199
chrx	SoleSearch_duplicated	NonUnique_Region_fold	61682000	61735599	9.26	0	0	chrx_61682000_61735599
chr1	SoleSearch_duplicated	NonUnique_Region_fold	143278600	143284199	9.15	0	0	chr1_143278600_143284199
chr2	SoleSearch_duplicated	NonUnique_Region_fold	89830200	89881799	9.09	0	0	chr2_89830200_89881799
chr17	SoleSearch_duplicated	NonUnique_Region_fold	45212800	45216199	9.01	0	0	chr17_45212800_45216199
chr5	SoleSearch_duplicated	NonUnique_Region_fold	17580400	17601199	8.75	0	0	chr5_17580400_17601199
chr7	SoleSearch_duplicated	NonUnique_Region_fold	56437800	56442799	8.73	0	0	chr7_56437800_56442799
chr2	SoleSearch_duplicated	NonUnique_Region_fold	162135000	162139199	8.67	0	0	chr2_162135000_162139199
chr10	SoleSearch_duplicated	NonUnique_Region_fold	42661200	42667799	8.57	0	0	chr10_42661200_42667799
chr8	SoleSearch_duplicated	NonUnique_Region_fold	43760400	43839199	8.43	0	0	chr8_43760400_43839199
chr4	SoleSearch_duplicated	NonUnique_Region_fold	49514400	49518599	8.31	0	0	chr4_49514400_49518599
chr6	SoleSearch_duplicated	NonUnique_Region_fold	61909600	61914599	8.3	0	0	chr6_61909600_61914599
chr7	SoleSearch_duplicated	NonUnique_Region_fold	61078800	61085999	8.25	0	0	chr7_61078800_61085999
chrx	SoleSearch_duplicated	NonUnique_Region_fold	61681800	61767399	8.17	0	0	chrx_61681800_61767399
chr1	SoleSearch_duplicated	NonUnique_Region_fold	228743000	228784199	7.87	0	0	chr1_228743000_228784199
chr7	SoleSearch_duplicated	NonUnique_Region_fold	61738600	61803599	7.87	0	0	chr7_61738600_61803599
chr16	SoleSearch_duplicated	NonUnique_Region_fold	33863600	33976799	7.85	0	0	chr16_33863600_33976799
chr16	SoleSearch_duplicated	NonUnique_Region_fold	33237200	33241399	7.82	0	0	chr16_33237200_33241399
chr11	SoleSearch_duplicated	NonUnique_Region_fold	61582400	61584799	7.77	0	0	chr11_61582400_61584799
chr5	SoleSearch_duplicated	NonUnique_Region_fold	270200	272399	7.72	0	0	chr5_270200_272399
chr1	SoleSearch_duplicated	NonUnique_Region_fold	121350200	121364199	7.6	0	0	chr1_121350200_121364199
chr6	SoleSearch_duplicated	NonUnique_Region_fold	157731400	157735399	7.59	0	0	chr6_157731400_157735399
chr7	SoleSearch_duplicated	NonUnique_Region_fold	57544600	57557799	7.56	0	0	chr7_57544600_57557799
chr22	SoleSearch_duplicated	NonUnique_Region_fold	16847600	16863799	7.53	0	0	chr22_16847600_16863799
chr5	SoleSearch_duplicated	NonUnique_Region_fold	43120000	43122199	7.53	0	0	chr5_43120000_43122199
chr17	SoleSearch_duplicated	NonUnique_Region_fold	21902200	21907799	7.41	0	0	chr17_21902200_21907799
chr5	SoleSearch_duplicated	NonUnique_Region_fold	342800	346999	7.41	0	0	chr5_342800_346999
chr12	SoleSearch_duplicated	NonUnique_Region_fold	34831400	34856599	7.28	0	0	chr12_34831400_34856599
chr5	SoleSearch_duplicated	NonUnique_Region_fold	36240800	36243199	7.21	0	0	chr5_36240800_36243199
chr10	SoleSearch_duplicated	NonUnique_Region_fold	38868800	38890199	7.16	0	0	chr10_38868800_38890199
chr4	SoleSearch_duplicated	NonUnique_Region_fold	190986400	191014599	7.11	0	0	chr4_190986400_191014599
chr5	SoleSearch_duplicated	NonUnique_Region_fold	10351600	10354799	7.1	0	0	chr5_10351600_10354799
chr16	SoleSearch_duplicated	NonUnique_Region_fold	34173000	34197799	7.05	0	0	chr16_34173000_34197799
chr1	SoleSearch_duplicated	NonUnique_Region_fold	151253800	151255999	7.01	0	0	chr1_151253800_151255999
chr5	SoleSearch_duplicated	NonUnique_Region_fold	40834200	40837799	6.98	0	0	chr5_40834200_40837799
chr5	SoleSearch_duplicated	NonUnique_Region_fold	17216000	17219599	6.95	0	0	chr5_17216000_17219599
chr5	SoleSearch_duplicated	NonUnique_Region_fold	39073200	39075399	6.91	0	0	chr5_39073200_39075399
chr1	SoleSearch_duplicated	NonUnique_Region_fold	120836000	120839399	6.88	0	0	chr1_120836000_120839399
chr5	SoleSearch_duplicated	NonUnique_Region_fold	32443600	32445999	6.86	0	0	chr5_32443600_32445999
chr1	SoleSearch_duplicated	NonUnique_Region_fold	167904400	167906799	6.84	0	0	chr1_167904400_167906799
chr15	SoleSearch_duplicated	NonUnique_Region_fold	40986600	40988799	6.81	0	0	chr15_40986600_40988799
chr1	SoleSearch_duplicated	NonUnique_Region_fold	2582400	2632799	6.8	0	0	chr1_2582400_2632799
chr11	SoleSearch_duplicated	NonUnique_Region_fold	62493800	62496599	6.78	0	0	chr11_62493800_62496599
chr3	SoleSearch_duplicated	NonUnique_Region_fold	75696400	75699399	6.75	0	0	chr3_75696400_75699399
chr1	SoleSearch_duplicated	NonUnique_Region_fold	224199400	224203799	6.73	0	0	chr1_224199400_224203799
chr19	SoleSearch_duplicated	NonUnique_Region_fold	44913600	44916799	6.73	0	0	chr19_44913600_44916799
chr8	SoleSearch_duplicated	NonUnique_Region_fold	128229200	128241399	6.71	0	0	chr8_128229200_128241399
chr1	SoleSearch_duplicated	NonUnique_Region_fold	161408600	161443599	6.69	0	0	chr1_161408600_161443599
chr2	SoleSearch_duplicated	NonUnique_Region_fold	87623600	87626399	6.69	0	0	chr2_87623600_87626399
chr15	SoleSearch_duplicated	NonUnique_Region_fold	63891800	63893999	6.68	0	0	chr15_63891800_63893999
chr5	SoleSearch_duplicated	NonUnique_Region_fold	43017400	43020799	6.64	0	0	chr5_43017400_43020799
chr12	SoleSearch_duplicated	NonUnique_Region_fold	46383400	46385999	6.61	0	0	chr12_46383400_46385999
chr11	SoleSearch_duplicated	NonUnique_Region_fold	46258600	46261199	6.56	0	0	chr11_46258600_46261199
chr19	SoleSearch_duplicated	NonUnique_Region_fold	15488800	15491399	6.56	0	0	chr19_15488800_15491399
chr1	SoleSearch_duplicated	NonUnique_Region_fold	149822000	149825199	6.54	0	0	chr1_149822000_149825199
chr5	SoleSearch_duplicated	NonUnique_Region_fold	36875400	36877799	6.51	0	0	chr5_36875400_36877799
chr1	SoleSearch_duplicated	NonUnique_Region_fold	202592800	202594999	6.48	0	0	chr1_202592800_202594999
chr11	SoleSearch_duplicated	NonUnique_Region_fold	72523800	72526399	6.38	0	0	chr11_72523800_72526399
chr5	SoleSearch_duplicated	NonUnique_Region_fold	386400	403399	6.38	0	0	chr5_386400_403399
chr2	SoleSearch_duplicated	NonUnique_Region_fold	90371200	90394599	6.37	0	0	chr2_90371200_90394599
chr2	SoleSearch_duplicated	NonUnique_Region_fold	91594800	91615999	6.3	0	0	chr2_91594800_91615999
chr7	SoleSearch_duplicated	NonUnique_Region_fold	39988800	39991599	6.3	0	0	chr7_39988800_39991599
chr16	SoleSearch_duplicated	NonUnique_Region_fold	4663000	4666399	6.29	0	0	chr16_4663000_4666399
chr9	SoleSearch_duplicated	NonUnique_Region_fold	68409600	68428599	6.28	0	0	chr9_68409600_68428599
chr7	SoleSearch_duplicated	NonUnique_Region_fold	16436800	16439999	6.26	0	0	chr7_16436800_16439999
chr16	SoleSearch_duplicated	NonUnique_Region_fold	29624200	29626399	6.21	0	0	chr16_29624200_29626399
chr9	SoleSearch_duplicated	NonUnique_Region_fold	66455000	66460399	6.21	0	0	chr9_66455000_66460399
chr1	SoleSearch_duplicated	NonUnique_Region_fold	17239200	17241999	6.2	0	0	chr1_17239200_17241999
chr5	SoleSearch_duplicated	NonUnique_Region_fold	1633200	1635399	6.16	0	0	chr5_1633200_1635399
chr11	SoleSearch_duplicated	NonUnique_Region_fold	47788000	47790199	6.12	0	0	chr11_47788000_47790199
chr11	SoleSearch_duplicated	NonUnique_Region_fold	67230400	67232599	6.11	0	0	chr11_67230400_67232599
chr1	SoleSearch_duplicated	NonUnique_Region_fold	149857200	149860199	6.09	0	0	chr1_149857200_149860199
chr12	SoleSearch_duplicated	NonUnique_Region_fold	39298600	39300799	6.08	0	0	chr12_39298600_39300799
chr15	SoleSearch_duplicated	NonUnique_Region_fold	101458000	101460399	6.05	0	0	chr15_101458000_101460399
chr1	SoleSearch_duplicated	NonUnique_Region_fold	149222600	149225399	6.04	0	0	chr1_149222600_149225399
chr5	SoleSearch_duplicated	NonUnique_Region_fold	31530400	31533199	6.04	0	0	chr5_31530400_31533199
chr11	SoleSearch_duplicated	NonUnique_Region_fold	76492800	76495799	6.03	0	0	chr11_76492800_76495799
chr12	SoleSearch_duplicated	NonUnique_Region_fold	46661200	46663799	6.03	0	0	chr12_46661200_46663799
chr21	SoleSearch_duplicated	NonUnique_Region_fold	10084800	10087799	6.03	0	0	chr21_10084800_10087799
chr1	SoleSearch_duplicated	NonUnique_Region_fold	155182600	155199199	6.01	0	0	chr1_155182600_155199199
chr11	SoleSearch_duplicated	NonUnique_Region_fold	67271000	67276599	6	0	0	chr11_67271000_67276599
chr13	SoleSearch_duplicated	NonUnique_Region_fold	113862200	113864599	6	0	0	chr13_113862200_113864599
chr5	SoleSearch_duplicated	NonUnique_Region_fold	43007400	43010399	6	0	0	chr5_43007400_43010399
chr5	SoleSearch_duplicated	NonUnique_Region_fold	6377200	6379599	5.97	0	0	chr5_6377200_6379599
chr1	SoleSearch_duplicated	NonUnique_Region_fold	206135600	206138799	5.96	0	0	chr1_206135600_206138799
chr11	SoleSearch_duplicated	NonUnique_Region_fold	63951600	63953799	5.95	0	0	chr11_63951600_63953799
chr13	SoleSearch_duplicated	NonUnique_Region_fold	114100800	114104399	5.94	0	0	chr13_114100800_114104399
chr3	SoleSearch_duplicated	NonUnique_Region_fold	150126000	150128799	5.94	0	0	chr3_150126000_150128799
chr9	SoleSearch_duplicated	NonUnique_Region_fold	139976800	139982199	5.94	0	0	chr9_139976800_139982199
chr5	SoleSearch_duplicated	NonUnique_Region_fold	10593600	10596599	5.92	0	0	chr5_10593600_10596599
chr2	SoleSearch_duplicated	NonUnique_Region_fold	43451400	43455199	5.91	0	0	chr2_43451400_43455199
chr8	SoleSearch_duplicated	NonUnique_Region_fold	86814400	86817199	5.9	0	0	chr8_86814400_86817199
chr10	SoleSearch_duplicated	NonUnique_Region_fold	102820400	102822999	5.88	0	0	chr10_102820400_102822999
chr15	SoleSearch_duplicated	NonUnique_Region_fold	44067600	44070199	5.88	0	0	chr15_44067600_44070199
chr16	SoleSearch_duplicated	NonUnique_Region_fold	88716400	88718599	5.88	0	0	chr16_88716400_88718599
chr3	SoleSearch_duplicated	NonUnique_Region_fold	152878200	152881399	5.88	0	0	chr3_152878200_152881399
chr4	SoleSearch_duplicated	NonUnique_Region_fold	190941000	190944199	5.88	0	0	chr4_190941000_190944199
chr12	SoleSearch_duplicated	NonUnique_Region_fold	46765000	46767799	5.87	0	0	chr12_46765000_46767799
chr20	SoleSearch_duplicated	NonUnique_Region_fold	32254200	32256799	5.86	0	0	chr20_32254200_32256799
chr1	SoleSearch_duplicated	NonUnique_Region_fold	149811600	149814999	5.84	0	0	chr1_149811600_149814999
chr9	SoleSearch_duplicated	NonUnique_Region_fold	137028000	137031999	5.83	0	0	chr9_137028000_137031999
chr3	SoleSearch_duplicated	NonUnique_Region_fold	149374600	149376799	5.82	0	0	chr3_149374600_149376799
chr6	SoleSearch_duplicated	NonUnique_Region_fold	30709600	30712599	5.82	0	0	chr6_30709600_30712599
chr9	SoleSearch_duplicated	NonUnique_Region_fold	132175000	132177999	5.82	0	0	chr9_132175000_132177999
chr1	SoleSearch_duplicated	NonUnique_Region_fold	206807000	206809399	5.81	0	0	chr1_206807000_206809399
chr16	SoleSearch_duplicated	NonUnique_Region_fold	87902200	87904799	5.79	0	0	chr16_87902200_87904799
chr3	SoleSearch_duplicated	NonUnique_Region_fold	160472200	160474599	5.79	0	0	chr3_160472200_160474599
chr5	SoleSearch_duplicated	NonUnique_Region_fold	31853800	31856799	5.78	0	0	chr5_31853800_31856799
chr9	SoleSearch_duplicated	NonUnique_Region_fold	130212600	130214999	5.78	0	0	chr9_130212600_130214999
chr10	SoleSearch_duplicated	NonUnique_Region_fold	47053000	47062399	5.77	0	0	chr10_47053000_47062399
chr10	SoleSearch_duplicated	NonUnique_Region_fold	102825400	102827799	5.77	0	0	chr10_102825400_102827799
chr5	SoleSearch_duplicated	NonUnique_Region_fold	1289000	1291999	5.77	0	0	chr5_1289000_1291999
chr16	SoleSearch_duplicated	NonUnique_Region_fold	907200	909799	5.76	0	0	chr16_907200_909799
chr11	SoleSearch_duplicated	NonUnique_Region_fold	64035400	64039399	5.75	0	0	chr11_64035400_64039399
chr19	SoleSearch_duplicated	NonUnique_Region_fold	16770400	16772799	5.75	0	0	chr19_16770400_16772799
chr19	SoleSearch_duplicated	NonUnique_Region_fold	55917600	55920399	5.75	0	0	chr19_55917600_55920399
chr5	SoleSearch_duplicated	NonUnique_Region_fold	32001400	32003799	5.74	0	0	chr5_32001400_32003799
chr7	SoleSearch_duplicated	NonUnique_Region_fold	5564000	5572199	5.74	0	0	chr7_5564000_5572199
chr15	SoleSearch_duplicated	NonUnique_Region_fold	68520000	68522599	5.73	0	0	chr15_68520000_68522599
chr1	SoleSearch_duplicated	NonUnique_Region_fold	155055800	155059199	5.71	0	0	chr1_155055800_155059199
chr9	SoleSearch_duplicated	NonUnique_Region_fold	140505600	140509199	5.71	0	0	chr9_140505600_140509199
chr12	SoleSearch_duplicated	NonUnique_Region_fold	50503400	50506399	5.7	0	0	chr12_50503400_50506399
chrx	SoleSearch_duplicated	NonUnique_Region_fold	114959800	115005599	5.7	0	0	chrx_114959800_115005599
chr1	SoleSearch_duplicated	NonUnique_Region_fold	143912800	143915599	5.69	0	0	chr1_143912800_143915599
chr11	SoleSearch_duplicated	NonUnique_Region_fold	64051600	64055399	5.69	0	0	chr11_64051600_64055399
chr11	SoleSearch_duplicated	NonUnique_Region_fold	67396400	67398599	5.69	0	0	chr11_67396400_67398599
chr19	SoleSearch_duplicated	NonUnique_Region_fold	17402800	17405799	5.69	0	0	chr19_17402800_17405799
chr12	SoleSearch_duplicated	NonUnique_Region_fold	53892800	53895999	5.67	0	0	chr12_53892800_53895999
chr15	SoleSearch_duplicated	NonUnique_Region_fold	41183200	41187999	5.67	0	0	chr15_41183200_41187999
chr15	SoleSearch_duplicated	NonUnique_Region_fold	85522400	85525999	5.67	0	0	chr15_85522400_85525999
chr9	SoleSearch_duplicated	NonUnique_Region_fold	123475200	123477999	5.67	0	0	chr9_123475200_123477999
chr1	SoleSearch_duplicated	NonUnique_Region_fold	154988000	154990399	5.66	0	0	chr1_154988000_154990399
chr1	SoleSearch_duplicated	NonUnique_Region_fold	110880400	110884599	5.65	0	0	chr1_110880400_110884599
chr1	SoleSearch_duplicated	NonUnique_Region_fold	155290400	155295599	5.65	0	0	chr1_155290400_155295599
chr1	SoleSearch_duplicated	NonUnique_Region_fold	167682600	167684799	5.64	0	0	chr1_167682600_167684799
chr11	SoleSearch_duplicated	NonUnique_Region_fold	64643000	64646999	5.63	0	0	chr11_64643000_64646999
chr8	SoleSearch_duplicated	NonUnique_Region_fold	141520600	141523199	5.63	0	0	chr8_141520600_141523199
chr11	SoleSearch_duplicated	NonUnique_Region_fold	62519800	62522399	5.62	0	0	chr11_62519800_62522399
chr20	SoleSearch_duplicated	NonUnique_Region_fold	62609200	62614599	5.62	0	0	chr20_62609200_62614599
chr9	SoleSearch_duplicated	NonUnique_Region_fold	140099200	140101599	5.62	0	0	chr9_140099200_140101599
chr11	SoleSearch_duplicated	NonUnique_Region_fold	47289600	47292599	5.61	0	0	chr11_47289600_47292599
chr12	SoleSearch_duplicated	NonUnique_Region_fold	52536600	52551399	5.61	0	0	chr12_52536600_52551399
chr16	SoleSearch_duplicated	NonUnique_Region_fold	30101800	30104199	5.61	0	0	chr16_30101800_30104199
chr19	SoleSearch_duplicated	NonUnique_Region_fold	33739000	33741599	5.61	0	0	chr19_33739000_33741599
chr20	SoleSearch_duplicated	NonUnique_Region_fold	62493600	62497199	5.61	0	0	chr20_62493600_62497199
chr1	SoleSearch_duplicated	NonUnique_Region_fold	204461600	204464399	5.6	0	0	chr1_204461600_204464399
chr6	SoleSearch_duplicated	NonUnique_Region_fold	30523200	30525599	5.6	0	0	chr6_30523200_30525599
chr8	SoleSearch_duplicated	NonUnique_Region_fold	86774800	86777599	5.59	0	0	chr8_86774800_86777599
chr9	SoleSearch_duplicated	NonUnique_Region_fold	139740800	139747199	5.59	0	0	chr9_139740800_139747199
chr12	SoleSearch_duplicated	NonUnique_Region_fold	54387200	54390199	5.58	0	0	chr12_54387200_54390199
chr5	SoleSearch_duplicated	NonUnique_Region_fold	610000	614199	5.58	0	0	chr5_610000_614199
chr1	SoleSearch_duplicated	NonUnique_Region_fold	29562600	29565399	5.57	0	0	chr1_29562600_29565399
chr15	SoleSearch_duplicated	NonUnique_Region_fold	75492800	75497599	5.57	0	0	chr15_75492800_75497599
chr9	SoleSearch_duplicated	NonUnique_Region_fold	140117400	140122399	5.57	0	0	chr9_140117400_140122399
chr9	SoleSearch_duplicated	NonUnique_Region_fold	133556200	133559799	5.55	0	0	chr9_133556200_133559799
chr10	SoleSearch_duplicated	NonUnique_Region_fold	39076800	39155199	5.54	0	0	chr10_39076800_39155199
chr10	SoleSearch_duplicated	NonUnique_Region_fold	104677200	104679599	5.54	0	0	chr10_104677200_104679599
chr9	SoleSearch_duplicated	NonUnique_Region_fold	130564800	130566999	5.54	0	0	chr9_130564800_130566999
chr1	SoleSearch_duplicated	NonUnique_Region_fold	2685800	2693799	5.53	0	0	chr1_2685800_2693799
chr1	SoleSearch_duplicated	NonUnique_Region_fold	153536400	153541799	5.53	0	0	chr1_153536400_153541799
chr1	SoleSearch_duplicated	NonUnique_Region_fold	155022200	155025999	5.53	0	0	chr1_155022200_155025999
chr1	SoleSearch_duplicated	NonUnique_Region_fold	155910000	155912599	5.53	0	0	chr1_155910000_155912599
chr11	SoleSearch_duplicated	NonUnique_Region_fold	61891200	61893599	5.51	0	0	chr11_61891200_61893599
chr4	SoleSearch_duplicated	NonUnique_Region_fold	49279800	49334799	5.51	0	0	chr4_49279800_49334799
chr5	SoleSearch_duplicated	NonUnique_Region_fold	32232000	32234199	5.51	0	0	chr5_32232000_32234199
chr9	SoleSearch_duplicated	NonUnique_Region_fold	139257600	139259999	5.51	0	0	chr9_139257600_139259999
chr20	SoleSearch_duplicated	NonUnique_Region_fold	34679800	34682799	5.5	0	0	chr20_34679800_34682799
chr9	SoleSearch_duplicated	NonUnique_Region_fold	136855000	136859999	5.5	0	0	chr9_136855000_136859999
chr10	SoleSearch_duplicated	NonUnique_Region_fold	102756800	102759399	5.48	0	0	chr10_102756800_102759399
chr15	SoleSearch_duplicated	NonUnique_Region_fold	75197400	75199999	5.48	0	0	chr15_75197400_75199999
chr7	SoleSearch_duplicated	NonUnique_Region_fold	5631400	5636199	5.48	0	0	chr7_5631400_5636199
chr9	SoleSearch_duplicated	NonUnique_Region_fold	140498600	140501599	5.47	0	0	chr9_140498600_140501599
chr16	SoleSearch_duplicated	NonUnique_Region_fold	770000	772199	5.46	0	0	chr16_770000_772199
chr19	SoleSearch_duplicated	NonUnique_Region_fold	44960200	44963399	5.46	0	0	chr19_44960200_44963399
chr20	SoleSearch_duplicated	NonUnique_Region_fold	48907800	48911799	5.46	0	0	chr20_48907800_48911799
chr5	SoleSearch_duplicated	NonUnique_Region_fold	10724600	10727799	5.46	0	0	chr5_10724600_10727799
chr9	SoleSearch_duplicated	NonUnique_Region_fold	130698000	130700799	5.46	0	0	chr9_130698000_130700799
chr1	SoleSearch_duplicated	NonUnique_Region_fold	109805600	109807999	5.45	0	0	chr1_109805600_109807999
chr16	SoleSearch_duplicated	NonUnique_Region_fold	84537600	84540199	5.44	0	0	chr16_84537600_84540199
chr5	SoleSearch_duplicated	NonUnique_Region_fold	366200	381199	5.44	0	0	chr5_366200_381199
chr11	SoleSearch_duplicated	NonUnique_Region_fold	64070800	64074399	5.43	0	0	chr11_64070800_64074399
chr11	SoleSearch_duplicated	NonUnique_Region_fold	64901000	64903199	5.43	0	0	chr11_64901000_64903199
chr16	SoleSearch_duplicated	NonUnique_Region_fold	68269000	68273999	5.43	0	0	chr16_68269000_68273999
chr2	SoleSearch_duplicated	NonUnique_Region_fold	85764800	85766999	5.43	0	0	chr2_85764800_85766999
chr5	SoleSearch_duplicated	NonUnique_Region_fold	42949400	42953199	5.43	0	0	chr5_42949400_42953199
chr1	SoleSearch_duplicated	NonUnique_Region_fold	249151600	249153799	5.42	0	0	chr1_249151600_249153799
chr19	SoleSearch_duplicated	NonUnique_Region_fold	877800	880199	5.42	0	0	chr19_877800_880199
chr5	SoleSearch_duplicated	NonUnique_Region_fold	661400	677999	5.42	0	0	chr5_661400_677999
chr5	SoleSearch_duplicated	NonUnique_Region_fold	38462600	38470399	5.42	0	0	chr5_38462600_38470399
chr1	SoleSearch_duplicated	NonUnique_Region_fold	156082400	156085999	5.41	0	0	chr1_156082400_156085999
chr11	SoleSearch_duplicated	NonUnique_Region_fold	34378200	34380999	5.41	0	0	chr11_34378200_34380999
chr9	SoleSearch_duplicated	NonUnique_Region_fold	130953000	130955799	5.41	0	0	chr9_130953000_130955799
chr1	SoleSearch_duplicated	NonUnique_Region_fold	156561200	156564799	5.4	0	0	chr1_156561200_156564799
chr1	SoleSearch_duplicated	NonUnique_Region_fold	212780200	212783199	5.4	0	0	chr1_212780200_212783199
chr9	SoleSearch_duplicated	NonUnique_Region_fold	130482400	130487399	5.39	0	0	chr9_130482400_130487399
chr11	SoleSearch_duplicated	NonUnique_Region_fold	66094000	66096199	5.38	0	0	chr11_66094000_66096199
chr11	SoleSearch_duplicated	NonUnique_Region_fold	66820800	66825399	5.38	0	0	chr11_66820800_66825399
chr16	SoleSearch_duplicated	NonUnique_Region_fold	89786600	89789799	5.37	0	0	chr16_89786600_89789799
chr12	SoleSearch_duplicated	NonUnique_Region_fold	54366800	54369599	5.36	0	0	chr12_54366800_54369599
chr19	SoleSearch_duplicated	NonUnique_Region_fold	2425600	2427999	5.36	0	0	chr19_2425600_2427999
chr1	SoleSearch_duplicated	NonUnique_Region_fold	113247200	113250399	5.35	0	0	chr1_113247200_113250399
chr17	SoleSearch_duplicated	NonUnique_Region_fold	75282000	75285199	5.34	0	0	chr17_75282000_75285199
chr5	SoleSearch_duplicated	NonUnique_Region_fold	21479800	21496599	5.34	0	0	chr5_21479800_21496599
chr8	SoleSearch_duplicated	NonUnique_Region_fold	86826600	86829599	5.34	0	0	chr8_86826600_86829599
chr1	SoleSearch_duplicated	NonUnique_Region_fold	934600	937399	5.33	0	0	chr1_934600_937399
chr1	SoleSearch_duplicated	NonUnique_Region_fold	27189600	27192399	5.33	0	0	chr1_27189600_27192399
chr1	SoleSearch_duplicated	NonUnique_Region_fold	203273400	203275799	5.33	0	0	chr1_203273400_203275799
chr16	SoleSearch_duplicated	NonUnique_Region_fold	125800	128999	5.33	0	0	chr16_125800_128999
chr2	SoleSearch_duplicated	NonUnique_Region_fold	27272800	27275199	5.33	0	0	chr2_27272800_27275199
chr9	SoleSearch_duplicated	NonUnique_Region_fold	136999600	137002199	5.33	0	0	chr9_136999600_137002199
chr1	SoleSearch_duplicated	NonUnique_Region_fold	150532200	150536599	5.32	0	0	chr1_150532200_150536599
chr16	SoleSearch_duplicated	NonUnique_Region_fold	2254800	2257399	5.32	0	0	chr16_2254800_2257399
chr9	SoleSearch_duplicated	NonUnique_Region_fold	132512200	132515799	5.32	0	0	chr9_132512200_132515799
chr1	SoleSearch_duplicated	NonUnique_Region_fold	6661400	6663799	5.31	0	0	chr1_6661400_6663799
chr9	SoleSearch_duplicated	NonUnique_Region_fold	133325800	133327999	5.31	0	0	chr9_133325800_133327999
chr13	SoleSearch_duplicated	NonUnique_Region_fold	114780600	114782999	5.3	0	0	chr13_114780600_114782999
chr16	SoleSearch_duplicated	NonUnique_Region_fold	56964800	56966999	5.3	0	0	chr16_56964800_56966999
chr9	SoleSearch_duplicated	NonUnique_Region_fold	136213000	136215799	5.3	0	0	chr9_136213000_136215799
chr9	SoleSearch_duplicated	NonUnique_Region_fold	139857400	139860799	5.3	0	0	chr9_139857400_139860799
chr9	SoleSearch_duplicated	NonUnique_Region_fold	139937800	139941399	5.3	0	0	chr9_139937800_139941399
chr1	SoleSearch_duplicated	NonUnique_Region_fold	211687200	211690599	5.29	0	0	chr1_211687200_211690599
chr7	SoleSearch_duplicated	NonUnique_Region_fold	104652800	104655599	5.29	0	0	chr7_104652800_104655599
chr1	SoleSearch_duplicated	NonUnique_Region_fold	1264800	1266999	5.28	0	0	chr1_1264800_1266999
chr16	SoleSearch_duplicated	NonUnique_Region_fold	1128000	1130199	5.28	0	0	chr16_1128000_1130199
chr19	SoleSearch_duplicated	NonUnique_Region_fold	1063000	1066999	5.28	0	0	chr19_1063000_1066999
chr11	SoleSearch_duplicated	NonUnique_Region_fold	76479000	76484599	5.27	0	0	chr11_76479000_76484599
chr19	SoleSearch_duplicated	NonUnique_Region_fold	3534800	3539399	5.27	0	0	chr19_3534800_3539399
chr19	SoleSearch_duplicated	NonUnique_Region_fold	17443600	17452199	5.27	0	0	chr19_17443600_17452199
chr21	SoleSearch_duplicated	NonUnique_Region_fold	10773000	10859599	5.27	0	0	chr21_10773000_10859599
chr1	SoleSearch_duplicated	NonUnique_Region_fold	151964800	151966999	5.26	0	0	chr1_151964800_151966999
chr1	SoleSearch_duplicated	NonUnique_Region_fold	201681600	201683999	5.26	0	0	chr1_201681600_201683999
chr11	SoleSearch_duplicated	NonUnique_Region_fold	64948000	64950599	5.26	0	0	chr11_64948000_64950599
chr11	SoleSearch_duplicated	NonUnique_Region_fold	64121400	64127999	5.25	0	0	chr11_64121400_64127999
chr5	SoleSearch_duplicated	NonUnique_Region_fold	881000	887599	5.25	0	0	chr5_881000_887599
chr1	SoleSearch_duplicated	NonUnique_Region_fold	151802800	151805599	5.24	0	0	chr1_151802800_151805599
chr15	SoleSearch_duplicated	NonUnique_Region_fold	60688800	60690999	5.24	0	0	chr15_60688800_60690999
chr20	SoleSearch_duplicated	NonUnique_Region_fold	48802800	48811799	5.24	0	0	chr20_48802800_48811799
chr1	SoleSearch_duplicated	NonUnique_Region_fold	150206800	150208999	5.23	0	0	chr1_150206800_150208999
chr1	SoleSearch_duplicated	NonUnique_Region_fold	155033400	155036799	5.23	0	0	chr1_155033400_155036799
chr1	SoleSearch_duplicated	NonUnique_Region_fold	205718000	205720599	5.23	0	0	chr1_205718000_205720599
chr17	SoleSearch_duplicated	NonUnique_Region_fold	21218800	21221999	5.23	0	0	chr17_21218800_21221999
chr5	SoleSearch_duplicated	NonUnique_Region_fold	14711400	14714199	5.23	0	0	chr5_14711400_14714199
chr9	SoleSearch_duplicated	NonUnique_Region_fold	130158600	130161599	5.23	0	0	chr9_130158600_130161599
chr15	SoleSearch_duplicated	NonUnique_Region_fold	74905800	74909199	5.22	0	0	chr15_74905800_74909199
chr9	SoleSearch_duplicated	NonUnique_Region_fold	130475000	130479399	5.22	0	0	chr9_130475000_130479399
chr5	SoleSearch_duplicated	NonUnique_Region_fold	14959400	14962599	5.21	0	0	chr5_14959400_14962599
chr11	SoleSearch_duplicated	NonUnique_Region_fold	67118600	67125199	5.2	0	0	chr11_67118600_67125199
chr16	SoleSearch_duplicated	NonUnique_Region_fold	1660000	1663199	5.2	0	0	chr16_1660000_1663199
chr17	SoleSearch_duplicated	NonUnique_Region_fold	80174000	80176599	5.2	0	0	chr17_80174000_80176599
chr6	SoleSearch_duplicated	NonUnique_Region_fold	82461200	82463799	5.2	0	0	chr6_82461200_82463799
chr7	SoleSearch_duplicated	NonUnique_Region_fold	100025800	100028399	5.2	0	0	chr7_100025800_100028399
chr8	SoleSearch_duplicated	NonUnique_Region_fold	124193600	124195799	5.2	0	0	chr8_124193600_124195799
chr13	SoleSearch_duplicated	NonUnique_Region_fold	111364600	111368799	5.19	0	0	chr13_111364600_111368799
chr16	SoleSearch_duplicated	NonUnique_Region_fold	2197600	2206399	5.19	0	0	chr16_2197600_2206399
chr17	SoleSearch_duplicated	NonUnique_Region_fold	43225000	43227399	5.19	0	0	chr17_43225000_43227399
chr21	SoleSearch_duplicated	NonUnique_Region_fold	11109000	11111399	5.19	0	0	chr21_11109000_11111399
chr3	SoleSearch_duplicated	NonUnique_Region_fold	136537200	136539399	5.19	0	0	chr3_136537200_136539399
chr7	SoleSearch_duplicated	NonUnique_Region_fold	100302800	100304999	5.19	0	0	chr7_100302800_100304999
chr19	SoleSearch_duplicated	NonUnique_Region_fold	1259200	1262599	5.18	0	0	chr19_1259200_1262599
chr21	SoleSearch_duplicated	NonUnique_Region_fold	44815400	44817999	5.18	0	0	chr21_44815400_44817999
chr9	SoleSearch_duplicated	NonUnique_Region_fold	131798400	131800799	5.18	0	0	chr9_131798400_131800799
chr11	SoleSearch_duplicated	NonUnique_Region_fold	70004400	70006799	5.17	0	0	chr11_70004400_70006799
chr17	SoleSearch_duplicated	NonUnique_Region_fold	8124600	8126999	5.17	0	0	chr17_8124600_8126999
chr20	SoleSearch_duplicated	NonUnique_Region_fold	61272400	61276399	5.17	0	0	chr20_61272400_61276399
chr9	SoleSearch_duplicated	NonUnique_Region_fold	131445800	131448399	5.17	0	0	chr9_131445800_131448399
chr17	SoleSearch_duplicated	NonUnique_Region_fold	71306600	71308999	5.16	0	0	chr17_71306600_71308999
chr8	SoleSearch_duplicated	NonUnique_Region_fold	134582200	134584999	5.16	0	0	chr8_134582200_134584999
chr9	SoleSearch_duplicated	NonUnique_Region_fold	139580200	139591999	5.16	0	0	chr9_139580200_139591999
chr1	SoleSearch_duplicated	NonUnique_Region_fold	245026200	245028599	5.15	0	0	chr1_245026200_245028599
chr4	SoleSearch_duplicated	NonUnique_Region_fold	182160400	182162999	5.15	0	0	chr4_182160400_182162999
chr5	SoleSearch_duplicated	NonUnique_Region_fold	172754200	172756599	5.15	0	0	chr5_172754200_172756599
chr1	SoleSearch_duplicated	NonUnique_Region_fold	17026200	17031399	5.14	0	0	chr1_17026200_17031399
chr19	SoleSearch_duplicated	NonUnique_Region_fold	3555800	3558199	5.14	0	0	chr19_3555800_3558199
chr6	SoleSearch_duplicated	NonUnique_Region_fold	31794600	31796799	5.14	0	0	chr6_31794600_31796799
chr7	SoleSearch_duplicated	NonUnique_Region_fold	25019000	25021599	5.14	0	0	chr7_25019000_25021599
chr1	SoleSearch_duplicated	NonUnique_Region_fold	155947000	155949599	5.13	0	0	chr1_155947000_155949599
chr16	SoleSearch_duplicated	NonUnique_Region_fold	675600	681399	5.13	0	0	chr16_675600_681399
chr2	SoleSearch_duplicated	NonUnique_Region_fold	87655800	87657999	5.13	0	0	chr2_87655800_87657999
chr20	SoleSearch_duplicated	NonUnique_Region_fold	62669600	62672999	5.13	0	0	chr20_62669600_62672999
chr16	SoleSearch_duplicated	NonUnique_Region_fold	67311400	67313999	5.12	0	0	chr16_67311400_67313999
chr19	SoleSearch_duplicated	NonUnique_Region_fold	17952000	17954999	5.12	0	0	chr19_17952000_17954999
chr9	SoleSearch_duplicated	NonUnique_Region_fold	132166400	132170399	5.12	0	0	chr9_132166400_132170399
chr1	SoleSearch_duplicated	NonUnique_Region_fold	16480400	16482799	5.11	0	0	chr1_16480400_16482799
chr1	SoleSearch_duplicated	NonUnique_Region_fold	156022800	156026599	5.11	0	0	chr1_156022800_156026599
chr11	SoleSearch_duplicated	NonUnique_Region_fold	72532000	72534599	5.11	0	0	chr11_72532000_72534599
chr20	SoleSearch_duplicated	NonUnique_Region_fold	61407600	61409799	5.11	0	0	chr20_61407600_61409799
chr9	SoleSearch_duplicated	NonUnique_Region_fold	130636800	130640599	5.11	0	0	chr9_130636800_130640599
chr9	SoleSearch_duplicated	NonUnique_Region_fold	140148000	140150799	5.11	0	0	chr9_140148000_140150799
chr12	SoleSearch_duplicated	NonUnique_Region_fold	48212200	48215199	5.1	0	0	chr12_48212200_48215199
chr16	SoleSearch_duplicated	NonUnique_Region_fold	575600	580599	5.1	0	0	chr16_575600_580599
chr20	SoleSearch_duplicated	NonUnique_Region_fold	44518800	44521199	5.1	0	0	chr20_44518800_44521199
chr20	SoleSearch_duplicated	NonUnique_Region_fold	62257400	62260399	5.1	0	0	chr20_62257400_62260399
chr7	SoleSearch_duplicated	NonUnique_Region_fold	1497600	1500399	5.1	0	0	chr7_1497600_1500399
chr19	SoleSearch_duplicated	NonUnique_Region_fold	55670400	55672799	5.09	0	0	chr19_55670400_55672799
chr19	SoleSearch_duplicated	NonUnique_Region_fold	58987200	58989399	5.09	0	0	chr19_58987200_58989399
chr20	SoleSearch_duplicated	NonUnique_Region_fold	36792400	36794599	5.09	0	0	chr20_36792400_36794599
chr3	SoleSearch_duplicated	NonUnique_Region_fold	159480600	159483599	5.09	0	0	chr3_159480600_159483599
chr12	SoleSearch_duplicated	NonUnique_Region_fold	56121600	56123999	5.08	0	0	chr12_56121600_56123999
chr15	SoleSearch_duplicated	NonUnique_Region_fold	75742600	75748599	5.08	0	0	chr15_75742600_75748599
chr9	SoleSearch_duplicated	NonUnique_Region_fold	130704400	130707399	5.08	0	0	chr9_130704400_130707399
chr9	SoleSearch_duplicated	NonUnique_Region_fold	139239200	139241399	5.08	0	0	chr9_139239200_139241399
chr1	SoleSearch_duplicated	NonUnique_Region_fold	155176000	155179399	5.07	0	0	chr1_155176000_155179399
chr14	SoleSearch_duplicated	NonUnique_Region_fold	103537200	103542199	5.07	0	0	chr14_103537200_103542199
chr5	SoleSearch_duplicated	NonUnique_Region_fold	1282800	1285599	5.07	0	0	chr5_1282800_1285599
chr17	SoleSearch_duplicated	NonUnique_Region_fold	48943200	48945399	5.06	0	0	chr17_48943200_48945399
chr17	SoleSearch_duplicated	NonUnique_Region_fold	80185400	80188999	5.06	0	0	chr17_80185400_80188999
chr20	SoleSearch_duplicated	NonUnique_Region_fold	62477600	62479999	5.06	0	0	chr20_62477600_62479999
chr7	SoleSearch_duplicated	NonUnique_Region_fold	100463200	100465399	5.06	0	0	chr7_100463200_100465399
chr17	SoleSearch_duplicated	NonUnique_Region_fold	36713600	36715999	5.05	0	0	chr17_36713600_36715999
chr20	SoleSearch_duplicated	NonUnique_Region_fold	48936600	48939199	5.05	0	0	chr20_48936600_48939199
chr1	SoleSearch_duplicated	NonUnique_Region_fold	151030800	151033199	5.04	0	0	chr1_151030800_151033199
chr11	SoleSearch_duplicated	NonUnique_Region_fold	63602800	63608199	5.04	0	0	chr11_63602800_63608199
chr9	SoleSearch_duplicated	NonUnique_Region_fold	140317000	140319799	5.04	0	0	chr9_140317000_140319799
chr1	SoleSearch_duplicated	NonUnique_Region_fold	145290200	145292599	5.03	0	0	chr1_145290200_145292599
chr6	SoleSearch_duplicated	NonUnique_Region_fold	33556600	33558999	5.03	0	0	chr6_33556600_33558999
chr8	SoleSearch_duplicated	NonUnique_Region_fold	86786800	86791199	5.03	0	0	chr8_86786800_86791199
chr9	SoleSearch_duplicated	NonUnique_Region_fold	132878800	132881799	5.03	0	0	chr9_132878800_132881799
chr9	SoleSearch_duplicated	NonUnique_Region_fold	137215600	137220399	5.03	0	0	chr9_137215600_137220399
chr15	SoleSearch_duplicated	NonUnique_Region_fold	74492800	74495799	5.02	0	0	chr15_74492800_74495799
chr17	SoleSearch_duplicated	NonUnique_Region_fold	8089200	8093599	5.02	0	0	chr17_8089200_8093599
chr20	SoleSearch_duplicated	NonUnique_Region_fold	29803600	29833399	5.02	0	0	chr20_29803600_29833399
chr9	SoleSearch_duplicated	NonUnique_Region_fold	130828600	130831199	5.02	0	0	chr9_130828600_130831199
chr11	SoleSearch_duplicated	NonUnique_Region_fold	46384000	46386399	5.01	0	0	chr11_46384000_46386399
chr12	SoleSearch_duplicated	NonUnique_Region_fold	679000	681799	5.01	0	0	chr12_679000_681799
chr18	SoleSearch_duplicated	NonUnique_Region_fold	12375400	12377999	5.01	0	0	chr18_12375400_12377999
chr20	SoleSearch_duplicated	NonUnique_Region_fold	61903200	61905399	5	0	0	chr20_61903200_61905399
chr1	SoleSearch_duplicated	NonUnique_Region_fold	156658400	156663599	4.99	0	0	chr1_156658400_156663599
chr11	SoleSearch_duplicated	NonUnique_Region_fold	75917000	75920799	4.99	0	0	chr11_75917000_75920799
chr10	SoleSearch_duplicated	NonUnique_Region_fold	42791000	42819599	4.98	0	0	chr10_42791000_42819599
chr13	SoleSearch_duplicated	NonUnique_Region_fold	114144000	114146199	4.98	0	0	chr13_114144000_114146199
chr15	SoleSearch_duplicated	NonUnique_Region_fold	75091600	75093999	4.98	0	0	chr15_75091600_75093999
chr2	SoleSearch_duplicated	NonUnique_Region_fold	91743400	91822199	4.98	0	0	chr2_91743400_91822199
chr5	SoleSearch_duplicated	NonUnique_Region_fold	692600	696199	4.98	0	0	chr5_692600_696199
chr1	SoleSearch_duplicated	NonUnique_Region_fold	202073400	202077599	4.97	0	0	chr1_202073400_202077599
chr11	SoleSearch_duplicated	NonUnique_Region_fold	64017600	64020599	4.97	0	0	chr11_64017600_64020599
chr11	SoleSearch_duplicated	NonUnique_Region_fold	67068200	67072399	4.97	0	0	chr11_67068200_67072399
chr11	SoleSearch_duplicated	NonUnique_Region_fold	68120800	68123199	4.97	0	0	chr11_68120800_68123199
chr16	SoleSearch_duplicated	NonUnique_Region_fold	19124800	19127199	4.97	0	0	chr16_19124800_19127199
chr17	SoleSearch_duplicated	NonUnique_Region_fold	21224400	21227399	4.97	0	0	chr17_21224400_21227399
chr20	SoleSearch_duplicated	NonUnique_Region_fold	36796600	36798999	4.97	0	0	chr20_36796600_36798999
chr5	SoleSearch_duplicated	NonUnique_Region_fold	773200	777199	4.97	0	0	chr5_773200_777199
chr6	SoleSearch_duplicated	NonUnique_Region_fold	31783000	31785399	4.97	0	0	chr6_31783000_31785399
chrx	SoleSearch_duplicated	NonUnique_Region_fold	114959600	115006799	4.97	0	0	chrx_114959600_115006799
chr10	SoleSearch_duplicated	NonUnique_Region_fold	104178800	104182999	4.96	0	0	chr10_104178800_104182999
chr11	SoleSearch_duplicated	NonUnique_Region_fold	66102800	66105199	4.96	0	0	chr11_66102800_66105199
chr5	SoleSearch_duplicated	NonUnique_Region_fold	1025800	1027999	4.96	0	0	chr5_1025800_1027999
chr17	SoleSearch_duplicated	NonUnique_Region_fold	46100800	46104399	4.95	0	0	chr17_46100800_46104399
chr9	SoleSearch_duplicated	NonUnique_Region_fold	140092800	140096399	4.95	0	0	chr9_140092800_140096399
chr10	SoleSearch_duplicated	NonUnique_Region_fold	103989600	103991799	4.94	0	0	chr10_103989600_103991799
chr12	SoleSearch_duplicated	NonUnique_Region_fold	109124200	109126399	4.94	0	0	chr12_109124200_109126399
chr5	SoleSearch_duplicated	NonUnique_Region_fold	10499200	10504599	4.94	0	0	chr5_10499200_10504599
chr9	SoleSearch_duplicated	NonUnique_Region_fold	124497200	124500999	4.94	0	0	chr9_124497200_124500999
chr9	SoleSearch_duplicated	NonUnique_Region_fold	129467000	129469399	4.94	0	0	chr9_129467000_129469399
chr9	SoleSearch_duplicated	NonUnique_Region_fold	130860000	130862199	4.94	0	0	chr9_130860000_130862199
chr1	SoleSearch_duplicated	NonUnique_Region_fold	154971600	154977199	4.93	0	0	chr1_154971600_154977199
chr11	SoleSearch_duplicated	NonUnique_Region_fold	62340800	62342999	4.93	0	0	chr11_62340800_62342999
chr14	SoleSearch_duplicated	NonUnique_Region_fold	105556400	105558799	4.93	0	0	chr14_105556400_105558799
chr16	SoleSearch_duplicated	NonUnique_Region_fold	66967400	66969799	4.93	0	0	chr16_66967400_66969799
chr8	SoleSearch_duplicated	NonUnique_Region_fold	143762000	143766199	4.93	0	0	chr8_143762000_143766199
chr1	SoleSearch_duplicated	NonUnique_Region_fold	156644600	156648799	4.92	0	0	chr1_156644600_156648799
chr20	SoleSearch_duplicated	NonUnique_Region_fold	30181200	30184399	4.92	0	0	chr20_30181200_30184399
chr1	SoleSearch_duplicated	NonUnique_Region_fold	724200	726799	4.91	0	0	chr1_724200_726799
chr17	SoleSearch_duplicated	NonUnique_Region_fold	7736600	7740199	4.91	0	0	chr17_7736600_7740199
chr19	SoleSearch_duplicated	NonUnique_Region_fold	39892400	39894799	4.91	0	0	chr19_39892400_39894799
chr19	SoleSearch_duplicated	NonUnique_Region_fold	10443600	10445999	4.9	0	0	chr19_10443600_10445999
chr20	SoleSearch_duplicated	NonUnique_Region_fold	48883400	48885999	4.9	0	0	chr20_48883400_48885999
chr1	SoleSearch_duplicated	NonUnique_Region_fold	53791800	53794199	4.89	0	0	chr1_53791800_53794199
chr12	SoleSearch_duplicated	NonUnique_Region_fold	56221600	56224399	4.89	0	0	chr12_56221600_56224399
chr14	SoleSearch_duplicated	NonUnique_Region_fold	23770000	23772199	4.89	0	0	chr14_23770000_23772199
chr14	SoleSearch_duplicated	NonUnique_Region_fold	38677200	38679599	4.89	0	0	chr14_38677200_38679599
chr17	SoleSearch_duplicated	NonUnique_Region_fold	164200	166999	4.89	0	0	chr17_164200_166999
chr17	SoleSearch_duplicated	NonUnique_Region_fold	79302400	79304799	4.89	0	0	chr17_79302400_79304799
chr8	SoleSearch_duplicated	NonUnique_Region_fold	143819200	143821399	4.89	0	0	chr8_143819200_143821399
chr16	SoleSearch_duplicated	NonUnique_Region_fold	67562400	67564799	4.88	0	0	chr16_67562400_67564799
chr16	SoleSearch_duplicated	NonUnique_Region_fold	68000600	68003199	4.88	0	0	chr16_68000600_68003199
chr17	SoleSearch_duplicated	NonUnique_Region_fold	74379000	74382599	4.88	0	0	chr17_74379000_74382599
chr17	SoleSearch_duplicated	NonUnique_Region_fold	80239200	80242199	4.88	0	0	chr17_80239200_80242199
chrx	SoleSearch_duplicated	NonUnique_Region_fold	39871200	39873599	4.88	0	0	chrx_39871200_39873599
chr15	SoleSearch_duplicated	NonUnique_Region_fold	74488200	74490399	4.87	0	0	chr15_74488200_74490399
chr16	SoleSearch_duplicated	NonUnique_Region_fold	81527000	81529199	4.87	0	0	chr16_81527000_81529199
chr20	SoleSearch_duplicated	NonUnique_Region_fold	60877000	60883399	4.87	0	0	chr20_60877000_60883399
chr21	SoleSearch_duplicated	NonUnique_Region_fold	44837000	44840999	4.87	0	0	chr21_44837000_44840999
chr11	SoleSearch_duplicated	NonUnique_Region_fold	62379400	62382199	4.86	0	0	chr11_62379400_62382199
chr21	SoleSearch_duplicated	NonUnique_Region_fold	44596600	44599199	4.86	0	0	chr21_44596600_44599199
chr17	SoleSearch_duplicated	NonUnique_Region_fold	49025400	49028199	4.85	0	0	chr17_49025400_49028199
chr19	SoleSearch_duplicated	NonUnique_Region_fold	14183800	14186399	4.85	0	0	chr19_14183800_14186399
chr5	SoleSearch_duplicated	NonUnique_Region_fold	1374400	1376799	4.85	0	0	chr5_1374400_1376799
chr7	SoleSearch_duplicated	NonUnique_Region_fold	100807200	100809399	4.85	0	0	chr7_100807200_100809399
chr8	SoleSearch_duplicated	NonUnique_Region_fold	86802600	86805199	4.85	0	0	chr8_86802600_86805199
chr6	SoleSearch_duplicated	NonUnique_Region_fold	7726200	7729199	4.84	0	0	chr6_7726200_7729199
chr1	SoleSearch_duplicated	NonUnique_Region_fold	33167200	33169599	4.83	0	0	chr1_33167200_33169599
chr11	SoleSearch_duplicated	NonUnique_Region_fold	77530400	77532799	4.83	0	0	chr11_77530400_77532799
chr16	SoleSearch_duplicated	NonUnique_Region_fold	4993200	4996199	4.83	0	0	chr16_4993200_4996199
chr2	SoleSearch_duplicated	NonUnique_Region_fold	38302200	38304599	4.83	0	0	chr2_38302200_38304599
chr21	SoleSearch_duplicated	NonUnique_Region_fold	45187000	45189199	4.83	0	0	chr21_45187000_45189199
chr2	SoleSearch_duplicated	NonUnique_Region_fold	73459800	73461999	4.82	0	0	chr2_73459800_73461999
chr20	SoleSearch_duplicated	NonUnique_Region_fold	61846400	61848799	4.82	0	0	chr20_61846400_61848799
chr3	SoleSearch_duplicated	NonUnique_Region_fold	128133400	128137199	4.82	0	0	chr3_128133400_128137199
chr7	SoleSearch_duplicated	NonUnique_Region_fold	1214800	1216999	4.82	0	0	chr7_1214800_1216999
chr12	SoleSearch_duplicated	NonUnique_Region_fold	50260400	50263199	4.81	0	0	chr12_50260400_50263199
chr15	SoleSearch_duplicated	NonUnique_Region_fold	62682200	62684399	4.81	0	0	chr15_62682200_62684399
chr10	SoleSearch_duplicated	NonUnique_Region_fold	89621200	89623399	4.8	0	0	chr10_89621200_89623399
chr17	SoleSearch_duplicated	NonUnique_Region_fold	27051600	27055999	4.79	0	0	chr17_27051600_27055999
chr10	SoleSearch_duplicated	NonUnique_Region_fold	47021000	47025199	4.78	0	0	chr10_47021000_47025199
chr19	SoleSearch_duplicated	NonUnique_Region_fold	18131600	18135199	4.77	0	0	chr19_18131600_18135199
chr16	SoleSearch_duplicated	NonUnique_Region_fold	15246800	15249199	4.76	0	0	chr16_15246800_15249199
chr17	SoleSearch_duplicated	NonUnique_Region_fold	76337600	76340199	4.76	0	0	chr17_76337600_76340199
chr21	SoleSearch_duplicated	NonUnique_Region_fold	11167800	11170199	4.76	0	0	chr21_11167800_11170199
chr10	SoleSearch_duplicated	NonUnique_Region_fold	80908200	80911799	4.75	0	0	chr10_80908200_80911799
chr14	SoleSearch_duplicated	NonUnique_Region_fold	103570000	103572599	4.75	0	0	chr14_103570000_103572599
chr17	SoleSearch_duplicated	NonUnique_Region_fold	7338400	7340799	4.75	0	0	chr17_7338400_7340799
chr17	SoleSearch_duplicated	NonUnique_Region_fold	79979000	79981599	4.75	0	0	chr17_79979000_79981599
chr10	SoleSearch_duplicated	NonUnique_Region_fold	76993600	76995999	4.74	0	0	chr10_76993600_76995999
chr16	SoleSearch_duplicated	NonUnique_Region_fold	89630400	89632799	4.74	0	0	chr16_89630400_89632799
chr9	SoleSearch_duplicated	NonUnique_Region_fold	127069800	127072799	4.74	0	0	chr9_127069800_127072799
chr16	SoleSearch_duplicated	NonUnique_Region_fold	87177600	87179799	4.72	0	0	chr16_87177600_87179799
chr16	SoleSearch_duplicated	NonUnique_Region_fold	90234800	90237199	4.72	0	0	chr16_90234800_90237199
chr2	SoleSearch_duplicated	NonUnique_Region_fold	70313400	70315799	4.72	0	0	chr2_70313400_70315799
chr5	SoleSearch_duplicated	NonUnique_Region_fold	131629000	131631799	4.71	0	0	chr5_131629000_131631799
chr15	SoleSearch_duplicated	NonUnique_Region_fold	70766400	70768799	4.7	0	0	chr15_70766400_70768799
chr11	SoleSearch_duplicated	NonUnique_Region_fold	72851600	72853999	4.69	0	0	chr11_72851600_72853999
chr5	SoleSearch_duplicated	NonUnique_Region_fold	177658000	177660399	4.69	0	0	chr5_177658000_177660399
chr8	SoleSearch_duplicated	NonUnique_Region_fold	142136400	142139999	4.69	0	0	chr8_142136400_142139999
chr1	SoleSearch_duplicated	NonUnique_Region_fold	38156000	38158599	4.68	0	0	chr1_38156000_38158599
chr9	SoleSearch_duplicated	NonUnique_Region_fold	136719200	136722399	4.68	0	0	chr9_136719200_136722399
chr11	SoleSearch_duplicated	NonUnique_Region_fold	66623800	66628599	4.67	0	0	chr11_66623800_66628599
chr15	SoleSearch_duplicated	NonUnique_Region_fold	75639200	75641399	4.67	0	0	chr15_75639200_75641399
chr19	SoleSearch_duplicated	NonUnique_Region_fold	18699400	18701599	4.67	0	0	chr19_18699400_18701599
chr19	SoleSearch_duplicated	NonUnique_Region_fold	58918200	58920799	4.67	0	0	chr19_58918200_58920799
chr3	SoleSearch_duplicated	NonUnique_Region_fold	128205600	128209599	4.67	0	0	chr3_128205600_128209599
chr1	SoleSearch_duplicated	NonUnique_Region_fold	144005600	144018199	4.66	0	0	chr1_144005600_144018199
chr10	SoleSearch_duplicated	NonUnique_Region_fold	134330000	134333399	4.66	0	0	chr10_134330000_134333399
chr12	SoleSearch_duplicated	NonUnique_Region_fold	6492600	6494799	4.66	0	0	chr12_6492600_6494799
chr10	SoleSearch_duplicated	NonUnique_Region_fold	104209200	104212799	4.64	0	0	chr10_104209200_104212799
chr9	SoleSearch_duplicated	NonUnique_Region_fold	137516000	137519399	4.64	0	0	chr9_137516000_137519399
chr20	SoleSearch_duplicated	NonUnique_Region_fold	62127400	62129799	4.63	0	0	chr20_62127400_62129799
chr7	SoleSearch_duplicated	NonUnique_Region_fold	155088400	155090999	4.63	0	0	chr7_155088400_155090999
chr17	SoleSearch_duplicated	NonUnique_Region_fold	79518400	79520599	4.62	0	0	chr17_79518400_79520599
chrx	SoleSearch_duplicated	NonUnique_Region_fold	188800	193199	4.62	0	0	chrx_188800_193199
chr1	SoleSearch_duplicated	NonUnique_Region_fold	156065600	156067999	4.61	0	0	chr1_156065600_156067999
chr12	SoleSearch_duplicated	NonUnique_Region_fold	31477200	31479399	4.6	0	0	chr12_31477200_31479399
chr15	SoleSearch_duplicated	NonUnique_Region_fold	81292800	81295399	4.6	0	0	chr15_81292800_81295399
chr7	SoleSearch_duplicated	NonUnique_Region_fold	45016800	45019399	4.6	0	0	chr7_45016800_45019399
chr7	SoleSearch_duplicated	NonUnique_Region_fold	129418600	129421599	4.6	0	0	chr7_129418600_129421599
chr12	SoleSearch_duplicated	NonUnique_Region_fold	7069600	7072599	4.58	0	0	chr12_7069600_7072599
chr17	SoleSearch_duplicated	NonUnique_Region_fold	79017200	79019399	4.58	0	0	chr17_79017200_79019399
chr9	SoleSearch_duplicated	NonUnique_Region_fold	136919800	136922599	4.58	0	0	chr9_136919800_136922599
chr10	SoleSearch_duplicated	NonUnique_Region_fold	134822200	134824599	4.57	0	0	chr10_134822200_134824599
chr17	SoleSearch_duplicated	NonUnique_Region_fold	7744600	7748399	4.57	0	0	chr17_7744600_7748399
chr19	SoleSearch_duplicated	NonUnique_Region_fold	17940800	17943799	4.56	0	0	chr19_17940800_17943799
chr2	SoleSearch_duplicated	NonUnique_Region_fold	20816800	20819399	4.56	0	0	chr2_20816800_20819399
chr5	SoleSearch_duplicated	NonUnique_Region_fold	10636000	10640399	4.56	0	0	chr5_10636000_10640399
chr1	SoleSearch_duplicated	NonUnique_Region_fold	3398200	3400799	4.55	0	0	chr1_3398200_3400799
chr11	SoleSearch_duplicated	NonUnique_Region_fold	68888000	68891399	4.55	0	0	chr11_68888000_68891399
chr9	SoleSearch_duplicated	NonUnique_Region_fold	140608600	140619999	4.55	0	0	chr9_140608600_140619999
chr3	SoleSearch_duplicated	NonUnique_Region_fold	5019000	5022199	4.53	0	0	chr3_5019000_5022199
chr16	SoleSearch_duplicated	NonUnique_Region_fold	89894000	89896199	4.52	0	0	chr16_89894000_89896199
chr5	SoleSearch_duplicated	NonUnique_Region_fold	500200	503199	4.52	0	0	chr5_500200_503199
chr15	SoleSearch_duplicated	NonUnique_Region_fold	99663200	99665999	4.51	0	0	chr15_99663200_99665999
chr5	SoleSearch_duplicated	NonUnique_Region_fold	34179800	34194399	4.5	0	0	chr5_34179800_34194399
chr1	SoleSearch_duplicated	NonUnique_Region_fold	155050600	155053799	4.49	0	0	chr1_155050600_155053799
chr8	SoleSearch_duplicated	NonUnique_Region_fold	144300600	144302999	4.46	0	0	chr8_144300600_144302999
chr9	SoleSearch_duplicated	NonUnique_Region_fold	132319600	132321799	4.45	0	0	chr9_132319600_132321799
chr1	SoleSearch_duplicated	NonUnique_Region_fold	155971000	155973799	4.44	0	0	chr1_155971000_155973799
chr9	SoleSearch_duplicated	NonUnique_Region_fold	136930800	136934199	4.44	0	0	chr9_136930800_136934199
chr15	SoleSearch_duplicated	NonUnique_Region_fold	76488200	76490799	4.43	0	0	chr15_76488200_76490799
chr19	SoleSearch_duplicated	NonUnique_Region_fold	36759800	36800199	4.43	0	0	chr19_36759800_36800199
chr10	SoleSearch_duplicated	NonUnique_Region_fold	38773000	38819199	4.42	0	0	chr10_38773000_38819199
chr15	SoleSearch_duplicated	NonUnique_Region_fold	64337600	64339799	4.4	0	0	chr15_64337600_64339799
chr15	SoleSearch_duplicated	NonUnique_Region_fold	31506800	31509199	4.37	0	0	chr15_31506800_31509199
chr19	SoleSearch_duplicated	NonUnique_Region_fold	8454800	8456999	4.37	0	0	chr19_8454800_8456999
chr10	SoleSearch_duplicated	NonUnique_Region_fold	105419200	105421399	4.31	0	0	chr10_105419200_105421399
chr14	SoleSearch_duplicated	NonUnique_Region_fold	101013000	101015199	4.29	0	0	chr14_101013000_101015199
chr1	SoleSearch_duplicated	NonUnique_Region_fold	155096600	155110199	4.24	0	0	chr1_155096600_155110199
chr15	SoleSearch_duplicated	NonUnique_Region_fold	41045400	41068599	4.23	0	0	chr15_41045400_41068599
chr1	SoleSearch_duplicated	NonUnique_Region_fold	16927800	16973599	4.2	0	0	chr1_16927800_16973599
chr1	SoleSearch_duplicated	NonUnique_Region_fold	144527800	144539999	4.16	0	0	chr1_144527800_144539999
chr10	SoleSearch_duplicated	NonUnique_Region_fold	127574400	127606199	4.13	0	0	chr10_127574400_127606199
chr19	SoleSearch_duplicated	NonUnique_Region_fold	13259400	13283199	4.11	0	0	chr19_13259400_13283199
chr16	SoleSearch_duplicated	NonUnique_Region_fold	1784200	1797999	4.05	0	0	chr16_1784200_1797999
chr19	SoleSearch_duplicated	NonUnique_Region_fold	12893200	12919399	4.04	0	0	chr19_12893200_12919399
chr9	SoleSearch_duplicated	NonUnique_Region_fold	132220800	132267999	4	0	0	chr9_132220800_132267999
chr11	SoleSearch_duplicated	NonUnique_Region_fold	67762600	67810199	3.95	0	0	chr11_67762600_67810199
chr5	SoleSearch_duplicated	NonUnique_Region_fold	140600	226399	3.93	0	0	chr5_140600_226399
chr15	SoleSearch_duplicated	NonUnique_Region_fold	102293600	102304199	3.92	0	0	chr15_102293600_102304199
chr17	SoleSearch_duplicated	NonUnique_Region_fold	21303200	21327799	3.87	0	0	chr17_21303200_21327799
chr1	SoleSearch_duplicated	NonUnique_Region_fold	144987200	145118599	3.83	0	0	chr1_144987200_145118599
chr1	SoleSearch_duplicated	NonUnique_Region_fold	201977000	201989599	3.81	0	0	chr1_201977000_201989599
chr5	SoleSearch_duplicated	NonUnique_Region_fold	6702400	6771999	3.8	0	0	chr5_6702400_6771999
chr9	SoleSearch_duplicated	NonUnique_Region_fold	135976800	136026399	3.79	0	0	chr9_135976800_136026399
chr20	SoleSearch_duplicated	NonUnique_Region_fold	61185200	61202199	3.76	0	0	chr20_61185200_61202199
chr14	SoleSearch_duplicated	NonUnique_Region_fold	105432600	105451799	3.75	0	0	chr14_105432600_105451799
chr1	SoleSearch_duplicated	NonUnique_Region_fold	156468400	156481599	3.72	0	0	chr1_156468400_156481599
chr1	SoleSearch_duplicated	NonUnique_Region_fold	153579800	153608599	3.69	0	0	chr1_153579800_153608599
chr11	SoleSearch_duplicated	NonUnique_Region_fold	47427800	47449799	3.68	0	0	chr11_47427800_47449799
chr16	SoleSearch_duplicated	NonUnique_Region_fold	67692000	67702399	3.68	0	0	chr16_67692000_67702399
chr16	SoleSearch_duplicated	NonUnique_Region_fold	1821400	1834999	3.66	0	0	chr16_1821400_1834999
chr16	SoleSearch_duplicated	NonUnique_Region_fold	67191800	67220399	3.66	0	0	chr16_67191800_67220399
chr14	SoleSearch_duplicated	NonUnique_Region_fold	105945600	105958599	3.64	0	0	chr14_105945600_105958599
chr16	SoleSearch_duplicated	NonUnique_Region_fold	3011800	3032799	3.64	0	0	chr16_3011800_3032799
chr8	SoleSearch_duplicated	NonUnique_Region_fold	86566400	86576599	3.63	0	0	chr8_86566400_86576599
chr17	SoleSearch_duplicated	NonUnique_Region_fold	79391000	79401399	3.62	0	0	chr17_79391000_79401399
chr19	SoleSearch_duplicated	NonUnique_Region_fold	16176800	16189599	3.62	0	0	chr19_16176800_16189599
chr7	SoleSearch_duplicated	NonUnique_Region_fold	2558000	2571399	3.61	0	0	chr7_2558000_2571399
chr9	SoleSearch_duplicated	NonUnique_Region_fold	132092200	132107399	3.6	0	0	chr9_132092200_132107399
chr19	SoleSearch_duplicated	NonUnique_Region_fold	51296000	51308799	3.59	0	0	chr19_51296000_51308799
chr9	SoleSearch_duplicated	NonUnique_Region_fold	139614600	139624799	3.57	0	0	chr9_139614600_139624799
chr17	SoleSearch_duplicated	NonUnique_Region_fold	36337000	36351399	3.56	0	0	chr17_36337000_36351399
chr17	SoleSearch_duplicated	NonUnique_Region_fold	79817400	79830799	3.56	0	0	chr17_79817400_79830799
chr9	SoleSearch_duplicated	NonUnique_Region_fold	139684000	139704199	3.56	0	0	chr9_139684000_139704199
chr19	SoleSearch_duplicated	NonUnique_Region_fold	13949400	13959599	3.55	0	0	chr19_13949400_13959599
chr11	SoleSearch_duplicated	NonUnique_Region_fold	72280400	72304399	3.5	0	0	chr11_72280400_72304399
chr9	SoleSearch_duplicated	NonUnique_Region_fold	131579600	131593199	3.46	0	0	chr9_131579600_131593199
chr14	SoleSearch_duplicated	NonUnique_Region_fold	105143600	105156399	3.45	0	0	chr14_105143600_105156399
chr17	SoleSearch_duplicated	NonUnique_Region_fold	80053800	80064199	3.45	0	0	chr17_80053800_80064199
chr21	SoleSearch_duplicated	NonUnique_Region_fold	44751800	44765199	3.44	0	0	chr21_44751800_44765199
chr5	SoleSearch_duplicated	NonUnique_Region_fold	49430600	49440799	3.44	0	0	chr5_49430600_49440799
chr15	SoleSearch_duplicated	NonUnique_Region_fold	101250600	101261399	3.43	0	0	chr15_101250600_101261399
chr16	SoleSearch_duplicated	NonUnique_Region_fold	2508200	2526599	3.43	0	0	chr16_2508200_2526599
chr19	SoleSearch_duplicated	NonUnique_Region_fold	2041200	2063399	3.43	0	0	chr19_2041200_2063399
chr11	SoleSearch_duplicated	NonUnique_Region_fold	61728400	61743199	3.41	0	0	chr11_61728400_61743199
chr8	SoleSearch_duplicated	NonUnique_Region_fold	145008800	145027399	3.34	0	0	chr8_145008800_145027399
chr16	SoleSearch_duplicated	NonUnique_Region_fold	57651600	57663799	3.3	0	0	chr16_57651600_57663799
chr5	SoleSearch_duplicated	NonUnique_Region_fold	14489600	14509599	3.28	0	0	chr5_14489600_14509599
chr7	SoleSearch_duplicated	NonUnique_Region_fold	2671000	2682199	3.27	0	0	chr7_2671000_2682199

## Sheet: HCT116_amplifications
chrm	SoleSearch_duplicated	NonUnique_Region_fold	0	16799	74.97	0	0	chrm_0_16799
chr6	SoleSearch_duplicated	NonUnique_Region_fold	58773400	58780199	39.8	0	0	chr6_58773400_58780199
chr10	SoleSearch_duplicated	NonUnique_Region_fold	42596400	42601599	35.4	0	0	chr10_42596400_42601599
chr19	SoleSearch_duplicated	NonUnique_Region_fold	27731600	27740599	34.12	0	0	chr19_27731600_27740599
chr1	SoleSearch_duplicated	NonUnique_Region_fold	121478400	121485599	28.55	0	0	chr1_121478400_121485599
chr4	SoleSearch_duplicated	NonUnique_Region_fold	68264000	68266999	24.01	0	0	chr4_68264000_68266999
chr1	SoleSearch_duplicated	NonUnique_Region_fold	564400	570399	22.76	0	0	chr1_564400_570399
chr8	SoleSearch_duplicated	NonUnique_Region_fold	43092600	43097799	22.67	0	0	chr8_43092600_43097799
chr18	SoleSearch_duplicated	NonUnique_Region_fold	105800	111599	21.65	0	0	chr18_105800_111599
chr18	SoleSearch_duplicated	NonUnique_Region_fold	18510600	18522199	20.72	0	0	chr18_18510600_18522199
chr10	SoleSearch_duplicated	NonUnique_Region_fold	42354800	42411199	20.25	0	0	chr10_42354800_42411199
chr16	SoleSearch_duplicated	NonUnique_Region_fold	46385600	46455599	18.4	0	0	chr16_46385600_46455599
chr2	SoleSearch_duplicated	NonUnique_Region_fold	92266800	92326399	16.57	0	0	chr2_92266800_92326399
chrY	SoleSearch_duplicated	NonUnique_Region_fold	13464400	13470199	16.45	0	0	chry_13464400_13470199
chr7	SoleSearch_duplicated	NonUnique_Region_fold	61966800	61992599	15.35	0	0	chr7_61966800_61992599
chr10	SoleSearch_duplicated	NonUnique_Region_fold	42525400	42546999	15.24	0	0	chr10_42525400_42546999
chr8	SoleSearch_duplicated	NonUnique_Region_fold	43817600	43838999	14.84	0	0	chr8_43817600_43838999
chr9	SoleSearch_duplicated	NonUnique_Region_fold	66832800	66836199	14.26	0	0	chr9_66832800_66836199
chr8	SoleSearch_duplicated	NonUnique_Region_fold	46838600	46868199	13.47	0	0	chr8_46838600_46868199
chr21	SoleSearch_duplicated	NonUnique_Region_fold	9825400	9827799	13.36	0	0	chr21_9825400_9827799
chrY	SoleSearch_duplicated	NonUnique_Region_fold	13478800	13490399	13.34	0	0	chry_13478800_13490399
chr4	SoleSearch_duplicated	NonUnique_Region_fold	49091800	49159999	12.62	0	0	chr4_49091800_49159999
chr17	SoleSearch_duplicated	NonUnique_Region_fold	22243400	22263199	11.25	0	0	chr17_22243400_22263199
chrY	SoleSearch_duplicated	NonUnique_Region_fold	13446400	13461599	11.12	0	0	chry_13446400_13461599
chr10	SoleSearch_duplicated	NonUnique_Region_fold	135499200	135502399	11.11	0	0	chr10_135499200_135502399
chr4	SoleSearch_duplicated	NonUnique_Region_fold	49632400	49660399	10.93	0	0	chr4_49632400_49660399
chrY	SoleSearch_duplicated	NonUnique_Region_fold	13446000	13488999	9.98	0	0	chry_13446000_13488999
chr5	SoleSearch_duplicated	NonUnique_Region_fold	134259200	134264199	9.8	0	0	chr5_134259200_134264199
chrY	SoleSearch_duplicated	NonUnique_Region_fold	13472400	13476799	9.37	0	0	chry_13472400_13476799
chrY	SoleSearch_duplicated	NonUnique_Region_fold	58972000	58997799	8.96	0	0	chry_58972000_58997799
chr11	SoleSearch_duplicated	NonUnique_Region_fold	10529200	10531799	8.95	0	0	chr11_10529200_10531799
chr17	SoleSearch_duplicated	NonUnique_Region_fold	25263200	25268199	8.75	0	0	chr17_25263200_25268199
chr11	SoleSearch_duplicated	NonUnique_Region_fold	51567000	51594199	8.59	0	0	chr11_51567000_51594199
chr7	SoleSearch_duplicated	NonUnique_Region_fold	61078800	61085599	7.98	0	0	chr7_61078800_61085599
chr1	SoleSearch_duplicated	NonUnique_Region_fold	142535400	142542599	7.92	0	0	chr1_142535400_142542599
chrY	SoleSearch_duplicated	NonUnique_Region_fold	58972000	58999399	7.91	0	0	chry_58972000_58999399
chr1	SoleSearch_duplicated	NonUnique_Region_fold	149033200	149035799	7.7	0	0	chr1_149033200_149035799
chr6	SoleSearch_duplicated	NonUnique_Region_fold	61910600	61914599	7.59	0	0	chr6_61910600_61914599
chr2	SoleSearch_duplicated	NonUnique_Region_fold	89830800	89881799	7.56	0	0	chr2_89830800_89881799
chr1	SoleSearch_duplicated	NonUnique_Region_fold	121350400	121361399	7.01	0	0	chr1_121350400_121361399
chr1	SoleSearch_duplicated	NonUnique_Region_fold	224199400	224203999	6.9	0	0	chr1_224199400_224203999
chrx	SoleSearch_duplicated	NonUnique_Region_fold	58558200	58581999	6.35	0	0	chrx_58558200_58581999
chr9	SoleSearch_duplicated	NonUnique_Region_fold	68413000	68433399	6.11	0	0	chr9_68413000_68433399
chr1	SoleSearch_duplicated	NonUnique_Region_fold	724800	726999	6.03	0	0	chr1_724800_726999
chrx	SoleSearch_duplicated	NonUnique_Region_fold	61682000	61734399	5.94	0	0	chrx_61682000_61734399
chrY	SoleSearch_duplicated	NonUnique_Region_fold	13194000	13196399	5.83	0	0	chry_13194000_13196399
chr2	SoleSearch_duplicated	NonUnique_Region_fold	132994600	133036599	5.78	0	0	chr2_132994600_133036599
chrx	SoleSearch_duplicated	NonUnique_Region_fold	58559400	58582199	5.76	0	0	chrx_58559400_58582199
chr10	SoleSearch_duplicated	NonUnique_Region_fold	42661200	42665799	5.65	0	0	chr10_42661200_42665799
chr16	SoleSearch_duplicated	NonUnique_Region_fold	33973600	33975999	5.63	0	0	chr16_33973600_33975999
chr3	SoleSearch_duplicated	NonUnique_Region_fold	75696400	75698999	5.59	0	0	chr3_75696400_75698999
chr21	SoleSearch_duplicated	NonUnique_Region_fold	10085000	10087599	5.51	0	0	chr21_10085000_10087599
chr10	SoleSearch_duplicated	NonUnique_Region_fold	114717000	114719399	5.43	0	0	chr10_114717000_114719399
chr17	SoleSearch_duplicated	NonUnique_Region_fold	62222400	62224799	5.24	0	0	chr17_62222400_62224799
chr17	SoleSearch_duplicated	NonUnique_Region_fold	62159600	62161799	5.21	0	0	chr17_62159600_62161799
chr12	SoleSearch_duplicated	NonUnique_Region_fold	34831800	34854799	5.16	0	0	chr12_34831800_34854799
chr6	SoleSearch_duplicated	NonUnique_Region_fold	159158200	159160999	5.16	0	0	chr6_159158200_159160999
chrx	SoleSearch_duplicated	NonUnique_Region_fold	61681800	61735199	5.15	0	0	chrx_61681800_61735199
chr8	SoleSearch_duplicated	NonUnique_Region_fold	126654000	126658599	5.14	0	0	chr8_126654000_126658599
chr8	SoleSearch_duplicated	NonUnique_Region_fold	128242800	128245199	5.07	0	0	chr8_128242800_128245199
chr9	SoleSearch_duplicated	NonUnique_Region_fold	66858200	66863199	5.06	0	0	chr9_66858200_66863199
chr10	SoleSearch_duplicated	NonUnique_Region_fold	102772000	102774399	4.93	0	0	chr10_102772000_102774399
chr11	SoleSearch_duplicated	NonUnique_Region_fold	190000	192199	4.87	0	0	chr11_190000_192199
chr17	SoleSearch_duplicated	NonUnique_Region_fold	46316600	46318999	4.87	0	0	chr17_46316600_46318999
chr22	SoleSearch_duplicated	NonUnique_Region_fold	50776400	50779199	4.87	0	0	chr22_50776400_50779199
chr1	SoleSearch_duplicated	NonUnique_Region_fold	234916200	234918599	4.62	0	0	chr1_234916200_234918599
chr8	SoleSearch_duplicated	NonUnique_Region_fold	129567200	129569599	4.62	0	0	chr8_129567200_129569599
chr1	SoleSearch_duplicated	NonUnique_Region_fold	144986000	145118799	4.55	0	0	chr1_144986000_145118799
chr7	SoleSearch_duplicated	NonUnique_Region_fold	57546000	57556599	4.53	0	0	chr7_57546000_57556599
chr10	SoleSearch_duplicated	NonUnique_Region_fold	127573200	127585599	4.34	0	0	chr10_127573200_127585599
chr17	SoleSearch_duplicated	NonUnique_Region_fold	46102000	46104399	4.34	0	0	chr17_46102000_46104399
chr10	SoleSearch_duplicated	NonUnique_Region_fold	38868800	38884199	4.33	0	0	chr10_38868800_38884199
chr16	SoleSearch_duplicated	NonUnique_Region_fold	33864200	33902599	4.33	0	0	chr16_33864200_33902599
chr7	SoleSearch_duplicated	NonUnique_Region_fold	61780800	61801999	4.3	0	0	chr7_61780800_61801999
chr7	SoleSearch_duplicated	NonUnique_Region_fold	61740200	61758199	4.01	0	0	chr7_61740200_61758199
chr10	SoleSearch_duplicated	NonUnique_Region_fold	42792200	42818999	4	0	0	chr10_42792200_42818999
chr22	SoleSearch_duplicated	NonUnique_Region_fold	16848800	16862799	3.98	0	0	chr22_16848800_16862799
chr20	SoleSearch_duplicated	NonUnique_Region_fold	29807600	29832199	3.88	0	0	chr20_29807600_29832199
chr5	SoleSearch_duplicated	NonUnique_Region_fold	49406600	49441999	3.87	0	0	chr5_49406600_49441999
chr21	SoleSearch_duplicated	NonUnique_Region_fold	10774400	10858999	3.84	0	0	chr21_10774400_10858999
chr1	SoleSearch_duplicated	NonUnique_Region_fold	16919800	16972799	3.77	0	0	chr1_16919800_16972799
chr2	SoleSearch_duplicated	NonUnique_Region_fold	91761600	91820799	3.76	0	0	chr2_91761600_91820799
chr2	SoleSearch_duplicated	NonUnique_Region_fold	90372200	90392999	3.59	0	0	chr2_90372200_90392999
chr2	SoleSearch_duplicated	NonUnique_Region_fold	91596000	91614599	3.38	0	0	chr2_91596000_91614599
chr10	SoleSearch_duplicated	NonUnique_Region_fold	102123000	102133399	3.37	0	0	chr10_102123000_102133399
