# Supplementary material for: Cell type-specific binding patterns reveal that TCF7L2 can be tethered to the genome by association with GATA3
Source: Genome Biol. 2012 Sep 5;13(9):R52. doi: 10.1186/gb-2012-13-9-r52 (PMC3491396; doi:10.1186/gb-2012-13-9-r52)
Supplement: Additional file 9 — Table S10 - TCF7L2 peaks in amplified regions. The TCF7L2 peaks from each cell line were overlapped with the amplified regions from that same cell line. Presented in this table is a summary of all the overlaps and a worksheet for each cell line that lists each peak that is found in the amplified regions (column A indicates the chromosome and columns D and E indicate the chromosomal coordinates of the amplified region that contains the peak; column F indicates the fold amplification of the amplified region; and column I indicates the chromosomal coordinate of the TCF7L2 peak and the height of the peak). [file gb-2012-13-9-r52-S9.xls]

## Sheet: summary_6_cells
Table S10. TCF7L2 peaks found in amplified regions of 6 cancer cell lines
Cell line	Number of amplified regions	BP covered by amplifications	Fold amplification (range)	Number of cell type-specific peaks in amplified regions	Total number of cell type-specific peaks	Percentage of cell type-specific peaks in amplified regions
MCF7	229	22557971	3-86	3435	12904	26
PANC1	444	12818956	3-75	613	8543	7.1
HeLa	565	4807435	3-56	386	21211	1.8
HEK293	198	4544402	3-88	302	12263	2.2
HepG2	395	7000205	3-58	193	13676	1.4
HCT116	85	1635715	3-75	5	7145	0.1

## Sheet: PANC1_peakswithamplifications
chr7	union.pl_PANC1_INPUT.bed_inputs.txt_duplications.gff_PANC1_unique.gff	OverlappingPeaks	58015201	58015600	5.19	0	0	PANC1_unique.gff_58015201_height:3.20044
chr7	union.pl_PANC1_INPUT.bed_inputs.txt_duplications.gff_PANC1_unique.gff	OverlappingPeaks	58015201	58015600	6.23	0	0	PANC1_unique.gff_58015201_height:3.20044
chr7	union.pl_PANC1_INPUT.bed_inputs.txt_duplications.gff_PANC1_unique.gff	OverlappingPeaks	61541001	61541400	5.84	0	0	PANC1_unique.gff_61541001_height:3.30735
chr7	union.pl_PANC1_INPUT.bed_inputs.txt_duplications.gff_PANC1_unique.gff	OverlappingPeaks	61541001	61541400	7.51	0	0	PANC1_unique.gff_61541001_height:3.30735
chr7	union.pl_PANC1_INPUT.bed_inputs.txt_duplications.gff_PANC1_unique.gff	OverlappingPeaks	61781201	61781600	11.71	0	0	PANC1_unique.gff_61781201_height:3.40689
chr7	union.pl_PANC1_INPUT.bed_inputs.txt_duplications.gff_PANC1_unique.gff	OverlappingPeaks	61781201	61781600	15.06	0	0	PANC1_unique.gff_61781201_height:3.40689
chr7	union.pl_PANC1_INPUT.bed_inputs.txt_duplications.gff_PANC1_unique.gff	OverlappingPeaks	61783601	61784000	15.06	0	0	PANC1_unique.gff_61783601_height:3.20044
chr7	union.pl_PANC1_INPUT.bed_inputs.txt_duplications.gff_PANC1_unique.gff	OverlappingPeaks	61802001	61802800	15.06	0	0	PANC1_unique.gff_61802001_height:3.70044
chr7	union.pl_PANC1_INPUT.bed_inputs.txt_duplications.gff_PANC1_unique.gff	OverlappingPeaks	61980401	61980800	10.03	0	0	PANC1_unique.gff_61980401_height:3.5
chr7	union.pl_PANC1_INPUT.bed_inputs.txt_duplications.gff_PANC1_unique.gff	OverlappingPeaks	61980401	61980800	17.31	0	0	PANC1_unique.gff_61980401_height:3.5
chr7	union.pl_PANC1_INPUT.bed_inputs.txt_duplications.gff_PANC1_unique.gff	OverlappingPeaks	62014600	62014800	6.28	0	0	PANC1_unique.gff_62014401_height:3.30735
chr7	union.pl_PANC1_INPUT.bed_inputs.txt_duplications.gff_PANC1_unique.gff	OverlappingPeaks	62015001	62015600	6.28	0	0	PANC1_unique.gff_62015001_height:3.52945
chr20	union.pl_PANC1_INPUT.bed_inputs.txt_duplications.gff_PANC1_unique.gff	OverlappingPeaks	29804601	29805000	11.82	0	0	PANC1_unique.gff_29804601_height:3.20044
chr20	union.pl_PANC1_INPUT.bed_inputs.txt_duplications.gff_PANC1_unique.gff	OverlappingPeaks	29804601	29805000	12.54	0	0	PANC1_unique.gff_29804601_height:3.20044
chr22	union.pl_PANC1_INPUT.bed_inputs.txt_duplications.gff_PANC1_unique.gff	OverlappingPeaks	16849201	16849800	11.01	0	0	PANC1_unique.gff_16849201_height:3.52945
chr22	union.pl_PANC1_INPUT.bed_inputs.txt_duplications.gff_PANC1_unique.gff	OverlappingPeaks	16849201	16849800	12.51	0	0	PANC1_unique.gff_16849201_height:3.52945
chr22	union.pl_PANC1_INPUT.bed_inputs.txt_duplications.gff_PANC1_unique.gff	OverlappingPeaks	16858401	16859000	12.51	0	0	PANC1_unique.gff_16858401_height:3.52945
chr8	union.pl_PANC1_INPUT.bed_inputs.txt_duplications.gff_PANC1_unique.gff	OverlappingPeaks	43771201	43771600	6.87	0	0	PANC1_unique.gff_43771201_height:3.30735
chr8	union.pl_PANC1_INPUT.bed_inputs.txt_duplications.gff_PANC1_unique.gff	OverlappingPeaks	43781001	43781400	6.87	0	0	PANC1_unique.gff_43781001_height:3.5
chr8	union.pl_PANC1_INPUT.bed_inputs.txt_duplications.gff_PANC1_unique.gff	OverlappingPeaks	46839401	46840000	7.57	0	0	PANC1_unique.gff_46839401_height:3.45545
chr8	union.pl_PANC1_INPUT.bed_inputs.txt_duplications.gff_PANC1_unique.gff	OverlappingPeaks	46839401	46840000	12.28	0	0	PANC1_unique.gff_46839401_height:3.45545
chr8	union.pl_PANC1_INPUT.bed_inputs.txt_duplications.gff_PANC1_unique.gff	OverlappingPeaks	46847601	46848200	12.28	0	0	PANC1_unique.gff_46847601_height:3.45545
chr8	union.pl_PANC1_INPUT.bed_inputs.txt_duplications.gff_PANC1_unique.gff	OverlappingPeaks	46861401	46861800	12.28	0	0	PANC1_unique.gff_46861401_height:3.5
chr19	union.pl_PANC1_INPUT.bed_inputs.txt_duplications.gff_PANC1_unique.gff	OverlappingPeaks	37262200	37263000	5.45	0	0	PANC1_unique.gff_37262001_height:5.31477
chr19	union.pl_PANC1_INPUT.bed_inputs.txt_duplications.gff_PANC1_unique.gff	OverlappingPeaks	38997001	38998000	12.48	0	0	PANC1_unique.gff_38997001_height:4.04849
chr19	union.pl_PANC1_INPUT.bed_inputs.txt_duplications.gff_PANC1_unique.gff	OverlappingPeaks	38997001	38998000	7.82	0	0	PANC1_unique.gff_38997001_height:4.04849
chr19	union.pl_PANC1_INPUT.bed_inputs.txt_duplications.gff_PANC1_unique.gff	OverlappingPeaks	38999001	38999600	7.82	0	0	PANC1_unique.gff_38999001_height:3.45545
chr19	union.pl_PANC1_INPUT.bed_inputs.txt_duplications.gff_PANC1_unique.gff	OverlappingPeaks	39005601	39006400	7.82	0	0	PANC1_unique.gff_39005601_height:3.80735
chr19	union.pl_PANC1_INPUT.bed_inputs.txt_duplications.gff_PANC1_unique.gff	OverlappingPeaks	39015001	39015800	7.82	0	0	PANC1_unique.gff_39015001_height:3.80735
chr19	union.pl_PANC1_INPUT.bed_inputs.txt_duplications.gff_PANC1_unique.gff	OverlappingPeaks	39018601	39019000	7.82	0	0	PANC1_unique.gff_39018601_height:3.5
chr19	union.pl_PANC1_INPUT.bed_inputs.txt_duplications.gff_PANC1_unique.gff	OverlappingPeaks	39029601	39030200	7.82	0	0	PANC1_unique.gff_39029601_height:3.45545
chr19	union.pl_PANC1_INPUT.bed_inputs.txt_duplications.gff_PANC1_unique.gff	OverlappingPeaks	39036401	39036800	7.82	0	0	PANC1_unique.gff_39036401_height:3.20044
chr19	union.pl_PANC1_INPUT.bed_inputs.txt_duplications.gff_PANC1_unique.gff	OverlappingPeaks	39041001	39041400	7.82	0	0	PANC1_unique.gff_39041001_height:3.20044
chr19	union.pl_PANC1_INPUT.bed_inputs.txt_duplications.gff_PANC1_unique.gff	OverlappingPeaks	39047601	39048400	7.82	0	0	PANC1_unique.gff_39047601_height:4
chr19	union.pl_PANC1_INPUT.bed_inputs.txt_duplications.gff_PANC1_unique.gff	OverlappingPeaks	39050601	39051000	7.82	0	0	PANC1_unique.gff_39050601_height:3.30735
chr19	union.pl_PANC1_INPUT.bed_inputs.txt_duplications.gff_PANC1_unique.gff	OverlappingPeaks	39052801	39053600	7.82	0	0	PANC1_unique.gff_39052801_height:3.85798
chr19	union.pl_PANC1_INPUT.bed_inputs.txt_duplications.gff_PANC1_unique.gff	OverlappingPeaks	39055401	39056600	7.82	0	0	PANC1_unique.gff_39055401_height:4.66172
chr19	union.pl_PANC1_INPUT.bed_inputs.txt_duplications.gff_PANC1_unique.gff	OverlappingPeaks	39057201	39057600	7.82	0	0	PANC1_unique.gff_39057201_height:3.20044
chr19	union.pl_PANC1_INPUT.bed_inputs.txt_duplications.gff_PANC1_unique.gff	OverlappingPeaks	39062201	39062800	7.82	0	0	PANC1_unique.gff_39062201_height:3.59984
chr19	union.pl_PANC1_INPUT.bed_inputs.txt_duplications.gff_PANC1_unique.gff	OverlappingPeaks	39074401	39074800	7.82	0	0	PANC1_unique.gff_39074401_height:3.5
chr19	union.pl_PANC1_INPUT.bed_inputs.txt_duplications.gff_PANC1_unique.gff	OverlappingPeaks	39090601	39091600	7.82	0	0	PANC1_unique.gff_39090601_height:5.12444
chr19	union.pl_PANC1_INPUT.bed_inputs.txt_duplications.gff_PANC1_unique.gff	OverlappingPeaks	39092001	39092400	7.82	0	0	PANC1_unique.gff_39092001_height:3.30735
chr19	union.pl_PANC1_INPUT.bed_inputs.txt_duplications.gff_PANC1_unique.gff	OverlappingPeaks	39103201	39103800	7.82	0	0	PANC1_unique.gff_39103201_height:3.96241
chr19	union.pl_PANC1_INPUT.bed_inputs.txt_duplications.gff_PANC1_unique.gff	OverlappingPeaks	39106801	39107400	7.82	0	0	PANC1_unique.gff_39106801_height:3.45545
chr19	union.pl_PANC1_INPUT.bed_inputs.txt_duplications.gff_PANC1_unique.gff	OverlappingPeaks	39112001	39112400	7.82	0	0	PANC1_unique.gff_39112001_height:3.20044
chr19	union.pl_PANC1_INPUT.bed_inputs.txt_duplications.gff_PANC1_unique.gff	OverlappingPeaks	39115401	39115800	7.82	0	0	PANC1_unique.gff_39115401_height:3.30735
chr19	union.pl_PANC1_INPUT.bed_inputs.txt_duplications.gff_PANC1_unique.gff	OverlappingPeaks	39116401	39117000	7.82	0	0	PANC1_unique.gff_39116401_height:3.45545
chr19	union.pl_PANC1_INPUT.bed_inputs.txt_duplications.gff_PANC1_unique.gff	OverlappingPeaks	39123201	39124000	7.82	0	0	PANC1_unique.gff_39123201_height:3.90689
chr19	union.pl_PANC1_INPUT.bed_inputs.txt_duplications.gff_PANC1_unique.gff	OverlappingPeaks	39125201	39125800	7.82	0	0	PANC1_unique.gff_39125201_height:3.45545
chr19	union.pl_PANC1_INPUT.bed_inputs.txt_duplications.gff_PANC1_unique.gff	OverlappingPeaks	39125801	39126200	7.82	0	0	PANC1_unique.gff_39125801_height:3.20044
chr19	union.pl_PANC1_INPUT.bed_inputs.txt_duplications.gff_PANC1_unique.gff	OverlappingPeaks	39126401	39126800	7.82	0	0	PANC1_unique.gff_39126401_height:3.30735
chr19	union.pl_PANC1_INPUT.bed_inputs.txt_duplications.gff_PANC1_unique.gff	OverlappingPeaks	39129201	39129600	7.82	0	0	PANC1_unique.gff_39129201_height:3.20044
chr19	union.pl_PANC1_INPUT.bed_inputs.txt_duplications.gff_PANC1_unique.gff	OverlappingPeaks	39132601	39133400	7.82	0	0	PANC1_unique.gff_39132601_height:4.04439
chr19	union.pl_PANC1_INPUT.bed_inputs.txt_duplications.gff_PANC1_unique.gff	OverlappingPeaks	39134801	39135200	7.82	0	0	PANC1_unique.gff_39134801_height:3.20044
chr19	union.pl_PANC1_INPUT.bed_inputs.txt_duplications.gff_PANC1_unique.gff	OverlappingPeaks	39136401	39136800	7.82	0	0	PANC1_unique.gff_39136401_height:3.20044
chr19	union.pl_PANC1_INPUT.bed_inputs.txt_duplications.gff_PANC1_unique.gff	OverlappingPeaks	39159401	39159800	7.82	0	0	PANC1_unique.gff_39159401_height:3.20044
chr19	union.pl_PANC1_INPUT.bed_inputs.txt_duplications.gff_PANC1_unique.gff	OverlappingPeaks	39164801	39165400	7.82	0	0	PANC1_unique.gff_39164801_height:3.73108
chr19	union.pl_PANC1_INPUT.bed_inputs.txt_duplications.gff_PANC1_unique.gff	OverlappingPeaks	39165401	39166000	7.82	0	0	PANC1_unique.gff_39165401_height:3.45545
chr19	union.pl_PANC1_INPUT.bed_inputs.txt_duplications.gff_PANC1_unique.gff	OverlappingPeaks	39166601	39168400	7.82	0	0	PANC1_unique.gff_39166601_height:4.58496
chr19	union.pl_PANC1_INPUT.bed_inputs.txt_duplications.gff_PANC1_unique.gff	OverlappingPeaks	39169001	39171600	7.82	0	0	PANC1_unique.gff_39169001_height:4.86403
chr19	union.pl_PANC1_INPUT.bed_inputs.txt_duplications.gff_PANC1_unique.gff	OverlappingPeaks	39172001	39172600	7.82	0	0	PANC1_unique.gff_39172001_height:3.52945
chr19	union.pl_PANC1_INPUT.bed_inputs.txt_duplications.gff_PANC1_unique.gff	OverlappingPeaks	39181001	39181800	7.82	0	0	PANC1_unique.gff_39181001_height:4.12928
chr19	union.pl_PANC1_INPUT.bed_inputs.txt_duplications.gff_PANC1_unique.gff	OverlappingPeaks	39186001	39186800	7.82	0	0	PANC1_unique.gff_39186001_height:3.85798
chr19	union.pl_PANC1_INPUT.bed_inputs.txt_duplications.gff_PANC1_unique.gff	OverlappingPeaks	39187201	39187600	7.82	0	0	PANC1_unique.gff_39187201_height:3.20044
chr19	union.pl_PANC1_INPUT.bed_inputs.txt_duplications.gff_PANC1_unique.gff	OverlappingPeaks	39195801	39196400	7.82	0	0	PANC1_unique.gff_39195801_height:3.52945
chr19	union.pl_PANC1_INPUT.bed_inputs.txt_duplications.gff_PANC1_unique.gff	OverlappingPeaks	39197401	39199600	7.82	0	0	PANC1_unique.gff_39197401_height:4.64532
chr19	union.pl_PANC1_INPUT.bed_inputs.txt_duplications.gff_PANC1_unique.gff	OverlappingPeaks	39200201	39200600	7.82	0	0	PANC1_unique.gff_39200201_height:3.20044
chr19	union.pl_PANC1_INPUT.bed_inputs.txt_duplications.gff_PANC1_unique.gff	OverlappingPeaks	39204601	39205000	7.82	0	0	PANC1_unique.gff_39204601_height:3.30735
chr19	union.pl_PANC1_INPUT.bed_inputs.txt_duplications.gff_PANC1_unique.gff	OverlappingPeaks	39209401	39210400	7.82	0	0	PANC1_unique.gff_39209401_height:3.88343
chr19	union.pl_PANC1_INPUT.bed_inputs.txt_duplications.gff_PANC1_unique.gff	OverlappingPeaks	39214001	39214400	7.82	0	0	PANC1_unique.gff_39214001_height:3.20044
chr19	union.pl_PANC1_INPUT.bed_inputs.txt_duplications.gff_PANC1_unique.gff	OverlappingPeaks	39215401	39215800	7.82	0	0	PANC1_unique.gff_39215401_height:3.30735
chr19	union.pl_PANC1_INPUT.bed_inputs.txt_duplications.gff_PANC1_unique.gff	OverlappingPeaks	39217001	39217600	7.82	0	0	PANC1_unique.gff_39217001_height:3.66695
chr19	union.pl_PANC1_INPUT.bed_inputs.txt_duplications.gff_PANC1_unique.gff	OverlappingPeaks	39217601	39219000	7.82	0	0	PANC1_unique.gff_39217601_height:4.66241
chr19	union.pl_PANC1_INPUT.bed_inputs.txt_duplications.gff_PANC1_unique.gff	OverlappingPeaks	39221201	39221800	7.82	0	0	PANC1_unique.gff_39221201_height:3.66695
chr19	union.pl_PANC1_INPUT.bed_inputs.txt_duplications.gff_PANC1_unique.gff	OverlappingPeaks	39221801	39226400	7.82	0	0	PANC1_unique.gff_39221801_height:5.58997
chr19	union.pl_PANC1_INPUT.bed_inputs.txt_duplications.gff_PANC1_unique.gff	OverlappingPeaks	39236001	39236400	7.82	0	0	PANC1_unique.gff_39236001_height:3.20044
chr19	union.pl_PANC1_INPUT.bed_inputs.txt_duplications.gff_PANC1_unique.gff	OverlappingPeaks	39260201	39260600	6.84	0	0	PANC1_unique.gff_39260201_height:3.20044
chr19	union.pl_PANC1_INPUT.bed_inputs.txt_duplications.gff_PANC1_unique.gff	OverlappingPeaks	39267801	39268200	6.84	0	0	PANC1_unique.gff_39267801_height:3.30735
chr19	union.pl_PANC1_INPUT.bed_inputs.txt_duplications.gff_PANC1_unique.gff	OverlappingPeaks	39275801	39276400	6.84	0	0	PANC1_unique.gff_39275801_height:3.66695
chr19	union.pl_PANC1_INPUT.bed_inputs.txt_duplications.gff_PANC1_unique.gff	OverlappingPeaks	39290201	39290600	6.02	0	0	PANC1_unique.gff_39290201_height:3.20044
chr19	union.pl_PANC1_INPUT.bed_inputs.txt_duplications.gff_PANC1_unique.gff	OverlappingPeaks	39291801	39292200	6.02	0	0	PANC1_unique.gff_39291801_height:3.20044
chr19	union.pl_PANC1_INPUT.bed_inputs.txt_duplications.gff_PANC1_unique.gff	OverlappingPeaks	39292201	39293200	6.02	0	0	PANC1_unique.gff_39292201_height:3.9265
chr19	union.pl_PANC1_INPUT.bed_inputs.txt_duplications.gff_PANC1_unique.gff	OverlappingPeaks	39303601	39304000	6.02	0	0	PANC1_unique.gff_39303601_height:3.30735
chr19	union.pl_PANC1_INPUT.bed_inputs.txt_duplications.gff_PANC1_unique.gff	OverlappingPeaks	39307001	39307400	6.02	0	0	PANC1_unique.gff_39307001_height:3.20044
chr19	union.pl_PANC1_INPUT.bed_inputs.txt_duplications.gff_PANC1_unique.gff	OverlappingPeaks	39307601	39308000	6.02	0	0	PANC1_unique.gff_39307601_height:3.20044
chr19	union.pl_PANC1_INPUT.bed_inputs.txt_duplications.gff_PANC1_unique.gff	OverlappingPeaks	39311201	39311600	6.02	0	0	PANC1_unique.gff_39311201_height:3.20044
chr19	union.pl_PANC1_INPUT.bed_inputs.txt_duplications.gff_PANC1_unique.gff	OverlappingPeaks	39325801	39327200	8.59	0	0	PANC1_unique.gff_39325801_height:4.84425
chr19	union.pl_PANC1_INPUT.bed_inputs.txt_duplications.gff_PANC1_unique.gff	OverlappingPeaks	39331201	39332800	8.59	0	0	PANC1_unique.gff_39331201_height:4.22792
chr19	union.pl_PANC1_INPUT.bed_inputs.txt_duplications.gff_PANC1_unique.gff	OverlappingPeaks	39333201	39333600	8.59	0	0	PANC1_unique.gff_39333201_height:3.20044
chr19	union.pl_PANC1_INPUT.bed_inputs.txt_duplications.gff_PANC1_unique.gff	OverlappingPeaks	39334401	39334800	8.59	0	0	PANC1_unique.gff_39334401_height:3.20044
chr19	union.pl_PANC1_INPUT.bed_inputs.txt_duplications.gff_PANC1_unique.gff	OverlappingPeaks	39334801	39335400	8.59	0	0	PANC1_unique.gff_39334801_height:3.59984
chr19	union.pl_PANC1_INPUT.bed_inputs.txt_duplications.gff_PANC1_unique.gff	OverlappingPeaks	39337601	39338000	8.59	0	0	PANC1_unique.gff_39337601_height:3.20044
chr19	union.pl_PANC1_INPUT.bed_inputs.txt_duplications.gff_PANC1_unique.gff	OverlappingPeaks	39350201	39350800	6.48	0	0	PANC1_unique.gff_39350201_height:3.90796
chr19	union.pl_PANC1_INPUT.bed_inputs.txt_duplications.gff_PANC1_unique.gff	OverlappingPeaks	39368601	39369000	6.48	0	0	PANC1_unique.gff_39368601_height:3.20044
chr19	union.pl_PANC1_INPUT.bed_inputs.txt_duplications.gff_PANC1_unique.gff	OverlappingPeaks	39376601	39377200	6.48	0	0	PANC1_unique.gff_39376601_height:3.66695
chr19	union.pl_PANC1_INPUT.bed_inputs.txt_duplications.gff_PANC1_unique.gff	OverlappingPeaks	39378001	39378600	6.48	0	0	PANC1_unique.gff_39378001_height:3.52945
chr19	union.pl_PANC1_INPUT.bed_inputs.txt_duplications.gff_PANC1_unique.gff	OverlappingPeaks	39381401	39381800	6.48	0	0	PANC1_unique.gff_39381401_height:3.40689
chr19	union.pl_PANC1_INPUT.bed_inputs.txt_duplications.gff_PANC1_unique.gff	OverlappingPeaks	39383801	39384200	6.48	0	0	PANC1_unique.gff_39383801_height:3.30735
chr19	union.pl_PANC1_INPUT.bed_inputs.txt_duplications.gff_PANC1_unique.gff	OverlappingPeaks	39385801	39386200	6.48	0	0	PANC1_unique.gff_39385801_height:3.30735
chr19	union.pl_PANC1_INPUT.bed_inputs.txt_duplications.gff_PANC1_unique.gff	OverlappingPeaks	39387601	39388000	6.48	0	0	PANC1_unique.gff_39387601_height:3.20044
chr19	union.pl_PANC1_INPUT.bed_inputs.txt_duplications.gff_PANC1_unique.gff	OverlappingPeaks	39388801	39389200	6.48	0	0	PANC1_unique.gff_39388801_height:3.30735
chr19	union.pl_PANC1_INPUT.bed_inputs.txt_duplications.gff_PANC1_unique.gff	OverlappingPeaks	39395401	39396000	6.48	0	0	PANC1_unique.gff_39395401_height:3.45545
chr19	union.pl_PANC1_INPUT.bed_inputs.txt_duplications.gff_PANC1_unique.gff	OverlappingPeaks	39397401	39398000	6.48	0	0	PANC1_unique.gff_39397401_height:3.59984
chr19	union.pl_PANC1_INPUT.bed_inputs.txt_duplications.gff_PANC1_unique.gff	OverlappingPeaks	39399401	39399800	6.48	0	0	PANC1_unique.gff_39399401_height:3.5
chr19	union.pl_PANC1_INPUT.bed_inputs.txt_duplications.gff_PANC1_unique.gff	OverlappingPeaks	39400801	39401200	6.48	0	0	PANC1_unique.gff_39400801_height:3.30735
chr19	union.pl_PANC1_INPUT.bed_inputs.txt_duplications.gff_PANC1_unique.gff	OverlappingPeaks	39403801	39404200	6.48	0	0	PANC1_unique.gff_39403801_height:3.20044
chr19	union.pl_PANC1_INPUT.bed_inputs.txt_duplications.gff_PANC1_unique.gff	OverlappingPeaks	39405601	39406000	6.48	0	0	PANC1_unique.gff_39405601_height:3.20044
chr19	union.pl_PANC1_INPUT.bed_inputs.txt_duplications.gff_PANC1_unique.gff	OverlappingPeaks	39408601	39409200	6.48	0	0	PANC1_unique.gff_39408601_height:3.52945
chr19	union.pl_PANC1_INPUT.bed_inputs.txt_duplications.gff_PANC1_unique.gff	OverlappingPeaks	39412201	39412600	6.48	0	0	PANC1_unique.gff_39412201_height:3.20044
chr19	union.pl_PANC1_INPUT.bed_inputs.txt_duplications.gff_PANC1_unique.gff	OverlappingPeaks	39423001	39423400	6.48	0	0	PANC1_unique.gff_39423001_height:3.40689
chr19	union.pl_PANC1_INPUT.bed_inputs.txt_duplications.gff_PANC1_unique.gff	OverlappingPeaks	39433201	39433800	7.47	0	0	PANC1_unique.gff_39433201_height:3.45545
chr19	union.pl_PANC1_INPUT.bed_inputs.txt_duplications.gff_PANC1_unique.gff	OverlappingPeaks	39435201	39435800	7.47	0	0	PANC1_unique.gff_39435201_height:3.79248
chr19	union.pl_PANC1_INPUT.bed_inputs.txt_duplications.gff_PANC1_unique.gff	OverlappingPeaks	39436801	39437400	7.47	0	0	PANC1_unique.gff_39436801_height:3.52945
chr19	union.pl_PANC1_INPUT.bed_inputs.txt_duplications.gff_PANC1_unique.gff	OverlappingPeaks	39437401	39438000	7.47	0	0	PANC1_unique.gff_39437401_height:3.59984
chr19	union.pl_PANC1_INPUT.bed_inputs.txt_duplications.gff_PANC1_unique.gff	OverlappingPeaks	39438601	39439000	7.47	0	0	PANC1_unique.gff_39438601_height:3.20044
chr19	union.pl_PANC1_INPUT.bed_inputs.txt_duplications.gff_PANC1_unique.gff	OverlappingPeaks	39443201	39443600	7.47	0	0	PANC1_unique.gff_39443201_height:3.20044
chr19	union.pl_PANC1_INPUT.bed_inputs.txt_duplications.gff_PANC1_unique.gff	OverlappingPeaks	39444401	39445000	7.47	0	0	PANC1_unique.gff_39444401_height:3.52945
chr19	union.pl_PANC1_INPUT.bed_inputs.txt_duplications.gff_PANC1_unique.gff	OverlappingPeaks	39446801	39447200	7.47	0	0	PANC1_unique.gff_39446801_height:3.20044
chr19	union.pl_PANC1_INPUT.bed_inputs.txt_duplications.gff_PANC1_unique.gff	OverlappingPeaks	39455601	39456000	7.47	0	0	PANC1_unique.gff_39455601_height:3.20044
chr19	union.pl_PANC1_INPUT.bed_inputs.txt_duplications.gff_PANC1_unique.gff	OverlappingPeaks	39459401	39459800	7.47	0	0	PANC1_unique.gff_39459401_height:3.20044
chr19	union.pl_PANC1_INPUT.bed_inputs.txt_duplications.gff_PANC1_unique.gff	OverlappingPeaks	39461801	39462200	7.47	0	0	PANC1_unique.gff_39461801_height:3.5
chr19	union.pl_PANC1_INPUT.bed_inputs.txt_duplications.gff_PANC1_unique.gff	OverlappingPeaks	39462201	39462600	7.47	0	0	PANC1_unique.gff_39462201_height:3.40689
chr19	union.pl_PANC1_INPUT.bed_inputs.txt_duplications.gff_PANC1_unique.gff	OverlappingPeaks	39468601	39469400	7.47	0	0	PANC1_unique.gff_39468601_height:4.2854
chr19	union.pl_PANC1_INPUT.bed_inputs.txt_duplications.gff_PANC1_unique.gff	OverlappingPeaks	39471601	39472400	7.47	0	0	PANC1_unique.gff_39471601_height:3.75489
chr19	union.pl_PANC1_INPUT.bed_inputs.txt_duplications.gff_PANC1_unique.gff	OverlappingPeaks	39475401	39475800	7.47	0	0	PANC1_unique.gff_39475401_height:3.20044
chr19	union.pl_PANC1_INPUT.bed_inputs.txt_duplications.gff_PANC1_unique.gff	OverlappingPeaks	39476601	39477000	7.47	0	0	PANC1_unique.gff_39476601_height:3.40689
chr19	union.pl_PANC1_INPUT.bed_inputs.txt_duplications.gff_PANC1_unique.gff	OverlappingPeaks	39479601	39480400	7.47	0	0	PANC1_unique.gff_39479601_height:4.16993
chr19	union.pl_PANC1_INPUT.bed_inputs.txt_duplications.gff_PANC1_unique.gff	OverlappingPeaks	39480801	39481200	7.47	0	0	PANC1_unique.gff_39480801_height:3.20044
chr19	union.pl_PANC1_INPUT.bed_inputs.txt_duplications.gff_PANC1_unique.gff	OverlappingPeaks	39481601	39482000	7.47	0	0	PANC1_unique.gff_39481601_height:3.40689
chr19	union.pl_PANC1_INPUT.bed_inputs.txt_duplications.gff_PANC1_unique.gff	OverlappingPeaks	39483201	39483800	7.47	0	0	PANC1_unique.gff_39483201_height:3.52945
chr19	union.pl_PANC1_INPUT.bed_inputs.txt_duplications.gff_PANC1_unique.gff	OverlappingPeaks	39485801	39486400	7.47	0	0	PANC1_unique.gff_39485801_height:4.0655
chr19	union.pl_PANC1_INPUT.bed_inputs.txt_duplications.gff_PANC1_unique.gff	OverlappingPeaks	39486401	39487200	7.47	0	0	PANC1_unique.gff_39486401_height:4
chr19	union.pl_PANC1_INPUT.bed_inputs.txt_duplications.gff_PANC1_unique.gff	OverlappingPeaks	39491601	39492000	7.47	0	0	PANC1_unique.gff_39491601_height:3.20044
chr19	union.pl_PANC1_INPUT.bed_inputs.txt_duplications.gff_PANC1_unique.gff	OverlappingPeaks	39497201	39497600	7.47	0	0	PANC1_unique.gff_39497201_height:3.20044
chr19	union.pl_PANC1_INPUT.bed_inputs.txt_duplications.gff_PANC1_unique.gff	OverlappingPeaks	39497601	39498200	7.47	0	0	PANC1_unique.gff_39497601_height:3.45545
chr19	union.pl_PANC1_INPUT.bed_inputs.txt_duplications.gff_PANC1_unique.gff	OverlappingPeaks	39499801	39500400	7.47	0	0	PANC1_unique.gff_39499801_height:3.52945
chr19	union.pl_PANC1_INPUT.bed_inputs.txt_duplications.gff_PANC1_unique.gff	OverlappingPeaks	39509001	39509400	7.47	0	0	PANC1_unique.gff_39509001_height:3.30735
chr19	union.pl_PANC1_INPUT.bed_inputs.txt_duplications.gff_PANC1_unique.gff	OverlappingPeaks	39510801	39511200	7.47	0	0	PANC1_unique.gff_39510801_height:3.20044
chr19	union.pl_PANC1_INPUT.bed_inputs.txt_duplications.gff_PANC1_unique.gff	OverlappingPeaks	39516601	39517200	7.47	0	0	PANC1_unique.gff_39516601_height:3.45545
chr19	union.pl_PANC1_INPUT.bed_inputs.txt_duplications.gff_PANC1_unique.gff	OverlappingPeaks	39517601	39518400	7.47	0	0	PANC1_unique.gff_39517601_height:3.64386
chr19	union.pl_PANC1_INPUT.bed_inputs.txt_duplications.gff_PANC1_unique.gff	OverlappingPeaks	39533601	39534400	7.47	0	0	PANC1_unique.gff_39533601_height:3.70044
chr19	union.pl_PANC1_INPUT.bed_inputs.txt_duplications.gff_PANC1_unique.gff	OverlappingPeaks	39536801	39537400	7.47	0	0	PANC1_unique.gff_39536801_height:3.52945
chr19	union.pl_PANC1_INPUT.bed_inputs.txt_duplications.gff_PANC1_unique.gff	OverlappingPeaks	39541801	39542200	7.47	0	0	PANC1_unique.gff_39541801_height:3.20044
chr19	union.pl_PANC1_INPUT.bed_inputs.txt_duplications.gff_PANC1_unique.gff	OverlappingPeaks	39542801	39543600	7.47	0	0	PANC1_unique.gff_39542801_height:3.75489
chr19	union.pl_PANC1_INPUT.bed_inputs.txt_duplications.gff_PANC1_unique.gff	OverlappingPeaks	39543801	39544600	7.47	0	0	PANC1_unique.gff_39543801_height:3.85798
chr19	union.pl_PANC1_INPUT.bed_inputs.txt_duplications.gff_PANC1_unique.gff	OverlappingPeaks	39546001	39546400	7.47	0	0	PANC1_unique.gff_39546001_height:3.30735
chr19	union.pl_PANC1_INPUT.bed_inputs.txt_duplications.gff_PANC1_unique.gff	OverlappingPeaks	39548601	39549000	7.47	0	0	PANC1_unique.gff_39548601_height:3.30735
chr19	union.pl_PANC1_INPUT.bed_inputs.txt_duplications.gff_PANC1_unique.gff	OverlappingPeaks	39551801	39552600	7.47	0	0	PANC1_unique.gff_39551801_height:4.24793
chr19	union.pl_PANC1_INPUT.bed_inputs.txt_duplications.gff_PANC1_unique.gff	OverlappingPeaks	39555001	39555800	7.47	0	0	PANC1_unique.gff_39555001_height:4.75489
chr19	union.pl_PANC1_INPUT.bed_inputs.txt_duplications.gff_PANC1_unique.gff	OverlappingPeaks	39559601	39560000	7.47	0	0	PANC1_unique.gff_39559601_height:3.20044
chr19	union.pl_PANC1_INPUT.bed_inputs.txt_duplications.gff_PANC1_unique.gff	OverlappingPeaks	39567801	39568200	7.47	0	0	PANC1_unique.gff_39567801_height:3.20044
chr19	union.pl_PANC1_INPUT.bed_inputs.txt_duplications.gff_PANC1_unique.gff	OverlappingPeaks	39573001	39574600	7.47	0	0	PANC1_unique.gff_39573001_height:4.38264
chr19	union.pl_PANC1_INPUT.bed_inputs.txt_duplications.gff_PANC1_unique.gff	OverlappingPeaks	39575001	39575600	7.47	0	0	PANC1_unique.gff_39575001_height:3.45545
chr19	union.pl_PANC1_INPUT.bed_inputs.txt_duplications.gff_PANC1_unique.gff	OverlappingPeaks	39575801	39576200	7.47	0	0	PANC1_unique.gff_39575801_height:3.20044
chr19	union.pl_PANC1_INPUT.bed_inputs.txt_duplications.gff_PANC1_unique.gff	OverlappingPeaks	39577001	39577800	7.47	0	0	PANC1_unique.gff_39577001_height:4.45943
chr19	union.pl_PANC1_INPUT.bed_inputs.txt_duplications.gff_PANC1_unique.gff	OverlappingPeaks	39578601	39579400	7.47	0	0	PANC1_unique.gff_39578601_height:4.32193
chr19	union.pl_PANC1_INPUT.bed_inputs.txt_duplications.gff_PANC1_unique.gff	OverlappingPeaks	39596201	39597000	13.89	0	0	PANC1_unique.gff_39596201_height:4.32193
chr19	union.pl_PANC1_INPUT.bed_inputs.txt_duplications.gff_PANC1_unique.gff	OverlappingPeaks	39618401	39619200	13.89	0	0	PANC1_unique.gff_39618401_height:3.64386
chr19	union.pl_PANC1_INPUT.bed_inputs.txt_duplications.gff_PANC1_unique.gff	OverlappingPeaks	39629401	39629800	13.89	0	0	PANC1_unique.gff_39629401_height:3.30735
chr19	union.pl_PANC1_INPUT.bed_inputs.txt_duplications.gff_PANC1_unique.gff	OverlappingPeaks	39631201	39631600	13.89	0	0	PANC1_unique.gff_39631201_height:3.30735
chr19	union.pl_PANC1_INPUT.bed_inputs.txt_duplications.gff_PANC1_unique.gff	OverlappingPeaks	39635001	39635400	13.89	0	0	PANC1_unique.gff_39635001_height:3.30735
chr19	union.pl_PANC1_INPUT.bed_inputs.txt_duplications.gff_PANC1_unique.gff	OverlappingPeaks	39646201	39646800	13.89	0	0	PANC1_unique.gff_39646201_height:3.73108
chr19	union.pl_PANC1_INPUT.bed_inputs.txt_duplications.gff_PANC1_unique.gff	OverlappingPeaks	39648401	39648800	13.89	0	0	PANC1_unique.gff_39648401_height:3.40689
chr19	union.pl_PANC1_INPUT.bed_inputs.txt_duplications.gff_PANC1_unique.gff	OverlappingPeaks	39653401	39653800	13.89	0	0	PANC1_unique.gff_39653401_height:3.20044
chr19	union.pl_PANC1_INPUT.bed_inputs.txt_duplications.gff_PANC1_unique.gff	OverlappingPeaks	39678401	39678800	13.89	0	0	PANC1_unique.gff_39678401_height:3.20044
chr19	union.pl_PANC1_INPUT.bed_inputs.txt_duplications.gff_PANC1_unique.gff	OverlappingPeaks	39679401	39680200	13.89	0	0	PANC1_unique.gff_39679401_height:3.9542
chr19	union.pl_PANC1_INPUT.bed_inputs.txt_duplications.gff_PANC1_unique.gff	OverlappingPeaks	39685801	39686200	13.89	0	0	PANC1_unique.gff_39685801_height:3.20044
chr19	union.pl_PANC1_INPUT.bed_inputs.txt_duplications.gff_PANC1_unique.gff	OverlappingPeaks	39686601	39687000	13.89	0	0	PANC1_unique.gff_39686601_height:3.30735
chr19	union.pl_PANC1_INPUT.bed_inputs.txt_duplications.gff_PANC1_unique.gff	OverlappingPeaks	39691201	39692000	13.89	0	0	PANC1_unique.gff_39691201_height:3.80735
chr19	union.pl_PANC1_INPUT.bed_inputs.txt_duplications.gff_PANC1_unique.gff	OverlappingPeaks	39692001	39692800	13.89	0	0	PANC1_unique.gff_39692001_height:3.70044
chr19	union.pl_PANC1_INPUT.bed_inputs.txt_duplications.gff_PANC1_unique.gff	OverlappingPeaks	39694801	39695400	13.89	0	0	PANC1_unique.gff_39694801_height:3.52945
chr19	union.pl_PANC1_INPUT.bed_inputs.txt_duplications.gff_PANC1_unique.gff	OverlappingPeaks	39697601	39698200	13.89	0	0	PANC1_unique.gff_39697601_height:3.52945
chr19	union.pl_PANC1_INPUT.bed_inputs.txt_duplications.gff_PANC1_unique.gff	OverlappingPeaks	39699801	39700400	13.89	0	0	PANC1_unique.gff_39699801_height:3.45545
chr19	union.pl_PANC1_INPUT.bed_inputs.txt_duplications.gff_PANC1_unique.gff	OverlappingPeaks	39702801	39703400	13.89	0	0	PANC1_unique.gff_39702801_height:3.59984
chr19	union.pl_PANC1_INPUT.bed_inputs.txt_duplications.gff_PANC1_unique.gff	OverlappingPeaks	39707001	39707600	13.89	0	0	PANC1_unique.gff_39707001_height:3.52945
chr19	union.pl_PANC1_INPUT.bed_inputs.txt_duplications.gff_PANC1_unique.gff	OverlappingPeaks	39710401	39711200	13.89	0	0	PANC1_unique.gff_39710401_height:4.20945
chr19	union.pl_PANC1_INPUT.bed_inputs.txt_duplications.gff_PANC1_unique.gff	OverlappingPeaks	39711801	39712200	13.89	0	0	PANC1_unique.gff_39711801_height:3.20044
chr19	union.pl_PANC1_INPUT.bed_inputs.txt_duplications.gff_PANC1_unique.gff	OverlappingPeaks	39712601	39713000	13.89	0	0	PANC1_unique.gff_39712601_height:3.20044
chr19	union.pl_PANC1_INPUT.bed_inputs.txt_duplications.gff_PANC1_unique.gff	OverlappingPeaks	39714201	39715000	13.89	0	0	PANC1_unique.gff_39714201_height:4.24793
chr19	union.pl_PANC1_INPUT.bed_inputs.txt_duplications.gff_PANC1_unique.gff	OverlappingPeaks	39715401	39716000	13.89	0	0	PANC1_unique.gff_39715401_height:3.59984
chr19	union.pl_PANC1_INPUT.bed_inputs.txt_duplications.gff_PANC1_unique.gff	OverlappingPeaks	39716201	39716800	13.89	0	0	PANC1_unique.gff_39716201_height:3.45545
chr19	union.pl_PANC1_INPUT.bed_inputs.txt_duplications.gff_PANC1_unique.gff	OverlappingPeaks	39729001	39729400	13.89	0	0	PANC1_unique.gff_39729001_height:3.20044
chr19	union.pl_PANC1_INPUT.bed_inputs.txt_duplications.gff_PANC1_unique.gff	OverlappingPeaks	39730201	39730800	13.89	0	0	PANC1_unique.gff_39730201_height:3.66695
chr19	union.pl_PANC1_INPUT.bed_inputs.txt_duplications.gff_PANC1_unique.gff	OverlappingPeaks	39743601	39744200	13.89	0	0	PANC1_unique.gff_39743601_height:3.73108
chr19	union.pl_PANC1_INPUT.bed_inputs.txt_duplications.gff_PANC1_unique.gff	OverlappingPeaks	39745001	39745800	13.89	0	0	PANC1_unique.gff_39745001_height:3.75489
chr19	union.pl_PANC1_INPUT.bed_inputs.txt_duplications.gff_PANC1_unique.gff	OverlappingPeaks	39747001	39747600	13.89	0	0	PANC1_unique.gff_39747001_height:3.73108
chr19	union.pl_PANC1_INPUT.bed_inputs.txt_duplications.gff_PANC1_unique.gff	OverlappingPeaks	39750601	39751000	13.89	0	0	PANC1_unique.gff_39750601_height:3.40689
chr19	union.pl_PANC1_INPUT.bed_inputs.txt_duplications.gff_PANC1_unique.gff	OverlappingPeaks	39753001	39753400	13.89	0	0	PANC1_unique.gff_39753001_height:3.30735
chr19	union.pl_PANC1_INPUT.bed_inputs.txt_duplications.gff_PANC1_unique.gff	OverlappingPeaks	39754201	39754800	13.89	0	0	PANC1_unique.gff_39754201_height:3.66695
chr19	union.pl_PANC1_INPUT.bed_inputs.txt_duplications.gff_PANC1_unique.gff	OverlappingPeaks	39761001	39762000	13.89	0	0	PANC1_unique.gff_39761001_height:3.9265
chr19	union.pl_PANC1_INPUT.bed_inputs.txt_duplications.gff_PANC1_unique.gff	OverlappingPeaks	39765801	39769800	13.89	0	0	PANC1_unique.gff_39765801_height:5.33888
chr19	union.pl_PANC1_INPUT.bed_inputs.txt_duplications.gff_PANC1_unique.gff	OverlappingPeaks	39772201	39773200	13.89	0	0	PANC1_unique.gff_39772201_height:4.04849
chr19	union.pl_PANC1_INPUT.bed_inputs.txt_duplications.gff_PANC1_unique.gff	OverlappingPeaks	39773401	39774200	13.89	0	0	PANC1_unique.gff_39773401_height:3.64386
chr19	union.pl_PANC1_INPUT.bed_inputs.txt_duplications.gff_PANC1_unique.gff	OverlappingPeaks	39774201	39775800	13.89	0	0	PANC1_unique.gff_39774201_height:4.47728
chr19	union.pl_PANC1_INPUT.bed_inputs.txt_duplications.gff_PANC1_unique.gff	OverlappingPeaks	39776201	39776600	13.89	0	0	PANC1_unique.gff_39776201_height:3.20044
chr19	union.pl_PANC1_INPUT.bed_inputs.txt_duplications.gff_PANC1_unique.gff	OverlappingPeaks	39776601	39777800	13.89	0	0	PANC1_unique.gff_39776601_height:4.13378
chr19	union.pl_PANC1_INPUT.bed_inputs.txt_duplications.gff_PANC1_unique.gff	OverlappingPeaks	39778001	39778800	13.89	0	0	PANC1_unique.gff_39778001_height:3.90689
chr19	union.pl_PANC1_INPUT.bed_inputs.txt_duplications.gff_PANC1_unique.gff	OverlappingPeaks	39779401	39780000	13.89	0	0	PANC1_unique.gff_39779401_height:3.45545
chr19	union.pl_PANC1_INPUT.bed_inputs.txt_duplications.gff_PANC1_unique.gff	OverlappingPeaks	39780401	39780800	13.89	0	0	PANC1_unique.gff_39780401_height:3.30735
chr19	union.pl_PANC1_INPUT.bed_inputs.txt_duplications.gff_PANC1_unique.gff	OverlappingPeaks	39781201	39782600	13.89	0	0	PANC1_unique.gff_39781201_height:4.66241
chr19	union.pl_PANC1_INPUT.bed_inputs.txt_duplications.gff_PANC1_unique.gff	OverlappingPeaks	39783001	39783600	13.89	0	0	PANC1_unique.gff_39783001_height:3.79248
chr19	union.pl_PANC1_INPUT.bed_inputs.txt_duplications.gff_PANC1_unique.gff	OverlappingPeaks	39783601	39785600	13.89	0	0	PANC1_unique.gff_39783601_height:4.73135
chr19	union.pl_PANC1_INPUT.bed_inputs.txt_duplications.gff_PANC1_unique.gff	OverlappingPeaks	39786801	39788000	13.89	0	0	PANC1_unique.gff_39786801_height:4.26211
chr19	union.pl_PANC1_INPUT.bed_inputs.txt_duplications.gff_PANC1_unique.gff	OverlappingPeaks	39788401	39788800	13.89	0	0	PANC1_unique.gff_39788401_height:3.40689
chr19	union.pl_PANC1_INPUT.bed_inputs.txt_duplications.gff_PANC1_unique.gff	OverlappingPeaks	39789001	39789600	13.89	0	0	PANC1_unique.gff_39789001_height:3.45545
chr19	union.pl_PANC1_INPUT.bed_inputs.txt_duplications.gff_PANC1_unique.gff	OverlappingPeaks	39790401	39790800	13.89	0	0	PANC1_unique.gff_39790401_height:3.20044
chr19	union.pl_PANC1_INPUT.bed_inputs.txt_duplications.gff_PANC1_unique.gff	OverlappingPeaks	39791401	39792200	13.89	0	0	PANC1_unique.gff_39791401_height:3.90689
chr19	union.pl_PANC1_INPUT.bed_inputs.txt_duplications.gff_PANC1_unique.gff	OverlappingPeaks	39792201	39793000	13.89	0	0	PANC1_unique.gff_39792201_height:3.9542
chr19	union.pl_PANC1_INPUT.bed_inputs.txt_duplications.gff_PANC1_unique.gff	OverlappingPeaks	39798201	39800800	13.89	0	0	PANC1_unique.gff_39798201_height:4.99527
chr19	union.pl_PANC1_INPUT.bed_inputs.txt_duplications.gff_PANC1_unique.gff	OverlappingPeaks	39800801	39802600	13.89	0	0	PANC1_unique.gff_39800801_height:4.98489
chr19	union.pl_PANC1_INPUT.bed_inputs.txt_duplications.gff_PANC1_unique.gff	OverlappingPeaks	39802801	39803600	13.89	0	0	PANC1_unique.gff_39802801_height:3.75489
chr19	union.pl_PANC1_INPUT.bed_inputs.txt_duplications.gff_PANC1_unique.gff	OverlappingPeaks	39804601	39806000	13.89	0	0	PANC1_unique.gff_39804601_height:4.32424
chr19	union.pl_PANC1_INPUT.bed_inputs.txt_duplications.gff_PANC1_unique.gff	OverlappingPeaks	39806601	39811600	13.89	0	0	PANC1_unique.gff_39806601_height:6.16591
chr19	union.pl_PANC1_INPUT.bed_inputs.txt_duplications.gff_PANC1_unique.gff	OverlappingPeaks	39812001	39813000	13.89	0	0	PANC1_unique.gff_39812001_height:4.2653
chr19	union.pl_PANC1_INPUT.bed_inputs.txt_duplications.gff_PANC1_unique.gff	OverlappingPeaks	39813401	39814600	13.89	0	0	PANC1_unique.gff_39813401_height:4.29248
chr19	union.pl_PANC1_INPUT.bed_inputs.txt_duplications.gff_PANC1_unique.gff	OverlappingPeaks	39814601	39815400	13.89	0	0	PANC1_unique.gff_39814601_height:4.12928
chr19	union.pl_PANC1_INPUT.bed_inputs.txt_duplications.gff_PANC1_unique.gff	OverlappingPeaks	39815601	39816000	13.89	0	0	PANC1_unique.gff_39815601_height:3.5
chr19	union.pl_PANC1_INPUT.bed_inputs.txt_duplications.gff_PANC1_unique.gff	OverlappingPeaks	39816401	39816800	13.89	0	0	PANC1_unique.gff_39816401_height:3.5
chr19	union.pl_PANC1_INPUT.bed_inputs.txt_duplications.gff_PANC1_unique.gff	OverlappingPeaks	39817001	39820600	13.89	0	0	PANC1_unique.gff_39817001_height:5.53709
chr19	union.pl_PANC1_INPUT.bed_inputs.txt_duplications.gff_PANC1_unique.gff	OverlappingPeaks	39820801	39821200	13.89	0	0	PANC1_unique.gff_39820801_height:3.20044
chr19	union.pl_PANC1_INPUT.bed_inputs.txt_duplications.gff_PANC1_unique.gff	OverlappingPeaks	39821601	39822400	13.89	0	0	PANC1_unique.gff_39821601_height:4.2854
chr19	union.pl_PANC1_INPUT.bed_inputs.txt_duplications.gff_PANC1_unique.gff	OverlappingPeaks	39823401	39823800	13.89	0	0	PANC1_unique.gff_39823401_height:3.20044
chr19	union.pl_PANC1_INPUT.bed_inputs.txt_duplications.gff_PANC1_unique.gff	OverlappingPeaks	39824001	39824800	13.89	0	0	PANC1_unique.gff_39824001_height:4.12928
chr19	union.pl_PANC1_INPUT.bed_inputs.txt_duplications.gff_PANC1_unique.gff	OverlappingPeaks	39825001	39826600	13.89	0	0	PANC1_unique.gff_39825001_height:4.4542
chr19	union.pl_PANC1_INPUT.bed_inputs.txt_duplications.gff_PANC1_unique.gff	OverlappingPeaks	39827201	39829000	13.89	0	0	PANC1_unique.gff_39827201_height:4.66297
chr19	union.pl_PANC1_INPUT.bed_inputs.txt_duplications.gff_PANC1_unique.gff	OverlappingPeaks	39830201	39830600	13.89	0	0	PANC1_unique.gff_39830201_height:3.20044
chr19	union.pl_PANC1_INPUT.bed_inputs.txt_duplications.gff_PANC1_unique.gff	OverlappingPeaks	39841801	39850600	13.89	0	0	PANC1_unique.gff_39841801_height:6.11577
chr19	union.pl_PANC1_INPUT.bed_inputs.txt_duplications.gff_PANC1_unique.gff	OverlappingPeaks	39850801	39852000	13.89	0	0	PANC1_unique.gff_39850801_height:4.5655
chr19	union.pl_PANC1_INPUT.bed_inputs.txt_duplications.gff_PANC1_unique.gff	OverlappingPeaks	39852401	39855800	13.89	0	0	PANC1_unique.gff_39852401_height:5.5636
chr19	union.pl_PANC1_INPUT.bed_inputs.txt_duplications.gff_PANC1_unique.gff	OverlappingPeaks	39855801	39856800	13.89	0	0	PANC1_unique.gff_39855801_height:4.424
chr19	union.pl_PANC1_INPUT.bed_inputs.txt_duplications.gff_PANC1_unique.gff	OverlappingPeaks	39857001	39858800	13.89	0	0	PANC1_unique.gff_39857001_height:4.82443
chr19	union.pl_PANC1_INPUT.bed_inputs.txt_duplications.gff_PANC1_unique.gff	OverlappingPeaks	39858801	39862400	13.89	0	0	PANC1_unique.gff_39858801_height:5.54439
chr19	union.pl_PANC1_INPUT.bed_inputs.txt_duplications.gff_PANC1_unique.gff	OverlappingPeaks	39862601	39864400	13.89	0	0	PANC1_unique.gff_39862601_height:5.01495
chr19	union.pl_PANC1_INPUT.bed_inputs.txt_duplications.gff_PANC1_unique.gff	OverlappingPeaks	39864801	39869600	13.89	0	0	PANC1_unique.gff_39864801_height:5.59626
chr19	union.pl_PANC1_INPUT.bed_inputs.txt_duplications.gff_PANC1_unique.gff	OverlappingPeaks	39883801	39885000	13.89	0	0	PANC1_unique.gff_39883801_height:4.54041
chr19	union.pl_PANC1_INPUT.bed_inputs.txt_duplications.gff_PANC1_unique.gff	OverlappingPeaks	39885601	39886400	13.89	0	0	PANC1_unique.gff_39885601_height:4.12928
chr19	union.pl_PANC1_INPUT.bed_inputs.txt_duplications.gff_PANC1_unique.gff	OverlappingPeaks	39886401	39887000	13.89	0	0	PANC1_unique.gff_39886401_height:3.73108
chr19	union.pl_PANC1_INPUT.bed_inputs.txt_duplications.gff_PANC1_unique.gff	OverlappingPeaks	39908401	39909200	13.89	0	0	PANC1_unique.gff_39908401_height:3.75489
chr19	union.pl_PANC1_INPUT.bed_inputs.txt_duplications.gff_PANC1_unique.gff	OverlappingPeaks	39909201	39910400	13.89	0	0	PANC1_unique.gff_39909201_height:4.16695
chr19	union.pl_PANC1_INPUT.bed_inputs.txt_duplications.gff_PANC1_unique.gff	OverlappingPeaks	39910801	39917800	13.89	0	0	PANC1_unique.gff_39910801_height:6.47428
chr19	union.pl_PANC1_INPUT.bed_inputs.txt_duplications.gff_PANC1_unique.gff	OverlappingPeaks	39917801	39920000	13.89	0	0	PANC1_unique.gff_39917801_height:6.79385
chr19	union.pl_PANC1_INPUT.bed_inputs.txt_duplications.gff_PANC1_unique.gff	OverlappingPeaks	39928201	39931400	13.89	0	0	PANC1_unique.gff_39928201_height:5.61471
chr19	union.pl_PANC1_INPUT.bed_inputs.txt_duplications.gff_PANC1_unique.gff	OverlappingPeaks	39931601	39934600	13.89	0	0	PANC1_unique.gff_39931601_height:5.26572
chr19	union.pl_PANC1_INPUT.bed_inputs.txt_duplications.gff_PANC1_unique.gff	OverlappingPeaks	39939601	39942000	13.89	0	0	PANC1_unique.gff_39939601_height:4.93544
chr19	union.pl_PANC1_INPUT.bed_inputs.txt_duplications.gff_PANC1_unique.gff	OverlappingPeaks	39942201	39944400	13.89	0	0	PANC1_unique.gff_39942201_height:5.20102
chr19	union.pl_PANC1_INPUT.bed_inputs.txt_duplications.gff_PANC1_unique.gff	OverlappingPeaks	39944401	39945000	13.89	0	0	PANC1_unique.gff_39944401_height:3.85137
chr19	union.pl_PANC1_INPUT.bed_inputs.txt_duplications.gff_PANC1_unique.gff	OverlappingPeaks	39945001	39946400	13.89	0	0	PANC1_unique.gff_39945001_height:4.40368
chr19	union.pl_PANC1_INPUT.bed_inputs.txt_duplications.gff_PANC1_unique.gff	OverlappingPeaks	39947401	39952600	13.89	0	0	PANC1_unique.gff_39947401_height:5.69417
chr19	union.pl_PANC1_INPUT.bed_inputs.txt_duplications.gff_PANC1_unique.gff	OverlappingPeaks	39952601	39953000	13.89	0	0	PANC1_unique.gff_39952601_height:3.20044
chr19	union.pl_PANC1_INPUT.bed_inputs.txt_duplications.gff_PANC1_unique.gff	OverlappingPeaks	39953801	39954800	13.89	0	0	PANC1_unique.gff_39953801_height:4.2653
chr19	union.pl_PANC1_INPUT.bed_inputs.txt_duplications.gff_PANC1_unique.gff	OverlappingPeaks	39955001	39957800	13.89	0	0	PANC1_unique.gff_39955001_height:5.24607
chr19	union.pl_PANC1_INPUT.bed_inputs.txt_duplications.gff_PANC1_unique.gff	OverlappingPeaks	39958001	39967800	13.89	0	0	PANC1_unique.gff_39958001_height:6.23977
chr19	union.pl_PANC1_INPUT.bed_inputs.txt_duplications.gff_PANC1_unique.gff	OverlappingPeaks	39969001	39969800	13.89	0	0	PANC1_unique.gff_39969001_height:4.04439
chr19	union.pl_PANC1_INPUT.bed_inputs.txt_duplications.gff_PANC1_unique.gff	OverlappingPeaks	39975001	39975800	13.89	0	0	PANC1_unique.gff_39975001_height:3.80735
chr19	union.pl_PANC1_INPUT.bed_inputs.txt_duplications.gff_PANC1_unique.gff	OverlappingPeaks	39975801	39978000	13.89	0	0	PANC1_unique.gff_39975801_height:5.24756
chr19	union.pl_PANC1_INPUT.bed_inputs.txt_duplications.gff_PANC1_unique.gff	OverlappingPeaks	39978201	39981200	13.89	0	0	PANC1_unique.gff_39978201_height:5.34118
chr19	union.pl_PANC1_INPUT.bed_inputs.txt_duplications.gff_PANC1_unique.gff	OverlappingPeaks	39982001	39983400	13.89	0	0	PANC1_unique.gff_39982001_height:4.40368
chr19	union.pl_PANC1_INPUT.bed_inputs.txt_duplications.gff_PANC1_unique.gff	OverlappingPeaks	39983601	39984200	13.89	0	0	PANC1_unique.gff_39983601_height:3.59984
chr19	union.pl_PANC1_INPUT.bed_inputs.txt_duplications.gff_PANC1_unique.gff	OverlappingPeaks	39984401	39986200	13.89	0	0	PANC1_unique.gff_39984401_height:4.48113
chr19	union.pl_PANC1_INPUT.bed_inputs.txt_duplications.gff_PANC1_unique.gff	OverlappingPeaks	39986401	39988000	13.89	0	0	PANC1_unique.gff_39986401_height:4.38264
chr19	union.pl_PANC1_INPUT.bed_inputs.txt_duplications.gff_PANC1_unique.gff	OverlappingPeaks	39988001	39992600	13.89	0	0	PANC1_unique.gff_39988001_height:6.72121
chr19	union.pl_PANC1_INPUT.bed_inputs.txt_duplications.gff_PANC1_unique.gff	OverlappingPeaks	39996801	40000600	13.89	0	0	PANC1_unique.gff_39996801_height:6.52709
chr19	union.pl_PANC1_INPUT.bed_inputs.txt_duplications.gff_PANC1_unique.gff	OverlappingPeaks	40000801	40001400	13.89	0	0	PANC1_unique.gff_40000801_height:3.66695
chr19	union.pl_PANC1_INPUT.bed_inputs.txt_duplications.gff_PANC1_unique.gff	OverlappingPeaks	40002401	40007400	13.89	0	0	PANC1_unique.gff_40002401_height:5.90689
chr19	union.pl_PANC1_INPUT.bed_inputs.txt_duplications.gff_PANC1_unique.gff	OverlappingPeaks	40007801	40008400	13.89	0	0	PANC1_unique.gff_40007801_height:4.20752
chr19	union.pl_PANC1_INPUT.bed_inputs.txt_duplications.gff_PANC1_unique.gff	OverlappingPeaks	40009001	40010200	13.89	0	0	PANC1_unique.gff_40009001_height:4.43544
chr19	union.pl_PANC1_INPUT.bed_inputs.txt_duplications.gff_PANC1_unique.gff	OverlappingPeaks	40010401	40011000	13.89	0	0	PANC1_unique.gff_40010401_height:3.59984
chr19	union.pl_PANC1_INPUT.bed_inputs.txt_duplications.gff_PANC1_unique.gff	OverlappingPeaks	40011001	40012600	13.89	0	0	PANC1_unique.gff_40011001_height:4.70945
chr19	union.pl_PANC1_INPUT.bed_inputs.txt_duplications.gff_PANC1_unique.gff	OverlappingPeaks	40012601	40013200	13.89	0	0	PANC1_unique.gff_40012601_height:3.59984
chr19	union.pl_PANC1_INPUT.bed_inputs.txt_duplications.gff_PANC1_unique.gff	OverlappingPeaks	40013401	40014200	13.89	0	0	PANC1_unique.gff_40013401_height:4.16993
chr19	union.pl_PANC1_INPUT.bed_inputs.txt_duplications.gff_PANC1_unique.gff	OverlappingPeaks	40014601	40015400	13.89	0	0	PANC1_unique.gff_40014601_height:3.80735
chr19	union.pl_PANC1_INPUT.bed_inputs.txt_duplications.gff_PANC1_unique.gff	OverlappingPeaks	40015401	40016400	13.89	0	0	PANC1_unique.gff_40015401_height:4.00896
chr19	union.pl_PANC1_INPUT.bed_inputs.txt_duplications.gff_PANC1_unique.gff	OverlappingPeaks	40016801	40017400	13.89	0	0	PANC1_unique.gff_40016801_height:3.59984
chr19	union.pl_PANC1_INPUT.bed_inputs.txt_duplications.gff_PANC1_unique.gff	OverlappingPeaks	40017601	40018000	13.89	0	0	PANC1_unique.gff_40017601_height:3.30735
chr19	union.pl_PANC1_INPUT.bed_inputs.txt_duplications.gff_PANC1_unique.gff	OverlappingPeaks	40018801	40020800	13.89	0	0	PANC1_unique.gff_40018801_height:4.44756
chr19	union.pl_PANC1_INPUT.bed_inputs.txt_duplications.gff_PANC1_unique.gff	OverlappingPeaks	40021001	40022000	13.89	0	0	PANC1_unique.gff_40021001_height:4.12444
chr19	union.pl_PANC1_INPUT.bed_inputs.txt_duplications.gff_PANC1_unique.gff	OverlappingPeaks	40026001	40026400	13.89	0	0	PANC1_unique.gff_40026001_height:3.5
chr19	union.pl_PANC1_INPUT.bed_inputs.txt_duplications.gff_PANC1_unique.gff	OverlappingPeaks	40027201	40027600	13.89	0	0	PANC1_unique.gff_40027201_height:3.5
chr19	union.pl_PANC1_INPUT.bed_inputs.txt_duplications.gff_PANC1_unique.gff	OverlappingPeaks	40034401	40036200	13.89	0	0	PANC1_unique.gff_40034401_height:4.64386
chr19	union.pl_PANC1_INPUT.bed_inputs.txt_duplications.gff_PANC1_unique.gff	OverlappingPeaks	40036801	40039400	13.89	0	0	PANC1_unique.gff_40036801_height:5.11556
chr19	union.pl_PANC1_INPUT.bed_inputs.txt_duplications.gff_PANC1_unique.gff	OverlappingPeaks	40040001	40040600	13.89	0	0	PANC1_unique.gff_40040001_height:3.85137
chr19	union.pl_PANC1_INPUT.bed_inputs.txt_duplications.gff_PANC1_unique.gff	OverlappingPeaks	40040801	40041600	13.89	0	0	PANC1_unique.gff_40040801_height:3.90689
chr19	union.pl_PANC1_INPUT.bed_inputs.txt_duplications.gff_PANC1_unique.gff	OverlappingPeaks	40042001	40042800	13.89	0	0	PANC1_unique.gff_40042001_height:4.61471
chr19	union.pl_PANC1_INPUT.bed_inputs.txt_duplications.gff_PANC1_unique.gff	OverlappingPeaks	40053601	40062400	13.89	0	0	PANC1_unique.gff_40053601_height:6.18018
chr19	union.pl_PANC1_INPUT.bed_inputs.txt_duplications.gff_PANC1_unique.gff	OverlappingPeaks	40062601	40064400	13.89	0	0	PANC1_unique.gff_40062601_height:4.64386
chr19	union.pl_PANC1_INPUT.bed_inputs.txt_duplications.gff_PANC1_unique.gff	OverlappingPeaks	40065001	40065800	13.89	0	0	PANC1_unique.gff_40065001_height:3.85798
chr19	union.pl_PANC1_INPUT.bed_inputs.txt_duplications.gff_PANC1_unique.gff	OverlappingPeaks	40066001	40068200	13.89	0	0	PANC1_unique.gff_40066001_height:4.74602
chr19	union.pl_PANC1_INPUT.bed_inputs.txt_duplications.gff_PANC1_unique.gff	OverlappingPeaks	40068401	40068800	13.89	0	0	PANC1_unique.gff_40068401_height:3.20044
chr19	union.pl_PANC1_INPUT.bed_inputs.txt_duplications.gff_PANC1_unique.gff	OverlappingPeaks	40071001	40076200	13.89	0	0	PANC1_unique.gff_40071001_height:5.53852
chr19	union.pl_PANC1_INPUT.bed_inputs.txt_duplications.gff_PANC1_unique.gff	OverlappingPeaks	40076401	40077000	13.89	0	0	PANC1_unique.gff_40076401_height:3.66695
chr19	union.pl_PANC1_INPUT.bed_inputs.txt_duplications.gff_PANC1_unique.gff	OverlappingPeaks	40077801	40081400	13.89	0	0	PANC1_unique.gff_40077801_height:5.3413
chr19	union.pl_PANC1_INPUT.bed_inputs.txt_duplications.gff_PANC1_unique.gff	OverlappingPeaks	40081401	40082000	13.89	0	0	PANC1_unique.gff_40081401_height:3.96241
chr19	union.pl_PANC1_INPUT.bed_inputs.txt_duplications.gff_PANC1_unique.gff	OverlappingPeaks	40082401	40083400	13.89	0	0	PANC1_unique.gff_40082401_height:3.9265
chr19	union.pl_PANC1_INPUT.bed_inputs.txt_duplications.gff_PANC1_unique.gff	OverlappingPeaks	40083401	40083800	13.89	0	0	PANC1_unique.gff_40083401_height:3.40689
chr19	union.pl_PANC1_INPUT.bed_inputs.txt_duplications.gff_PANC1_unique.gff	OverlappingPeaks	40083801	40085000	13.89	0	0	PANC1_unique.gff_40083801_height:4.13378
chr19	union.pl_PANC1_INPUT.bed_inputs.txt_duplications.gff_PANC1_unique.gff	OverlappingPeaks	40085601	40091200	13.89	0	0	PANC1_unique.gff_40085601_height:5.70485
chr19	union.pl_PANC1_INPUT.bed_inputs.txt_duplications.gff_PANC1_unique.gff	OverlappingPeaks	40091201	40091600	13.89	0	0	PANC1_unique.gff_40091201_height:3.20044
chr19	union.pl_PANC1_INPUT.bed_inputs.txt_duplications.gff_PANC1_unique.gff	OverlappingPeaks	40091801	40092200	13.89	0	0	PANC1_unique.gff_40091801_height:3.30735
chr19	union.pl_PANC1_INPUT.bed_inputs.txt_duplications.gff_PANC1_unique.gff	OverlappingPeaks	40092201	40099400	13.89	0	0	PANC1_unique.gff_40092201_height:5.76377
chr19	union.pl_PANC1_INPUT.bed_inputs.txt_duplications.gff_PANC1_unique.gff	OverlappingPeaks	40099601	40101400	13.89	0	0	PANC1_unique.gff_40099601_height:4.70044
chr19	union.pl_PANC1_INPUT.bed_inputs.txt_duplications.gff_PANC1_unique.gff	OverlappingPeaks	40101801	40107400	13.89	0	0	PANC1_unique.gff_40101801_height:5.46051
chr19	union.pl_PANC1_INPUT.bed_inputs.txt_duplications.gff_PANC1_unique.gff	OverlappingPeaks	40107601	40109200	13.89	0	0	PANC1_unique.gff_40107601_height:4.54439
chr19	union.pl_PANC1_INPUT.bed_inputs.txt_duplications.gff_PANC1_unique.gff	OverlappingPeaks	40109601	40110000	13.89	0	0	PANC1_unique.gff_40109601_height:3.30735
chr19	union.pl_PANC1_INPUT.bed_inputs.txt_duplications.gff_PANC1_unique.gff	OverlappingPeaks	40110201	40110600	13.89	0	0	PANC1_unique.gff_40110201_height:3.20044
chr19	union.pl_PANC1_INPUT.bed_inputs.txt_duplications.gff_PANC1_unique.gff	OverlappingPeaks	40112201	40113000	13.89	0	0	PANC1_unique.gff_40112201_height:4.12928
chr19	union.pl_PANC1_INPUT.bed_inputs.txt_duplications.gff_PANC1_unique.gff	OverlappingPeaks	40113801	40115000	13.89	0	0	PANC1_unique.gff_40113801_height:3.99292
chr19	union.pl_PANC1_INPUT.bed_inputs.txt_duplications.gff_PANC1_unique.gff	OverlappingPeaks	40115201	40115800	13.89	0	0	PANC1_unique.gff_40115201_height:3.66695
chr19	union.pl_PANC1_INPUT.bed_inputs.txt_duplications.gff_PANC1_unique.gff	OverlappingPeaks	40115801	40117000	13.89	0	0	PANC1_unique.gff_40115801_height:4.09984
chr19	union.pl_PANC1_INPUT.bed_inputs.txt_duplications.gff_PANC1_unique.gff	OverlappingPeaks	40117401	40118600	13.89	0	0	PANC1_unique.gff_40117401_height:4.70752
chr19	union.pl_PANC1_INPUT.bed_inputs.txt_duplications.gff_PANC1_unique.gff	OverlappingPeaks	40120401	40121000	13.89	0	0	PANC1_unique.gff_40120401_height:3.52945
chr19	union.pl_PANC1_INPUT.bed_inputs.txt_duplications.gff_PANC1_unique.gff	OverlappingPeaks	40121601	40122600	13.89	0	0	PANC1_unique.gff_40121601_height:4.59392
chr19	union.pl_PANC1_INPUT.bed_inputs.txt_duplications.gff_PANC1_unique.gff	OverlappingPeaks	40122801	40123600	13.89	0	0	PANC1_unique.gff_40122801_height:3.70044
chr19	union.pl_PANC1_INPUT.bed_inputs.txt_duplications.gff_PANC1_unique.gff	OverlappingPeaks	40126601	40128800	13.89	0	0	PANC1_unique.gff_40126601_height:4.84014
chr19	union.pl_PANC1_INPUT.bed_inputs.txt_duplications.gff_PANC1_unique.gff	OverlappingPeaks	40129601	40133800	13.89	0	0	PANC1_unique.gff_40129601_height:5.14369
chr19	union.pl_PANC1_INPUT.bed_inputs.txt_duplications.gff_PANC1_unique.gff	OverlappingPeaks	40134201	40137000	13.89	0	0	PANC1_unique.gff_40134201_height:5.30578
chr19	union.pl_PANC1_INPUT.bed_inputs.txt_duplications.gff_PANC1_unique.gff	OverlappingPeaks	40137201	40138600	13.89	0	0	PANC1_unique.gff_40137201_height:4.40368
chr19	union.pl_PANC1_INPUT.bed_inputs.txt_duplications.gff_PANC1_unique.gff	OverlappingPeaks	40139001	40140200	13.89	0	0	PANC1_unique.gff_40139001_height:4.16695
chr19	union.pl_PANC1_INPUT.bed_inputs.txt_duplications.gff_PANC1_unique.gff	OverlappingPeaks	40146001	40150400	13.89	0	0	PANC1_unique.gff_40146001_height:5.39964
chr19	union.pl_PANC1_INPUT.bed_inputs.txt_duplications.gff_PANC1_unique.gff	OverlappingPeaks	40150601	40153200	13.89	0	0	PANC1_unique.gff_40150601_height:5.00776
chr19	union.pl_PANC1_INPUT.bed_inputs.txt_duplications.gff_PANC1_unique.gff	OverlappingPeaks	40154601	40155000	13.89	0	0	PANC1_unique.gff_40154601_height:3.20044
chr19	union.pl_PANC1_INPUT.bed_inputs.txt_duplications.gff_PANC1_unique.gff	OverlappingPeaks	40157401	40157800	13.89	0	0	PANC1_unique.gff_40157401_height:3.20044
chr19	union.pl_PANC1_INPUT.bed_inputs.txt_duplications.gff_PANC1_unique.gff	OverlappingPeaks	40161001	40164000	16.93	0	0	PANC1_unique.gff_40161001_height:5.32268
chr19	union.pl_PANC1_INPUT.bed_inputs.txt_duplications.gff_PANC1_unique.gff	OverlappingPeaks	40164001	40165400	16.93	0	0	PANC1_unique.gff_40164001_height:4.59632
chr19	union.pl_PANC1_INPUT.bed_inputs.txt_duplications.gff_PANC1_unique.gff	OverlappingPeaks	40165601	40166400	16.93	0	0	PANC1_unique.gff_40165601_height:3.70044
chr19	union.pl_PANC1_INPUT.bed_inputs.txt_duplications.gff_PANC1_unique.gff	OverlappingPeaks	40166401	40167000	16.93	0	0	PANC1_unique.gff_40166401_height:3.73108
chr19	union.pl_PANC1_INPUT.bed_inputs.txt_duplications.gff_PANC1_unique.gff	OverlappingPeaks	40167401	40168400	16.93	0	0	PANC1_unique.gff_40167401_height:4.00896
chr19	union.pl_PANC1_INPUT.bed_inputs.txt_duplications.gff_PANC1_unique.gff	OverlappingPeaks	40178601	40179400	16.93	0	0	PANC1_unique.gff_40178601_height:4
chr19	union.pl_PANC1_INPUT.bed_inputs.txt_duplications.gff_PANC1_unique.gff	OverlappingPeaks	40180001	40180600	16.93	0	0	PANC1_unique.gff_40180001_height:3.45545
chr19	union.pl_PANC1_INPUT.bed_inputs.txt_duplications.gff_PANC1_unique.gff	OverlappingPeaks	40180801	40181400	16.93	0	0	PANC1_unique.gff_40180801_height:3.52945
chr19	union.pl_PANC1_INPUT.bed_inputs.txt_duplications.gff_PANC1_unique.gff	OverlappingPeaks	40181601	40186000	16.93	0	0	PANC1_unique.gff_40181601_height:5.59046
chr19	union.pl_PANC1_INPUT.bed_inputs.txt_duplications.gff_PANC1_unique.gff	OverlappingPeaks	40189601	40191000	16.93	0	0	PANC1_unique.gff_40189601_height:4.40368
chr19	union.pl_PANC1_INPUT.bed_inputs.txt_duplications.gff_PANC1_unique.gff	OverlappingPeaks	40191201	40193400	16.93	0	0	PANC1_unique.gff_40191201_height:4.94271
chr19	union.pl_PANC1_INPUT.bed_inputs.txt_duplications.gff_PANC1_unique.gff	OverlappingPeaks	40193401	40193800	16.93	0	0	PANC1_unique.gff_40193401_height:3.40689
chr19	union.pl_PANC1_INPUT.bed_inputs.txt_duplications.gff_PANC1_unique.gff	OverlappingPeaks	40194001	40194400	16.93	0	0	PANC1_unique.gff_40194001_height:3.30735
chr19	union.pl_PANC1_INPUT.bed_inputs.txt_duplications.gff_PANC1_unique.gff	OverlappingPeaks	40194401	40195000	16.93	0	0	PANC1_unique.gff_40194401_height:3.45545
chr19	union.pl_PANC1_INPUT.bed_inputs.txt_duplications.gff_PANC1_unique.gff	OverlappingPeaks	40195601	40203400	16.93	0	0	PANC1_unique.gff_40195601_height:5.79193
chr19	union.pl_PANC1_INPUT.bed_inputs.txt_duplications.gff_PANC1_unique.gff	OverlappingPeaks	40203601	40204600	16.93	0	0	PANC1_unique.gff_40203601_height:3.83904
chr19	union.pl_PANC1_INPUT.bed_inputs.txt_duplications.gff_PANC1_unique.gff	OverlappingPeaks	40211401	40212600	16.93	0	0	PANC1_unique.gff_40211401_height:4.26211
chr19	union.pl_PANC1_INPUT.bed_inputs.txt_duplications.gff_PANC1_unique.gff	OverlappingPeaks	40216601	40218000	16.93	0	0	PANC1_unique.gff_40216601_height:4.76625
chr19	union.pl_PANC1_INPUT.bed_inputs.txt_duplications.gff_PANC1_unique.gff	OverlappingPeaks	40218201	40220200	16.93	0	0	PANC1_unique.gff_40218201_height:4.98289
chr19	union.pl_PANC1_INPUT.bed_inputs.txt_duplications.gff_PANC1_unique.gff	OverlappingPeaks	40220401	40222600	16.93	0	0	PANC1_unique.gff_40220401_height:5.37881
chr19	union.pl_PANC1_INPUT.bed_inputs.txt_duplications.gff_PANC1_unique.gff	OverlappingPeaks	40223801	40227400	16.93	0	0	PANC1_unique.gff_40223801_height:5.39077
chr19	union.pl_PANC1_INPUT.bed_inputs.txt_duplications.gff_PANC1_unique.gff	OverlappingPeaks	40227401	40230200	16.93	0	0	PANC1_unique.gff_40227401_height:5.0736
chr19	union.pl_PANC1_INPUT.bed_inputs.txt_duplications.gff_PANC1_unique.gff	OverlappingPeaks	40230401	40231400	16.93	0	0	PANC1_unique.gff_40230401_height:4.51146
chr19	union.pl_PANC1_INPUT.bed_inputs.txt_duplications.gff_PANC1_unique.gff	OverlappingPeaks	40232401	40233200	16.93	0	0	PANC1_unique.gff_40232401_height:3.85798
chr19	union.pl_PANC1_INPUT.bed_inputs.txt_duplications.gff_PANC1_unique.gff	OverlappingPeaks	40233401	40234000	16.93	0	0	PANC1_unique.gff_40233401_height:3.45545
chr19	union.pl_PANC1_INPUT.bed_inputs.txt_duplications.gff_PANC1_unique.gff	OverlappingPeaks	40234601	40241800	16.93	0	0	PANC1_unique.gff_40234601_height:5.82443
chr19	union.pl_PANC1_INPUT.bed_inputs.txt_duplications.gff_PANC1_unique.gff	OverlappingPeaks	40241801	40243600	16.93	0	0	PANC1_unique.gff_40241801_height:4.68182
chr19	union.pl_PANC1_INPUT.bed_inputs.txt_duplications.gff_PANC1_unique.gff	OverlappingPeaks	40243801	40244200	16.93	0	0	PANC1_unique.gff_40243801_height:3.5
chr19	union.pl_PANC1_INPUT.bed_inputs.txt_duplications.gff_PANC1_unique.gff	OverlappingPeaks	40244801	40245600	16.93	0	0	PANC1_unique.gff_40244801_height:3.9542
chr19	union.pl_PANC1_INPUT.bed_inputs.txt_duplications.gff_PANC1_unique.gff	OverlappingPeaks	40245601	40252000	16.93	0	0	PANC1_unique.gff_40245601_height:5.79921
chr19	union.pl_PANC1_INPUT.bed_inputs.txt_duplications.gff_PANC1_unique.gff	OverlappingPeaks	40253001	40254400	16.93	0	0	PANC1_unique.gff_40253001_height:4.50321
chr19	union.pl_PANC1_INPUT.bed_inputs.txt_duplications.gff_PANC1_unique.gff	OverlappingPeaks	40254401	40257800	16.93	0	0	PANC1_unique.gff_40254401_height:5.69774
chr19	union.pl_PANC1_INPUT.bed_inputs.txt_duplications.gff_PANC1_unique.gff	OverlappingPeaks	40258801	40261800	16.93	0	0	PANC1_unique.gff_40258801_height:5.62398
chr19	union.pl_PANC1_INPUT.bed_inputs.txt_duplications.gff_PANC1_unique.gff	OverlappingPeaks	40265801	40274000	16.93	0	0	PANC1_unique.gff_40265801_height:6.22511
chr19	union.pl_PANC1_INPUT.bed_inputs.txt_duplications.gff_PANC1_unique.gff	OverlappingPeaks	40274201	40277400	16.93	0	0	PANC1_unique.gff_40274201_height:5.64386
chr19	union.pl_PANC1_INPUT.bed_inputs.txt_duplications.gff_PANC1_unique.gff	OverlappingPeaks	40277401	40280200	16.93	0	0	PANC1_unique.gff_40277401_height:5.36311
chr19	union.pl_PANC1_INPUT.bed_inputs.txt_duplications.gff_PANC1_unique.gff	OverlappingPeaks	40282001	40282800	16.93	0	0	PANC1_unique.gff_40282001_height:3.90689
chr19	union.pl_PANC1_INPUT.bed_inputs.txt_duplications.gff_PANC1_unique.gff	OverlappingPeaks	40285201	40289000	16.93	0	0	PANC1_unique.gff_40285201_height:6.20247
chr19	union.pl_PANC1_INPUT.bed_inputs.txt_duplications.gff_PANC1_unique.gff	OverlappingPeaks	40289201	40291400	16.93	0	0	PANC1_unique.gff_40289201_height:4.79385
chr19	union.pl_PANC1_INPUT.bed_inputs.txt_duplications.gff_PANC1_unique.gff	OverlappingPeaks	40291401	40295600	16.93	0	0	PANC1_unique.gff_40291401_height:5.8913
chr19	union.pl_PANC1_INPUT.bed_inputs.txt_duplications.gff_PANC1_unique.gff	OverlappingPeaks	40295801	40297000	16.93	0	0	PANC1_unique.gff_40295801_height:4.43544
chr19	union.pl_PANC1_INPUT.bed_inputs.txt_duplications.gff_PANC1_unique.gff	OverlappingPeaks	40298201	40298600	16.93	0	0	PANC1_unique.gff_40298201_height:3.20044
chr19	union.pl_PANC1_INPUT.bed_inputs.txt_duplications.gff_PANC1_unique.gff	OverlappingPeaks	40299001	40300800	16.93	0	0	PANC1_unique.gff_40299001_height:4.89077
chr19	union.pl_PANC1_INPUT.bed_inputs.txt_duplications.gff_PANC1_unique.gff	OverlappingPeaks	40300801	40304800	16.93	0	0	PANC1_unique.gff_40300801_height:5.65921
chr19	union.pl_PANC1_INPUT.bed_inputs.txt_duplications.gff_PANC1_unique.gff	OverlappingPeaks	40305001	40308000	16.93	0	0	PANC1_unique.gff_40305001_height:5.05778
chr19	union.pl_PANC1_INPUT.bed_inputs.txt_duplications.gff_PANC1_unique.gff	OverlappingPeaks	40308201	40312000	16.93	0	0	PANC1_unique.gff_40308201_height:5.66394
chr19	union.pl_PANC1_INPUT.bed_inputs.txt_duplications.gff_PANC1_unique.gff	OverlappingPeaks	40317801	40326200	16.93	0	0	PANC1_unique.gff_40317801_height:7.0112
chr19	union.pl_PANC1_INPUT.bed_inputs.txt_duplications.gff_PANC1_unique.gff	OverlappingPeaks	40341401	40343000	16.93	0	0	PANC1_unique.gff_40341401_height:4.85755
chr19	union.pl_PANC1_INPUT.bed_inputs.txt_duplications.gff_PANC1_unique.gff	OverlappingPeaks	40343201	40344000	16.93	0	0	PANC1_unique.gff_40343201_height:4.35755
chr19	union.pl_PANC1_INPUT.bed_inputs.txt_duplications.gff_PANC1_unique.gff	OverlappingPeaks	40344201	40344600	16.93	0	0	PANC1_unique.gff_40344201_height:3.30735
chr19	union.pl_PANC1_INPUT.bed_inputs.txt_duplications.gff_PANC1_unique.gff	OverlappingPeaks	40345401	40346200	16.93	0	0	PANC1_unique.gff_40345401_height:4.20945
chr19	union.pl_PANC1_INPUT.bed_inputs.txt_duplications.gff_PANC1_unique.gff	OverlappingPeaks	40346401	40347200	16.93	0	0	PANC1_unique.gff_40346401_height:3.80735
chr19	union.pl_PANC1_INPUT.bed_inputs.txt_duplications.gff_PANC1_unique.gff	OverlappingPeaks	40347401	40348000	16.93	0	0	PANC1_unique.gff_40347401_height:3.73108
chr19	union.pl_PANC1_INPUT.bed_inputs.txt_duplications.gff_PANC1_unique.gff	OverlappingPeaks	40348201	40352000	16.93	0	0	PANC1_unique.gff_40348201_height:5.36789
chr19	union.pl_PANC1_INPUT.bed_inputs.txt_duplications.gff_PANC1_unique.gff	OverlappingPeaks	40352201	40352800	16.93	0	0	PANC1_unique.gff_40352201_height:3.90796
chr19	union.pl_PANC1_INPUT.bed_inputs.txt_duplications.gff_PANC1_unique.gff	OverlappingPeaks	40353201	40353600	16.93	0	0	PANC1_unique.gff_40353201_height:3.58746
chr19	union.pl_PANC1_INPUT.bed_inputs.txt_duplications.gff_PANC1_unique.gff	OverlappingPeaks	40353601	40360000	16.93	0	0	PANC1_unique.gff_40353601_height:5.83985
chr19	union.pl_PANC1_INPUT.bed_inputs.txt_duplications.gff_PANC1_unique.gff	OverlappingPeaks	40360401	40361400	16.93	0	0	PANC1_unique.gff_40360401_height:4.2653
chr19	union.pl_PANC1_INPUT.bed_inputs.txt_duplications.gff_PANC1_unique.gff	OverlappingPeaks	40361801	40362600	16.93	0	0	PANC1_unique.gff_40361801_height:4.12928
chr19	union.pl_PANC1_INPUT.bed_inputs.txt_duplications.gff_PANC1_unique.gff	OverlappingPeaks	40369001	40369600	16.93	0	0	PANC1_unique.gff_40369001_height:3.52945
chr19	union.pl_PANC1_INPUT.bed_inputs.txt_duplications.gff_PANC1_unique.gff	OverlappingPeaks	40372201	40373200	16.93	0	0	PANC1_unique.gff_40372201_height:4.29847
chr19	union.pl_PANC1_INPUT.bed_inputs.txt_duplications.gff_PANC1_unique.gff	OverlappingPeaks	40402601	40403400	16.93	0	0	PANC1_unique.gff_40402601_height:3.80735
chr19	union.pl_PANC1_INPUT.bed_inputs.txt_duplications.gff_PANC1_unique.gff	OverlappingPeaks	40404001	40404800	16.93	0	0	PANC1_unique.gff_40404001_height:4.16993
chr19	union.pl_PANC1_INPUT.bed_inputs.txt_duplications.gff_PANC1_unique.gff	OverlappingPeaks	40405801	40406600	16.93	0	0	PANC1_unique.gff_40405801_height:4.12928
chr19	union.pl_PANC1_INPUT.bed_inputs.txt_duplications.gff_PANC1_unique.gff	OverlappingPeaks	40408801	40409200	16.93	0	0	PANC1_unique.gff_40408801_height:3.20044
chr19	union.pl_PANC1_INPUT.bed_inputs.txt_duplications.gff_PANC1_unique.gff	OverlappingPeaks	40409401	40409800	16.93	0	0	PANC1_unique.gff_40409401_height:3.20044
chr19	union.pl_PANC1_INPUT.bed_inputs.txt_duplications.gff_PANC1_unique.gff	OverlappingPeaks	40410801	40411400	16.93	0	0	PANC1_unique.gff_40410801_height:3.52945
chr19	union.pl_PANC1_INPUT.bed_inputs.txt_duplications.gff_PANC1_unique.gff	OverlappingPeaks	40412001	40413000	16.93	0	0	PANC1_unique.gff_40412001_height:4.39362
chr19	union.pl_PANC1_INPUT.bed_inputs.txt_duplications.gff_PANC1_unique.gff	OverlappingPeaks	40413001	40413800	16.93	0	0	PANC1_unique.gff_40413001_height:4.2854
chr19	union.pl_PANC1_INPUT.bed_inputs.txt_duplications.gff_PANC1_unique.gff	OverlappingPeaks	40417401	40417800	16.93	0	0	PANC1_unique.gff_40417401_height:3.20044
chr19	union.pl_PANC1_INPUT.bed_inputs.txt_duplications.gff_PANC1_unique.gff	OverlappingPeaks	40418801	40419400	16.93	0	0	PANC1_unique.gff_40418801_height:3.66695
chr19	union.pl_PANC1_INPUT.bed_inputs.txt_duplications.gff_PANC1_unique.gff	OverlappingPeaks	40419601	40420600	16.93	0	0	PANC1_unique.gff_40419601_height:4.53948
chr19	union.pl_PANC1_INPUT.bed_inputs.txt_duplications.gff_PANC1_unique.gff	OverlappingPeaks	40420801	40426400	16.93	0	0	PANC1_unique.gff_40420801_height:5.73587
chr19	union.pl_PANC1_INPUT.bed_inputs.txt_duplications.gff_PANC1_unique.gff	OverlappingPeaks	40426601	40427000	16.93	0	0	PANC1_unique.gff_40426601_height:3.20044
chr19	union.pl_PANC1_INPUT.bed_inputs.txt_duplications.gff_PANC1_unique.gff	OverlappingPeaks	40427001	40427800	16.93	0	0	PANC1_unique.gff_40427001_height:3.64386
chr19	union.pl_PANC1_INPUT.bed_inputs.txt_duplications.gff_PANC1_unique.gff	OverlappingPeaks	40428001	40428400	16.93	0	0	PANC1_unique.gff_40428001_height:3.30735
chr19	union.pl_PANC1_INPUT.bed_inputs.txt_duplications.gff_PANC1_unique.gff	OverlappingPeaks	40428801	40432000	16.93	0	0	PANC1_unique.gff_40428801_height:5.26679
chr19	union.pl_PANC1_INPUT.bed_inputs.txt_duplications.gff_PANC1_unique.gff	OverlappingPeaks	40432001	40434600	16.93	0	0	PANC1_unique.gff_40432001_height:5.29953
chr19	union.pl_PANC1_INPUT.bed_inputs.txt_duplications.gff_PANC1_unique.gff	OverlappingPeaks	40434601	40435000	16.93	0	0	PANC1_unique.gff_40434601_height:3.20044
chr19	union.pl_PANC1_INPUT.bed_inputs.txt_duplications.gff_PANC1_unique.gff	OverlappingPeaks	40435801	40436200	16.93	0	0	PANC1_unique.gff_40435801_height:3.30735
chr19	union.pl_PANC1_INPUT.bed_inputs.txt_duplications.gff_PANC1_unique.gff	OverlappingPeaks	40436201	40436800	16.93	0	0	PANC1_unique.gff_40436201_height:3.45545
chr19	union.pl_PANC1_INPUT.bed_inputs.txt_duplications.gff_PANC1_unique.gff	OverlappingPeaks	40437801	40438600	16.93	0	0	PANC1_unique.gff_40437801_height:3.64386
chr19	union.pl_PANC1_INPUT.bed_inputs.txt_duplications.gff_PANC1_unique.gff	OverlappingPeaks	40438801	40439400	16.93	0	0	PANC1_unique.gff_40438801_height:3.79248
chr19	union.pl_PANC1_INPUT.bed_inputs.txt_duplications.gff_PANC1_unique.gff	OverlappingPeaks	40439801	40444800	16.93	0	0	PANC1_unique.gff_40439801_height:5.52356
chr19	union.pl_PANC1_INPUT.bed_inputs.txt_duplications.gff_PANC1_unique.gff	OverlappingPeaks	40445001	40448600	16.93	0	0	PANC1_unique.gff_40445001_height:5.64296
chr19	union.pl_PANC1_INPUT.bed_inputs.txt_duplications.gff_PANC1_unique.gff	OverlappingPeaks	40449801	40451600	16.93	0	0	PANC1_unique.gff_40449801_height:4.71882
chr19	union.pl_PANC1_INPUT.bed_inputs.txt_duplications.gff_PANC1_unique.gff	OverlappingPeaks	40452601	40453000	16.93	0	0	PANC1_unique.gff_40452601_height:3.20044
chr19	union.pl_PANC1_INPUT.bed_inputs.txt_duplications.gff_PANC1_unique.gff	OverlappingPeaks	40453401	40459200	16.93	0	0	PANC1_unique.gff_40453401_height:5.81894
chr19	union.pl_PANC1_INPUT.bed_inputs.txt_duplications.gff_PANC1_unique.gff	OverlappingPeaks	40459201	40460200	16.93	0	0	PANC1_unique.gff_40459201_height:4.04849
chr19	union.pl_PANC1_INPUT.bed_inputs.txt_duplications.gff_PANC1_unique.gff	OverlappingPeaks	40460201	40461000	16.93	0	0	PANC1_unique.gff_40460201_height:3.80735
chr19	union.pl_PANC1_INPUT.bed_inputs.txt_duplications.gff_PANC1_unique.gff	OverlappingPeaks	40461001	40463000	16.93	0	0	PANC1_unique.gff_40461001_height:4.44756
chr19	union.pl_PANC1_INPUT.bed_inputs.txt_duplications.gff_PANC1_unique.gff	OverlappingPeaks	40465001	40465600	16.93	0	0	PANC1_unique.gff_40465001_height:3.45545
chr19	union.pl_PANC1_INPUT.bed_inputs.txt_duplications.gff_PANC1_unique.gff	OverlappingPeaks	40466001	40466600	16.93	0	0	PANC1_unique.gff_40466001_height:3.66695
chr19	union.pl_PANC1_INPUT.bed_inputs.txt_duplications.gff_PANC1_unique.gff	OverlappingPeaks	40466601	40468800	16.93	0	0	PANC1_unique.gff_40466601_height:4.51821
chr19	union.pl_PANC1_INPUT.bed_inputs.txt_duplications.gff_PANC1_unique.gff	OverlappingPeaks	40468801	40469800	16.93	0	0	PANC1_unique.gff_40468801_height:4.08696
chr19	union.pl_PANC1_INPUT.bed_inputs.txt_duplications.gff_PANC1_unique.gff	OverlappingPeaks	40469801	40470400	16.93	0	0	PANC1_unique.gff_40469801_height:3.45545
chr19	union.pl_PANC1_INPUT.bed_inputs.txt_duplications.gff_PANC1_unique.gff	OverlappingPeaks	40471201	40472000	16.93	0	0	PANC1_unique.gff_40471201_height:3.64386
chr19	union.pl_PANC1_INPUT.bed_inputs.txt_duplications.gff_PANC1_unique.gff	OverlappingPeaks	40473001	40474800	16.93	0	0	PANC1_unique.gff_40473001_height:4.89077
chr19	union.pl_PANC1_INPUT.bed_inputs.txt_duplications.gff_PANC1_unique.gff	OverlappingPeaks	40479001	40482000	16.93	0	0	PANC1_unique.gff_40479001_height:5.46441
chr19	union.pl_PANC1_INPUT.bed_inputs.txt_duplications.gff_PANC1_unique.gff	OverlappingPeaks	40483001	40483600	16.93	0	0	PANC1_unique.gff_40483001_height:3.73108
chr19	union.pl_PANC1_INPUT.bed_inputs.txt_duplications.gff_PANC1_unique.gff	OverlappingPeaks	40483801	40485400	16.93	0	0	PANC1_unique.gff_40483801_height:4.90939
chr19	union.pl_PANC1_INPUT.bed_inputs.txt_duplications.gff_PANC1_unique.gff	OverlappingPeaks	40485401	40487800	16.93	0	0	PANC1_unique.gff_40485401_height:5.24094
chr19	union.pl_PANC1_INPUT.bed_inputs.txt_duplications.gff_PANC1_unique.gff	OverlappingPeaks	40487801	40489000	16.93	0	0	PANC1_unique.gff_40487801_height:4.35137
chr19	union.pl_PANC1_INPUT.bed_inputs.txt_duplications.gff_PANC1_unique.gff	OverlappingPeaks	40489001	40490400	16.93	0	0	PANC1_unique.gff_40489001_height:4.84425
chr19	union.pl_PANC1_INPUT.bed_inputs.txt_duplications.gff_PANC1_unique.gff	OverlappingPeaks	40490601	40494000	16.93	0	0	PANC1_unique.gff_40490601_height:5.57832
chr19	union.pl_PANC1_INPUT.bed_inputs.txt_duplications.gff_PANC1_unique.gff	OverlappingPeaks	40494401	40495400	16.93	0	0	PANC1_unique.gff_40494401_height:3.9265
chr19	union.pl_PANC1_INPUT.bed_inputs.txt_duplications.gff_PANC1_unique.gff	OverlappingPeaks	40506601	40507400	16.93	0	0	PANC1_unique.gff_40506601_height:4.08746
chr19	union.pl_PANC1_INPUT.bed_inputs.txt_duplications.gff_PANC1_unique.gff	OverlappingPeaks	40507601	40508800	16.93	0	0	PANC1_unique.gff_40507601_height:4.6848
chr19	union.pl_PANC1_INPUT.bed_inputs.txt_duplications.gff_PANC1_unique.gff	OverlappingPeaks	40509001	40509800	16.93	0	0	PANC1_unique.gff_40509001_height:3.80735
chr19	union.pl_PANC1_INPUT.bed_inputs.txt_duplications.gff_PANC1_unique.gff	OverlappingPeaks	40510401	40510800	16.93	0	0	PANC1_unique.gff_40510401_height:3.20044
chr19	union.pl_PANC1_INPUT.bed_inputs.txt_duplications.gff_PANC1_unique.gff	OverlappingPeaks	40511001	40517000	16.93	0	0	PANC1_unique.gff_40511001_height:6.21544
chr19	union.pl_PANC1_INPUT.bed_inputs.txt_duplications.gff_PANC1_unique.gff	OverlappingPeaks	40517001	40517400	16.93	0	0	PANC1_unique.gff_40517001_height:3.20044
chr19	union.pl_PANC1_INPUT.bed_inputs.txt_duplications.gff_PANC1_unique.gff	OverlappingPeaks	40517401	40518800	16.93	0	0	PANC1_unique.gff_40517401_height:5.05575
chr19	union.pl_PANC1_INPUT.bed_inputs.txt_duplications.gff_PANC1_unique.gff	OverlappingPeaks	40518801	40522200	16.93	0	0	PANC1_unique.gff_40518801_height:5.78916
chr19	union.pl_PANC1_INPUT.bed_inputs.txt_duplications.gff_PANC1_unique.gff	OverlappingPeaks	40522401	40524000	16.93	0	0	PANC1_unique.gff_40522401_height:4.82193
chr19	union.pl_PANC1_INPUT.bed_inputs.txt_duplications.gff_PANC1_unique.gff	OverlappingPeaks	40524001	40531200	16.93	0	0	PANC1_unique.gff_40524001_height:6.07325
chr19	union.pl_PANC1_INPUT.bed_inputs.txt_duplications.gff_PANC1_unique.gff	OverlappingPeaks	40531401	40538400	16.93	0	0	PANC1_unique.gff_40531401_height:6.10778
chr19	union.pl_PANC1_INPUT.bed_inputs.txt_duplications.gff_PANC1_unique.gff	OverlappingPeaks	40538601	40541400	16.93	0	0	PANC1_unique.gff_40538601_height:5.65856
chr19	union.pl_PANC1_INPUT.bed_inputs.txt_duplications.gff_PANC1_unique.gff	OverlappingPeaks	40541401	40543000	16.93	0	0	PANC1_unique.gff_40541401_height:5.03916
chr19	union.pl_PANC1_INPUT.bed_inputs.txt_duplications.gff_PANC1_unique.gff	OverlappingPeaks	40543001	40543800	16.93	0	0	PANC1_unique.gff_40543001_height:4
chr19	union.pl_PANC1_INPUT.bed_inputs.txt_duplications.gff_PANC1_unique.gff	OverlappingPeaks	40550001	40551800	15.69	0	0	PANC1_unique.gff_40550001_height:4.62449
chr19	union.pl_PANC1_INPUT.bed_inputs.txt_duplications.gff_PANC1_unique.gff	OverlappingPeaks	40552001	40553800	15.69	0	0	PANC1_unique.gff_40552001_height:4.96963
chr19	union.pl_PANC1_INPUT.bed_inputs.txt_duplications.gff_PANC1_unique.gff	OverlappingPeaks	40553801	40555200	15.69	0	0	PANC1_unique.gff_40553801_height:4.97136
chr19	union.pl_PANC1_INPUT.bed_inputs.txt_duplications.gff_PANC1_unique.gff	OverlappingPeaks	40555201	40557000	15.69	0	0	PANC1_unique.gff_40555201_height:5.16993
chr19	union.pl_PANC1_INPUT.bed_inputs.txt_duplications.gff_PANC1_unique.gff	OverlappingPeaks	40557601	40560200	15.69	0	0	PANC1_unique.gff_40557601_height:5.09229
chr19	union.pl_PANC1_INPUT.bed_inputs.txt_duplications.gff_PANC1_unique.gff	OverlappingPeaks	40566601	40569800	15.69	0	0	PANC1_unique.gff_40566601_height:5.32193
chr19	union.pl_PANC1_INPUT.bed_inputs.txt_duplications.gff_PANC1_unique.gff	OverlappingPeaks	40569801	40570200	15.69	0	0	PANC1_unique.gff_40569801_height:3.40689
chr19	union.pl_PANC1_INPUT.bed_inputs.txt_duplications.gff_PANC1_unique.gff	OverlappingPeaks	40570401	40573800	15.69	0	0	PANC1_unique.gff_40570401_height:5.78916
chr19	union.pl_PANC1_INPUT.bed_inputs.txt_duplications.gff_PANC1_unique.gff	OverlappingPeaks	40574001	40576000	15.69	0	0	PANC1_unique.gff_40574001_height:5.18453
chr19	union.pl_PANC1_INPUT.bed_inputs.txt_duplications.gff_PANC1_unique.gff	OverlappingPeaks	40576001	40578200	15.69	0	0	PANC1_unique.gff_40576001_height:5.78598
chr19	union.pl_PANC1_INPUT.bed_inputs.txt_duplications.gff_PANC1_unique.gff	OverlappingPeaks	40578201	40580600	15.69	0	0	PANC1_unique.gff_40578201_height:5.39734
chr19	union.pl_PANC1_INPUT.bed_inputs.txt_duplications.gff_PANC1_unique.gff	OverlappingPeaks	40580801	40581200	15.69	0	0	PANC1_unique.gff_40580801_height:3.30735
chr19	union.pl_PANC1_INPUT.bed_inputs.txt_duplications.gff_PANC1_unique.gff	OverlappingPeaks	40581401	40587200	15.69	0	0	PANC1_unique.gff_40581401_height:5.87479
chr19	union.pl_PANC1_INPUT.bed_inputs.txt_duplications.gff_PANC1_unique.gff	OverlappingPeaks	40587201	40587800	15.69	0	0	PANC1_unique.gff_40587201_height:3.66695
chr19	union.pl_PANC1_INPUT.bed_inputs.txt_duplications.gff_PANC1_unique.gff	OverlappingPeaks	40587801	40589800	15.69	0	0	PANC1_unique.gff_40587801_height:5.67889
chr19	union.pl_PANC1_INPUT.bed_inputs.txt_duplications.gff_PANC1_unique.gff	OverlappingPeaks	40598201	40600400	15.69	0	0	PANC1_unique.gff_40598201_height:4.9982
chr19	union.pl_PANC1_INPUT.bed_inputs.txt_duplications.gff_PANC1_unique.gff	OverlappingPeaks	40600401	40602800	15.69	0	0	PANC1_unique.gff_40600401_height:5.1848
chr19	union.pl_PANC1_INPUT.bed_inputs.txt_duplications.gff_PANC1_unique.gff	OverlappingPeaks	40603001	40603800	15.69	0	0	PANC1_unique.gff_40603001_height:4
chr19	union.pl_PANC1_INPUT.bed_inputs.txt_duplications.gff_PANC1_unique.gff	OverlappingPeaks	40603801	40604600	15.69	0	0	PANC1_unique.gff_40603801_height:4.04439
chr19	union.pl_PANC1_INPUT.bed_inputs.txt_duplications.gff_PANC1_unique.gff	OverlappingPeaks	40604601	40605600	15.69	0	0	PANC1_unique.gff_40604601_height:4.2653
chr19	union.pl_PANC1_INPUT.bed_inputs.txt_duplications.gff_PANC1_unique.gff	OverlappingPeaks	40607201	40607600	15.69	0	0	PANC1_unique.gff_40607201_height:3.20044
chr19	union.pl_PANC1_INPUT.bed_inputs.txt_duplications.gff_PANC1_unique.gff	OverlappingPeaks	40608001	40609200	15.69	0	0	PANC1_unique.gff_40608001_height:4.23108
chr19	union.pl_PANC1_INPUT.bed_inputs.txt_duplications.gff_PANC1_unique.gff	OverlappingPeaks	40609801	40611400	15.69	0	0	PANC1_unique.gff_40609801_height:4.82193
chr19	union.pl_PANC1_INPUT.bed_inputs.txt_duplications.gff_PANC1_unique.gff	OverlappingPeaks	40611801	40613199	15.69	0	0	PANC1_unique.gff_40611801_height:4.40368
chr19	union.pl_PANC1_INPUT.bed_inputs.txt_duplications.gff_PANC1_unique.gff	OverlappingPeaks	40615801	40617400	17.66	0	0	PANC1_unique.gff_40615801_height:4.64975
chr19	union.pl_PANC1_INPUT.bed_inputs.txt_duplications.gff_PANC1_unique.gff	OverlappingPeaks	40617801	40619600	17.66	0	0	PANC1_unique.gff_40617801_height:4.39232
chr19	union.pl_PANC1_INPUT.bed_inputs.txt_duplications.gff_PANC1_unique.gff	OverlappingPeaks	40634201	40638800	17.66	0	0	PANC1_unique.gff_40634201_height:5.74945
chr19	union.pl_PANC1_INPUT.bed_inputs.txt_duplications.gff_PANC1_unique.gff	OverlappingPeaks	40639201	40640400	17.66	0	0	PANC1_unique.gff_40639201_height:4.95545
chr19	union.pl_PANC1_INPUT.bed_inputs.txt_duplications.gff_PANC1_unique.gff	OverlappingPeaks	40640401	40644200	17.66	0	0	PANC1_unique.gff_40640401_height:5.68339
chr19	union.pl_PANC1_INPUT.bed_inputs.txt_duplications.gff_PANC1_unique.gff	OverlappingPeaks	40644401	40646400	17.66	0	0	PANC1_unique.gff_40644401_height:5.39432
chr19	union.pl_PANC1_INPUT.bed_inputs.txt_duplications.gff_PANC1_unique.gff	OverlappingPeaks	40646401	40649600	17.66	0	0	PANC1_unique.gff_40646401_height:5.11894
chr19	union.pl_PANC1_INPUT.bed_inputs.txt_duplications.gff_PANC1_unique.gff	OverlappingPeaks	40649601	40652400	17.66	0	0	PANC1_unique.gff_40649601_height:5.09632
chr19	union.pl_PANC1_INPUT.bed_inputs.txt_duplications.gff_PANC1_unique.gff	OverlappingPeaks	40655201	40656600	17.66	0	0	PANC1_unique.gff_40655201_height:4.40368
chr19	union.pl_PANC1_INPUT.bed_inputs.txt_duplications.gff_PANC1_unique.gff	OverlappingPeaks	40657001	40658000	17.66	0	0	PANC1_unique.gff_40657001_height:4.72168
chr19	union.pl_PANC1_INPUT.bed_inputs.txt_duplications.gff_PANC1_unique.gff	OverlappingPeaks	40658401	40658800	17.66	0	0	PANC1_unique.gff_40658401_height:3.40689
chr19	union.pl_PANC1_INPUT.bed_inputs.txt_duplications.gff_PANC1_unique.gff	OverlappingPeaks	40658801	40659600	17.66	0	0	PANC1_unique.gff_40658801_height:4.04439
chr19	union.pl_PANC1_INPUT.bed_inputs.txt_duplications.gff_PANC1_unique.gff	OverlappingPeaks	40660001	40660800	17.66	0	0	PANC1_unique.gff_40660001_height:3.85798
chr19	union.pl_PANC1_INPUT.bed_inputs.txt_duplications.gff_PANC1_unique.gff	OverlappingPeaks	40662801	40665200	17.66	0	0	PANC1_unique.gff_40662801_height:5.11441
chr19	union.pl_PANC1_INPUT.bed_inputs.txt_duplications.gff_PANC1_unique.gff	OverlappingPeaks	40665601	40666600	17.66	0	0	PANC1_unique.gff_40665601_height:4.08696
chr19	union.pl_PANC1_INPUT.bed_inputs.txt_duplications.gff_PANC1_unique.gff	OverlappingPeaks	40667201	40668600	17.66	0	0	PANC1_unique.gff_40667201_height:5.00571
chr19	union.pl_PANC1_INPUT.bed_inputs.txt_duplications.gff_PANC1_unique.gff	OverlappingPeaks	40668601	40670400	17.66	0	0	PANC1_unique.gff_40668601_height:5.59495
chr19	union.pl_PANC1_INPUT.bed_inputs.txt_duplications.gff_PANC1_unique.gff	OverlappingPeaks	40670601	40672800	17.66	0	0	PANC1_unique.gff_40670601_height:5.15293
chr19	union.pl_PANC1_INPUT.bed_inputs.txt_duplications.gff_PANC1_unique.gff	OverlappingPeaks	40672801	40673200	17.66	0	0	PANC1_unique.gff_40672801_height:3.20044
chr19	union.pl_PANC1_INPUT.bed_inputs.txt_duplications.gff_PANC1_unique.gff	OverlappingPeaks	40674601	40675200	17.66	0	0	PANC1_unique.gff_40674601_height:4.16172
chr19	union.pl_PANC1_INPUT.bed_inputs.txt_duplications.gff_PANC1_unique.gff	OverlappingPeaks	40676601	40678400	17.66	0	0	PANC1_unique.gff_40676601_height:4.71882
chr19	union.pl_PANC1_INPUT.bed_inputs.txt_duplications.gff_PANC1_unique.gff	OverlappingPeaks	40678801	40679800	17.66	0	0	PANC1_unique.gff_40678801_height:4.08696
chr19	union.pl_PANC1_INPUT.bed_inputs.txt_duplications.gff_PANC1_unique.gff	OverlappingPeaks	40680001	40682600	17.66	0	0	PANC1_unique.gff_40680001_height:4.91796
chr19	union.pl_PANC1_INPUT.bed_inputs.txt_duplications.gff_PANC1_unique.gff	OverlappingPeaks	40683001	40684000	17.66	0	0	PANC1_unique.gff_40683001_height:4.76977
chr19	union.pl_PANC1_INPUT.bed_inputs.txt_duplications.gff_PANC1_unique.gff	OverlappingPeaks	40684201	40685400	17.66	0	0	PANC1_unique.gff_40684201_height:4.48888
chr19	union.pl_PANC1_INPUT.bed_inputs.txt_duplications.gff_PANC1_unique.gff	OverlappingPeaks	40685601	40688200	17.66	0	0	PANC1_unique.gff_40685601_height:4.91796
chr19	union.pl_PANC1_INPUT.bed_inputs.txt_duplications.gff_PANC1_unique.gff	OverlappingPeaks	40688601	40694000	17.66	0	0	PANC1_unique.gff_40688601_height:5.41046
chr19	union.pl_PANC1_INPUT.bed_inputs.txt_duplications.gff_PANC1_unique.gff	OverlappingPeaks	40694201	40695400	17.66	0	0	PANC1_unique.gff_40694201_height:4.87744
chr19	union.pl_PANC1_INPUT.bed_inputs.txt_duplications.gff_PANC1_unique.gff	OverlappingPeaks	40708601	40714200	17.66	0	0	PANC1_unique.gff_40708601_height:5.73075
chr19	union.pl_PANC1_INPUT.bed_inputs.txt_duplications.gff_PANC1_unique.gff	OverlappingPeaks	40714601	40715400	17.66	0	0	PANC1_unique.gff_40714601_height:4.58496
chr19	union.pl_PANC1_INPUT.bed_inputs.txt_duplications.gff_PANC1_unique.gff	OverlappingPeaks	40716401	40717400	17.66	0	0	PANC1_unique.gff_40716401_height:4.3626
chr19	union.pl_PANC1_INPUT.bed_inputs.txt_duplications.gff_PANC1_unique.gff	OverlappingPeaks	40717801	40721600	17.66	0	0	PANC1_unique.gff_40717801_height:5.25108
chr19	union.pl_PANC1_INPUT.bed_inputs.txt_duplications.gff_PANC1_unique.gff	OverlappingPeaks	40740401	40742800	17.66	0	0	PANC1_unique.gff_40740401_height:5.20752
chr19	union.pl_PANC1_INPUT.bed_inputs.txt_duplications.gff_PANC1_unique.gff	OverlappingPeaks	40742801	40743600	17.66	0	0	PANC1_unique.gff_40742801_height:4.04439
chr19	union.pl_PANC1_INPUT.bed_inputs.txt_duplications.gff_PANC1_unique.gff	OverlappingPeaks	40743601	40749800	17.66	0	0	PANC1_unique.gff_40743601_height:5.79436
chr19	union.pl_PANC1_INPUT.bed_inputs.txt_duplications.gff_PANC1_unique.gff	OverlappingPeaks	40750001	40752200	17.66	0	0	PANC1_unique.gff_40750001_height:5.30371
chr19	union.pl_PANC1_INPUT.bed_inputs.txt_duplications.gff_PANC1_unique.gff	OverlappingPeaks	40752201	40757000	17.66	0	0	PANC1_unique.gff_40752201_height:5.60839
chr19	union.pl_PANC1_INPUT.bed_inputs.txt_duplications.gff_PANC1_unique.gff	OverlappingPeaks	40766601	40772800	17.66	0	0	PANC1_unique.gff_40766601_height:6.18111
chr19	union.pl_PANC1_INPUT.bed_inputs.txt_duplications.gff_PANC1_unique.gff	OverlappingPeaks	40772801	40776800	17.66	0	0	PANC1_unique.gff_40772801_height:5.67824
chr19	union.pl_PANC1_INPUT.bed_inputs.txt_duplications.gff_PANC1_unique.gff	OverlappingPeaks	40777201	40779200	17.66	0	0	PANC1_unique.gff_40777201_height:5.29323
chr19	union.pl_PANC1_INPUT.bed_inputs.txt_duplications.gff_PANC1_unique.gff	OverlappingPeaks	40779201	40781600	17.66	0	0	PANC1_unique.gff_40779201_height:5.27361
chr19	union.pl_PANC1_INPUT.bed_inputs.txt_duplications.gff_PANC1_unique.gff	OverlappingPeaks	40781801	40782600	17.66	0	0	PANC1_unique.gff_40781801_height:3.85798
chr19	union.pl_PANC1_INPUT.bed_inputs.txt_duplications.gff_PANC1_unique.gff	OverlappingPeaks	40794201	40795800	17.66	0	0	PANC1_unique.gff_40794201_height:4.60852
chr19	union.pl_PANC1_INPUT.bed_inputs.txt_duplications.gff_PANC1_unique.gff	OverlappingPeaks	40796201	40796600	17.66	0	0	PANC1_unique.gff_40796201_height:3.20044
chr19	union.pl_PANC1_INPUT.bed_inputs.txt_duplications.gff_PANC1_unique.gff	OverlappingPeaks	40797401	40799000	17.66	0	0	PANC1_unique.gff_40797401_height:4.70945
chr19	union.pl_PANC1_INPUT.bed_inputs.txt_duplications.gff_PANC1_unique.gff	OverlappingPeaks	40799601	40803200	17.66	0	0	PANC1_unique.gff_40799601_height:5.24595
chr19	union.pl_PANC1_INPUT.bed_inputs.txt_duplications.gff_PANC1_unique.gff	OverlappingPeaks	40803601	40804200	17.66	0	0	PANC1_unique.gff_40803601_height:3.52945
chr19	union.pl_PANC1_INPUT.bed_inputs.txt_duplications.gff_PANC1_unique.gff	OverlappingPeaks	40804201	40805400	17.66	0	0	PANC1_unique.gff_40804201_height:4.35137
chr19	union.pl_PANC1_INPUT.bed_inputs.txt_duplications.gff_PANC1_unique.gff	OverlappingPeaks	40806001	40807000	17.66	0	0	PANC1_unique.gff_40806001_height:4.29847
chr19	union.pl_PANC1_INPUT.bed_inputs.txt_duplications.gff_PANC1_unique.gff	OverlappingPeaks	40808001	40809200	17.66	0	0	PANC1_unique.gff_40808001_height:4.26211
chr19	union.pl_PANC1_INPUT.bed_inputs.txt_duplications.gff_PANC1_unique.gff	OverlappingPeaks	40809401	40812600	17.66	0	0	PANC1_unique.gff_40809401_height:5.67243
chr19	union.pl_PANC1_INPUT.bed_inputs.txt_duplications.gff_PANC1_unique.gff	OverlappingPeaks	40813201	40814200	17.66	0	0	PANC1_unique.gff_40813201_height:3.9265
chr19	union.pl_PANC1_INPUT.bed_inputs.txt_duplications.gff_PANC1_unique.gff	OverlappingPeaks	40814401	40815000	17.66	0	0	PANC1_unique.gff_40814401_height:3.52945
chr19	union.pl_PANC1_INPUT.bed_inputs.txt_duplications.gff_PANC1_unique.gff	OverlappingPeaks	40815201	40817200	17.66	0	0	PANC1_unique.gff_40815201_height:4.52886
chr19	union.pl_PANC1_INPUT.bed_inputs.txt_duplications.gff_PANC1_unique.gff	OverlappingPeaks	40817601	40821600	17.66	0	0	PANC1_unique.gff_40817601_height:5.48289
chr19	union.pl_PANC1_INPUT.bed_inputs.txt_duplications.gff_PANC1_unique.gff	OverlappingPeaks	40821601	40823800	17.66	0	0	PANC1_unique.gff_40821601_height:5.1651
chr19	union.pl_PANC1_INPUT.bed_inputs.txt_duplications.gff_PANC1_unique.gff	OverlappingPeaks	40824001	40825000	17.66	0	0	PANC1_unique.gff_40824001_height:4.45375
chr19	union.pl_PANC1_INPUT.bed_inputs.txt_duplications.gff_PANC1_unique.gff	OverlappingPeaks	40825601	40833200	17.66	0	0	PANC1_unique.gff_40825601_height:6.13426
chr19	union.pl_PANC1_INPUT.bed_inputs.txt_duplications.gff_PANC1_unique.gff	OverlappingPeaks	40833201	40836200	17.66	0	0	PANC1_unique.gff_40833201_height:5.48118
chr19	union.pl_PANC1_INPUT.bed_inputs.txt_duplications.gff_PANC1_unique.gff	OverlappingPeaks	40836601	40837800	17.66	0	0	PANC1_unique.gff_40836601_height:4.59016
chr19	union.pl_PANC1_INPUT.bed_inputs.txt_duplications.gff_PANC1_unique.gff	OverlappingPeaks	40838001	40839000	17.66	0	0	PANC1_unique.gff_40838001_height:3.9265
chr19	union.pl_PANC1_INPUT.bed_inputs.txt_duplications.gff_PANC1_unique.gff	OverlappingPeaks	40839201	40840400	17.66	0	0	PANC1_unique.gff_40839201_height:4.63826
chr19	union.pl_PANC1_INPUT.bed_inputs.txt_duplications.gff_PANC1_unique.gff	OverlappingPeaks	40841001	40843200	17.66	0	0	PANC1_unique.gff_40841001_height:5.10317
chr19	union.pl_PANC1_INPUT.bed_inputs.txt_duplications.gff_PANC1_unique.gff	OverlappingPeaks	40843201	40844200	17.66	0	0	PANC1_unique.gff_40843201_height:4.45375
chr19	union.pl_PANC1_INPUT.bed_inputs.txt_duplications.gff_PANC1_unique.gff	OverlappingPeaks	40844601	40845800	17.66	0	0	PANC1_unique.gff_40844601_height:4.93634
chr19	union.pl_PANC1_INPUT.bed_inputs.txt_duplications.gff_PANC1_unique.gff	OverlappingPeaks	40845801	40846400	17.66	0	0	PANC1_unique.gff_40845801_height:3.52945
chr19	union.pl_PANC1_INPUT.bed_inputs.txt_duplications.gff_PANC1_unique.gff	OverlappingPeaks	54040801	54041800	6.93	0	0	PANC1_unique.gff_54040801_height:4.67193
chr19	union.pl_PANC1_INPUT.bed_inputs.txt_duplications.gff_PANC1_unique.gff	OverlappingPeaks	59075401	59076000	3.77	0	0	PANC1_unique.gff_59075401_height:3.59984
chr1	union.pl_PANC1_INPUT.bed_inputs.txt_duplications.gff_PANC1_unique.gff	OverlappingPeaks	2587001	2587400	7.66	0	0	PANC1_unique.gff_2587001_height:3.20044
chr1	union.pl_PANC1_INPUT.bed_inputs.txt_duplications.gff_PANC1_unique.gff	OverlappingPeaks	2615401	2615800	7.66	0	0	PANC1_unique.gff_2615401_height:3.20044
chr1	union.pl_PANC1_INPUT.bed_inputs.txt_duplications.gff_PANC1_unique.gff	OverlappingPeaks	2622201	2623000	7.66	0	0	PANC1_unique.gff_2622201_height:3.80735
chr1	union.pl_PANC1_INPUT.bed_inputs.txt_duplications.gff_PANC1_unique.gff	OverlappingPeaks	2629001	2629400	7.66	0	0	PANC1_unique.gff_2629001_height:3.20044
chr1	union.pl_PANC1_INPUT.bed_inputs.txt_duplications.gff_PANC1_unique.gff	OverlappingPeaks	86077601	86078200	4.58	0	0	PANC1_unique.gff_86077601_height:3.59984
chr1	union.pl_PANC1_INPUT.bed_inputs.txt_duplications.gff_PANC1_unique.gff	OverlappingPeaks	86078201	86078999	4.58	0	0	PANC1_unique.gff_86078201_height:3.80735
chr1	union.pl_PANC1_INPUT.bed_inputs.txt_duplications.gff_PANC1_unique.gff	OverlappingPeaks	121370201	121370600	9.71	0	0	PANC1_unique.gff_121370201_height:3.30735
chr1	union.pl_PANC1_INPUT.bed_inputs.txt_duplications.gff_PANC1_unique.gff	OverlappingPeaks	121478401	121478800	26.7	0	0	PANC1_unique.gff_121478401_height:3.40689
chr6	union.pl_PANC1_INPUT.bed_inputs.txt_duplications.gff_PANC1_unique.gff	OverlappingPeaks	26311801	26312200	6.1	0	0	PANC1_unique.gff_26311801_height:3.20044
chr6	union.pl_PANC1_INPUT.bed_inputs.txt_duplications.gff_PANC1_unique.gff	OverlappingPeaks	74224201	74224600	3.51	0	0	PANC1_unique.gff_74224201_height:3.20044
chr11	union.pl_PANC1_INPUT.bed_inputs.txt_duplications.gff_PANC1_unique.gff	OverlappingPeaks	316201	316600	4.37	0	0	PANC1_unique.gff_316201_height:3.30735
chr11	union.pl_PANC1_INPUT.bed_inputs.txt_duplications.gff_PANC1_unique.gff	OverlappingPeaks	1017601	1018000	11.3	0	0	PANC1_unique.gff_1017601_height:3.20044
chr11	union.pl_PANC1_INPUT.bed_inputs.txt_duplications.gff_PANC1_unique.gff	OverlappingPeaks	2947801	2948200	3.78	0	0	PANC1_unique.gff_2947801_height:3.20044
chr11	union.pl_PANC1_INPUT.bed_inputs.txt_duplications.gff_PANC1_unique.gff	OverlappingPeaks	9592201	9592600	3.51	0	0	PANC1_unique.gff_9592201_height:3.20044
chr11	union.pl_PANC1_INPUT.bed_inputs.txt_duplications.gff_PANC1_unique.gff	OverlappingPeaks	9592801	9593800	3.51	0	0	PANC1_unique.gff_9592801_height:3.83904
chr11	union.pl_PANC1_INPUT.bed_inputs.txt_duplications.gff_PANC1_unique.gff	OverlappingPeaks	9775800	9776000	3.6	0	0	PANC1_unique.gff_9775401_height:3.45545
chr11	union.pl_PANC1_INPUT.bed_inputs.txt_duplications.gff_PANC1_unique.gff	OverlappingPeaks	9790001	9790800	3.6	0	0	PANC1_unique.gff_9790001_height:3.80735
chr11	union.pl_PANC1_INPUT.bed_inputs.txt_duplications.gff_PANC1_unique.gff	OverlappingPeaks	10948401	10948800	3.29	0	0	PANC1_unique.gff_10948401_height:3.20044
chr11	union.pl_PANC1_INPUT.bed_inputs.txt_duplications.gff_PANC1_unique.gff	OverlappingPeaks	48880401	48880800	6.87	0	0	PANC1_unique.gff_48880401_height:3.20044
chr11	union.pl_PANC1_INPUT.bed_inputs.txt_duplications.gff_PANC1_unique.gff	OverlappingPeaks	50669601	50670000	4.75	0	0	PANC1_unique.gff_50669601_height:3.20044
chr11	union.pl_PANC1_INPUT.bed_inputs.txt_duplications.gff_PANC1_unique.gff	OverlappingPeaks	50678201	50678600	4.75	0	0	PANC1_unique.gff_50678201_height:3.20044
chr11	union.pl_PANC1_INPUT.bed_inputs.txt_duplications.gff_PANC1_unique.gff	OverlappingPeaks	50755401	50755800	4.75	0	0	PANC1_unique.gff_50755401_height:3.40689
chr11	union.pl_PANC1_INPUT.bed_inputs.txt_duplications.gff_PANC1_unique.gff	OverlappingPeaks	50757801	50758200	4.75	0	0	PANC1_unique.gff_50757801_height:3.30735
chr11	union.pl_PANC1_INPUT.bed_inputs.txt_duplications.gff_PANC1_unique.gff	OverlappingPeaks	50783001	50783600	4.75	0	0	PANC1_unique.gff_50783001_height:3.52945
chr11	union.pl_PANC1_INPUT.bed_inputs.txt_duplications.gff_PANC1_unique.gff	OverlappingPeaks	55015401	55015800	4.88	0	0	PANC1_unique.gff_55015401_height:3.20044
chr11	union.pl_PANC1_INPUT.bed_inputs.txt_duplications.gff_PANC1_unique.gff	OverlappingPeaks	65661601	65662000	3.58	0	0	PANC1_unique.gff_65661601_height:3.20044
chr11	union.pl_PANC1_INPUT.bed_inputs.txt_duplications.gff_PANC1_unique.gff	OverlappingPeaks	69061601	69062000	3.65	0	0	PANC1_unique.gff_69061601_height:3.20044
chr11	union.pl_PANC1_INPUT.bed_inputs.txt_duplications.gff_PANC1_unique.gff	OverlappingPeaks	69062401	69063000	3.65	0	0	PANC1_unique.gff_69062401_height:3.73108
chr17	union.pl_PANC1_INPUT.bed_inputs.txt_duplications.gff_PANC1_unique.gff	OverlappingPeaks	46617601	46618200	3.57	0	0	PANC1_unique.gff_46617601_height:3.90796
chr17	union.pl_PANC1_INPUT.bed_inputs.txt_duplications.gff_PANC1_unique.gff	OverlappingPeaks	46619401	46620000	3.57	0	0	PANC1_unique.gff_46619401_height:3.73108
chr17	union.pl_PANC1_INPUT.bed_inputs.txt_duplications.gff_PANC1_unique.gff	OverlappingPeaks	46620401	46622400	3.57	0	0	PANC1_unique.gff_46620401_height:5.0805
chr17	union.pl_PANC1_INPUT.bed_inputs.txt_duplications.gff_PANC1_unique.gff	OverlappingPeaks	46627201	46628200	3.57	0	0	PANC1_unique.gff_46627201_height:4.16096
chr17	union.pl_PANC1_INPUT.bed_inputs.txt_duplications.gff_PANC1_unique.gff	OverlappingPeaks	46636401	46637800	3.57	0	0	PANC1_unique.gff_46636401_height:4.11988
chr17	union.pl_PANC1_INPUT.bed_inputs.txt_duplications.gff_PANC1_unique.gff	OverlappingPeaks	46644401	46645400	3.57	0	0	PANC1_unique.gff_46644401_height:3.83904
chr17	union.pl_PANC1_INPUT.bed_inputs.txt_duplications.gff_PANC1_unique.gff	OverlappingPeaks	46645601	46646800	3.57	0	0	PANC1_unique.gff_46645601_height:4.16695
chr17	union.pl_PANC1_INPUT.bed_inputs.txt_duplications.gff_PANC1_unique.gff	OverlappingPeaks	46660801	46662000	3.57	0	0	PANC1_unique.gff_46660801_height:4.06507
chr17	union.pl_PANC1_INPUT.bed_inputs.txt_duplications.gff_PANC1_unique.gff	OverlappingPeaks	75327601	75328000	3.25	0	0	PANC1_unique.gff_75327601_height:3.20044
chr17	union.pl_PANC1_INPUT.bed_inputs.txt_duplications.gff_PANC1_unique.gff	OverlappingPeaks	75328401	75328999	3.25	0	0	PANC1_unique.gff_75328401_height:3.70044
chr17	union.pl_PANC1_INPUT.bed_inputs.txt_duplications.gff_PANC1_unique.gff	OverlappingPeaks	79022801	79023400	3.3	0	0	PANC1_unique.gff_79022801_height:3.45545
chr17	union.pl_PANC1_INPUT.bed_inputs.txt_duplications.gff_PANC1_unique.gff	OverlappingPeaks	79023801	79024600	3.3	0	0	PANC1_unique.gff_79023801_height:3.85798
chr21	union.pl_PANC1_INPUT.bed_inputs.txt_duplications.gff_PANC1_unique.gff	OverlappingPeaks	14343201	14343600	6.32	0	0	PANC1_unique.gff_14343201_height:3.20044
chr21	union.pl_PANC1_INPUT.bed_inputs.txt_duplications.gff_PANC1_unique.gff	OverlappingPeaks	14343201	14343600	7.55	0	0	PANC1_unique.gff_14343201_height:3.20044
chr21	union.pl_PANC1_INPUT.bed_inputs.txt_duplications.gff_PANC1_unique.gff	OverlappingPeaks	14365201	14365600	7.55	0	0	PANC1_unique.gff_14365201_height:3.5
chr16	union.pl_PANC1_INPUT.bed_inputs.txt_duplications.gff_PANC1_unique.gff	OverlappingPeaks	16082801	16083800	3.23	0	0	PANC1_unique.gff_16082801_height:5.23135
chr16	union.pl_PANC1_INPUT.bed_inputs.txt_duplications.gff_PANC1_unique.gff	OverlappingPeaks	16088201	16088600	3.23	0	0	PANC1_unique.gff_16088201_height:3.30735
chr16	union.pl_PANC1_INPUT.bed_inputs.txt_duplications.gff_PANC1_unique.gff	OverlappingPeaks	16092201	16092599	3.23	0	0	PANC1_unique.gff_16092201_height:3.40689
chr16	union.pl_PANC1_INPUT.bed_inputs.txt_duplications.gff_PANC1_unique.gff	OverlappingPeaks	33881601	33882000	7.56	0	0	PANC1_unique.gff_33881601_height:3.30735
chr16	union.pl_PANC1_INPUT.bed_inputs.txt_duplications.gff_PANC1_unique.gff	OverlappingPeaks	33881601	33882000	10.56	0	0	PANC1_unique.gff_33881601_height:3.30735
chr16	union.pl_PANC1_INPUT.bed_inputs.txt_duplications.gff_PANC1_unique.gff	OverlappingPeaks	33885601	33886200	10.56	0	0	PANC1_unique.gff_33885601_height:3.45545
chr16	union.pl_PANC1_INPUT.bed_inputs.txt_duplications.gff_PANC1_unique.gff	OverlappingPeaks	34190001	34190400	9.53	0	0	PANC1_unique.gff_34190001_height:3.30735
chr16	union.pl_PANC1_INPUT.bed_inputs.txt_duplications.gff_PANC1_unique.gff	OverlappingPeaks	34190001	34190400	11.23	0	0	PANC1_unique.gff_34190001_height:3.30735
chr16	union.pl_PANC1_INPUT.bed_inputs.txt_duplications.gff_PANC1_unique.gff	OverlappingPeaks	34191601	34192600	11.23	0	0	PANC1_unique.gff_34191601_height:3.96832
chr16	union.pl_PANC1_INPUT.bed_inputs.txt_duplications.gff_PANC1_unique.gff	OverlappingPeaks	35279401	35279800	4.35	0	0	PANC1_unique.gff_35279401_height:3.20044
chr16	union.pl_PANC1_INPUT.bed_inputs.txt_duplications.gff_PANC1_unique.gff	OverlappingPeaks	46453401	46453800	37.85	0	0	PANC1_unique.gff_46453401_height:3.30735
chr16	union.pl_PANC1_INPUT.bed_inputs.txt_duplications.gff_PANC1_unique.gff	OverlappingPeaks	46453401	46453800	36.79	0	0	PANC1_unique.gff_46453401_height:3.30735
chr18	union.pl_PANC1_INPUT.bed_inputs.txt_duplications.gff_PANC1_unique.gff	OverlappingPeaks	74768001	74768799	5.41	0	0	PANC1_unique.gff_74768001_height:4.424
chr18	union.pl_PANC1_INPUT.bed_inputs.txt_duplications.gff_PANC1_unique.gff	OverlappingPeaks	77793201	77793600	5.15	0	0	PANC1_unique.gff_77793201_height:3.20044
chr12	union.pl_PANC1_INPUT.bed_inputs.txt_duplications.gff_PANC1_unique.gff	OverlappingPeaks	34852601	34853000	11.85	0	0	PANC1_unique.gff_34852601_height:3.30735
chr12	union.pl_PANC1_INPUT.bed_inputs.txt_duplications.gff_PANC1_unique.gff	OverlappingPeaks	38051601	38052000	4.81	0	0	PANC1_unique.gff_38051601_height:3.20044
chr12	union.pl_PANC1_INPUT.bed_inputs.txt_duplications.gff_PANC1_unique.gff	OverlappingPeaks	38067001	38067400	4.81	0	0	PANC1_unique.gff_38067001_height:3.20044
chr4	union.pl_PANC1_INPUT.bed_inputs.txt_duplications.gff_PANC1_unique.gff	OverlappingPeaks	49104601	49105200	15.51	0	0	PANC1_unique.gff_49104601_height:3.59984
chr4	union.pl_PANC1_INPUT.bed_inputs.txt_duplications.gff_PANC1_unique.gff	OverlappingPeaks	49104601	49105200	16.44	0	0	PANC1_unique.gff_49104601_height:3.59984
chr2	union.pl_PANC1_INPUT.bed_inputs.txt_duplications.gff_PANC1_unique.gff	OverlappingPeaks	89831201	89832000	17.98	0	0	PANC1_unique.gff_89831201_height:3.64386
chr2	union.pl_PANC1_INPUT.bed_inputs.txt_duplications.gff_PANC1_unique.gff	OverlappingPeaks	89831201	89832000	16.68	0	0	PANC1_unique.gff_89831201_height:3.64386
chr2	union.pl_PANC1_INPUT.bed_inputs.txt_duplications.gff_PANC1_unique.gff	OverlappingPeaks	90372601	90373000	12.76	0	0	PANC1_unique.gff_90372601_height:3.30735
chr2	union.pl_PANC1_INPUT.bed_inputs.txt_duplications.gff_PANC1_unique.gff	OverlappingPeaks	132999801	133000200	7.54	0	0	PANC1_unique.gff_132999801_height:3.20044
chr2	union.pl_PANC1_INPUT.bed_inputs.txt_duplications.gff_PANC1_unique.gff	OverlappingPeaks	132999801	133000200	8.7	0	0	PANC1_unique.gff_132999801_height:3.20044
chr9	union.pl_PANC1_INPUT.bed_inputs.txt_duplications.gff_PANC1_unique.gff	OverlappingPeaks	36928601	36929000	3.25	0	0	PANC1_unique.gff_36928601_height:3.20044
chr9	union.pl_PANC1_INPUT.bed_inputs.txt_duplications.gff_PANC1_unique.gff	OverlappingPeaks	66826001	66826400	5.85	0	0	PANC1_unique.gff_66826001_height:3.20044
chr9	union.pl_PANC1_INPUT.bed_inputs.txt_duplications.gff_PANC1_unique.gff	OverlappingPeaks	66826001	66826400	9.87	0	0	PANC1_unique.gff_66826001_height:3.20044
chr10	union.pl_PANC1_INPUT.bed_inputs.txt_duplications.gff_PANC1_unique.gff	OverlappingPeaks	38784801	38785200	8.69	0	0	PANC1_unique.gff_38784801_height:3.40689
chr10	union.pl_PANC1_INPUT.bed_inputs.txt_duplications.gff_PANC1_unique.gff	OverlappingPeaks	38786601	38787000	8.69	0	0	PANC1_unique.gff_38786601_height:3.20044
chr10	union.pl_PANC1_INPUT.bed_inputs.txt_duplications.gff_PANC1_unique.gff	OverlappingPeaks	38794801	38795200	8.69	0	0	PANC1_unique.gff_38794801_height:3.20044
chr10	union.pl_PANC1_INPUT.bed_inputs.txt_duplications.gff_PANC1_unique.gff	OverlappingPeaks	38802401	38802800	8.69	0	0	PANC1_unique.gff_38802401_height:3.30735
chr10	union.pl_PANC1_INPUT.bed_inputs.txt_duplications.gff_PANC1_unique.gff	OverlappingPeaks	42596601	42597200	43.59	0	0	PANC1_unique.gff_42596601_height:3.66695
chr10	union.pl_PANC1_INPUT.bed_inputs.txt_duplications.gff_PANC1_unique.gff	OverlappingPeaks	42805001	42805400	9.95	0	0	PANC1_unique.gff_42805001_height:3.20044
chr5	union.pl_PANC1_INPUT.bed_inputs.txt_duplications.gff_PANC1_unique.gff	OverlappingPeaks	46347001	46347400	5.73	0	0	PANC1_unique.gff_46347001_height:3.40689
chr5	union.pl_PANC1_INPUT.bed_inputs.txt_duplications.gff_PANC1_unique.gff	OverlappingPeaks	46347001	46347400	6.52	0	0	PANC1_unique.gff_46347001_height:3.40689
chr5	union.pl_PANC1_INPUT.bed_inputs.txt_duplications.gff_PANC1_unique.gff	OverlappingPeaks	49434801	49435200	4.78	0	0	PANC1_unique.gff_49434801_height:3.40689
chr5	union.pl_PANC1_INPUT.bed_inputs.txt_duplications.gff_PANC1_unique.gff	OverlappingPeaks	49434801	49435200	7.85	0	0	PANC1_unique.gff_49434801_height:3.40689

## Sheet: HepG2_peakswithamplifications
chr20	union.pl_HepG2_unique.gff_HepG2_INPUT.bed_inputs.txt_duplications.gff	OverlappingPeaks	327151	327450	4.02356	0	0	HepG2_INPUT.bed_inputs.txt_duplications.gff_326800_height:5.24
chr20	union.pl_HepG2_unique.gff_HepG2_INPUT.bed_inputs.txt_duplications.gff	OverlappingPeaks	377101	378300	7.36728	0	0	HepG2_INPUT.bed_inputs.txt_duplications.gff_376200_height:5.75
chr20	union.pl_HepG2_unique.gff_HepG2_INPUT.bed_inputs.txt_duplications.gff	OverlappingPeaks	1168351	1168650	3.82193	0	0	HepG2_INPUT.bed_inputs.txt_duplications.gff_1167000_height:5.48
chr20	union.pl_HepG2_unique.gff_HepG2_INPUT.bed_inputs.txt_duplications.gff	OverlappingPeaks	2456701	2457150	4.37744	0	0	HepG2_INPUT.bed_inputs.txt_duplications.gff_2447600_height:3.55
chr20	union.pl_HepG2_unique.gff_HepG2_INPUT.bed_inputs.txt_duplications.gff	OverlappingPeaks	10410151	10410450	4.14386	0	0	HepG2_INPUT.bed_inputs.txt_duplications.gff_10407200_height:3.67
chr20	union.pl_HepG2_unique.gff_HepG2_INPUT.bed_inputs.txt_duplications.gff	OverlappingPeaks	10410751	10411050	3.95943	0	0	HepG2_INPUT.bed_inputs.txt_duplications.gff_10407200_height:3.67
chr20	union.pl_HepG2_unique.gff_HepG2_INPUT.bed_inputs.txt_duplications.gff	OverlappingPeaks	10528501	10529100	4.78136	0	0	HepG2_INPUT.bed_inputs.txt_duplications.gff_10517600_height:3.68
chr20	union.pl_HepG2_unique.gff_HepG2_INPUT.bed_inputs.txt_duplications.gff	OverlappingPeaks	10544701	10545150	4.25191	0	0	HepG2_INPUT.bed_inputs.txt_duplications.gff_10517600_height:3.68
chr20	union.pl_HepG2_unique.gff_HepG2_INPUT.bed_inputs.txt_duplications.gff	OverlappingPeaks	10545751	10547700	7.21318	0	0	HepG2_INPUT.bed_inputs.txt_duplications.gff_10517600_height:3.68
chr20	union.pl_HepG2_unique.gff_HepG2_INPUT.bed_inputs.txt_duplications.gff	OverlappingPeaks	10646851	10647150	4.02356	0	0	HepG2_INPUT.bed_inputs.txt_duplications.gff_10639200_height:3.31
chr20	union.pl_HepG2_unique.gff_HepG2_INPUT.bed_inputs.txt_duplications.gff	OverlappingPeaks	13398901	13400700	6.8259	0	0	HepG2_INPUT.bed_inputs.txt_duplications.gff_13397400_height:3.33
chr20	union.pl_HepG2_unique.gff_HepG2_INPUT.bed_inputs.txt_duplications.gff	OverlappingPeaks	13404151	13405800	6.02517	0	0	HepG2_INPUT.bed_inputs.txt_duplications.gff_13397400_height:3.33
chr20	union.pl_HepG2_unique.gff_HepG2_INPUT.bed_inputs.txt_duplications.gff	OverlappingPeaks	13411201	13411800	4.64386	0	0	HepG2_INPUT.bed_inputs.txt_duplications.gff_13397400_height:3.33
chr20	union.pl_HepG2_unique.gff_HepG2_INPUT.bed_inputs.txt_duplications.gff	OverlappingPeaks	14964901	14967900	7.1105	0	0	HepG2_INPUT.bed_inputs.txt_duplications.gff_14955200_height:3.45
chr20	union.pl_HepG2_unique.gff_HepG2_INPUT.bed_inputs.txt_duplications.gff	OverlappingPeaks	17920801	17921100	4.02356	0	0	HepG2_INPUT.bed_inputs.txt_duplications.gff_17917800_height:3.77
chr20	union.pl_HepG2_unique.gff_HepG2_INPUT.bed_inputs.txt_duplications.gff	OverlappingPeaks	17938951	17941050	6.24098	0	0	HepG2_INPUT.bed_inputs.txt_duplications.gff_17917800_height:3.77
chr20	union.pl_HepG2_unique.gff_HepG2_INPUT.bed_inputs.txt_duplications.gff	OverlappingPeaks	17941501	17942850	6.05166	0	0	HepG2_INPUT.bed_inputs.txt_duplications.gff_17917800_height:3.77
chr20	union.pl_HepG2_unique.gff_HepG2_INPUT.bed_inputs.txt_duplications.gff	OverlappingPeaks	17943301	17943750	4.11441	0	0	HepG2_INPUT.bed_inputs.txt_duplications.gff_17917800_height:3.77
chr20	union.pl_HepG2_unique.gff_HepG2_INPUT.bed_inputs.txt_duplications.gff	OverlappingPeaks	17945101	17945400	3.82193	0	0	HepG2_INPUT.bed_inputs.txt_duplications.gff_17917800_height:3.77
chr20	union.pl_HepG2_unique.gff_HepG2_INPUT.bed_inputs.txt_duplications.gff	OverlappingPeaks	17947051	17947800	4.51146	0	0	HepG2_INPUT.bed_inputs.txt_duplications.gff_17917800_height:3.77
chr20	union.pl_HepG2_unique.gff_HepG2_INPUT.bed_inputs.txt_duplications.gff	OverlappingPeaks	22503451	22503750	3.82193	0	0	HepG2_INPUT.bed_inputs.txt_duplications.gff_22503000_height:5.60
chr20	union.pl_HepG2_unique.gff_HepG2_INPUT.bed_inputs.txt_duplications.gff	OverlappingPeaks	22504351	22506300	6.4398	0	0	HepG2_INPUT.bed_inputs.txt_duplications.gff_22503000_height:5.60
chr20	union.pl_HepG2_unique.gff_HepG2_INPUT.bed_inputs.txt_duplications.gff	OverlappingPeaks	22506301	22506900	4.39232	0	0	HepG2_INPUT.bed_inputs.txt_duplications.gff_22503000_height:5.60
chr20	union.pl_HepG2_unique.gff_HepG2_INPUT.bed_inputs.txt_duplications.gff	OverlappingPeaks	22514401	22515450	5.83473	0	0	HepG2_INPUT.bed_inputs.txt_duplications.gff_22513000_height:5.23
chr20	union.pl_HepG2_unique.gff_HepG2_INPUT.bed_inputs.txt_duplications.gff	OverlappingPeaks	23609551	23611199	5.6626	0	0	HepG2_INPUT.bed_inputs.txt_duplications.gff_23609000_height:5.71
chr20	union.pl_HepG2_unique.gff_HepG2_INPUT.bed_inputs.txt_duplications.gff	OverlappingPeaks	24967801	24968850	5.26875	0	0	HepG2_INPUT.bed_inputs.txt_duplications.gff_24966400_height:3.55
chr20	union.pl_HepG2_unique.gff_HepG2_INPUT.bed_inputs.txt_duplications.gff	OverlappingPeaks	25488451	25489650	5.68982	0	0	HepG2_INPUT.bed_inputs.txt_duplications.gff_25487800_height:6.25
chr20	union.pl_HepG2_unique.gff_HepG2_INPUT.bed_inputs.txt_duplications.gff	OverlappingPeaks	30288001	30288300	3.95943	0	0	HepG2_INPUT.bed_inputs.txt_duplications.gff_30282400_height:5.63
chr20	union.pl_HepG2_unique.gff_HepG2_INPUT.bed_inputs.txt_duplications.gff	OverlappingPeaks	31860151	31860900	6.16995	0	0	HepG2_INPUT.bed_inputs.txt_duplications.gff_31859600_height:3.35
chr20	union.pl_HepG2_unique.gff_HepG2_INPUT.bed_inputs.txt_duplications.gff	OverlappingPeaks	31861051	31861650	4.61471	0	0	HepG2_INPUT.bed_inputs.txt_duplications.gff_31859600_height:3.35
chr20	union.pl_HepG2_unique.gff_HepG2_INPUT.bed_inputs.txt_duplications.gff	OverlappingPeaks	31866451	31866750	3.82193	0	0	HepG2_INPUT.bed_inputs.txt_duplications.gff_31859600_height:3.35
chr20	union.pl_HepG2_unique.gff_HepG2_INPUT.bed_inputs.txt_duplications.gff	OverlappingPeaks	32413201	32414250	4.76625	0	0	HepG2_INPUT.bed_inputs.txt_duplications.gff_32413200_height:4.72
chr20	union.pl_HepG2_unique.gff_HepG2_INPUT.bed_inputs.txt_duplications.gff	OverlappingPeaks	32888401	32889450	5.73587	0	0	HepG2_INPUT.bed_inputs.txt_duplications.gff_32888000_height:3.78
chr20	union.pl_HepG2_unique.gff_HepG2_INPUT.bed_inputs.txt_duplications.gff	OverlappingPeaks	33110851	33111450	4.39232	0	0	HepG2_INPUT.bed_inputs.txt_duplications.gff_33098600_height:3.53
chr20	union.pl_HepG2_unique.gff_HepG2_INPUT.bed_inputs.txt_duplications.gff	OverlappingPeaks	33294751	33295399	5.11691	0	0	HepG2_INPUT.bed_inputs.txt_duplications.gff_33289400_height:5.49
chr20	union.pl_HepG2_unique.gff_HepG2_INPUT.bed_inputs.txt_duplications.gff	OverlappingPeaks	34282951	34283850	6.0204	0	0	HepG2_INPUT.bed_inputs.txt_duplications.gff_34282600_height:3.75
chr20	union.pl_HepG2_unique.gff_HepG2_INPUT.bed_inputs.txt_duplications.gff	OverlappingPeaks	34290151	34290600	4.11441	0	0	HepG2_INPUT.bed_inputs.txt_duplications.gff_34282600_height:3.75
chr20	union.pl_HepG2_unique.gff_HepG2_INPUT.bed_inputs.txt_duplications.gff	OverlappingPeaks	34295701	34296000	3.89232	0	0	HepG2_INPUT.bed_inputs.txt_duplications.gff_34282600_height:3.75
chr20	union.pl_HepG2_unique.gff_HepG2_INPUT.bed_inputs.txt_duplications.gff	OverlappingPeaks	34327351	34327650	4.02356	0	0	HepG2_INPUT.bed_inputs.txt_duplications.gff_34282600_height:3.75
chr20	union.pl_HepG2_unique.gff_HepG2_INPUT.bed_inputs.txt_duplications.gff	OverlappingPeaks	34332001	34332300	3.95943	0	0	HepG2_INPUT.bed_inputs.txt_duplications.gff_34282600_height:3.75
chr20	union.pl_HepG2_unique.gff_HepG2_INPUT.bed_inputs.txt_duplications.gff	OverlappingPeaks	34734301	34734600	3.82193	0	0	HepG2_INPUT.bed_inputs.txt_duplications.gff_34733600_height:3.58
chr20	union.pl_HepG2_unique.gff_HepG2_INPUT.bed_inputs.txt_duplications.gff	OverlappingPeaks	35271151	35271999	5.16695	0	0	HepG2_INPUT.bed_inputs.txt_duplications.gff_35269400_height:5.78
chr20	union.pl_HepG2_unique.gff_HepG2_INPUT.bed_inputs.txt_duplications.gff	OverlappingPeaks	35960551	35961000	4.25191	0	0	HepG2_INPUT.bed_inputs.txt_duplications.gff_35958800_height:3.78
chr20	union.pl_HepG2_unique.gff_HepG2_INPUT.bed_inputs.txt_duplications.gff	OverlappingPeaks	35964151	35964750	4.49185	0	0	HepG2_INPUT.bed_inputs.txt_duplications.gff_35958800_height:3.78
chr20	union.pl_HepG2_unique.gff_HepG2_INPUT.bed_inputs.txt_duplications.gff	OverlappingPeaks	35965651	35966550	5.81604	0	0	HepG2_INPUT.bed_inputs.txt_duplications.gff_35958800_height:3.78
chr20	union.pl_HepG2_unique.gff_HepG2_INPUT.bed_inputs.txt_duplications.gff	OverlappingPeaks	35967751	35968050	3.89232	0	0	HepG2_INPUT.bed_inputs.txt_duplications.gff_35958800_height:3.78
chr20	union.pl_HepG2_unique.gff_HepG2_INPUT.bed_inputs.txt_duplications.gff	OverlappingPeaks	35968351	35970000	7.80556	0	0	HepG2_INPUT.bed_inputs.txt_duplications.gff_35958800_height:3.78
chr20	union.pl_HepG2_unique.gff_HepG2_INPUT.bed_inputs.txt_duplications.gff	OverlappingPeaks	37628851	37629750	6.37994	0	0	HepG2_INPUT.bed_inputs.txt_duplications.gff_37628400_height:4.41
chr20	union.pl_HepG2_unique.gff_HepG2_INPUT.bed_inputs.txt_duplications.gff	OverlappingPeaks	37676600	37676850	3.82193	0	0	HepG2_INPUT.bed_inputs.txt_duplications.gff_37676600_height:5.40
chr20	union.pl_HepG2_unique.gff_HepG2_INPUT.bed_inputs.txt_duplications.gff	OverlappingPeaks	39769351	39769650	4.02356	0	0	HepG2_INPUT.bed_inputs.txt_duplications.gff_39762000_height:3.57
chr20	union.pl_HepG2_unique.gff_HepG2_INPUT.bed_inputs.txt_duplications.gff	OverlappingPeaks	39769951	39770550	4.70044	0	0	HepG2_INPUT.bed_inputs.txt_duplications.gff_39762000_height:3.57
chr20	union.pl_HepG2_unique.gff_HepG2_INPUT.bed_inputs.txt_duplications.gff	OverlappingPeaks	43021400	43024950	8.31485	0	0	HepG2_INPUT.bed_inputs.txt_duplications.gff_43021400_height:5.96
chr20	union.pl_HepG2_unique.gff_HepG2_INPUT.bed_inputs.txt_duplications.gff	OverlappingPeaks	45336901	45337200	3.82193	0	0	HepG2_INPUT.bed_inputs.txt_duplications.gff_45336600_height:5.61
chr20	union.pl_HepG2_unique.gff_HepG2_INPUT.bed_inputs.txt_duplications.gff	OverlappingPeaks	47901901	47902200	3.95943	0	0	HepG2_INPUT.bed_inputs.txt_duplications.gff_47893200_height:4.03
chr20	union.pl_HepG2_unique.gff_HepG2_INPUT.bed_inputs.txt_duplications.gff	OverlappingPeaks	62820151	62821350	6.30735	0	0	HepG2_INPUT.bed_inputs.txt_duplications.gff_62819200_height:5.07
chr20	union.pl_HepG2_unique.gff_HepG2_INPUT.bed_inputs.txt_duplications.gff	OverlappingPeaks	62867851	62868600	5.17889	0	0	HepG2_INPUT.bed_inputs.txt_duplications.gff_62867800_height:5.39
chr20	union.pl_HepG2_unique.gff_HepG2_INPUT.bed_inputs.txt_duplications.gff	OverlappingPeaks	62869651	62870100	4.3368	0	0	HepG2_INPUT.bed_inputs.txt_duplications.gff_62867800_height:5.39
chr14	union.pl_HepG2_unique.gff_HepG2_INPUT.bed_inputs.txt_duplications.gff	OverlappingPeaks	23170801	23171100	3.82193	0	0	HepG2_INPUT.bed_inputs.txt_duplications.gff_23168000_height:5.57
chr14	union.pl_HepG2_unique.gff_HepG2_INPUT.bed_inputs.txt_duplications.gff	OverlappingPeaks	23575351	23575650	4.02356	0	0	HepG2_INPUT.bed_inputs.txt_duplications.gff_23573200_height:5.03
chr14	union.pl_HepG2_unique.gff_HepG2_INPUT.bed_inputs.txt_duplications.gff	OverlappingPeaks	24352501	24354300	6.46491	0	0	HepG2_INPUT.bed_inputs.txt_duplications.gff_24352200_height:5.45
chr14	union.pl_HepG2_unique.gff_HepG2_INPUT.bed_inputs.txt_duplications.gff	OverlappingPeaks	24354451	24354750	3.82193	0	0	HepG2_INPUT.bed_inputs.txt_duplications.gff_24352200_height:5.45
chr14	union.pl_HepG2_unique.gff_HepG2_INPUT.bed_inputs.txt_duplications.gff	OverlappingPeaks	24608251	24608550	3.89232	0	0	HepG2_INPUT.bed_inputs.txt_duplications.gff_24604400_height:5.87
chr14	union.pl_HepG2_unique.gff_HepG2_INPUT.bed_inputs.txt_duplications.gff	OverlappingPeaks	24776851	24777600	4.94756	0	0	HepG2_INPUT.bed_inputs.txt_duplications.gff_24765000_height:6.34
chr14	union.pl_HepG2_unique.gff_HepG2_INPUT.bed_inputs.txt_duplications.gff	OverlappingPeaks	25275451	25275900	4.20752	0	0	HepG2_INPUT.bed_inputs.txt_duplications.gff_25268600_height:3.71
chr14	union.pl_HepG2_unique.gff_HepG2_INPUT.bed_inputs.txt_duplications.gff	OverlappingPeaks	25279351	25280100	4.48289	0	0	HepG2_INPUT.bed_inputs.txt_duplications.gff_25268600_height:3.71
chr14	union.pl_HepG2_unique.gff_HepG2_INPUT.bed_inputs.txt_duplications.gff	OverlappingPeaks	25308001	25309800	6.55625	0	0	HepG2_INPUT.bed_inputs.txt_duplications.gff_25268600_height:3.71
chr14	union.pl_HepG2_unique.gff_HepG2_INPUT.bed_inputs.txt_duplications.gff	OverlappingPeaks	25309951	25310250	3.89232	0	0	HepG2_INPUT.bed_inputs.txt_duplications.gff_25268600_height:3.71
chr14	union.pl_HepG2_unique.gff_HepG2_INPUT.bed_inputs.txt_duplications.gff	OverlappingPeaks	25340701	25341000	3.95943	0	0	HepG2_INPUT.bed_inputs.txt_duplications.gff_25268600_height:3.71
chr14	union.pl_HepG2_unique.gff_HepG2_INPUT.bed_inputs.txt_duplications.gff	OverlappingPeaks	25344001	25344450	4.45545	0	0	HepG2_INPUT.bed_inputs.txt_duplications.gff_25268600_height:3.71
chr14	union.pl_HepG2_unique.gff_HepG2_INPUT.bed_inputs.txt_duplications.gff	OverlappingPeaks	25347751	25348500	5.14282	0	0	HepG2_INPUT.bed_inputs.txt_duplications.gff_25268600_height:3.71
chr14	union.pl_HepG2_unique.gff_HepG2_INPUT.bed_inputs.txt_duplications.gff	OverlappingPeaks	25354201	25355400	6.29442	0	0	HepG2_INPUT.bed_inputs.txt_duplications.gff_25268600_height:3.71
chr14	union.pl_HepG2_unique.gff_HepG2_INPUT.bed_inputs.txt_duplications.gff	OverlappingPeaks	25355401	25355850	4.11441	0	0	HepG2_INPUT.bed_inputs.txt_duplications.gff_25268600_height:3.71
chr14	union.pl_HepG2_unique.gff_HepG2_INPUT.bed_inputs.txt_duplications.gff	OverlappingPeaks	25357651	25358250	4.39232	0	0	HepG2_INPUT.bed_inputs.txt_duplications.gff_25268600_height:3.71
chr14	union.pl_HepG2_unique.gff_HepG2_INPUT.bed_inputs.txt_duplications.gff	OverlappingPeaks	25361851	25362450	4.67243	0	0	HepG2_INPUT.bed_inputs.txt_duplications.gff_25268600_height:3.71
chr14	union.pl_HepG2_unique.gff_HepG2_INPUT.bed_inputs.txt_duplications.gff	OverlappingPeaks	25379101	25379400	3.89232	0	0	HepG2_INPUT.bed_inputs.txt_duplications.gff_25268600_height:3.71
chr14	union.pl_HepG2_unique.gff_HepG2_INPUT.bed_inputs.txt_duplications.gff	OverlappingPeaks	25379551	25379850	3.82193	0	0	HepG2_INPUT.bed_inputs.txt_duplications.gff_25268600_height:3.71
chr14	union.pl_HepG2_unique.gff_HepG2_INPUT.bed_inputs.txt_duplications.gff	OverlappingPeaks	25380751	25381050	4.02356	0	0	HepG2_INPUT.bed_inputs.txt_duplications.gff_25268600_height:3.71
chr14	union.pl_HepG2_unique.gff_HepG2_INPUT.bed_inputs.txt_duplications.gff	OverlappingPeaks	25383001	25383300	3.82193	0	0	HepG2_INPUT.bed_inputs.txt_duplications.gff_25268600_height:3.71
chr14	union.pl_HepG2_unique.gff_HepG2_INPUT.bed_inputs.txt_duplications.gff	OverlappingPeaks	25384951	25385550	4.52356	0	0	HepG2_INPUT.bed_inputs.txt_duplications.gff_25268600_height:3.71
chr14	union.pl_HepG2_unique.gff_HepG2_INPUT.bed_inputs.txt_duplications.gff	OverlappingPeaks	25429351	25429650	4.02356	0	0	HepG2_INPUT.bed_inputs.txt_duplications.gff_25268600_height:3.71
chr14	union.pl_HepG2_unique.gff_HepG2_INPUT.bed_inputs.txt_duplications.gff	OverlappingPeaks	25433851	25434450	4.35755	0	0	HepG2_INPUT.bed_inputs.txt_duplications.gff_25268600_height:3.71
chr14	union.pl_HepG2_unique.gff_HepG2_INPUT.bed_inputs.txt_duplications.gff	OverlappingPeaks	25485001	25485450	4.3368	0	0	HepG2_INPUT.bed_inputs.txt_duplications.gff_25268600_height:3.71
chr14	union.pl_HepG2_unique.gff_HepG2_INPUT.bed_inputs.txt_duplications.gff	OverlappingPeaks	29498101	29498700	5.20945	0	0	HepG2_INPUT.bed_inputs.txt_duplications.gff_29497600_height:5.01
chr14	union.pl_HepG2_unique.gff_HepG2_INPUT.bed_inputs.txt_duplications.gff	OverlappingPeaks	31727101	31728000	5.42176	0	0	HepG2_INPUT.bed_inputs.txt_duplications.gff_31725000_height:6.39
chr14	union.pl_HepG2_unique.gff_HepG2_INPUT.bed_inputs.txt_duplications.gff	OverlappingPeaks	31734901	31735950	4.9001	0	0	HepG2_INPUT.bed_inputs.txt_duplications.gff_31725000_height:6.39
chr14	union.pl_HepG2_unique.gff_HepG2_INPUT.bed_inputs.txt_duplications.gff	OverlappingPeaks	31739551	31739850	3.95943	0	0	HepG2_INPUT.bed_inputs.txt_duplications.gff_31738400_height:5.60
chr14	union.pl_HepG2_unique.gff_HepG2_INPUT.bed_inputs.txt_duplications.gff	OverlappingPeaks	32435251	32435850	5.10852	0	0	HepG2_INPUT.bed_inputs.txt_duplications.gff_32434400_height:5.85
chr14	union.pl_HepG2_unique.gff_HepG2_INPUT.bed_inputs.txt_duplications.gff	OverlappingPeaks	32436901	32438100	5.12936	0	0	HepG2_INPUT.bed_inputs.txt_duplications.gff_32434400_height:5.85
chr14	union.pl_HepG2_unique.gff_HepG2_INPUT.bed_inputs.txt_duplications.gff	OverlappingPeaks	32475451	32475999	5.06507	0	0	HepG2_INPUT.bed_inputs.txt_duplications.gff_32473600_height:4.74
chr14	union.pl_HepG2_unique.gff_HepG2_INPUT.bed_inputs.txt_duplications.gff	OverlappingPeaks	34906501	34906800	3.82193	0	0	HepG2_INPUT.bed_inputs.txt_duplications.gff_34893800_height:3.61
chr14	union.pl_HepG2_unique.gff_HepG2_INPUT.bed_inputs.txt_duplications.gff	OverlappingPeaks	34919251	34920750	5.64282	0	0	HepG2_INPUT.bed_inputs.txt_duplications.gff_34893800_height:3.61
chr14	union.pl_HepG2_unique.gff_HepG2_INPUT.bed_inputs.txt_duplications.gff	OverlappingPeaks	34937101	34937550	4.3368	0	0	HepG2_INPUT.bed_inputs.txt_duplications.gff_34893800_height:3.61
chr14	union.pl_HepG2_unique.gff_HepG2_INPUT.bed_inputs.txt_duplications.gff	OverlappingPeaks	35182651	35183100	4.29498	0	0	HepG2_INPUT.bed_inputs.txt_duplications.gff_35181400_height:5.41
chr14	union.pl_HepG2_unique.gff_HepG2_INPUT.bed_inputs.txt_duplications.gff	OverlappingPeaks	35306701	35307750	5.60755	0	0	HepG2_INPUT.bed_inputs.txt_duplications.gff_35299800_height:3.31
chr14	union.pl_HepG2_unique.gff_HepG2_INPUT.bed_inputs.txt_duplications.gff	OverlappingPeaks	35308201	35308500	3.82193	0	0	HepG2_INPUT.bed_inputs.txt_duplications.gff_35299800_height:3.31
chr14	union.pl_HepG2_unique.gff_HepG2_INPUT.bed_inputs.txt_duplications.gff	OverlappingPeaks	36769501	36769800	3.89232	0	0	HepG2_INPUT.bed_inputs.txt_duplications.gff_36764600_height:3.50
chr14	union.pl_HepG2_unique.gff_HepG2_INPUT.bed_inputs.txt_duplications.gff	OverlappingPeaks	38168101	38169199	4.92283	0	0	HepG2_INPUT.bed_inputs.txt_duplications.gff_38166600_height:5.32
chr14	union.pl_HepG2_unique.gff_HepG2_INPUT.bed_inputs.txt_duplications.gff	OverlappingPeaks	39484600	39485100	4.49185	0	0	HepG2_INPUT.bed_inputs.txt_duplications.gff_39484600_height:5.09
chr14	union.pl_HepG2_unique.gff_HepG2_INPUT.bed_inputs.txt_duplications.gff	OverlappingPeaks	39486601	39486799	4.52356	0	0	HepG2_INPUT.bed_inputs.txt_duplications.gff_39484600_height:5.09
chr6	union.pl_HepG2_unique.gff_HepG2_INPUT.bed_inputs.txt_duplications.gff	OverlappingPeaks	11431651	11432400	4.6204	0	0	HepG2_INPUT.bed_inputs.txt_duplications.gff_11424800_height:3.49
chr6	union.pl_HepG2_unique.gff_HepG2_INPUT.bed_inputs.txt_duplications.gff	OverlappingPeaks	31623151	31624050	5.4757	0	0	HepG2_INPUT.bed_inputs.txt_duplications.gff_31622800_height:5.23
chr6	union.pl_HepG2_unique.gff_HepG2_INPUT.bed_inputs.txt_duplications.gff	OverlappingPeaks	138044200	138045750	6.63661	0	0	HepG2_INPUT.bed_inputs.txt_duplications.gff_138044200_height:4.76
chr6	union.pl_HepG2_unique.gff_HepG2_INPUT.bed_inputs.txt_duplications.gff	OverlappingPeaks	158435251	158436199	5.09991	0	0	HepG2_INPUT.bed_inputs.txt_duplications.gff_158429600_height:5.47
chr6	union.pl_HepG2_unique.gff_HepG2_INPUT.bed_inputs.txt_duplications.gff	OverlappingPeaks	168068401	168069750	6.21594	0	0	HepG2_INPUT.bed_inputs.txt_duplications.gff_168066600_height:3.68
chr6	union.pl_HepG2_unique.gff_HepG2_INPUT.bed_inputs.txt_duplications.gff	OverlappingPeaks	168076501	168077550	6.50921	0	0	HepG2_INPUT.bed_inputs.txt_duplications.gff_168066600_height:3.68
chr6	union.pl_HepG2_unique.gff_HepG2_INPUT.bed_inputs.txt_duplications.gff	OverlappingPeaks	168078601	168078900	3.82193	0	0	HepG2_INPUT.bed_inputs.txt_duplications.gff_168066600_height:3.68
chr17	union.pl_HepG2_unique.gff_HepG2_INPUT.bed_inputs.txt_duplications.gff	OverlappingPeaks	37851151	37852650	6.0805	0	0	HepG2_INPUT.bed_inputs.txt_duplications.gff_37850800_height:4.61
chr17	union.pl_HepG2_unique.gff_HepG2_INPUT.bed_inputs.txt_duplications.gff	OverlappingPeaks	38710051	38710350	3.89232	0	0	HepG2_INPUT.bed_inputs.txt_duplications.gff_38703400_height:3.62
chr17	union.pl_HepG2_unique.gff_HepG2_INPUT.bed_inputs.txt_duplications.gff	OverlappingPeaks	38710501	38710800	3.82193	0	0	HepG2_INPUT.bed_inputs.txt_duplications.gff_38703400_height:3.62
chr17	union.pl_HepG2_unique.gff_HepG2_INPUT.bed_inputs.txt_duplications.gff	OverlappingPeaks	41368351	41368650	3.89232	0	0	HepG2_INPUT.bed_inputs.txt_duplications.gff_41367600_height:5.16
chr17	union.pl_HepG2_unique.gff_HepG2_INPUT.bed_inputs.txt_duplications.gff	OverlappingPeaks	41368801	41369550	4.88343	0	0	HepG2_INPUT.bed_inputs.txt_duplications.gff_41367600_height:5.16
chr17	union.pl_HepG2_unique.gff_HepG2_INPUT.bed_inputs.txt_duplications.gff	OverlappingPeaks	41369701	41370000	3.89232	0	0	HepG2_INPUT.bed_inputs.txt_duplications.gff_41367600_height:5.16
chr17	union.pl_HepG2_unique.gff_HepG2_INPUT.bed_inputs.txt_duplications.gff	OverlappingPeaks	47146051	47146599	5.08696	0	0	HepG2_INPUT.bed_inputs.txt_duplications.gff_47144400_height:4.58
chr17	union.pl_HepG2_unique.gff_HepG2_INPUT.bed_inputs.txt_duplications.gff	OverlappingPeaks	53344400	53344800	4.11441	0	0	HepG2_INPUT.bed_inputs.txt_duplications.gff_53344400_height:3.53
chr17	union.pl_HepG2_unique.gff_HepG2_INPUT.bed_inputs.txt_duplications.gff	OverlappingPeaks	53346001	53346300	3.82193	0	0	HepG2_INPUT.bed_inputs.txt_duplications.gff_53344400_height:3.53
chr17	union.pl_HepG2_unique.gff_HepG2_INPUT.bed_inputs.txt_duplications.gff	OverlappingPeaks	53346901	53347350	4.11441	0	0	HepG2_INPUT.bed_inputs.txt_duplications.gff_53344400_height:3.53
chr17	union.pl_HepG2_unique.gff_HepG2_INPUT.bed_inputs.txt_duplications.gff	OverlappingPeaks	53347351	53347800	4.11441	0	0	HepG2_INPUT.bed_inputs.txt_duplications.gff_53344400_height:3.53
chr17	union.pl_HepG2_unique.gff_HepG2_INPUT.bed_inputs.txt_duplications.gff	OverlappingPeaks	53366551	53366850	3.89232	0	0	HepG2_INPUT.bed_inputs.txt_duplications.gff_53344400_height:3.53
chr17	union.pl_HepG2_unique.gff_HepG2_INPUT.bed_inputs.txt_duplications.gff	OverlappingPeaks	53372551	53373450	4.61441	0	0	HepG2_INPUT.bed_inputs.txt_duplications.gff_53344400_height:3.53
chr17	union.pl_HepG2_unique.gff_HepG2_INPUT.bed_inputs.txt_duplications.gff	OverlappingPeaks	53379001	53380050	5.00571	0	0	HepG2_INPUT.bed_inputs.txt_duplications.gff_53344400_height:3.53
chr17	union.pl_HepG2_unique.gff_HepG2_INPUT.bed_inputs.txt_duplications.gff	OverlappingPeaks	53391451	53391750	3.89232	0	0	HepG2_INPUT.bed_inputs.txt_duplications.gff_53344400_height:3.53
chr17	union.pl_HepG2_unique.gff_HepG2_INPUT.bed_inputs.txt_duplications.gff	OverlappingPeaks	55593600	55595799	7.51277	0	0	HepG2_INPUT.bed_inputs.txt_duplications.gff_55593600_height:5.42
chr17	union.pl_HepG2_unique.gff_HepG2_INPUT.bed_inputs.txt_duplications.gff	OverlappingPeaks	64411400	64413150	7.45012	0	0	HepG2_INPUT.bed_inputs.txt_duplications.gff_64411400_height:5.04
chr17	union.pl_HepG2_unique.gff_HepG2_INPUT.bed_inputs.txt_duplications.gff	OverlappingPeaks	64413151	64413450	3.89232	0	0	HepG2_INPUT.bed_inputs.txt_duplications.gff_64411400_height:5.04
chr17	union.pl_HepG2_unique.gff_HepG2_INPUT.bed_inputs.txt_duplications.gff	OverlappingPeaks	64413601	64413799	3.89232	0	0	HepG2_INPUT.bed_inputs.txt_duplications.gff_64411400_height:5.04
chr17	union.pl_HepG2_unique.gff_HepG2_INPUT.bed_inputs.txt_duplications.gff	OverlappingPeaks	66384001	66384750	4.51146	0	0	HepG2_INPUT.bed_inputs.txt_duplications.gff_66372600_height:3.51
chr17	union.pl_HepG2_unique.gff_HepG2_INPUT.bed_inputs.txt_duplications.gff	OverlappingPeaks	71197051	71198100	6.29676	0	0	HepG2_INPUT.bed_inputs.txt_duplications.gff_71196800_height:5.38
chr17	union.pl_HepG2_unique.gff_HepG2_INPUT.bed_inputs.txt_duplications.gff	OverlappingPeaks	71199451	71199799	5.15821	0	0	HepG2_INPUT.bed_inputs.txt_duplications.gff_71196800_height:5.38
chr17	union.pl_HepG2_unique.gff_HepG2_INPUT.bed_inputs.txt_duplications.gff	OverlappingPeaks	72747451	72748199	4.69702	0	0	HepG2_INPUT.bed_inputs.txt_duplications.gff_72746000_height:5.12
chr21	union.pl_HepG2_unique.gff_HepG2_INPUT.bed_inputs.txt_duplications.gff	OverlappingPeaks	10710751	10711050	4.20044	0	0	HepG2_INPUT.bed_inputs.txt_duplications.gff_10697600_height:8.88
chr16	union.pl_HepG2_unique.gff_HepG2_INPUT.bed_inputs.txt_duplications.gff	OverlappingPeaks	10350601	10351799	5.924	0	0	HepG2_INPUT.bed_inputs.txt_duplications.gff_10349600_height:5.38
chr16	union.pl_HepG2_unique.gff_HepG2_INPUT.bed_inputs.txt_duplications.gff	OverlappingPeaks	11361001	11361600	4.55459	0	0	HepG2_INPUT.bed_inputs.txt_duplications.gff_11347200_height:3.54
chr16	union.pl_HepG2_unique.gff_HepG2_INPUT.bed_inputs.txt_duplications.gff	OverlappingPeaks	11372851	11374500	6.6583	0	0	HepG2_INPUT.bed_inputs.txt_duplications.gff_11347200_height:3.54
chr16	union.pl_HepG2_unique.gff_HepG2_INPUT.bed_inputs.txt_duplications.gff	OverlappingPeaks	11400901	11401650	5.3626	0	0	HepG2_INPUT.bed_inputs.txt_duplications.gff_11347200_height:3.54
chr16	union.pl_HepG2_unique.gff_HepG2_INPUT.bed_inputs.txt_duplications.gff	OverlappingPeaks	11402251	11403150	5.06507	0	0	HepG2_INPUT.bed_inputs.txt_duplications.gff_11347200_height:3.54
chr16	union.pl_HepG2_unique.gff_HepG2_INPUT.bed_inputs.txt_duplications.gff	OverlappingPeaks	11403751	11404500	5.17889	0	0	HepG2_INPUT.bed_inputs.txt_duplications.gff_11347200_height:3.54
chr16	union.pl_HepG2_unique.gff_HepG2_INPUT.bed_inputs.txt_duplications.gff	OverlappingPeaks	11879551	11880600	4.76625	0	0	HepG2_INPUT.bed_inputs.txt_duplications.gff_11878200_height:3.22
chr16	union.pl_HepG2_unique.gff_HepG2_INPUT.bed_inputs.txt_duplications.gff	OverlappingPeaks	12322651	12323100	4.37744	0	0	HepG2_INPUT.bed_inputs.txt_duplications.gff_12322200_height:5.49
chr16	union.pl_HepG2_unique.gff_HepG2_INPUT.bed_inputs.txt_duplications.gff	OverlappingPeaks	12323251	12323550	3.82193	0	0	HepG2_INPUT.bed_inputs.txt_duplications.gff_12322200_height:5.49
chr16	union.pl_HepG2_unique.gff_HepG2_INPUT.bed_inputs.txt_duplications.gff	OverlappingPeaks	12323701	12324150	4.20752	0	0	HepG2_INPUT.bed_inputs.txt_duplications.gff_12322200_height:5.49
chr16	union.pl_HepG2_unique.gff_HepG2_INPUT.bed_inputs.txt_duplications.gff	OverlappingPeaks	12324301	12324399	4.08496	0	0	HepG2_INPUT.bed_inputs.txt_duplications.gff_12322200_height:5.49
chr16	union.pl_HepG2_unique.gff_HepG2_INPUT.bed_inputs.txt_duplications.gff	OverlappingPeaks	12381800	12382350	4.96832	0	0	HepG2_INPUT.bed_inputs.txt_duplications.gff_12381800_height:5.67
chr16	union.pl_HepG2_unique.gff_HepG2_INPUT.bed_inputs.txt_duplications.gff	OverlappingPeaks	14567401	14567700	3.89232	0	0	HepG2_INPUT.bed_inputs.txt_duplications.gff_14567400_height:4.83
chr16	union.pl_HepG2_unique.gff_HepG2_INPUT.bed_inputs.txt_duplications.gff	OverlappingPeaks	14603101	14604150	4.82514	0	0	HepG2_INPUT.bed_inputs.txt_duplications.gff_14603000_height:5.47
chr16	union.pl_HepG2_unique.gff_HepG2_INPUT.bed_inputs.txt_duplications.gff	OverlappingPeaks	14604451	14605599	6.11382	0	0	HepG2_INPUT.bed_inputs.txt_duplications.gff_14603000_height:5.47
chr16	union.pl_HepG2_unique.gff_HepG2_INPUT.bed_inputs.txt_duplications.gff	OverlappingPeaks	15492601	15493350	5.48289	0	0	HepG2_INPUT.bed_inputs.txt_duplications.gff_15491000_height:4.60
chr16	union.pl_HepG2_unique.gff_HepG2_INPUT.bed_inputs.txt_duplications.gff	OverlappingPeaks	21244651	21245250	4.42626	0	0	HepG2_INPUT.bed_inputs.txt_duplications.gff_21244200_height:5.86
chr16	union.pl_HepG2_unique.gff_HepG2_INPUT.bed_inputs.txt_duplications.gff	OverlappingPeaks	21520801	21521100	3.95943	0	0	HepG2_INPUT.bed_inputs.txt_duplications.gff_21518400_height:4.44
chr16	union.pl_HepG2_unique.gff_HepG2_INPUT.bed_inputs.txt_duplications.gff	OverlappingPeaks	21535051	21536100	4.84425	0	0	HepG2_INPUT.bed_inputs.txt_duplications.gff_21518400_height:4.44
chr16	union.pl_HepG2_unique.gff_HepG2_INPUT.bed_inputs.txt_duplications.gff	OverlappingPeaks	21538051	21538500	4.16172	0	0	HepG2_INPUT.bed_inputs.txt_duplications.gff_21518400_height:4.44
chr16	union.pl_HepG2_unique.gff_HepG2_INPUT.bed_inputs.txt_duplications.gff	OverlappingPeaks	22304551	22305150	4.49185	0	0	HepG2_INPUT.bed_inputs.txt_duplications.gff_22303800_height:3.42
chr16	union.pl_HepG2_unique.gff_HepG2_INPUT.bed_inputs.txt_duplications.gff	OverlappingPeaks	22692001	22692300	3.82193	0	0	HepG2_INPUT.bed_inputs.txt_duplications.gff_22626000_height:3.45
chr16	union.pl_HepG2_unique.gff_HepG2_INPUT.bed_inputs.txt_duplications.gff	OverlappingPeaks	52521901	52522200	3.82193	0	0	HepG2_INPUT.bed_inputs.txt_duplications.gff_52521200_height:3.20
chr16	union.pl_HepG2_unique.gff_HepG2_INPUT.bed_inputs.txt_duplications.gff	OverlappingPeaks	52522801	52523250	4.41697	0	0	HepG2_INPUT.bed_inputs.txt_duplications.gff_52521200_height:3.20
chr16	union.pl_HepG2_unique.gff_HepG2_INPUT.bed_inputs.txt_duplications.gff	OverlappingPeaks	52525201	52525500	3.89232	0	0	HepG2_INPUT.bed_inputs.txt_duplications.gff_52521200_height:3.20
chr16	union.pl_HepG2_unique.gff_HepG2_INPUT.bed_inputs.txt_duplications.gff	OverlappingPeaks	52525651	52525950	3.82193	0	0	HepG2_INPUT.bed_inputs.txt_duplications.gff_52521200_height:3.20
chr16	union.pl_HepG2_unique.gff_HepG2_INPUT.bed_inputs.txt_duplications.gff	OverlappingPeaks	52526401	52528050	6.95678	0	0	HepG2_INPUT.bed_inputs.txt_duplications.gff_52521200_height:3.20
chr16	union.pl_HepG2_unique.gff_HepG2_INPUT.bed_inputs.txt_duplications.gff	OverlappingPeaks	81481801	81482850	5.69435	0	0	HepG2_INPUT.bed_inputs.txt_duplications.gff_81480800_height:3.33
chr16	union.pl_HepG2_unique.gff_HepG2_INPUT.bed_inputs.txt_duplications.gff	OverlappingPeaks	81482851	81483150	3.95943	0	0	HepG2_INPUT.bed_inputs.txt_duplications.gff_81480800_height:3.33
chr16	union.pl_HepG2_unique.gff_HepG2_INPUT.bed_inputs.txt_duplications.gff	OverlappingPeaks	81485101	81487350	7.7313	0	0	HepG2_INPUT.bed_inputs.txt_duplications.gff_81480800_height:3.33
chr2	union.pl_HepG2_unique.gff_HepG2_INPUT.bed_inputs.txt_duplications.gff	OverlappingPeaks	11640601	11641350	4.6204	0	0	HepG2_INPUT.bed_inputs.txt_duplications.gff_11637400_height:3.45
chr2	union.pl_HepG2_unique.gff_HepG2_INPUT.bed_inputs.txt_duplications.gff	OverlappingPeaks	27315601	27316350	5.14282	0	0	HepG2_INPUT.bed_inputs.txt_duplications.gff_27315600_height:5.34
chr2	union.pl_HepG2_unique.gff_HepG2_INPUT.bed_inputs.txt_duplications.gff	OverlappingPeaks	27316651	27317250	4.45943	0	0	HepG2_INPUT.bed_inputs.txt_duplications.gff_27315600_height:5.34
chr2	union.pl_HepG2_unique.gff_HepG2_INPUT.bed_inputs.txt_duplications.gff	OverlappingPeaks	27318301	27319050	5.23135	0	0	HepG2_INPUT.bed_inputs.txt_duplications.gff_27315600_height:5.34
chr2	union.pl_HepG2_unique.gff_HepG2_INPUT.bed_inputs.txt_duplications.gff	OverlappingPeaks	43205101	43207800	6.89803	0	0	HepG2_INPUT.bed_inputs.txt_duplications.gff_43204200_height:5.36
chr2	union.pl_HepG2_unique.gff_HepG2_INPUT.bed_inputs.txt_duplications.gff	OverlappingPeaks	47305801	47307150	6.26053	0	0	HepG2_INPUT.bed_inputs.txt_duplications.gff_47303800_height:5.11
chr2	union.pl_HepG2_unique.gff_HepG2_INPUT.bed_inputs.txt_duplications.gff	OverlappingPeaks	62694601	62695350	4.48289	0	0	HepG2_INPUT.bed_inputs.txt_duplications.gff_62683200_height:3.37
chr2	union.pl_HepG2_unique.gff_HepG2_INPUT.bed_inputs.txt_duplications.gff	OverlappingPeaks	62792551	62793000	4.25191	0	0	HepG2_INPUT.bed_inputs.txt_duplications.gff_62790800_height:3.34
chr2	union.pl_HepG2_unique.gff_HepG2_INPUT.bed_inputs.txt_duplications.gff	OverlappingPeaks	62794951	62795400	4.11441	0	0	HepG2_INPUT.bed_inputs.txt_duplications.gff_62790800_height:3.34
chr2	union.pl_HepG2_unique.gff_HepG2_INPUT.bed_inputs.txt_duplications.gff	OverlappingPeaks	75742501	75742800	3.82193	0	0	HepG2_INPUT.bed_inputs.txt_duplications.gff_75741400_height:3.81
chr2	union.pl_HepG2_unique.gff_HepG2_INPUT.bed_inputs.txt_duplications.gff	OverlappingPeaks	75742801	75744450	6.4846	0	0	HepG2_INPUT.bed_inputs.txt_duplications.gff_75741400_height:3.81
chr2	union.pl_HepG2_unique.gff_HepG2_INPUT.bed_inputs.txt_duplications.gff	OverlappingPeaks	75745801	75746550	4.48289	0	0	HepG2_INPUT.bed_inputs.txt_duplications.gff_75741400_height:3.81
chr2	union.pl_HepG2_unique.gff_HepG2_INPUT.bed_inputs.txt_duplications.gff	OverlappingPeaks	75781600	75781950	4.9265	0	0	HepG2_INPUT.bed_inputs.txt_duplications.gff_75781600_height:3.42
chr2	union.pl_HepG2_unique.gff_HepG2_INPUT.bed_inputs.txt_duplications.gff	OverlappingPeaks	75797701	75799500	7.24918	0	0	HepG2_INPUT.bed_inputs.txt_duplications.gff_75781600_height:3.42
chr2	union.pl_HepG2_unique.gff_HepG2_INPUT.bed_inputs.txt_duplications.gff	OverlappingPeaks	88426951	88427799	7.62349	0	0	HepG2_INPUT.bed_inputs.txt_duplications.gff_88425600_height:5.10
chr2	union.pl_HepG2_unique.gff_HepG2_INPUT.bed_inputs.txt_duplications.gff	OverlappingPeaks	101396401	101397399	6.42626	0	0	HepG2_INPUT.bed_inputs.txt_duplications.gff_101395200_height:5.46
chr2	union.pl_HepG2_unique.gff_HepG2_INPUT.bed_inputs.txt_duplications.gff	OverlappingPeaks	101733301	101734350	5.94505	0	0	HepG2_INPUT.bed_inputs.txt_duplications.gff_101727600_height:3.31
chr2	union.pl_HepG2_unique.gff_HepG2_INPUT.bed_inputs.txt_duplications.gff	OverlappingPeaks	120181801	120182100	3.82193	0	0	HepG2_INPUT.bed_inputs.txt_duplications.gff_120181400_height:3.33
chr2	union.pl_HepG2_unique.gff_HepG2_INPUT.bed_inputs.txt_duplications.gff	OverlappingPeaks	120186151	120186750	4.55459	0	0	HepG2_INPUT.bed_inputs.txt_duplications.gff_120181400_height:3.33
chr2	union.pl_HepG2_unique.gff_HepG2_INPUT.bed_inputs.txt_duplications.gff	OverlappingPeaks	120195601	120196350	4.81632	0	0	HepG2_INPUT.bed_inputs.txt_duplications.gff_120181400_height:3.33
chr2	union.pl_HepG2_unique.gff_HepG2_INPUT.bed_inputs.txt_duplications.gff	OverlappingPeaks	128175601	128176950	5.2854	0	0	HepG2_INPUT.bed_inputs.txt_duplications.gff_128175000_height:5.43
chr2	union.pl_HepG2_unique.gff_HepG2_INPUT.bed_inputs.txt_duplications.gff	OverlappingPeaks	128212351	128213850	5.95375	0	0	HepG2_INPUT.bed_inputs.txt_duplications.gff_128210600_height:5.33
chr2	union.pl_HepG2_unique.gff_HepG2_INPUT.bed_inputs.txt_duplications.gff	OverlappingPeaks	153261601	153262200	4.58496	0	0	HepG2_INPUT.bed_inputs.txt_duplications.gff_153260800_height:3.31
chr2	union.pl_HepG2_unique.gff_HepG2_INPUT.bed_inputs.txt_duplications.gff	OverlappingPeaks	153266401	153267150	4.64639	0	0	HepG2_INPUT.bed_inputs.txt_duplications.gff_153260800_height:3.31
chr2	union.pl_HepG2_unique.gff_HepG2_INPUT.bed_inputs.txt_duplications.gff	OverlappingPeaks	191673601	191674800	6.68982	0	0	HepG2_INPUT.bed_inputs.txt_duplications.gff_191672800_height:5.04
chr2	union.pl_HepG2_unique.gff_HepG2_INPUT.bed_inputs.txt_duplications.gff	OverlappingPeaks	191676001	191676300	3.95943	0	0	HepG2_INPUT.bed_inputs.txt_duplications.gff_191672800_height:5.04
chr2	union.pl_HepG2_unique.gff_HepG2_INPUT.bed_inputs.txt_duplications.gff	OverlappingPeaks	191677501	191677599	4.39232	0	0	HepG2_INPUT.bed_inputs.txt_duplications.gff_191672800_height:5.04
chr2	union.pl_HepG2_unique.gff_HepG2_INPUT.bed_inputs.txt_duplications.gff	OverlappingPeaks	218766901	218768250	6.08746	0	0	HepG2_INPUT.bed_inputs.txt_duplications.gff_218766600_height:5.13
chr2	union.pl_HepG2_unique.gff_HepG2_INPUT.bed_inputs.txt_duplications.gff	OverlappingPeaks	218768401	218769150	4.67193	0	0	HepG2_INPUT.bed_inputs.txt_duplications.gff_218766600_height:5.13
chr2	union.pl_HepG2_unique.gff_HepG2_INPUT.bed_inputs.txt_duplications.gff	OverlappingPeaks	220072801	220073700	5.5277	0	0	HepG2_INPUT.bed_inputs.txt_duplications.gff_220071000_height:5.31
chr2	union.pl_HepG2_unique.gff_HepG2_INPUT.bed_inputs.txt_duplications.gff	OverlappingPeaks	235583401	235584000	4.32193	0	0	HepG2_INPUT.bed_inputs.txt_duplications.gff_235580400_height:3.88
chr2	union.pl_HepG2_unique.gff_HepG2_INPUT.bed_inputs.txt_duplications.gff	OverlappingPeaks	235597201	235598550	7.4457	0	0	HepG2_INPUT.bed_inputs.txt_duplications.gff_235580400_height:3.88
chr2	union.pl_HepG2_unique.gff_HepG2_INPUT.bed_inputs.txt_duplications.gff	OverlappingPeaks	235600651	235601700	6.06393	0	0	HepG2_INPUT.bed_inputs.txt_duplications.gff_235580400_height:3.88

## Sheet: HeLa_peakswithamplifications
chr7	union.pl_Hela_unique.gff_Hela_INPUT.bed_inputs.txt_duplications.gff	OverlappingPeaks	2570101	2570700	5.26679	0	0	Hela_INPUT.bed_inputs.txt_duplications.gff_2558000_height:3.61
chr7	union.pl_Hela_unique.gff_Hela_INPUT.bed_inputs.txt_duplications.gff	OverlappingPeaks	5566051	5566950	5.18325	0	0	Hela_INPUT.bed_inputs.txt_duplications.gff_5564000_height:5.74
chr7	union.pl_Hela_unique.gff_Hela_INPUT.bed_inputs.txt_duplications.gff	OverlappingPeaks	16439551	16439850	4.20044	0	0	Hela_INPUT.bed_inputs.txt_duplications.gff_16436800_height:6.26
chr7	union.pl_Hela_unique.gff_Hela_INPUT.bed_inputs.txt_duplications.gff	OverlappingPeaks	45016800	45019050	5.93664	0	0	Hela_INPUT.bed_inputs.txt_duplications.gff_45016800_height:4.60
chr7	union.pl_Hela_unique.gff_Hela_INPUT.bed_inputs.txt_duplications.gff	OverlappingPeaks	45019051	45019399	6.91488	0	0	Hela_INPUT.bed_inputs.txt_duplications.gff_45016800_height:4.60
chr7	union.pl_Hela_unique.gff_Hela_INPUT.bed_inputs.txt_duplications.gff	OverlappingPeaks	61741051	61741350	4.25489	0	0	Hela_INPUT.bed_inputs.txt_duplications.gff_61738600_height:7.87
chr20	union.pl_Hela_unique.gff_Hela_INPUT.bed_inputs.txt_duplications.gff	OverlappingPeaks	32254201	32256450	5.86673	0	0	Hela_INPUT.bed_inputs.txt_duplications.gff_32254200_height:5.86
chr20	union.pl_Hela_unique.gff_Hela_INPUT.bed_inputs.txt_duplications.gff	OverlappingPeaks	34679800	34679850	4.20044	0	0	Hela_INPUT.bed_inputs.txt_duplications.gff_34679800_height:5.50
chr20	union.pl_Hela_unique.gff_Hela_INPUT.bed_inputs.txt_duplications.gff	OverlappingPeaks	48811051	48811350	4.5	0	0	Hela_INPUT.bed_inputs.txt_duplications.gff_48802800_height:5.24
chr20	union.pl_Hela_unique.gff_Hela_INPUT.bed_inputs.txt_duplications.gff	OverlappingPeaks	48811651	48811799	4.20044	0	0	Hela_INPUT.bed_inputs.txt_duplications.gff_48802800_height:5.24
chr20	union.pl_Hela_unique.gff_Hela_INPUT.bed_inputs.txt_duplications.gff	OverlappingPeaks	61185301	61185750	4.49292	0	0	Hela_INPUT.bed_inputs.txt_duplications.gff_61185200_height:3.76
chr20	union.pl_Hela_unique.gff_Hela_INPUT.bed_inputs.txt_duplications.gff	OverlappingPeaks	61187101	61187400	4.25489	0	0	Hela_INPUT.bed_inputs.txt_duplications.gff_61185200_height:3.76
chr20	union.pl_Hela_unique.gff_Hela_INPUT.bed_inputs.txt_duplications.gff	OverlappingPeaks	61187401	61188000	4.93074	0	0	Hela_INPUT.bed_inputs.txt_duplications.gff_61185200_height:3.76
chr20	union.pl_Hela_unique.gff_Hela_INPUT.bed_inputs.txt_duplications.gff	OverlappingPeaks	61190101	61190400	4.25489	0	0	Hela_INPUT.bed_inputs.txt_duplications.gff_61185200_height:3.76
chr20	union.pl_Hela_unique.gff_Hela_INPUT.bed_inputs.txt_duplications.gff	OverlappingPeaks	61195801	61196550	5.43895	0	0	Hela_INPUT.bed_inputs.txt_duplications.gff_61185200_height:3.76
chr20	union.pl_Hela_unique.gff_Hela_INPUT.bed_inputs.txt_duplications.gff	OverlappingPeaks	61199401	61200900	5.81477	0	0	Hela_INPUT.bed_inputs.txt_duplications.gff_61185200_height:3.76
chr20	union.pl_Hela_unique.gff_Hela_INPUT.bed_inputs.txt_duplications.gff	OverlappingPeaks	61276201	61276399	4.30735	0	0	Hela_INPUT.bed_inputs.txt_duplications.gff_61272400_height:5.17
chr20	union.pl_Hela_unique.gff_Hela_INPUT.bed_inputs.txt_duplications.gff	OverlappingPeaks	62609200	62609550	4.56507	0	0	Hela_INPUT.bed_inputs.txt_duplications.gff_62609200_height:5.62
chr14	union.pl_Hela_unique.gff_Hela_INPUT.bed_inputs.txt_duplications.gff	OverlappingPeaks	38677200	38679000	5.90368	0	0	Hela_INPUT.bed_inputs.txt_duplications.gff_38677200_height:4.89
chr14	union.pl_Hela_unique.gff_Hela_INPUT.bed_inputs.txt_duplications.gff	OverlappingPeaks	101014051	101014950	5.77361	0	0	Hela_INPUT.bed_inputs.txt_duplications.gff_101013000_height:4.29
chr14	union.pl_Hela_unique.gff_Hela_INPUT.bed_inputs.txt_duplications.gff	OverlappingPeaks	103537501	103538550	5.82514	0	0	Hela_INPUT.bed_inputs.txt_duplications.gff_103537200_height:5.07
chr14	union.pl_Hela_unique.gff_Hela_INPUT.bed_inputs.txt_duplications.gff	OverlappingPeaks	103539001	103542199	6.40328	0	0	Hela_INPUT.bed_inputs.txt_duplications.gff_103537200_height:5.07
chr14	union.pl_Hela_unique.gff_Hela_INPUT.bed_inputs.txt_duplications.gff	OverlappingPeaks	105443401	105444450	5.10412	0	0	Hela_INPUT.bed_inputs.txt_duplications.gff_105432600_height:3.75
chr14	union.pl_Hela_unique.gff_Hela_INPUT.bed_inputs.txt_duplications.gff	OverlappingPeaks	105953851	105954750	5.23108	0	0	Hela_INPUT.bed_inputs.txt_duplications.gff_105945600_height:3.64
chr19	union.pl_Hela_unique.gff_Hela_INPUT.bed_inputs.txt_duplications.gff	OverlappingPeaks	2053951	2054250	4.20044	0	0	Hela_INPUT.bed_inputs.txt_duplications.gff_2041200_height:3.43
chr19	union.pl_Hela_unique.gff_Hela_INPUT.bed_inputs.txt_duplications.gff	OverlappingPeaks	2057401	2058000	5	0	0	Hela_INPUT.bed_inputs.txt_duplications.gff_2041200_height:3.43
chr19	union.pl_Hela_unique.gff_Hela_INPUT.bed_inputs.txt_duplications.gff	OverlappingPeaks	3535651	3535950	4.20044	0	0	Hela_INPUT.bed_inputs.txt_duplications.gff_3534800_height:5.27
chr19	union.pl_Hela_unique.gff_Hela_INPUT.bed_inputs.txt_duplications.gff	OverlappingPeaks	3535951	3536550	5.02237	0	0	Hela_INPUT.bed_inputs.txt_duplications.gff_3534800_height:5.27
chr19	union.pl_Hela_unique.gff_Hela_INPUT.bed_inputs.txt_duplications.gff	OverlappingPeaks	3537151	3537450	4.25489	0	0	Hela_INPUT.bed_inputs.txt_duplications.gff_3534800_height:5.27
chr19	union.pl_Hela_unique.gff_Hela_INPUT.bed_inputs.txt_duplications.gff	OverlappingPeaks	3538351	3539399	5.89964	0	0	Hela_INPUT.bed_inputs.txt_duplications.gff_3534800_height:5.27
chr19	union.pl_Hela_unique.gff_Hela_INPUT.bed_inputs.txt_duplications.gff	OverlappingPeaks	3555800	3555900	5.28198	0	0	Hela_INPUT.bed_inputs.txt_duplications.gff_3555800_height:5.14
chr19	union.pl_Hela_unique.gff_Hela_INPUT.bed_inputs.txt_duplications.gff	OverlappingPeaks	12894301	12894750	4.56507	0	0	Hela_INPUT.bed_inputs.txt_duplications.gff_12893200_height:4.04
chr19	union.pl_Hela_unique.gff_Hela_INPUT.bed_inputs.txt_duplications.gff	OverlappingPeaks	12895051	12895350	4.25489	0	0	Hela_INPUT.bed_inputs.txt_duplications.gff_12893200_height:4.04
chr19	union.pl_Hela_unique.gff_Hela_INPUT.bed_inputs.txt_duplications.gff	OverlappingPeaks	12896401	12897750	5.2854	0	0	Hela_INPUT.bed_inputs.txt_duplications.gff_12893200_height:4.04
chr19	union.pl_Hela_unique.gff_Hela_INPUT.bed_inputs.txt_duplications.gff	OverlappingPeaks	12906901	12908250	5.49185	0	0	Hela_INPUT.bed_inputs.txt_duplications.gff_12893200_height:4.04
chr19	union.pl_Hela_unique.gff_Hela_INPUT.bed_inputs.txt_duplications.gff	OverlappingPeaks	13259551	13260000	4.49292	0	0	Hela_INPUT.bed_inputs.txt_duplications.gff_13259400_height:4.11
chr19	union.pl_Hela_unique.gff_Hela_INPUT.bed_inputs.txt_duplications.gff	OverlappingPeaks	13271401	13271700	4.5	0	0	Hela_INPUT.bed_inputs.txt_duplications.gff_13259400_height:4.11
chr19	union.pl_Hela_unique.gff_Hela_INPUT.bed_inputs.txt_duplications.gff	OverlappingPeaks	16770400	16770600	4.62928	0	0	Hela_INPUT.bed_inputs.txt_duplications.gff_16770400_height:5.75
chr19	union.pl_Hela_unique.gff_Hela_INPUT.bed_inputs.txt_duplications.gff	OverlappingPeaks	16770751	16771650	5.02945	0	0	Hela_INPUT.bed_inputs.txt_duplications.gff_16770400_height:5.75
chr19	union.pl_Hela_unique.gff_Hela_INPUT.bed_inputs.txt_duplications.gff	OverlappingPeaks	17443600	17443950	4.49292	0	0	Hela_INPUT.bed_inputs.txt_duplications.gff_17443600_height:5.27
chr19	union.pl_Hela_unique.gff_Hela_INPUT.bed_inputs.txt_duplications.gff	OverlappingPeaks	17943451	17943750	4.25489	0	0	Hela_INPUT.bed_inputs.txt_duplications.gff_17940800_height:4.56
chr19	union.pl_Hela_unique.gff_Hela_INPUT.bed_inputs.txt_duplications.gff	OverlappingPeaks	17954701	17954999	4.30735	0	0	Hela_INPUT.bed_inputs.txt_duplications.gff_17952000_height:5.12
chr19	union.pl_Hela_unique.gff_Hela_INPUT.bed_inputs.txt_duplications.gff	OverlappingPeaks	18134701	18135150	4.49292	0	0	Hela_INPUT.bed_inputs.txt_duplications.gff_18131600_height:4.77
chr19	union.pl_Hela_unique.gff_Hela_INPUT.bed_inputs.txt_duplications.gff	OverlappingPeaks	33739501	33739800	4.20044	0	0	Hela_INPUT.bed_inputs.txt_duplications.gff_33739000_height:5.61
chr19	union.pl_Hela_unique.gff_Hela_INPUT.bed_inputs.txt_duplications.gff	OverlappingPeaks	33739951	33740850	5.13378	0	0	Hela_INPUT.bed_inputs.txt_duplications.gff_33739000_height:5.61
chr19	union.pl_Hela_unique.gff_Hela_INPUT.bed_inputs.txt_duplications.gff	OverlappingPeaks	33740851	33741450	4.83289	0	0	Hela_INPUT.bed_inputs.txt_duplications.gff_33739000_height:5.61
chr19	union.pl_Hela_unique.gff_Hela_INPUT.bed_inputs.txt_duplications.gff	OverlappingPeaks	55670400	55671000	5.34683	0	0	Hela_INPUT.bed_inputs.txt_duplications.gff_55670400_height:5.09
chr1	union.pl_Hela_unique.gff_Hela_INPUT.bed_inputs.txt_duplications.gff	OverlappingPeaks	1266301	1266900	4.75489	0	0	Hela_INPUT.bed_inputs.txt_duplications.gff_1264800_height:5.28
chr1	union.pl_Hela_unique.gff_Hela_INPUT.bed_inputs.txt_duplications.gff	OverlappingPeaks	2585551	2586000	4.63378	0	0	Hela_INPUT.bed_inputs.txt_duplications.gff_2582400_height:6.80
chr1	union.pl_Hela_unique.gff_Hela_INPUT.bed_inputs.txt_duplications.gff	OverlappingPeaks	16963351	16963650	4.25489	0	0	Hela_INPUT.bed_inputs.txt_duplications.gff_16927800_height:4.20
chr1	union.pl_Hela_unique.gff_Hela_INPUT.bed_inputs.txt_duplications.gff	OverlappingPeaks	33167401	33168150	4.88343	0	0	Hela_INPUT.bed_inputs.txt_duplications.gff_33167200_height:4.83
chr1	union.pl_Hela_unique.gff_Hela_INPUT.bed_inputs.txt_duplications.gff	OverlappingPeaks	33168301	33169599	6.42066	0	0	Hela_INPUT.bed_inputs.txt_duplications.gff_33167200_height:4.83
chr1	union.pl_Hela_unique.gff_Hela_INPUT.bed_inputs.txt_duplications.gff	OverlappingPeaks	153584251	153584700	4.63378	0	0	Hela_INPUT.bed_inputs.txt_duplications.gff_153579800_height:3.69
chr1	union.pl_Hela_unique.gff_Hela_INPUT.bed_inputs.txt_duplications.gff	OverlappingPeaks	153585301	153585900	5	0	0	Hela_INPUT.bed_inputs.txt_duplications.gff_153579800_height:3.69
chr1	union.pl_Hela_unique.gff_Hela_INPUT.bed_inputs.txt_duplications.gff	OverlappingPeaks	153588451	153590700	6.18098	0	0	Hela_INPUT.bed_inputs.txt_duplications.gff_153579800_height:3.69
chr1	union.pl_Hela_unique.gff_Hela_INPUT.bed_inputs.txt_duplications.gff	OverlappingPeaks	155024101	155024550	4.49292	0	0	Hela_INPUT.bed_inputs.txt_duplications.gff_155022200_height:5.53
chr1	union.pl_Hela_unique.gff_Hela_INPUT.bed_inputs.txt_duplications.gff	OverlappingPeaks	155025001	155025600	4.67243	0	0	Hela_INPUT.bed_inputs.txt_duplications.gff_155022200_height:5.53
chr1	union.pl_Hela_unique.gff_Hela_INPUT.bed_inputs.txt_duplications.gff	OverlappingPeaks	155034001	155034300	4.5	0	0	Hela_INPUT.bed_inputs.txt_duplications.gff_155033400_height:5.23
chr1	union.pl_Hela_unique.gff_Hela_INPUT.bed_inputs.txt_duplications.gff	OverlappingPeaks	155103751	155104650	4.97431	0	0	Hela_INPUT.bed_inputs.txt_duplications.gff_155096600_height:4.24
chr1	union.pl_Hela_unique.gff_Hela_INPUT.bed_inputs.txt_duplications.gff	OverlappingPeaks	155109451	155109750	4.40689	0	0	Hela_INPUT.bed_inputs.txt_duplications.gff_155096600_height:4.24
chr1	union.pl_Hela_unique.gff_Hela_INPUT.bed_inputs.txt_duplications.gff	OverlappingPeaks	155110051	155110199	4.25489	0	0	Hela_INPUT.bed_inputs.txt_duplications.gff_155096600_height:4.24
chr1	union.pl_Hela_unique.gff_Hela_INPUT.bed_inputs.txt_duplications.gff	OverlappingPeaks	155176651	155177100	4.63378	0	0	Hela_INPUT.bed_inputs.txt_duplications.gff_155176000_height:5.07
chr1	union.pl_Hela_unique.gff_Hela_INPUT.bed_inputs.txt_duplications.gff	OverlappingPeaks	155187451	155187900	4.59984	0	0	Hela_INPUT.bed_inputs.txt_duplications.gff_155182600_height:6.01
chr1	union.pl_Hela_unique.gff_Hela_INPUT.bed_inputs.txt_duplications.gff	OverlappingPeaks	155188951	155190000	5.58501	0	0	Hela_INPUT.bed_inputs.txt_duplications.gff_155182600_height:6.01
chr1	union.pl_Hela_unique.gff_Hela_INPUT.bed_inputs.txt_duplications.gff	OverlappingPeaks	155191201	155191500	4.40689	0	0	Hela_INPUT.bed_inputs.txt_duplications.gff_155182600_height:6.01
chr1	union.pl_Hela_unique.gff_Hela_INPUT.bed_inputs.txt_duplications.gff	OverlappingPeaks	155191801	155192100	4.35798	0	0	Hela_INPUT.bed_inputs.txt_duplications.gff_155182600_height:6.01
chr1	union.pl_Hela_unique.gff_Hela_INPUT.bed_inputs.txt_duplications.gff	OverlappingPeaks	155192251	155192700	4.49292	0	0	Hela_INPUT.bed_inputs.txt_duplications.gff_155182600_height:6.01
chr1	union.pl_Hela_unique.gff_Hela_INPUT.bed_inputs.txt_duplications.gff	OverlappingPeaks	155192851	155193300	4.63378	0	0	Hela_INPUT.bed_inputs.txt_duplications.gff_155182600_height:6.01
chr1	union.pl_Hela_unique.gff_Hela_INPUT.bed_inputs.txt_duplications.gff	OverlappingPeaks	155947000	155947500	5.87285	0	0	Hela_INPUT.bed_inputs.txt_duplications.gff_155947000_height:5.13
chr1	union.pl_Hela_unique.gff_Hela_INPUT.bed_inputs.txt_duplications.gff	OverlappingPeaks	156469051	156469650	4.75489	0	0	Hela_INPUT.bed_inputs.txt_duplications.gff_156468400_height:3.72
chr1	union.pl_Hela_unique.gff_Hela_INPUT.bed_inputs.txt_duplications.gff	OverlappingPeaks	156478051	156478350	4.35798	0	0	Hela_INPUT.bed_inputs.txt_duplications.gff_156468400_height:3.72
chr1	union.pl_Hela_unique.gff_Hela_INPUT.bed_inputs.txt_duplications.gff	OverlappingPeaks	156478951	156479250	4.25489	0	0	Hela_INPUT.bed_inputs.txt_duplications.gff_156468400_height:3.72
chr1	union.pl_Hela_unique.gff_Hela_INPUT.bed_inputs.txt_duplications.gff	OverlappingPeaks	156480301	156481350	5.15091	0	0	Hela_INPUT.bed_inputs.txt_duplications.gff_156468400_height:3.72
chr1	union.pl_Hela_unique.gff_Hela_INPUT.bed_inputs.txt_duplications.gff	OverlappingPeaks	156660301	156660900	4.75489	0	0	Hela_INPUT.bed_inputs.txt_duplications.gff_156658400_height:4.99
chr1	union.pl_Hela_unique.gff_Hela_INPUT.bed_inputs.txt_duplications.gff	OverlappingPeaks	161442601	161443599	5.35121	0	0	Hela_INPUT.bed_inputs.txt_duplications.gff_161408600_height:6.69
chr1	union.pl_Hela_unique.gff_Hela_INPUT.bed_inputs.txt_duplications.gff	OverlappingPeaks	211690351	211690599	5.21531	0	0	Hela_INPUT.bed_inputs.txt_duplications.gff_211687200_height:5.29
chr6	union.pl_Hela_unique.gff_Hela_INPUT.bed_inputs.txt_duplications.gff	OverlappingPeaks	7726200	7726350	4.9542	0	0	Hela_INPUT.bed_inputs.txt_duplications.gff_7726200_height:4.84
chr6	union.pl_Hela_unique.gff_Hela_INPUT.bed_inputs.txt_duplications.gff	OverlappingPeaks	31783201	31783650	4.49292	0	0	Hela_INPUT.bed_inputs.txt_duplications.gff_31783000_height:4.97
chr11	union.pl_Hela_unique.gff_Hela_INPUT.bed_inputs.txt_duplications.gff	OverlappingPeaks	47432401	47432700	4.25489	0	0	Hela_INPUT.bed_inputs.txt_duplications.gff_47427800_height:3.68
chr11	union.pl_Hela_unique.gff_Hela_INPUT.bed_inputs.txt_duplications.gff	OverlappingPeaks	47433901	47434200	4.5	0	0	Hela_INPUT.bed_inputs.txt_duplications.gff_47427800_height:3.68
chr11	union.pl_Hela_unique.gff_Hela_INPUT.bed_inputs.txt_duplications.gff	OverlappingPeaks	47439151	47439450	4.25489	0	0	Hela_INPUT.bed_inputs.txt_duplications.gff_47427800_height:3.68
chr11	union.pl_Hela_unique.gff_Hela_INPUT.bed_inputs.txt_duplications.gff	OverlappingPeaks	47439601	47440200	4.83289	0	0	Hela_INPUT.bed_inputs.txt_duplications.gff_47427800_height:3.68
chr11	union.pl_Hela_unique.gff_Hela_INPUT.bed_inputs.txt_duplications.gff	OverlappingPeaks	47440201	47440500	4.25489	0	0	Hela_INPUT.bed_inputs.txt_duplications.gff_47427800_height:3.68
chr11	union.pl_Hela_unique.gff_Hela_INPUT.bed_inputs.txt_duplications.gff	OverlappingPeaks	47440651	47441100	4.63378	0	0	Hela_INPUT.bed_inputs.txt_duplications.gff_47427800_height:3.68
chr11	union.pl_Hela_unique.gff_Hela_INPUT.bed_inputs.txt_duplications.gff	OverlappingPeaks	47442001	47442600	4.85798	0	0	Hela_INPUT.bed_inputs.txt_duplications.gff_47427800_height:3.68
chr11	union.pl_Hela_unique.gff_Hela_INPUT.bed_inputs.txt_duplications.gff	OverlappingPeaks	47445451	47446650	5.37036	0	0	Hela_INPUT.bed_inputs.txt_duplications.gff_47427800_height:3.68
chr11	union.pl_Hela_unique.gff_Hela_INPUT.bed_inputs.txt_duplications.gff	OverlappingPeaks	47446651	47446950	4.25489	0	0	Hela_INPUT.bed_inputs.txt_duplications.gff_47427800_height:3.68
chr11	union.pl_Hela_unique.gff_Hela_INPUT.bed_inputs.txt_duplications.gff	OverlappingPeaks	61730401	61731900	5.90128	0	0	Hela_INPUT.bed_inputs.txt_duplications.gff_61728400_height:3.41
chr11	union.pl_Hela_unique.gff_Hela_INPUT.bed_inputs.txt_duplications.gff	OverlappingPeaks	61732051	61732650	4.70044	0	0	Hela_INPUT.bed_inputs.txt_duplications.gff_61728400_height:3.41
chr11	union.pl_Hela_unique.gff_Hela_INPUT.bed_inputs.txt_duplications.gff	OverlappingPeaks	61737601	61738050	4.85137	0	0	Hela_INPUT.bed_inputs.txt_duplications.gff_61728400_height:3.41
chr11	union.pl_Hela_unique.gff_Hela_INPUT.bed_inputs.txt_duplications.gff	OverlappingPeaks	61893301	61893599	4.20044	0	0	Hela_INPUT.bed_inputs.txt_duplications.gff_61891200_height:5.51
chr11	union.pl_Hela_unique.gff_Hela_INPUT.bed_inputs.txt_duplications.gff	OverlappingPeaks	62520451	62521200	4.88343	0	0	Hela_INPUT.bed_inputs.txt_duplications.gff_62519800_height:5.62
chr11	union.pl_Hela_unique.gff_Hela_INPUT.bed_inputs.txt_duplications.gff	OverlappingPeaks	62521351	62522250	5.11691	0	0	Hela_INPUT.bed_inputs.txt_duplications.gff_62519800_height:5.62
chr11	union.pl_Hela_unique.gff_Hela_INPUT.bed_inputs.txt_duplications.gff	OverlappingPeaks	63604651	63604950	4.4542	0	0	Hela_INPUT.bed_inputs.txt_duplications.gff_63602800_height:5.04
chr11	union.pl_Hela_unique.gff_Hela_INPUT.bed_inputs.txt_duplications.gff	OverlappingPeaks	63607951	63608199	4.85798	0	0	Hela_INPUT.bed_inputs.txt_duplications.gff_63602800_height:5.04
chr11	union.pl_Hela_unique.gff_Hela_INPUT.bed_inputs.txt_duplications.gff	OverlappingPeaks	64019101	64020150	5.40368	0	0	Hela_INPUT.bed_inputs.txt_duplications.gff_64017600_height:4.97
chr11	union.pl_Hela_unique.gff_Hela_INPUT.bed_inputs.txt_duplications.gff	OverlappingPeaks	64948051	64948350	4.20044	0	0	Hela_INPUT.bed_inputs.txt_duplications.gff_64948000_height:5.26
chr11	union.pl_Hela_unique.gff_Hela_INPUT.bed_inputs.txt_duplications.gff	OverlappingPeaks	66625201	66625500	4.30735	0	0	Hela_INPUT.bed_inputs.txt_duplications.gff_66623800_height:4.67
chr11	union.pl_Hela_unique.gff_Hela_INPUT.bed_inputs.txt_duplications.gff	OverlappingPeaks	66626851	66627450	4.93074	0	0	Hela_INPUT.bed_inputs.txt_duplications.gff_66623800_height:4.67
chr11	union.pl_Hela_unique.gff_Hela_INPUT.bed_inputs.txt_duplications.gff	OverlappingPeaks	66820800	66820950	4.72792	0	0	Hela_INPUT.bed_inputs.txt_duplications.gff_66820800_height:5.38
chr11	union.pl_Hela_unique.gff_Hela_INPUT.bed_inputs.txt_duplications.gff	OverlappingPeaks	67764601	67765050	4.63378	0	0	Hela_INPUT.bed_inputs.txt_duplications.gff_67762600_height:3.95
chr11	union.pl_Hela_unique.gff_Hela_INPUT.bed_inputs.txt_duplications.gff	OverlappingPeaks	67775701	67776000	4.30735	0	0	Hela_INPUT.bed_inputs.txt_duplications.gff_67762600_height:3.95
chr11	union.pl_Hela_unique.gff_Hela_INPUT.bed_inputs.txt_duplications.gff	OverlappingPeaks	67776451	67776750	4.20044	0	0	Hela_INPUT.bed_inputs.txt_duplications.gff_67762600_height:3.95
chr11	union.pl_Hela_unique.gff_Hela_INPUT.bed_inputs.txt_duplications.gff	OverlappingPeaks	72280400	72280500	4.72792	0	0	Hela_INPUT.bed_inputs.txt_duplications.gff_72280400_height:3.50
chr11	union.pl_Hela_unique.gff_Hela_INPUT.bed_inputs.txt_duplications.gff	OverlappingPeaks	72280801	72283050	6.4085	0	0	Hela_INPUT.bed_inputs.txt_duplications.gff_72280400_height:3.50
chr11	union.pl_Hela_unique.gff_Hela_INPUT.bed_inputs.txt_duplications.gff	OverlappingPeaks	72284551	72284850	4.5	0	0	Hela_INPUT.bed_inputs.txt_duplications.gff_72280400_height:3.50
chr11	union.pl_Hela_unique.gff_Hela_INPUT.bed_inputs.txt_duplications.gff	OverlappingPeaks	72285601	72286350	4.83904	0	0	Hela_INPUT.bed_inputs.txt_duplications.gff_72280400_height:3.50
chr11	union.pl_Hela_unique.gff_Hela_INPUT.bed_inputs.txt_duplications.gff	OverlappingPeaks	72286351	72287100	4.90513	0	0	Hela_INPUT.bed_inputs.txt_duplications.gff_72280400_height:3.50
chr11	union.pl_Hela_unique.gff_Hela_INPUT.bed_inputs.txt_duplications.gff	OverlappingPeaks	72288001	72288300	4.25489	0	0	Hela_INPUT.bed_inputs.txt_duplications.gff_72280400_height:3.50
chr11	union.pl_Hela_unique.gff_Hela_INPUT.bed_inputs.txt_duplications.gff	OverlappingPeaks	72289351	72289650	4.25489	0	0	Hela_INPUT.bed_inputs.txt_duplications.gff_72280400_height:3.50
chr11	union.pl_Hela_unique.gff_Hela_INPUT.bed_inputs.txt_duplications.gff	OverlappingPeaks	72291151	72291600	4.52945	0	0	Hela_INPUT.bed_inputs.txt_duplications.gff_72280400_height:3.50
chr11	union.pl_Hela_unique.gff_Hela_INPUT.bed_inputs.txt_duplications.gff	OverlappingPeaks	72294151	72294450	4.20044	0	0	Hela_INPUT.bed_inputs.txt_duplications.gff_72280400_height:3.50
chr11	union.pl_Hela_unique.gff_Hela_INPUT.bed_inputs.txt_duplications.gff	OverlappingPeaks	72296701	72297150	4.63378	0	0	Hela_INPUT.bed_inputs.txt_duplications.gff_72280400_height:3.50
chr11	union.pl_Hela_unique.gff_Hela_INPUT.bed_inputs.txt_duplications.gff	OverlappingPeaks	72297301	72297600	4.30735	0	0	Hela_INPUT.bed_inputs.txt_duplications.gff_72280400_height:3.50
chr11	union.pl_Hela_unique.gff_Hela_INPUT.bed_inputs.txt_duplications.gff	OverlappingPeaks	72297601	72298050	4.52945	0	0	Hela_INPUT.bed_inputs.txt_duplications.gff_72280400_height:3.50
chr11	union.pl_Hela_unique.gff_Hela_INPUT.bed_inputs.txt_duplications.gff	OverlappingPeaks	72298201	72298500	4.30735	0	0	Hela_INPUT.bed_inputs.txt_duplications.gff_72280400_height:3.50
chr11	union.pl_Hela_unique.gff_Hela_INPUT.bed_inputs.txt_duplications.gff	OverlappingPeaks	72300751	72301350	4.70044	0	0	Hela_INPUT.bed_inputs.txt_duplications.gff_72280400_height:3.50
chr11	union.pl_Hela_unique.gff_Hela_INPUT.bed_inputs.txt_duplications.gff	OverlappingPeaks	72302101	72302700	4.80735	0	0	Hela_INPUT.bed_inputs.txt_duplications.gff_72280400_height:3.50
chr11	union.pl_Hela_unique.gff_Hela_INPUT.bed_inputs.txt_duplications.gff	OverlappingPeaks	72302851	72303600	4.9265	0	0	Hela_INPUT.bed_inputs.txt_duplications.gff_72280400_height:3.50
chr11	union.pl_Hela_unique.gff_Hela_INPUT.bed_inputs.txt_duplications.gff	OverlappingPeaks	72304051	72304399	4.99292	0	0	Hela_INPUT.bed_inputs.txt_duplications.gff_72280400_height:3.50
chr11	union.pl_Hela_unique.gff_Hela_INPUT.bed_inputs.txt_duplications.gff	OverlappingPeaks	76479601	76480350	5.00896	0	0	Hela_INPUT.bed_inputs.txt_duplications.gff_76479000_height:5.27
chr17	union.pl_Hela_unique.gff_Hela_INPUT.bed_inputs.txt_duplications.gff	OverlappingPeaks	21306751	21307800	5.08818	0	0	Hela_INPUT.bed_inputs.txt_duplications.gff_21303200_height:3.87
chr17	union.pl_Hela_unique.gff_Hela_INPUT.bed_inputs.txt_duplications.gff	OverlappingPeaks	21307801	21308100	4.25489	0	0	Hela_INPUT.bed_inputs.txt_duplications.gff_21303200_height:3.87
chr17	union.pl_Hela_unique.gff_Hela_INPUT.bed_inputs.txt_duplications.gff	OverlappingPeaks	21308851	21309150	4.20044	0	0	Hela_INPUT.bed_inputs.txt_duplications.gff_21303200_height:3.87
chr17	union.pl_Hela_unique.gff_Hela_INPUT.bed_inputs.txt_duplications.gff	OverlappingPeaks	21309301	21309900	4.67243	0	0	Hela_INPUT.bed_inputs.txt_duplications.gff_21303200_height:3.87
chr17	union.pl_Hela_unique.gff_Hela_INPUT.bed_inputs.txt_duplications.gff	OverlappingPeaks	21316951	21317400	4.52945	0	0	Hela_INPUT.bed_inputs.txt_duplications.gff_21303200_height:3.87
chr17	union.pl_Hela_unique.gff_Hela_INPUT.bed_inputs.txt_duplications.gff	OverlappingPeaks	21318751	21319050	4.20044	0	0	Hela_INPUT.bed_inputs.txt_duplications.gff_21303200_height:3.87
chr17	union.pl_Hela_unique.gff_Hela_INPUT.bed_inputs.txt_duplications.gff	OverlappingPeaks	21322801	21323100	4.4542	0	0	Hela_INPUT.bed_inputs.txt_duplications.gff_21303200_height:3.87
chr17	union.pl_Hela_unique.gff_Hela_INPUT.bed_inputs.txt_duplications.gff	OverlappingPeaks	21323401	21323700	4.5	0	0	Hela_INPUT.bed_inputs.txt_duplications.gff_21303200_height:3.87
chr17	union.pl_Hela_unique.gff_Hela_INPUT.bed_inputs.txt_duplications.gff	OverlappingPeaks	21324001	21324600	4.78136	0	0	Hela_INPUT.bed_inputs.txt_duplications.gff_21303200_height:3.87
chr17	union.pl_Hela_unique.gff_Hela_INPUT.bed_inputs.txt_duplications.gff	OverlappingPeaks	21326251	21326550	4.30735	0	0	Hela_INPUT.bed_inputs.txt_duplications.gff_21303200_height:3.87
chr17	union.pl_Hela_unique.gff_Hela_INPUT.bed_inputs.txt_duplications.gff	OverlappingPeaks	21327001	21327600	4.85798	0	0	Hela_INPUT.bed_inputs.txt_duplications.gff_21303200_height:3.87
chr17	union.pl_Hela_unique.gff_Hela_INPUT.bed_inputs.txt_duplications.gff	OverlappingPeaks	36715501	36715950	4.59984	0	0	Hela_INPUT.bed_inputs.txt_duplications.gff_36713600_height:5.05
chr17	union.pl_Hela_unique.gff_Hela_INPUT.bed_inputs.txt_duplications.gff	OverlappingPeaks	49025400	49026150	5.66993	0	0	Hela_INPUT.bed_inputs.txt_duplications.gff_49025400_height:4.85
chr17	union.pl_Hela_unique.gff_Hela_INPUT.bed_inputs.txt_duplications.gff	OverlappingPeaks	49026301	49026900	4.83289	0	0	Hela_INPUT.bed_inputs.txt_duplications.gff_49025400_height:4.85
chr17	union.pl_Hela_unique.gff_Hela_INPUT.bed_inputs.txt_duplications.gff	OverlappingPeaks	80239201	80239800	4.78136	0	0	Hela_INPUT.bed_inputs.txt_duplications.gff_80239200_height:4.88
chr17	union.pl_Hela_unique.gff_Hela_INPUT.bed_inputs.txt_duplications.gff	OverlappingPeaks	80241151	80241750	5	0	0	Hela_INPUT.bed_inputs.txt_duplications.gff_80239200_height:4.88
chr21	union.pl_Hela_unique.gff_Hela_INPUT.bed_inputs.txt_duplications.gff	OverlappingPeaks	11109151	11109450	4.20044	0	0	Hela_INPUT.bed_inputs.txt_duplications.gff_11109000_height:5.19
chr21	union.pl_Hela_unique.gff_Hela_INPUT.bed_inputs.txt_duplications.gff	OverlappingPeaks	11110051	11110800	4.9265	0	0	Hela_INPUT.bed_inputs.txt_duplications.gff_11109000_height:5.19
chr21	union.pl_Hela_unique.gff_Hela_INPUT.bed_inputs.txt_duplications.gff	OverlappingPeaks	11111101	11111399	4.98878	0	0	Hela_INPUT.bed_inputs.txt_duplications.gff_11109000_height:5.19
chr21	union.pl_Hela_unique.gff_Hela_INPUT.bed_inputs.txt_duplications.gff	OverlappingPeaks	44596651	44598150	6.22778	0	0	Hela_INPUT.bed_inputs.txt_duplications.gff_44596600_height:4.86
chr21	union.pl_Hela_unique.gff_Hela_INPUT.bed_inputs.txt_duplications.gff	OverlappingPeaks	44598151	44598750	4.72792	0	0	Hela_INPUT.bed_inputs.txt_duplications.gff_44596600_height:4.86
chr21	union.pl_Hela_unique.gff_Hela_INPUT.bed_inputs.txt_duplications.gff	OverlappingPeaks	45187951	45188550	4.85798	0	0	Hela_INPUT.bed_inputs.txt_duplications.gff_45187000_height:4.83
chr16	union.pl_Hela_unique.gff_Hela_INPUT.bed_inputs.txt_duplications.gff	OverlappingPeaks	126151	127200	5.55052	0	0	Hela_INPUT.bed_inputs.txt_duplications.gff_125800_height:5.33
chr16	union.pl_Hela_unique.gff_Hela_INPUT.bed_inputs.txt_duplications.gff	OverlappingPeaks	575600	576300	5.10582	0	0	Hela_INPUT.bed_inputs.txt_duplications.gff_575600_height:5.10
chr16	union.pl_Hela_unique.gff_Hela_INPUT.bed_inputs.txt_duplications.gff	OverlappingPeaks	577051	577350	4.20044	0	0	Hela_INPUT.bed_inputs.txt_duplications.gff_575600_height:5.10
chr16	union.pl_Hela_unique.gff_Hela_INPUT.bed_inputs.txt_duplications.gff	OverlappingPeaks	577351	577800	4.56507	0	0	Hela_INPUT.bed_inputs.txt_duplications.gff_575600_height:5.10
chr16	union.pl_Hela_unique.gff_Hela_INPUT.bed_inputs.txt_duplications.gff	OverlappingPeaks	578701	579300	4.72792	0	0	Hela_INPUT.bed_inputs.txt_duplications.gff_575600_height:5.10
chr16	union.pl_Hela_unique.gff_Hela_INPUT.bed_inputs.txt_duplications.gff	OverlappingPeaks	676801	677250	4.52945	0	0	Hela_INPUT.bed_inputs.txt_duplications.gff_675600_height:5.13
chr16	union.pl_Hela_unique.gff_Hela_INPUT.bed_inputs.txt_duplications.gff	OverlappingPeaks	677401	678150	5.79323	0	0	Hela_INPUT.bed_inputs.txt_duplications.gff_675600_height:5.13
chr16	union.pl_Hela_unique.gff_Hela_INPUT.bed_inputs.txt_duplications.gff	OverlappingPeaks	679351	680400	5.33779	0	0	Hela_INPUT.bed_inputs.txt_duplications.gff_675600_height:5.13
chr16	union.pl_Hela_unique.gff_Hela_INPUT.bed_inputs.txt_duplications.gff	OverlappingPeaks	680401	680700	4.40689	0	0	Hela_INPUT.bed_inputs.txt_duplications.gff_675600_height:5.13
chr16	union.pl_Hela_unique.gff_Hela_INPUT.bed_inputs.txt_duplications.gff	OverlappingPeaks	681001	681399	4.49292	0	0	Hela_INPUT.bed_inputs.txt_duplications.gff_675600_height:5.13
chr16	union.pl_Hela_unique.gff_Hela_INPUT.bed_inputs.txt_duplications.gff	OverlappingPeaks	1795501	1796700	5.53342	0	0	Hela_INPUT.bed_inputs.txt_duplications.gff_1784200_height:4.05
chr16	union.pl_Hela_unique.gff_Hela_INPUT.bed_inputs.txt_duplications.gff	OverlappingPeaks	2520001	2520300	4.30735	0	0	Hela_INPUT.bed_inputs.txt_duplications.gff_2508200_height:3.43
chr16	union.pl_Hela_unique.gff_Hela_INPUT.bed_inputs.txt_duplications.gff	OverlappingPeaks	33936601	33937500	5.42176	0	0	Hela_INPUT.bed_inputs.txt_duplications.gff_33863600_height:7.85
chr16	union.pl_Hela_unique.gff_Hela_INPUT.bed_inputs.txt_duplications.gff	OverlappingPeaks	57651901	57653100	5.76679	0	0	Hela_INPUT.bed_inputs.txt_duplications.gff_57651600_height:3.30
chr16	union.pl_Hela_unique.gff_Hela_INPUT.bed_inputs.txt_duplications.gff	OverlappingPeaks	57661501	57662850	5.63421	0	0	Hela_INPUT.bed_inputs.txt_duplications.gff_57651600_height:3.30
chr16	union.pl_Hela_unique.gff_Hela_INPUT.bed_inputs.txt_duplications.gff	OverlappingPeaks	68001601	68002050	4.56507	0	0	Hela_INPUT.bed_inputs.txt_duplications.gff_68000600_height:4.88
chr16	union.pl_Hela_unique.gff_Hela_INPUT.bed_inputs.txt_duplications.gff	OverlappingPeaks	87177600	87178050	6.38593	0	0	Hela_INPUT.bed_inputs.txt_duplications.gff_87177600_height:4.72
chr3	union.pl_Hela_unique.gff_Hela_INPUT.bed_inputs.txt_duplications.gff	OverlappingPeaks	75717001	75717300	4.35798	0	0	Hela_INPUT.bed_inputs.txt_duplications.gff_75716800_height:10.00
chr12	union.pl_Hela_unique.gff_Hela_INPUT.bed_inputs.txt_duplications.gff	OverlappingPeaks	56221600	56221950	4.49292	0	0	Hela_INPUT.bed_inputs.txt_duplications.gff_56221600_height:4.89
chr15	union.pl_Hela_unique.gff_Hela_INPUT.bed_inputs.txt_duplications.gff	OverlappingPeaks	41059351	41059650	4.25489	0	0	Hela_INPUT.bed_inputs.txt_duplications.gff_41045400_height:4.23
chr15	union.pl_Hela_unique.gff_Hela_INPUT.bed_inputs.txt_duplications.gff	OverlappingPeaks	41060551	41062800	7.67773	0	0	Hela_INPUT.bed_inputs.txt_duplications.gff_41045400_height:4.23
chr15	union.pl_Hela_unique.gff_Hela_INPUT.bed_inputs.txt_duplications.gff	OverlappingPeaks	41183200	41183550	4.52945	0	0	Hela_INPUT.bed_inputs.txt_duplications.gff_41183200_height:5.67
chr15	union.pl_Hela_unique.gff_Hela_INPUT.bed_inputs.txt_duplications.gff	OverlappingPeaks	41184001	41184600	4.83289	0	0	Hela_INPUT.bed_inputs.txt_duplications.gff_41183200_height:5.67
chr15	union.pl_Hela_unique.gff_Hela_INPUT.bed_inputs.txt_duplications.gff	OverlappingPeaks	41185051	41185500	4.49292	0	0	Hela_INPUT.bed_inputs.txt_duplications.gff_41183200_height:5.67
chr15	union.pl_Hela_unique.gff_Hela_INPUT.bed_inputs.txt_duplications.gff	OverlappingPeaks	44067751	44068050	4.5	0	0	Hela_INPUT.bed_inputs.txt_duplications.gff_44067600_height:5.88
chr15	union.pl_Hela_unique.gff_Hela_INPUT.bed_inputs.txt_duplications.gff	OverlappingPeaks	64338601	64339050	4.52945	0	0	Hela_INPUT.bed_inputs.txt_duplications.gff_64337600_height:4.40
chr15	union.pl_Hela_unique.gff_Hela_INPUT.bed_inputs.txt_duplications.gff	OverlappingPeaks	75197551	75197850	4.20044	0	0	Hela_INPUT.bed_inputs.txt_duplications.gff_75197400_height:5.48
chr15	union.pl_Hela_unique.gff_Hela_INPUT.bed_inputs.txt_duplications.gff	OverlappingPeaks	76488601	76489800	5.7854	0	0	Hela_INPUT.bed_inputs.txt_duplications.gff_76488200_height:4.43
chr15	union.pl_Hela_unique.gff_Hela_INPUT.bed_inputs.txt_duplications.gff	OverlappingPeaks	76490101	76490799	5.00896	0	0	Hela_INPUT.bed_inputs.txt_duplications.gff_76488200_height:4.43
chr15	union.pl_Hela_unique.gff_Hela_INPUT.bed_inputs.txt_duplications.gff	OverlappingPeaks	101252401	101252700	4.30735	0	0	Hela_INPUT.bed_inputs.txt_duplications.gff_101250600_height:3.43
chr2	union.pl_Hela_unique.gff_Hela_INPUT.bed_inputs.txt_duplications.gff	OverlappingPeaks	20816800	20816850	4.20044	0	0	Hela_INPUT.bed_inputs.txt_duplications.gff_20816800_height:4.56
chr2	union.pl_Hela_unique.gff_Hela_INPUT.bed_inputs.txt_duplications.gff	OverlappingPeaks	20816851	20817600	5.21408	0	0	Hela_INPUT.bed_inputs.txt_duplications.gff_20816800_height:4.56
chr2	union.pl_Hela_unique.gff_Hela_INPUT.bed_inputs.txt_duplications.gff	OverlappingPeaks	20817601	20818800	5.94294	0	0	Hela_INPUT.bed_inputs.txt_duplications.gff_20816800_height:4.56
chr2	union.pl_Hela_unique.gff_Hela_INPUT.bed_inputs.txt_duplications.gff	OverlappingPeaks	20818801	20819399	4.78136	0	0	Hela_INPUT.bed_inputs.txt_duplications.gff_20816800_height:4.56
chr2	union.pl_Hela_unique.gff_Hela_INPUT.bed_inputs.txt_duplications.gff	OverlappingPeaks	91759651	91760100	4.90796	0	0	Hela_INPUT.bed_inputs.txt_duplications.gff_91743400_height:4.98
chr2	union.pl_Hela_unique.gff_Hela_INPUT.bed_inputs.txt_duplications.gff	OverlappingPeaks	91762201	91762800	4.75489	0	0	Hela_INPUT.bed_inputs.txt_duplications.gff_91743400_height:4.98
chr2	union.pl_Hela_unique.gff_Hela_INPUT.bed_inputs.txt_duplications.gff	OverlappingPeaks	91762951	91764750	5.94223	0	0	Hela_INPUT.bed_inputs.txt_duplications.gff_91743400_height:4.98
chr2	union.pl_Hela_unique.gff_Hela_INPUT.bed_inputs.txt_duplications.gff	OverlappingPeaks	91767751	91768350	4.75489	0	0	Hela_INPUT.bed_inputs.txt_duplications.gff_91743400_height:4.98
chr2	union.pl_Hela_unique.gff_Hela_INPUT.bed_inputs.txt_duplications.gff	OverlappingPeaks	91770151	91770750	4.72792	0	0	Hela_INPUT.bed_inputs.txt_duplications.gff_91743400_height:4.98
chr2	union.pl_Hela_unique.gff_Hela_INPUT.bed_inputs.txt_duplications.gff	OverlappingPeaks	91772401	91773000	5.04439	0	0	Hela_INPUT.bed_inputs.txt_duplications.gff_91743400_height:4.98
chr2	union.pl_Hela_unique.gff_Hela_INPUT.bed_inputs.txt_duplications.gff	OverlappingPeaks	91773901	91774350	4.93544	0	0	Hela_INPUT.bed_inputs.txt_duplications.gff_91743400_height:4.98
chr2	union.pl_Hela_unique.gff_Hela_INPUT.bed_inputs.txt_duplications.gff	OverlappingPeaks	91775851	91776600	5.19659	0	0	Hela_INPUT.bed_inputs.txt_duplications.gff_91743400_height:4.98
chr2	union.pl_Hela_unique.gff_Hela_INPUT.bed_inputs.txt_duplications.gff	OverlappingPeaks	91779151	91779750	4.83289	0	0	Hela_INPUT.bed_inputs.txt_duplications.gff_91743400_height:4.98
chr2	union.pl_Hela_unique.gff_Hela_INPUT.bed_inputs.txt_duplications.gff	OverlappingPeaks	91781401	91781700	4.20044	0	0	Hela_INPUT.bed_inputs.txt_duplications.gff_91743400_height:4.98
chr2	union.pl_Hela_unique.gff_Hela_INPUT.bed_inputs.txt_duplications.gff	OverlappingPeaks	91783351	91783650	4.25489	0	0	Hela_INPUT.bed_inputs.txt_duplications.gff_91743400_height:4.98
chr2	union.pl_Hela_unique.gff_Hela_INPUT.bed_inputs.txt_duplications.gff	OverlappingPeaks	91785001	91785450	4.63378	0	0	Hela_INPUT.bed_inputs.txt_duplications.gff_91743400_height:4.98
chr2	union.pl_Hela_unique.gff_Hela_INPUT.bed_inputs.txt_duplications.gff	OverlappingPeaks	91785601	91785900	4.30735	0	0	Hela_INPUT.bed_inputs.txt_duplications.gff_91743400_height:4.98
chr2	union.pl_Hela_unique.gff_Hela_INPUT.bed_inputs.txt_duplications.gff	OverlappingPeaks	91796251	91796700	4.52945	0	0	Hela_INPUT.bed_inputs.txt_duplications.gff_91743400_height:4.98
chr2	union.pl_Hela_unique.gff_Hela_INPUT.bed_inputs.txt_duplications.gff	OverlappingPeaks	91797151	91797600	4.49292	0	0	Hela_INPUT.bed_inputs.txt_duplications.gff_91743400_height:4.98
chr2	union.pl_Hela_unique.gff_Hela_INPUT.bed_inputs.txt_duplications.gff	OverlappingPeaks	91803301	91804050	5.23135	0	0	Hela_INPUT.bed_inputs.txt_duplications.gff_91743400_height:4.98
chr2	union.pl_Hela_unique.gff_Hela_INPUT.bed_inputs.txt_duplications.gff	OverlappingPeaks	91805851	91806300	4.56507	0	0	Hela_INPUT.bed_inputs.txt_duplications.gff_91743400_height:4.98
chr2	union.pl_Hela_unique.gff_Hela_INPUT.bed_inputs.txt_duplications.gff	OverlappingPeaks	91806301	91807650	5.55459	0	0	Hela_INPUT.bed_inputs.txt_duplications.gff_91743400_height:4.98
chr2	union.pl_Hela_unique.gff_Hela_INPUT.bed_inputs.txt_duplications.gff	OverlappingPeaks	91807801	91808100	4.35798	0	0	Hela_INPUT.bed_inputs.txt_duplications.gff_91743400_height:4.98
chr2	union.pl_Hela_unique.gff_Hela_INPUT.bed_inputs.txt_duplications.gff	OverlappingPeaks	91820101	91820400	4.25489	0	0	Hela_INPUT.bed_inputs.txt_duplications.gff_91743400_height:4.98
chr2	union.pl_Hela_unique.gff_Hela_INPUT.bed_inputs.txt_duplications.gff	OverlappingPeaks	91820401	91820700	4.4542	0	0	Hela_INPUT.bed_inputs.txt_duplications.gff_91743400_height:4.98
chr2	union.pl_Hela_unique.gff_Hela_INPUT.bed_inputs.txt_duplications.gff	OverlappingPeaks	91821451	91821750	4.35798	0	0	Hela_INPUT.bed_inputs.txt_duplications.gff_91743400_height:4.98
chr9	union.pl_Hela_unique.gff_Hela_INPUT.bed_inputs.txt_duplications.gff	OverlappingPeaks	130160401	130160700	4.20044	0	0	Hela_INPUT.bed_inputs.txt_duplications.gff_130158600_height:5.23
chr9	union.pl_Hela_unique.gff_Hela_INPUT.bed_inputs.txt_duplications.gff	OverlappingPeaks	130160851	130161150	4.25489	0	0	Hela_INPUT.bed_inputs.txt_duplications.gff_130158600_height:5.23
chr9	union.pl_Hela_unique.gff_Hela_INPUT.bed_inputs.txt_duplications.gff	OverlappingPeaks	130161301	130161599	4.30735	0	0	Hela_INPUT.bed_inputs.txt_duplications.gff_130158600_height:5.23
chr9	union.pl_Hela_unique.gff_Hela_INPUT.bed_inputs.txt_duplications.gff	OverlappingPeaks	130475251	130475700	4.56507	0	0	Hela_INPUT.bed_inputs.txt_duplications.gff_130475000_height:5.22
chr9	union.pl_Hela_unique.gff_Hela_INPUT.bed_inputs.txt_duplications.gff	OverlappingPeaks	130476601	130477050	4.69937	0	0	Hela_INPUT.bed_inputs.txt_duplications.gff_130475000_height:5.22
chr9	union.pl_Hela_unique.gff_Hela_INPUT.bed_inputs.txt_duplications.gff	OverlappingPeaks	130483351	130483650	4.30735	0	0	Hela_INPUT.bed_inputs.txt_duplications.gff_130482400_height:5.39
chr9	union.pl_Hela_unique.gff_Hela_INPUT.bed_inputs.txt_duplications.gff	OverlappingPeaks	130483801	130484550	5.06785	0	0	Hela_INPUT.bed_inputs.txt_duplications.gff_130482400_height:5.39
chr9	union.pl_Hela_unique.gff_Hela_INPUT.bed_inputs.txt_duplications.gff	OverlappingPeaks	130485601	130487399	6.34425	0	0	Hela_INPUT.bed_inputs.txt_duplications.gff_130482400_height:5.39
chr9	union.pl_Hela_unique.gff_Hela_INPUT.bed_inputs.txt_duplications.gff	OverlappingPeaks	130637851	130638150	4.20044	0	0	Hela_INPUT.bed_inputs.txt_duplications.gff_130636800_height:5.11
chr9	union.pl_Hela_unique.gff_Hela_INPUT.bed_inputs.txt_duplications.gff	OverlappingPeaks	130638301	130638900	4.70044	0	0	Hela_INPUT.bed_inputs.txt_duplications.gff_130636800_height:5.11
chr9	union.pl_Hela_unique.gff_Hela_INPUT.bed_inputs.txt_duplications.gff	OverlappingPeaks	130698151	130698900	4.88343	0	0	Hela_INPUT.bed_inputs.txt_duplications.gff_130698000_height:5.46
chr9	union.pl_Hela_unique.gff_Hela_INPUT.bed_inputs.txt_duplications.gff	OverlappingPeaks	131590951	131592600	5.84771	0	0	Hela_INPUT.bed_inputs.txt_duplications.gff_131579600_height:3.46
chr9	union.pl_Hela_unique.gff_Hela_INPUT.bed_inputs.txt_duplications.gff	OverlappingPeaks	131800051	131800350	4.20044	0	0	Hela_INPUT.bed_inputs.txt_duplications.gff_131798400_height:5.18
chr9	union.pl_Hela_unique.gff_Hela_INPUT.bed_inputs.txt_duplications.gff	OverlappingPeaks	132092701	132093000	4.25489	0	0	Hela_INPUT.bed_inputs.txt_duplications.gff_132092200_height:3.60
chr9	union.pl_Hela_unique.gff_Hela_INPUT.bed_inputs.txt_duplications.gff	OverlappingPeaks	132093901	132094350	4.52945	0	0	Hela_INPUT.bed_inputs.txt_duplications.gff_132092200_height:3.60
chr9	union.pl_Hela_unique.gff_Hela_INPUT.bed_inputs.txt_duplications.gff	OverlappingPeaks	132094501	132094800	4.30735	0	0	Hela_INPUT.bed_inputs.txt_duplications.gff_132092200_height:3.60
chr9	union.pl_Hela_unique.gff_Hela_INPUT.bed_inputs.txt_duplications.gff	OverlappingPeaks	132101701	132102150	4.49292	0	0	Hela_INPUT.bed_inputs.txt_duplications.gff_132092200_height:3.60
chr9	union.pl_Hela_unique.gff_Hela_INPUT.bed_inputs.txt_duplications.gff	OverlappingPeaks	132104851	132105150	4.20044	0	0	Hela_INPUT.bed_inputs.txt_duplications.gff_132092200_height:3.60
chr9	union.pl_Hela_unique.gff_Hela_INPUT.bed_inputs.txt_duplications.gff	OverlappingPeaks	132227251	132227550	4.20044	0	0	Hela_INPUT.bed_inputs.txt_duplications.gff_132220800_height:4.00
chr9	union.pl_Hela_unique.gff_Hela_INPUT.bed_inputs.txt_duplications.gff	OverlappingPeaks	132227551	132228150	4.78136	0	0	Hela_INPUT.bed_inputs.txt_duplications.gff_132220800_height:4.00
chr9	union.pl_Hela_unique.gff_Hela_INPUT.bed_inputs.txt_duplications.gff	OverlappingPeaks	132228151	132228450	4.25489	0	0	Hela_INPUT.bed_inputs.txt_duplications.gff_132220800_height:4.00
chr9	union.pl_Hela_unique.gff_Hela_INPUT.bed_inputs.txt_duplications.gff	OverlappingPeaks	132229351	132229650	4.25489	0	0	Hela_INPUT.bed_inputs.txt_duplications.gff_132220800_height:4.00
chr9	union.pl_Hela_unique.gff_Hela_INPUT.bed_inputs.txt_duplications.gff	OverlappingPeaks	132231601	132231900	4.35798	0	0	Hela_INPUT.bed_inputs.txt_duplications.gff_132220800_height:4.00
chr9	union.pl_Hela_unique.gff_Hela_INPUT.bed_inputs.txt_duplications.gff	OverlappingPeaks	132232501	132233850	5.79874	0	0	Hela_INPUT.bed_inputs.txt_duplications.gff_132220800_height:4.00
chr9	union.pl_Hela_unique.gff_Hela_INPUT.bed_inputs.txt_duplications.gff	OverlappingPeaks	132237151	132237450	4.20044	0	0	Hela_INPUT.bed_inputs.txt_duplications.gff_132220800_height:4.00
chr9	union.pl_Hela_unique.gff_Hela_INPUT.bed_inputs.txt_duplications.gff	OverlappingPeaks	132240601	132240900	4.20044	0	0	Hela_INPUT.bed_inputs.txt_duplications.gff_132220800_height:4.00
chr9	union.pl_Hela_unique.gff_Hela_INPUT.bed_inputs.txt_duplications.gff	OverlappingPeaks	132241201	132242100	5.55301	0	0	Hela_INPUT.bed_inputs.txt_duplications.gff_132220800_height:4.00
chr9	union.pl_Hela_unique.gff_Hela_INPUT.bed_inputs.txt_duplications.gff	OverlappingPeaks	132242551	132243450	5.08256	0	0	Hela_INPUT.bed_inputs.txt_duplications.gff_132220800_height:4.00
chr9	union.pl_Hela_unique.gff_Hela_INPUT.bed_inputs.txt_duplications.gff	OverlappingPeaks	132254401	132255150	4.96832	0	0	Hela_INPUT.bed_inputs.txt_duplications.gff_132220800_height:4.00
chr9	union.pl_Hela_unique.gff_Hela_INPUT.bed_inputs.txt_duplications.gff	OverlappingPeaks	132255601	132256200	4.80735	0	0	Hela_INPUT.bed_inputs.txt_duplications.gff_132220800_height:4.00
chr9	union.pl_Hela_unique.gff_Hela_INPUT.bed_inputs.txt_duplications.gff	OverlappingPeaks	132261151	132261900	4.88343	0	0	Hela_INPUT.bed_inputs.txt_duplications.gff_132220800_height:4.00
chr9	union.pl_Hela_unique.gff_Hela_INPUT.bed_inputs.txt_duplications.gff	OverlappingPeaks	132262351	132262650	4.35798	0	0	Hela_INPUT.bed_inputs.txt_duplications.gff_132220800_height:4.00
chr9	union.pl_Hela_unique.gff_Hela_INPUT.bed_inputs.txt_duplications.gff	OverlappingPeaks	132262801	132263100	4.30735	0	0	Hela_INPUT.bed_inputs.txt_duplications.gff_132220800_height:4.00
chr9	union.pl_Hela_unique.gff_Hela_INPUT.bed_inputs.txt_duplications.gff	OverlappingPeaks	132263251	132264300	5.08818	0	0	Hela_INPUT.bed_inputs.txt_duplications.gff_132220800_height:4.00
chr9	union.pl_Hela_unique.gff_Hela_INPUT.bed_inputs.txt_duplications.gff	OverlappingPeaks	132265651	132266250	4.70044	0	0	Hela_INPUT.bed_inputs.txt_duplications.gff_132220800_height:4.00
chr9	union.pl_Hela_unique.gff_Hela_INPUT.bed_inputs.txt_duplications.gff	OverlappingPeaks	132266851	132267450	4.97728	0	0	Hela_INPUT.bed_inputs.txt_duplications.gff_132220800_height:4.00
chr9	union.pl_Hela_unique.gff_Hela_INPUT.bed_inputs.txt_duplications.gff	OverlappingPeaks	132267451	132267750	4.20044	0	0	Hela_INPUT.bed_inputs.txt_duplications.gff_132220800_height:4.00
chr9	union.pl_Hela_unique.gff_Hela_INPUT.bed_inputs.txt_duplications.gff	OverlappingPeaks	132878800	132879150	4.72792	0	0	Hela_INPUT.bed_inputs.txt_duplications.gff_132878800_height:5.03
chr9	union.pl_Hela_unique.gff_Hela_INPUT.bed_inputs.txt_duplications.gff	OverlappingPeaks	132879901	132881799	6.44316	0	0	Hela_INPUT.bed_inputs.txt_duplications.gff_132878800_height:5.03
chr9	union.pl_Hela_unique.gff_Hela_INPUT.bed_inputs.txt_duplications.gff	OverlappingPeaks	133327801	133327999	4.20044	0	0	Hela_INPUT.bed_inputs.txt_duplications.gff_133325800_height:5.31
chr9	union.pl_Hela_unique.gff_Hela_INPUT.bed_inputs.txt_duplications.gff	OverlappingPeaks	133558801	133559400	4.72792	0	0	Hela_INPUT.bed_inputs.txt_duplications.gff_133556200_height:5.55
chr9	union.pl_Hela_unique.gff_Hela_INPUT.bed_inputs.txt_duplications.gff	OverlappingPeaks	133559401	133559799	4.70044	0	0	Hela_INPUT.bed_inputs.txt_duplications.gff_133556200_height:5.55
chr9	union.pl_Hela_unique.gff_Hela_INPUT.bed_inputs.txt_duplications.gff	OverlappingPeaks	135978451	135979500	5.24018	0	0	Hela_INPUT.bed_inputs.txt_duplications.gff_135976800_height:3.79
chr9	union.pl_Hela_unique.gff_Hela_INPUT.bed_inputs.txt_duplications.gff	OverlappingPeaks	135989551	135990600	5.42921	0	0	Hela_INPUT.bed_inputs.txt_duplications.gff_135976800_height:3.79
chr9	union.pl_Hela_unique.gff_Hela_INPUT.bed_inputs.txt_duplications.gff	OverlappingPeaks	135998551	135998850	4.20044	0	0	Hela_INPUT.bed_inputs.txt_duplications.gff_135976800_height:3.79
chr9	union.pl_Hela_unique.gff_Hela_INPUT.bed_inputs.txt_duplications.gff	OverlappingPeaks	135999751	136000050	4.20044	0	0	Hela_INPUT.bed_inputs.txt_duplications.gff_135976800_height:3.79
chr9	union.pl_Hela_unique.gff_Hela_INPUT.bed_inputs.txt_duplications.gff	OverlappingPeaks	136002451	136003500	6.77623	0	0	Hela_INPUT.bed_inputs.txt_duplications.gff_135976800_height:3.79
chr9	union.pl_Hela_unique.gff_Hela_INPUT.bed_inputs.txt_duplications.gff	OverlappingPeaks	136013251	136014150	5.35137	0	0	Hela_INPUT.bed_inputs.txt_duplications.gff_135976800_height:3.79
chr9	union.pl_Hela_unique.gff_Hela_INPUT.bed_inputs.txt_duplications.gff	OverlappingPeaks	136017751	136018650	5.37994	0	0	Hela_INPUT.bed_inputs.txt_duplications.gff_135976800_height:3.79
chr9	union.pl_Hela_unique.gff_Hela_INPUT.bed_inputs.txt_duplications.gff	OverlappingPeaks	136019251	136020600	5.80735	0	0	Hela_INPUT.bed_inputs.txt_duplications.gff_135976800_height:3.79
chr9	union.pl_Hela_unique.gff_Hela_INPUT.bed_inputs.txt_duplications.gff	OverlappingPeaks	136021351	136021650	4.20044	0	0	Hela_INPUT.bed_inputs.txt_duplications.gff_135976800_height:3.79
chr9	union.pl_Hela_unique.gff_Hela_INPUT.bed_inputs.txt_duplications.gff	OverlappingPeaks	136022701	136023450	4.98878	0	0	Hela_INPUT.bed_inputs.txt_duplications.gff_135976800_height:3.79
chr9	union.pl_Hela_unique.gff_Hela_INPUT.bed_inputs.txt_duplications.gff	OverlappingPeaks	136719200	136719600	4.69937	0	0	Hela_INPUT.bed_inputs.txt_duplications.gff_136719200_height:4.68
chr9	union.pl_Hela_unique.gff_Hela_INPUT.bed_inputs.txt_duplications.gff	OverlappingPeaks	136720351	136721850	6.97566	0	0	Hela_INPUT.bed_inputs.txt_duplications.gff_136719200_height:4.68
chr9	union.pl_Hela_unique.gff_Hela_INPUT.bed_inputs.txt_duplications.gff	OverlappingPeaks	136859401	136859999	4.80735	0	0	Hela_INPUT.bed_inputs.txt_duplications.gff_136855000_height:5.50
chr9	union.pl_Hela_unique.gff_Hela_INPUT.bed_inputs.txt_duplications.gff	OverlappingPeaks	136920901	136921800	5.39402	0	0	Hela_INPUT.bed_inputs.txt_duplications.gff_136919800_height:4.58
chr9	union.pl_Hela_unique.gff_Hela_INPUT.bed_inputs.txt_duplications.gff	OverlappingPeaks	136922401	136922599	4.25489	0	0	Hela_INPUT.bed_inputs.txt_duplications.gff_136919800_height:4.58
chr9	union.pl_Hela_unique.gff_Hela_INPUT.bed_inputs.txt_duplications.gff	OverlappingPeaks	137001901	137002199	4.83289	0	0	Hela_INPUT.bed_inputs.txt_duplications.gff_136999600_height:5.33
chr9	union.pl_Hela_unique.gff_Hela_INPUT.bed_inputs.txt_duplications.gff	OverlappingPeaks	137218951	137219400	4.59984	0	0	Hela_INPUT.bed_inputs.txt_duplications.gff_137215600_height:5.03
chr9	union.pl_Hela_unique.gff_Hela_INPUT.bed_inputs.txt_duplications.gff	OverlappingPeaks	137516101	137516400	4.4542	0	0	Hela_INPUT.bed_inputs.txt_duplications.gff_137516000_height:4.64
chr9	union.pl_Hela_unique.gff_Hela_INPUT.bed_inputs.txt_duplications.gff	OverlappingPeaks	137516551	137519399	6.92257	0	0	Hela_INPUT.bed_inputs.txt_duplications.gff_137516000_height:4.64
chr9	union.pl_Hela_unique.gff_Hela_INPUT.bed_inputs.txt_duplications.gff	OverlappingPeaks	139240201	139240800	4.93074	0	0	Hela_INPUT.bed_inputs.txt_duplications.gff_139239200_height:5.08
chr9	union.pl_Hela_unique.gff_Hela_INPUT.bed_inputs.txt_duplications.gff	OverlappingPeaks	139259851	139259999	4.20044	0	0	Hela_INPUT.bed_inputs.txt_duplications.gff_139257600_height:5.51
chr9	union.pl_Hela_unique.gff_Hela_INPUT.bed_inputs.txt_duplications.gff	OverlappingPeaks	139583701	139584000	4.20044	0	0	Hela_INPUT.bed_inputs.txt_duplications.gff_139580200_height:5.16
chr9	union.pl_Hela_unique.gff_Hela_INPUT.bed_inputs.txt_duplications.gff	OverlappingPeaks	139589701	139590450	5.46839	0	0	Hela_INPUT.bed_inputs.txt_duplications.gff_139580200_height:5.16
chr9	union.pl_Hela_unique.gff_Hela_INPUT.bed_inputs.txt_duplications.gff	OverlappingPeaks	139615801	139616400	4.85798	0	0	Hela_INPUT.bed_inputs.txt_duplications.gff_139614600_height:3.57
chr9	union.pl_Hela_unique.gff_Hela_INPUT.bed_inputs.txt_duplications.gff	OverlappingPeaks	139624351	139624799	4.49292	0	0	Hela_INPUT.bed_inputs.txt_duplications.gff_139614600_height:3.57
chr9	union.pl_Hela_unique.gff_Hela_INPUT.bed_inputs.txt_duplications.gff	OverlappingPeaks	139689001	139689300	4.25489	0	0	Hela_INPUT.bed_inputs.txt_duplications.gff_139684000_height:3.56
chr9	union.pl_Hela_unique.gff_Hela_INPUT.bed_inputs.txt_duplications.gff	OverlappingPeaks	139695301	139695750	4.52945	0	0	Hela_INPUT.bed_inputs.txt_duplications.gff_139684000_height:3.56
chr9	union.pl_Hela_unique.gff_Hela_INPUT.bed_inputs.txt_duplications.gff	OverlappingPeaks	139696651	139697100	4.59984	0	0	Hela_INPUT.bed_inputs.txt_duplications.gff_139684000_height:3.56
chr9	union.pl_Hela_unique.gff_Hela_INPUT.bed_inputs.txt_duplications.gff	OverlappingPeaks	139700851	139701150	4.25489	0	0	Hela_INPUT.bed_inputs.txt_duplications.gff_139684000_height:3.56
chr9	union.pl_Hela_unique.gff_Hela_INPUT.bed_inputs.txt_duplications.gff	OverlappingPeaks	139860151	139860450	4.20044	0	0	Hela_INPUT.bed_inputs.txt_duplications.gff_139857400_height:5.30
chr9	union.pl_Hela_unique.gff_Hela_INPUT.bed_inputs.txt_duplications.gff	OverlappingPeaks	139937851	139938150	4.20044	0	0	Hela_INPUT.bed_inputs.txt_duplications.gff_139937800_height:5.30
chr9	union.pl_Hela_unique.gff_Hela_INPUT.bed_inputs.txt_duplications.gff	OverlappingPeaks	139938451	139939050	4.67243	0	0	Hela_INPUT.bed_inputs.txt_duplications.gff_139937800_height:5.30
chr9	union.pl_Hela_unique.gff_Hela_INPUT.bed_inputs.txt_duplications.gff	OverlappingPeaks	139939501	139939800	4.40689	0	0	Hela_INPUT.bed_inputs.txt_duplications.gff_139937800_height:5.30
chr9	union.pl_Hela_unique.gff_Hela_INPUT.bed_inputs.txt_duplications.gff	OverlappingPeaks	139979101	139979400	4.62928	0	0	Hela_INPUT.bed_inputs.txt_duplications.gff_139976800_height:5.94
chr9	union.pl_Hela_unique.gff_Hela_INPUT.bed_inputs.txt_duplications.gff	OverlappingPeaks	140092800	140093100	4.98878	0	0	Hela_INPUT.bed_inputs.txt_duplications.gff_140092800_height:4.95
chr9	union.pl_Hela_unique.gff_Hela_INPUT.bed_inputs.txt_duplications.gff	OverlappingPeaks	140119051	140120100	5.91825	0	0	Hela_INPUT.bed_inputs.txt_duplications.gff_140117400_height:5.57
chr9	union.pl_Hela_unique.gff_Hela_INPUT.bed_inputs.txt_duplications.gff	OverlappingPeaks	140120701	140122350	5.97072	0	0	Hela_INPUT.bed_inputs.txt_duplications.gff_140117400_height:5.57
chr9	union.pl_Hela_unique.gff_Hela_INPUT.bed_inputs.txt_duplications.gff	OverlappingPeaks	140319301	140319750	4.59984	0	0	Hela_INPUT.bed_inputs.txt_duplications.gff_140317000_height:5.04
chr13	union.pl_Hela_unique.gff_Hela_INPUT.bed_inputs.txt_duplications.gff	OverlappingPeaks	114780901	114781800	5.09984	0	0	Hela_INPUT.bed_inputs.txt_duplications.gff_114780600_height:5.30
chr10	union.pl_Hela_unique.gff_Hela_INPUT.bed_inputs.txt_duplications.gff	OverlappingPeaks	47021551	47021850	4.25489	0	0	Hela_INPUT.bed_inputs.txt_duplications.gff_47021000_height:4.78
chr10	union.pl_Hela_unique.gff_Hela_INPUT.bed_inputs.txt_duplications.gff	OverlappingPeaks	80908501	80908800	4.25489	0	0	Hela_INPUT.bed_inputs.txt_duplications.gff_80908200_height:4.75
chr10	union.pl_Hela_unique.gff_Hela_INPUT.bed_inputs.txt_duplications.gff	OverlappingPeaks	105420301	105420600	4.25489	0	0	Hela_INPUT.bed_inputs.txt_duplications.gff_105419200_height:4.31
chr10	union.pl_Hela_unique.gff_Hela_INPUT.bed_inputs.txt_duplications.gff	OverlappingPeaks	134822701	134823600	5.33688	0	0	Hela_INPUT.bed_inputs.txt_duplications.gff_134822200_height:4.57
chr5	union.pl_Hela_unique.gff_Hela_INPUT.bed_inputs.txt_duplications.gff	OverlappingPeaks	13201	13399	4.25489	0	0	Hela_INPUT.bed_inputs.txt_duplications.gff_9800_height:15.14
chr5	union.pl_Hela_unique.gff_Hela_INPUT.bed_inputs.txt_duplications.gff	OverlappingPeaks	142501	143100	4.83289	0	0	Hela_INPUT.bed_inputs.txt_duplications.gff_140600_height:3.93
chr5	union.pl_Hela_unique.gff_Hela_INPUT.bed_inputs.txt_duplications.gff	OverlappingPeaks	147151	147450	4.35798	0	0	Hela_INPUT.bed_inputs.txt_duplications.gff_140600_height:3.93
chr5	union.pl_Hela_unique.gff_Hela_INPUT.bed_inputs.txt_duplications.gff	OverlappingPeaks	154801	155400	4.72792	0	0	Hela_INPUT.bed_inputs.txt_duplications.gff_140600_height:3.93
chr5	union.pl_Hela_unique.gff_Hela_INPUT.bed_inputs.txt_duplications.gff	OverlappingPeaks	159901	160200	4.30735	0	0	Hela_INPUT.bed_inputs.txt_duplications.gff_140600_height:3.93
chr5	union.pl_Hela_unique.gff_Hela_INPUT.bed_inputs.txt_duplications.gff	OverlappingPeaks	167101	167400	4.20044	0	0	Hela_INPUT.bed_inputs.txt_duplications.gff_140600_height:3.93
chr5	union.pl_Hela_unique.gff_Hela_INPUT.bed_inputs.txt_duplications.gff	OverlappingPeaks	179551	179850	4.4542	0	0	Hela_INPUT.bed_inputs.txt_duplications.gff_140600_height:3.93
chr5	union.pl_Hela_unique.gff_Hela_INPUT.bed_inputs.txt_duplications.gff	OverlappingPeaks	182701	183150	4.49292	0	0	Hela_INPUT.bed_inputs.txt_duplications.gff_140600_height:3.93
chr5	union.pl_Hela_unique.gff_Hela_INPUT.bed_inputs.txt_duplications.gff	OverlappingPeaks	186301	186600	4.20044	0	0	Hela_INPUT.bed_inputs.txt_duplications.gff_140600_height:3.93
chr5	union.pl_Hela_unique.gff_Hela_INPUT.bed_inputs.txt_duplications.gff	OverlappingPeaks	187201	187500	4.35798	0	0	Hela_INPUT.bed_inputs.txt_duplications.gff_140600_height:3.93
chr5	union.pl_Hela_unique.gff_Hela_INPUT.bed_inputs.txt_duplications.gff	OverlappingPeaks	188551	189150	4.90689	0	0	Hela_INPUT.bed_inputs.txt_duplications.gff_140600_height:3.93
chr5	union.pl_Hela_unique.gff_Hela_INPUT.bed_inputs.txt_duplications.gff	OverlappingPeaks	189451	189750	4.20044	0	0	Hela_INPUT.bed_inputs.txt_duplications.gff_140600_height:3.93
chr5	union.pl_Hela_unique.gff_Hela_INPUT.bed_inputs.txt_duplications.gff	OverlappingPeaks	205651	206100	4.52945	0	0	Hela_INPUT.bed_inputs.txt_duplications.gff_140600_height:3.93
chr5	union.pl_Hela_unique.gff_Hela_INPUT.bed_inputs.txt_duplications.gff	OverlappingPeaks	217951	218400	4.69937	0	0	Hela_INPUT.bed_inputs.txt_duplications.gff_140600_height:3.93
chr5	union.pl_Hela_unique.gff_Hela_INPUT.bed_inputs.txt_duplications.gff	OverlappingPeaks	219001	219300	4.20044	0	0	Hela_INPUT.bed_inputs.txt_duplications.gff_140600_height:3.93
chr5	union.pl_Hela_unique.gff_Hela_INPUT.bed_inputs.txt_duplications.gff	OverlappingPeaks	219601	219900	4.20044	0	0	Hela_INPUT.bed_inputs.txt_duplications.gff_140600_height:3.93
chr5	union.pl_Hela_unique.gff_Hela_INPUT.bed_inputs.txt_duplications.gff	OverlappingPeaks	345901	346200	4.35798	0	0	Hela_INPUT.bed_inputs.txt_duplications.gff_342800_height:7.41
chr5	union.pl_Hela_unique.gff_Hela_INPUT.bed_inputs.txt_duplications.gff	OverlappingPeaks	369451	370050	4.78136	0	0	Hela_INPUT.bed_inputs.txt_duplications.gff_366200_height:5.44
chr5	union.pl_Hela_unique.gff_Hela_INPUT.bed_inputs.txt_duplications.gff	OverlappingPeaks	371701	372000	4.20044	0	0	Hela_INPUT.bed_inputs.txt_duplications.gff_366200_height:5.44
chr5	union.pl_Hela_unique.gff_Hela_INPUT.bed_inputs.txt_duplications.gff	OverlappingPeaks	372301	372600	4.35798	0	0	Hela_INPUT.bed_inputs.txt_duplications.gff_366200_height:5.44
chr5	union.pl_Hela_unique.gff_Hela_INPUT.bed_inputs.txt_duplications.gff	OverlappingPeaks	375301	375600	4.20044	0	0	Hela_INPUT.bed_inputs.txt_duplications.gff_366200_height:5.44
chr5	union.pl_Hela_unique.gff_Hela_INPUT.bed_inputs.txt_duplications.gff	OverlappingPeaks	376351	376950	4.75489	0	0	Hela_INPUT.bed_inputs.txt_duplications.gff_366200_height:5.44
chr5	union.pl_Hela_unique.gff_Hela_INPUT.bed_inputs.txt_duplications.gff	OverlappingPeaks	386401	388050	6.29265	0	0	Hela_INPUT.bed_inputs.txt_duplications.gff_386400_height:6.38
chr5	union.pl_Hela_unique.gff_Hela_INPUT.bed_inputs.txt_duplications.gff	OverlappingPeaks	388351	388650	4.30735	0	0	Hela_INPUT.bed_inputs.txt_duplications.gff_386400_height:6.38
chr5	union.pl_Hela_unique.gff_Hela_INPUT.bed_inputs.txt_duplications.gff	OverlappingPeaks	390301	390600	4.20044	0	0	Hela_INPUT.bed_inputs.txt_duplications.gff_386400_height:6.38
chr5	union.pl_Hela_unique.gff_Hela_INPUT.bed_inputs.txt_duplications.gff	OverlappingPeaks	390601	391500	5.36573	0	0	Hela_INPUT.bed_inputs.txt_duplications.gff_386400_height:6.38
chr5	union.pl_Hela_unique.gff_Hela_INPUT.bed_inputs.txt_duplications.gff	OverlappingPeaks	392701	393150	4.56507	0	0	Hela_INPUT.bed_inputs.txt_duplications.gff_386400_height:6.38
chr5	union.pl_Hela_unique.gff_Hela_INPUT.bed_inputs.txt_duplications.gff	OverlappingPeaks	393151	393750	4.70044	0	0	Hela_INPUT.bed_inputs.txt_duplications.gff_386400_height:6.38
chr5	union.pl_Hela_unique.gff_Hela_INPUT.bed_inputs.txt_duplications.gff	OverlappingPeaks	394051	394350	4.20044	0	0	Hela_INPUT.bed_inputs.txt_duplications.gff_386400_height:6.38
chr5	union.pl_Hela_unique.gff_Hela_INPUT.bed_inputs.txt_duplications.gff	OverlappingPeaks	398551	398850	4.20044	0	0	Hela_INPUT.bed_inputs.txt_duplications.gff_386400_height:6.38
chr5	union.pl_Hela_unique.gff_Hela_INPUT.bed_inputs.txt_duplications.gff	OverlappingPeaks	611101	611850	4.98878	0	0	Hela_INPUT.bed_inputs.txt_duplications.gff_610000_height:5.58
chr5	union.pl_Hela_unique.gff_Hela_INPUT.bed_inputs.txt_duplications.gff	OverlappingPeaks	612751	613050	4.30735	0	0	Hela_INPUT.bed_inputs.txt_duplications.gff_610000_height:5.58
chr5	union.pl_Hela_unique.gff_Hela_INPUT.bed_inputs.txt_duplications.gff	OverlappingPeaks	663751	664050	4.35798	0	0	Hela_INPUT.bed_inputs.txt_duplications.gff_661400_height:5.42
chr5	union.pl_Hela_unique.gff_Hela_INPUT.bed_inputs.txt_duplications.gff	OverlappingPeaks	672751	673200	4.52945	0	0	Hela_INPUT.bed_inputs.txt_duplications.gff_661400_height:5.42
chr5	union.pl_Hela_unique.gff_Hela_INPUT.bed_inputs.txt_duplications.gff	OverlappingPeaks	674551	674850	4.25489	0	0	Hela_INPUT.bed_inputs.txt_duplications.gff_661400_height:5.42
chr5	union.pl_Hela_unique.gff_Hela_INPUT.bed_inputs.txt_duplications.gff	OverlappingPeaks	886201	886650	4.59984	0	0	Hela_INPUT.bed_inputs.txt_duplications.gff_881000_height:5.25
chr5	union.pl_Hela_unique.gff_Hela_INPUT.bed_inputs.txt_duplications.gff	OverlappingPeaks	886801	887250	4.59984	0	0	Hela_INPUT.bed_inputs.txt_duplications.gff_881000_height:5.25
chr5	union.pl_Hela_unique.gff_Hela_INPUT.bed_inputs.txt_duplications.gff	OverlappingPeaks	1374451	1375200	4.88343	0	0	Hela_INPUT.bed_inputs.txt_duplications.gff_1374400_height:4.85
chr5	union.pl_Hela_unique.gff_Hela_INPUT.bed_inputs.txt_duplications.gff	OverlappingPeaks	1376551	1376799	4.76211	0	0	Hela_INPUT.bed_inputs.txt_duplications.gff_1374400_height:4.85
chr5	union.pl_Hela_unique.gff_Hela_INPUT.bed_inputs.txt_duplications.gff	OverlappingPeaks	6377701	6379200	5.75689	0	0	Hela_INPUT.bed_inputs.txt_duplications.gff_6377200_height:5.97
chr5	union.pl_Hela_unique.gff_Hela_INPUT.bed_inputs.txt_duplications.gff	OverlappingPeaks	6702400	6702900	4.78136	0	0	Hela_INPUT.bed_inputs.txt_duplications.gff_6702400_height:3.80
chr5	union.pl_Hela_unique.gff_Hela_INPUT.bed_inputs.txt_duplications.gff	OverlappingPeaks	6704251	6705600	5.26053	0	0	Hela_INPUT.bed_inputs.txt_duplications.gff_6702400_height:3.80
chr5	union.pl_Hela_unique.gff_Hela_INPUT.bed_inputs.txt_duplications.gff	OverlappingPeaks	6706051	6706350	4.20044	0	0	Hela_INPUT.bed_inputs.txt_duplications.gff_6702400_height:3.80
chr5	union.pl_Hela_unique.gff_Hela_INPUT.bed_inputs.txt_duplications.gff	OverlappingPeaks	6706651	6707100	4.56507	0	0	Hela_INPUT.bed_inputs.txt_duplications.gff_6702400_height:3.80
chr5	union.pl_Hela_unique.gff_Hela_INPUT.bed_inputs.txt_duplications.gff	OverlappingPeaks	6707401	6708000	4.83289	0	0	Hela_INPUT.bed_inputs.txt_duplications.gff_6702400_height:3.80
chr5	union.pl_Hela_unique.gff_Hela_INPUT.bed_inputs.txt_duplications.gff	OverlappingPeaks	6710251	6711000	4.9265	0	0	Hela_INPUT.bed_inputs.txt_duplications.gff_6702400_height:3.80
chr5	union.pl_Hela_unique.gff_Hela_INPUT.bed_inputs.txt_duplications.gff	OverlappingPeaks	6717601	6717900	4.25489	0	0	Hela_INPUT.bed_inputs.txt_duplications.gff_6702400_height:3.80
chr5	union.pl_Hela_unique.gff_Hela_INPUT.bed_inputs.txt_duplications.gff	OverlappingPeaks	6718051	6719100	5.21103	0	0	Hela_INPUT.bed_inputs.txt_duplications.gff_6702400_height:3.80
chr5	union.pl_Hela_unique.gff_Hela_INPUT.bed_inputs.txt_duplications.gff	OverlappingPeaks	6719551	6720000	4.52945	0	0	Hela_INPUT.bed_inputs.txt_duplications.gff_6702400_height:3.80
chr5	union.pl_Hela_unique.gff_Hela_INPUT.bed_inputs.txt_duplications.gff	OverlappingPeaks	6720301	6720600	4.30735	0	0	Hela_INPUT.bed_inputs.txt_duplications.gff_6702400_height:3.80
chr5	union.pl_Hela_unique.gff_Hela_INPUT.bed_inputs.txt_duplications.gff	OverlappingPeaks	6721651	6721950	4.35798	0	0	Hela_INPUT.bed_inputs.txt_duplications.gff_6702400_height:3.80
chr5	union.pl_Hela_unique.gff_Hela_INPUT.bed_inputs.txt_duplications.gff	OverlappingPeaks	6722101	6722400	4.30735	0	0	Hela_INPUT.bed_inputs.txt_duplications.gff_6702400_height:3.80
chr5	union.pl_Hela_unique.gff_Hela_INPUT.bed_inputs.txt_duplications.gff	OverlappingPeaks	6723301	6723600	4.40689	0	0	Hela_INPUT.bed_inputs.txt_duplications.gff_6702400_height:3.80
chr5	union.pl_Hela_unique.gff_Hela_INPUT.bed_inputs.txt_duplications.gff	OverlappingPeaks	6723901	6724500	4.83289	0	0	Hela_INPUT.bed_inputs.txt_duplications.gff_6702400_height:3.80
chr5	union.pl_Hela_unique.gff_Hela_INPUT.bed_inputs.txt_duplications.gff	OverlappingPeaks	6724801	6725250	4.66695	0	0	Hela_INPUT.bed_inputs.txt_duplications.gff_6702400_height:3.80
chr5	union.pl_Hela_unique.gff_Hela_INPUT.bed_inputs.txt_duplications.gff	OverlappingPeaks	6726301	6727650	5.30986	0	0	Hela_INPUT.bed_inputs.txt_duplications.gff_6702400_height:3.80
chr5	union.pl_Hela_unique.gff_Hela_INPUT.bed_inputs.txt_duplications.gff	OverlappingPeaks	6728101	6728400	4.20044	0	0	Hela_INPUT.bed_inputs.txt_duplications.gff_6702400_height:3.80
chr5	union.pl_Hela_unique.gff_Hela_INPUT.bed_inputs.txt_duplications.gff	OverlappingPeaks	6728401	6728850	4.63378	0	0	Hela_INPUT.bed_inputs.txt_duplications.gff_6702400_height:3.80
chr5	union.pl_Hela_unique.gff_Hela_INPUT.bed_inputs.txt_duplications.gff	OverlappingPeaks	6736201	6736500	4.20044	0	0	Hela_INPUT.bed_inputs.txt_duplications.gff_6702400_height:3.80
chr5	union.pl_Hela_unique.gff_Hela_INPUT.bed_inputs.txt_duplications.gff	OverlappingPeaks	6736801	6737400	4.70044	0	0	Hela_INPUT.bed_inputs.txt_duplications.gff_6702400_height:3.80
chr5	union.pl_Hela_unique.gff_Hela_INPUT.bed_inputs.txt_duplications.gff	OverlappingPeaks	6739801	6740100	4.58746	0	0	Hela_INPUT.bed_inputs.txt_duplications.gff_6702400_height:3.80
chr5	union.pl_Hela_unique.gff_Hela_INPUT.bed_inputs.txt_duplications.gff	OverlappingPeaks	6741601	6741900	4.20044	0	0	Hela_INPUT.bed_inputs.txt_duplications.gff_6702400_height:3.80
chr5	union.pl_Hela_unique.gff_Hela_INPUT.bed_inputs.txt_duplications.gff	OverlappingPeaks	6742201	6742650	4.90796	0	0	Hela_INPUT.bed_inputs.txt_duplications.gff_6702400_height:3.80
chr5	union.pl_Hela_unique.gff_Hela_INPUT.bed_inputs.txt_duplications.gff	OverlappingPeaks	6743101	6743400	4.30735	0	0	Hela_INPUT.bed_inputs.txt_duplications.gff_6702400_height:3.80
chr5	union.pl_Hela_unique.gff_Hela_INPUT.bed_inputs.txt_duplications.gff	OverlappingPeaks	6744901	6745350	4.49292	0	0	Hela_INPUT.bed_inputs.txt_duplications.gff_6702400_height:3.80
chr5	union.pl_Hela_unique.gff_Hela_INPUT.bed_inputs.txt_duplications.gff	OverlappingPeaks	6745501	6746250	4.8614	0	0	Hela_INPUT.bed_inputs.txt_duplications.gff_6702400_height:3.80
chr5	union.pl_Hela_unique.gff_Hela_INPUT.bed_inputs.txt_duplications.gff	OverlappingPeaks	6746401	6746700	4.40689	0	0	Hela_INPUT.bed_inputs.txt_duplications.gff_6702400_height:3.80
chr5	union.pl_Hela_unique.gff_Hela_INPUT.bed_inputs.txt_duplications.gff	OverlappingPeaks	6749551	6749850	4.30735	0	0	Hela_INPUT.bed_inputs.txt_duplications.gff_6702400_height:3.80
chr5	union.pl_Hela_unique.gff_Hela_INPUT.bed_inputs.txt_duplications.gff	OverlappingPeaks	6750301	6750750	4.79248	0	0	Hela_INPUT.bed_inputs.txt_duplications.gff_6702400_height:3.80
chr5	union.pl_Hela_unique.gff_Hela_INPUT.bed_inputs.txt_duplications.gff	OverlappingPeaks	6751951	6752850	5.09984	0	0	Hela_INPUT.bed_inputs.txt_duplications.gff_6702400_height:3.80
chr5	union.pl_Hela_unique.gff_Hela_INPUT.bed_inputs.txt_duplications.gff	OverlappingPeaks	6752851	6753150	4.40689	0	0	Hela_INPUT.bed_inputs.txt_duplications.gff_6702400_height:3.80
chr5	union.pl_Hela_unique.gff_Hela_INPUT.bed_inputs.txt_duplications.gff	OverlappingPeaks	6753901	6754200	4.25489	0	0	Hela_INPUT.bed_inputs.txt_duplications.gff_6702400_height:3.80
chr5	union.pl_Hela_unique.gff_Hela_INPUT.bed_inputs.txt_duplications.gff	OverlappingPeaks	6755101	6755400	4.20044	0	0	Hela_INPUT.bed_inputs.txt_duplications.gff_6702400_height:3.80
chr5	union.pl_Hela_unique.gff_Hela_INPUT.bed_inputs.txt_duplications.gff	OverlappingPeaks	6759001	6760650	5.6012	0	0	Hela_INPUT.bed_inputs.txt_duplications.gff_6702400_height:3.80
chr5	union.pl_Hela_unique.gff_Hela_INPUT.bed_inputs.txt_duplications.gff	OverlappingPeaks	6760651	6760950	4.25489	0	0	Hela_INPUT.bed_inputs.txt_duplications.gff_6702400_height:3.80
chr5	union.pl_Hela_unique.gff_Hela_INPUT.bed_inputs.txt_duplications.gff	OverlappingPeaks	6769051	6769350	4.25489	0	0	Hela_INPUT.bed_inputs.txt_duplications.gff_6702400_height:3.80
chr5	union.pl_Hela_unique.gff_Hela_INPUT.bed_inputs.txt_duplications.gff	OverlappingPeaks	10351651	10351950	4.20044	0	0	Hela_INPUT.bed_inputs.txt_duplications.gff_10351600_height:7.10
chr5	union.pl_Hela_unique.gff_Hela_INPUT.bed_inputs.txt_duplications.gff	OverlappingPeaks	10500751	10501050	4.25489	0	0	Hela_INPUT.bed_inputs.txt_duplications.gff_10499200_height:4.94
chr5	union.pl_Hela_unique.gff_Hela_INPUT.bed_inputs.txt_duplications.gff	OverlappingPeaks	10501351	10501650	4.25489	0	0	Hela_INPUT.bed_inputs.txt_duplications.gff_10499200_height:4.94
chr5	union.pl_Hela_unique.gff_Hela_INPUT.bed_inputs.txt_duplications.gff	OverlappingPeaks	10502851	10503150	4.25489	0	0	Hela_INPUT.bed_inputs.txt_duplications.gff_10499200_height:4.94
chr5	union.pl_Hela_unique.gff_Hela_INPUT.bed_inputs.txt_duplications.gff	OverlappingPeaks	10594651	10594950	4.20044	0	0	Hela_INPUT.bed_inputs.txt_duplications.gff_10593600_height:5.92
chr5	union.pl_Hela_unique.gff_Hela_INPUT.bed_inputs.txt_duplications.gff	OverlappingPeaks	10726351	10726650	4.20044	0	0	Hela_INPUT.bed_inputs.txt_duplications.gff_10724600_height:5.46
chr5	union.pl_Hela_unique.gff_Hela_INPUT.bed_inputs.txt_duplications.gff	OverlappingPeaks	10727401	10727700	4.20044	0	0	Hela_INPUT.bed_inputs.txt_duplications.gff_10724600_height:5.46
chr5	union.pl_Hela_unique.gff_Hela_INPUT.bed_inputs.txt_duplications.gff	OverlappingPeaks	14489600	14489700	4.25489	0	0	Hela_INPUT.bed_inputs.txt_duplications.gff_14489600_height:3.28
chr5	union.pl_Hela_unique.gff_Hela_INPUT.bed_inputs.txt_duplications.gff	OverlappingPeaks	14491501	14491950	4.56507	0	0	Hela_INPUT.bed_inputs.txt_duplications.gff_14489600_height:3.28
chr5	union.pl_Hela_unique.gff_Hela_INPUT.bed_inputs.txt_duplications.gff	OverlappingPeaks	14492551	14493150	4.72792	0	0	Hela_INPUT.bed_inputs.txt_duplications.gff_14489600_height:3.28
chr5	union.pl_Hela_unique.gff_Hela_INPUT.bed_inputs.txt_duplications.gff	OverlappingPeaks	14499001	14499300	4.20044	0	0	Hela_INPUT.bed_inputs.txt_duplications.gff_14489600_height:3.28
chr5	union.pl_Hela_unique.gff_Hela_INPUT.bed_inputs.txt_duplications.gff	OverlappingPeaks	14506201	14506500	4.20044	0	0	Hela_INPUT.bed_inputs.txt_duplications.gff_14489600_height:3.28
chr5	union.pl_Hela_unique.gff_Hela_INPUT.bed_inputs.txt_duplications.gff	OverlappingPeaks	14711851	14712450	4.72792	0	0	Hela_INPUT.bed_inputs.txt_duplications.gff_14711400_height:5.23
chr5	union.pl_Hela_unique.gff_Hela_INPUT.bed_inputs.txt_duplications.gff	OverlappingPeaks	14712601	14712900	4.25489	0	0	Hela_INPUT.bed_inputs.txt_duplications.gff_14711400_height:5.23
chr5	union.pl_Hela_unique.gff_Hela_INPUT.bed_inputs.txt_duplications.gff	OverlappingPeaks	14714101	14714199	4.30735	0	0	Hela_INPUT.bed_inputs.txt_duplications.gff_14711400_height:5.23
chr5	union.pl_Hela_unique.gff_Hela_INPUT.bed_inputs.txt_duplications.gff	OverlappingPeaks	21483901	21484200	4.40689	0	0	Hela_INPUT.bed_inputs.txt_duplications.gff_21479800_height:5.34
chr5	union.pl_Hela_unique.gff_Hela_INPUT.bed_inputs.txt_duplications.gff	OverlappingPeaks	21495301	21495600	4.20044	0	0	Hela_INPUT.bed_inputs.txt_duplications.gff_21479800_height:5.34
chr5	union.pl_Hela_unique.gff_Hela_INPUT.bed_inputs.txt_duplications.gff	OverlappingPeaks	31530451	31530900	4.49292	0	0	Hela_INPUT.bed_inputs.txt_duplications.gff_31530400_height:6.04
chr5	union.pl_Hela_unique.gff_Hela_INPUT.bed_inputs.txt_duplications.gff	OverlappingPeaks	31853800	31856100	6.7409	0	0	Hela_INPUT.bed_inputs.txt_duplications.gff_31853800_height:5.78
chr5	union.pl_Hela_unique.gff_Hela_INPUT.bed_inputs.txt_duplications.gff	OverlappingPeaks	32001601	32002200	4.85798	0	0	Hela_INPUT.bed_inputs.txt_duplications.gff_32001400_height:5.74
chr5	union.pl_Hela_unique.gff_Hela_INPUT.bed_inputs.txt_duplications.gff	OverlappingPeaks	32002501	32003550	5.16618	0	0	Hela_INPUT.bed_inputs.txt_duplications.gff_32001400_height:5.74
chr5	union.pl_Hela_unique.gff_Hela_INPUT.bed_inputs.txt_duplications.gff	OverlappingPeaks	32232000	32232150	4.20044	0	0	Hela_INPUT.bed_inputs.txt_duplications.gff_32232000_height:5.51
chr5	union.pl_Hela_unique.gff_Hela_INPUT.bed_inputs.txt_duplications.gff	OverlappingPeaks	32232151	32232450	4.20044	0	0	Hela_INPUT.bed_inputs.txt_duplications.gff_32232000_height:5.51
chr5	union.pl_Hela_unique.gff_Hela_INPUT.bed_inputs.txt_duplications.gff	OverlappingPeaks	38462701	38463300	4.67243	0	0	Hela_INPUT.bed_inputs.txt_duplications.gff_38462600_height:5.42
chr5	union.pl_Hela_unique.gff_Hela_INPUT.bed_inputs.txt_duplications.gff	OverlappingPeaks	38466001	38467500	7.29904	0	0	Hela_INPUT.bed_inputs.txt_duplications.gff_38462600_height:5.42
chr5	union.pl_Hela_unique.gff_Hela_INPUT.bed_inputs.txt_duplications.gff	OverlappingPeaks	42951751	42952350	4.75489	0	0	Hela_INPUT.bed_inputs.txt_duplications.gff_42949400_height:5.43

## Sheet: HCT116_peakswithamplifications
chr8	union.pl_HCT116_INPUT.bed_inputs.txt_duplications.gff_HCT116_unique.gff	OverlappingPeaks	128243019	128244418	5.07	0	0	HCT116_unique.gff_128243019_height:5.44181
chr6	union.pl_HCT116_INPUT.bed_inputs.txt_duplications.gff_HCT116_unique.gff	OverlappingPeaks	159159813	159160412	5.16	0	0	HCT116_unique.gff_159159813_height:4.41697
chr11	union.pl_HCT116_INPUT.bed_inputs.txt_duplications.gff_HCT116_unique.gff	OverlappingPeaks	190000	190600	4.87	0	0	HCT116_unique.gff_189801_height:4.08746
chr11	union.pl_HCT116_INPUT.bed_inputs.txt_duplications.gff_HCT116_unique.gff	OverlappingPeaks	10531425	10531799	8.95	0	0	HCT116_unique.gff_10531425_height:4.59984
chr10	union.pl_HCT116_INPUT.bed_inputs.txt_duplications.gff_HCT116_unique.gff	OverlappingPeaks	102774011	102774399	4.93	0	0	HCT116_unique.gff_102774011_height:3.79248

## Sheet: HEK293_peakswithamplifications
chr22	union.pl_293_INPUT.bed_inputs.txt_duplications.gff_HEK293_unique.gff	OverlappingPeaks	23584751	23585250	3.42	0	0	HEK293_unique.gff_23584751_height:3.82193
chr1	union.pl_293_INPUT.bed_inputs.txt_duplications.gff_HEK293_unique.gff	OverlappingPeaks	234862251	234862750	3.72	0	0	HEK293_unique.gff_234862251_height:3.66993
chr1	union.pl_293_INPUT.bed_inputs.txt_duplications.gff_HEK293_unique.gff	OverlappingPeaks	235108001	235108750	3.49	0	0	HEK293_unique.gff_235108001_height:3.96241
chr21	union.pl_293_INPUT.bed_inputs.txt_duplications.gff_HEK293_unique.gff	OverlappingPeaks	10724751	10725250	6.88	0	0	HEK293_unique.gff_10724751_height:3.58746
chr21	union.pl_293_INPUT.bed_inputs.txt_duplications.gff_HEK293_unique.gff	OverlappingPeaks	14344501	14345000	3.92	0	0	HEK293_unique.gff_14344501_height:3.58746
chr18	union.pl_293_INPUT.bed_inputs.txt_duplications.gff_HEK293_unique.gff	OverlappingPeaks	37381001	37381500	5.55	0	0	HEK293_unique.gff_37381001_height:3.89232
chr9	union.pl_293_INPUT.bed_inputs.txt_duplications.gff_HEK293_unique.gff	OverlappingPeaks	81870000	81873750	5.51	0	0	HEK293_unique.gff_81869751_height:7.77149
chr9	union.pl_293_INPUT.bed_inputs.txt_duplications.gff_HEK293_unique.gff	OverlappingPeaks	81873751	81874500	5.51	0	0	HEK293_unique.gff_81873751_height:3.90796
chr9	union.pl_293_INPUT.bed_inputs.txt_duplications.gff_HEK293_unique.gff	OverlappingPeaks	81874751	81875250	5.51	0	0	HEK293_unique.gff_81874751_height:3.66993
chr9	union.pl_293_INPUT.bed_inputs.txt_duplications.gff_HEK293_unique.gff	OverlappingPeaks	81876751	81877250	5.51	0	0	HEK293_unique.gff_81876751_height:3.66993
chr9	union.pl_293_INPUT.bed_inputs.txt_duplications.gff_HEK293_unique.gff	OverlappingPeaks	81877751	81878250	5.51	0	0	HEK293_unique.gff_81877751_height:3.58746
chr9	union.pl_293_INPUT.bed_inputs.txt_duplications.gff_HEK293_unique.gff	OverlappingPeaks	81878501	81882750	5.51	0	0	HEK293_unique.gff_81878501_height:5.50316
chr9	union.pl_293_INPUT.bed_inputs.txt_duplications.gff_HEK293_unique.gff	OverlappingPeaks	81884001	81884500	5.51	0	0	HEK293_unique.gff_81884001_height:3.66993
chr9	union.pl_293_INPUT.bed_inputs.txt_duplications.gff_HEK293_unique.gff	OverlappingPeaks	82167501	82168000	3.55	0	0	HEK293_unique.gff_82167501_height:3.66993
chr9	union.pl_293_INPUT.bed_inputs.txt_duplications.gff_HEK293_unique.gff	OverlappingPeaks	82170501	82171500	3.55	0	0	HEK293_unique.gff_82170501_height:4.2854
chr9	union.pl_293_INPUT.bed_inputs.txt_duplications.gff_HEK293_unique.gff	OverlappingPeaks	82173001	82174000	3.55	0	0	HEK293_unique.gff_82173001_height:4.04439
chr9	union.pl_293_INPUT.bed_inputs.txt_duplications.gff_HEK293_unique.gff	OverlappingPeaks	82174001	82175500	3.55	0	0	HEK293_unique.gff_82174001_height:5.80555
chr9	union.pl_293_INPUT.bed_inputs.txt_duplications.gff_HEK293_unique.gff	OverlappingPeaks	82177501	82178500	3.55	0	0	HEK293_unique.gff_82177501_height:4.35755
chr9	union.pl_293_INPUT.bed_inputs.txt_duplications.gff_HEK293_unique.gff	OverlappingPeaks	82178751	82179750	3.55	0	0	HEK293_unique.gff_82178751_height:4.20945
chr9	union.pl_293_INPUT.bed_inputs.txt_duplications.gff_HEK293_unique.gff	OverlappingPeaks	82180251	82181500	3.55	0	0	HEK293_unique.gff_82180251_height:4.23135
chr9	union.pl_293_INPUT.bed_inputs.txt_duplications.gff_HEK293_unique.gff	OverlappingPeaks	82181751	82184250	3.55	0	0	HEK293_unique.gff_82181751_height:4.8626
chr9	union.pl_293_INPUT.bed_inputs.txt_duplications.gff_HEK293_unique.gff	OverlappingPeaks	82198501	82200250	3.55	0	0	HEK293_unique.gff_82198501_height:4.50321
chr9	union.pl_293_INPUT.bed_inputs.txt_duplications.gff_HEK293_unique.gff	OverlappingPeaks	82212001	82213000	3.55	0	0	HEK293_unique.gff_82212001_height:4.20945
chr9	union.pl_293_INPUT.bed_inputs.txt_duplications.gff_HEK293_unique.gff	OverlappingPeaks	82213251	82216500	3.55	0	0	HEK293_unique.gff_82213251_height:5.12706
chr9	union.pl_293_INPUT.bed_inputs.txt_duplications.gff_HEK293_unique.gff	OverlappingPeaks	82218501	82219250	3.55	0	0	HEK293_unique.gff_82218501_height:3.90796
chr9	union.pl_293_INPUT.bed_inputs.txt_duplications.gff_HEK293_unique.gff	OverlappingPeaks	82220251	82221000	3.55	0	0	HEK293_unique.gff_82220251_height:4.0655
chr9	union.pl_293_INPUT.bed_inputs.txt_duplications.gff_HEK293_unique.gff	OverlappingPeaks	82223501	82225750	3.55	0	0	HEK293_unique.gff_82223501_height:5.27302
chr9	union.pl_293_INPUT.bed_inputs.txt_duplications.gff_HEK293_unique.gff	OverlappingPeaks	82225751	82226750	3.55	0	0	HEK293_unique.gff_82225751_height:4.32193
chr9	union.pl_293_INPUT.bed_inputs.txt_duplications.gff_HEK293_unique.gff	OverlappingPeaks	82227001	82227500	3.55	0	0	HEK293_unique.gff_82227001_height:3.58746
chr9	union.pl_293_INPUT.bed_inputs.txt_duplications.gff_HEK293_unique.gff	OverlappingPeaks	82227501	82229250	3.55	0	0	HEK293_unique.gff_82227501_height:4.47897
chr9	union.pl_293_INPUT.bed_inputs.txt_duplications.gff_HEK293_unique.gff	OverlappingPeaks	82230001	82231500	3.55	0	0	HEK293_unique.gff_82230001_height:4.37994
chr9	union.pl_293_INPUT.bed_inputs.txt_duplications.gff_HEK293_unique.gff	OverlappingPeaks	82231751	82233500	3.55	0	0	HEK293_unique.gff_82231751_height:4.82514
chr9	union.pl_293_INPUT.bed_inputs.txt_duplications.gff_HEK293_unique.gff	OverlappingPeaks	82233751	82234250	3.55	0	0	HEK293_unique.gff_82233751_height:3.58746
chr9	union.pl_293_INPUT.bed_inputs.txt_duplications.gff_HEK293_unique.gff	OverlappingPeaks	82234251	82234750	3.55	0	0	HEK293_unique.gff_82234251_height:3.58746
chr9	union.pl_293_INPUT.bed_inputs.txt_duplications.gff_HEK293_unique.gff	OverlappingPeaks	82236001	82238000	3.55	0	0	HEK293_unique.gff_82236001_height:4.60852
chr9	union.pl_293_INPUT.bed_inputs.txt_duplications.gff_HEK293_unique.gff	OverlappingPeaks	82238501	82240000	3.55	0	0	HEK293_unique.gff_82238501_height:4.77361
chr9	union.pl_293_INPUT.bed_inputs.txt_duplications.gff_HEK293_unique.gff	OverlappingPeaks	82242001	82242750	3.55	0	0	HEK293_unique.gff_82242001_height:4.0655
chr9	union.pl_293_INPUT.bed_inputs.txt_duplications.gff_HEK293_unique.gff	OverlappingPeaks	82244251	82244750	3.55	0	0	HEK293_unique.gff_82244251_height:3.66993
chr9	union.pl_293_INPUT.bed_inputs.txt_duplications.gff_HEK293_unique.gff	OverlappingPeaks	82244751	82248250	3.55	0	0	HEK293_unique.gff_82244751_height:5.11869
chr9	union.pl_293_INPUT.bed_inputs.txt_duplications.gff_HEK293_unique.gff	OverlappingPeaks	82249251	82249750	3.55	0	0	HEK293_unique.gff_82249251_height:3.58746
chr9	union.pl_293_INPUT.bed_inputs.txt_duplications.gff_HEK293_unique.gff	OverlappingPeaks	82250501	82251250	3.55	0	0	HEK293_unique.gff_82250501_height:4.0655
chr9	union.pl_293_INPUT.bed_inputs.txt_duplications.gff_HEK293_unique.gff	OverlappingPeaks	82251751	82252250	3.55	0	0	HEK293_unique.gff_82251751_height:3.74793
chr9	union.pl_293_INPUT.bed_inputs.txt_duplications.gff_HEK293_unique.gff	OverlappingPeaks	82253751	82254250	3.55	0	0	HEK293_unique.gff_82253751_height:3.58746
chr9	union.pl_293_INPUT.bed_inputs.txt_duplications.gff_HEK293_unique.gff	OverlappingPeaks	82260251	82262250	3.55	0	0	HEK293_unique.gff_82260251_height:5.24147
chr9	union.pl_293_INPUT.bed_inputs.txt_duplications.gff_HEK293_unique.gff	OverlappingPeaks	82265501	82267250	3.55	0	0	HEK293_unique.gff_82265501_height:4.98864
chr9	union.pl_293_INPUT.bed_inputs.txt_duplications.gff_HEK293_unique.gff	OverlappingPeaks	82267751	82269000	3.55	0	0	HEK293_unique.gff_82267751_height:4.56696
chr9	union.pl_293_INPUT.bed_inputs.txt_duplications.gff_HEK293_unique.gff	OverlappingPeaks	82270001	82273250	3.55	0	0	HEK293_unique.gff_82270001_height:5.67334
chr9	union.pl_293_INPUT.bed_inputs.txt_duplications.gff_HEK293_unique.gff	OverlappingPeaks	82273501	82274500	3.55	0	0	HEK293_unique.gff_82273501_height:4.12928
chr9	union.pl_293_INPUT.bed_inputs.txt_duplications.gff_HEK293_unique.gff	OverlappingPeaks	82274501	82281000	3.55	0	0	HEK293_unique.gff_82274501_height:6.23098
chr9	union.pl_293_INPUT.bed_inputs.txt_duplications.gff_HEK293_unique.gff	OverlappingPeaks	82281751	82282250	3.55	0	0	HEK293_unique.gff_82281751_height:3.66993
chr9	union.pl_293_INPUT.bed_inputs.txt_duplications.gff_HEK293_unique.gff	OverlappingPeaks	82282751	82283250	3.55	0	0	HEK293_unique.gff_82282751_height:3.74793
chr9	union.pl_293_INPUT.bed_inputs.txt_duplications.gff_HEK293_unique.gff	OverlappingPeaks	82284501	82286250	3.55	0	0	HEK293_unique.gff_82284501_height:5.51519
chr9	union.pl_293_INPUT.bed_inputs.txt_duplications.gff_HEK293_unique.gff	OverlappingPeaks	82286251	82286750	3.55	0	0	HEK293_unique.gff_82286251_height:3.58746
chr9	union.pl_293_INPUT.bed_inputs.txt_duplications.gff_HEK293_unique.gff	OverlappingPeaks	82287001	82287750	3.55	0	0	HEK293_unique.gff_82287001_height:3.85137
chr9	union.pl_293_INPUT.bed_inputs.txt_duplications.gff_HEK293_unique.gff	OverlappingPeaks	82288001	82289250	3.55	0	0	HEK293_unique.gff_82288001_height:4.3626
chr9	union.pl_293_INPUT.bed_inputs.txt_duplications.gff_HEK293_unique.gff	OverlappingPeaks	82289251	82289750	3.55	0	0	HEK293_unique.gff_82289251_height:3.66993
chr9	union.pl_293_INPUT.bed_inputs.txt_duplications.gff_HEK293_unique.gff	OverlappingPeaks	82290251	82290750	3.55	0	0	HEK293_unique.gff_82290251_height:3.66993
chr9	union.pl_293_INPUT.bed_inputs.txt_duplications.gff_HEK293_unique.gff	OverlappingPeaks	82291751	82292750	3.55	0	0	HEK293_unique.gff_82291751_height:4.08746
chr9	union.pl_293_INPUT.bed_inputs.txt_duplications.gff_HEK293_unique.gff	OverlappingPeaks	82292751	82293250	3.55	0	0	HEK293_unique.gff_82292751_height:3.66993
chr9	union.pl_293_INPUT.bed_inputs.txt_duplications.gff_HEK293_unique.gff	OverlappingPeaks	82297001	82298500	3.55	0	0	HEK293_unique.gff_82297001_height:4.75191
chr9	union.pl_293_INPUT.bed_inputs.txt_duplications.gff_HEK293_unique.gff	OverlappingPeaks	82299501	82301250	3.55	0	0	HEK293_unique.gff_82299501_height:4.80578
chr9	union.pl_293_INPUT.bed_inputs.txt_duplications.gff_HEK293_unique.gff	OverlappingPeaks	82301251	82302500	3.55	0	0	HEK293_unique.gff_82301251_height:4.67193
chr9	union.pl_293_INPUT.bed_inputs.txt_duplications.gff_HEK293_unique.gff	OverlappingPeaks	82302501	82305500	3.55	0	0	HEK293_unique.gff_82302501_height:5.81485
chr9	union.pl_293_INPUT.bed_inputs.txt_duplications.gff_HEK293_unique.gff	OverlappingPeaks	82306001	82306750	3.55	0	0	HEK293_unique.gff_82306001_height:3.90796
chr9	union.pl_293_INPUT.bed_inputs.txt_duplications.gff_HEK293_unique.gff	OverlappingPeaks	82307001	82310750	3.55	0	0	HEK293_unique.gff_82307001_height:5.35944
chr9	union.pl_293_INPUT.bed_inputs.txt_duplications.gff_HEK293_unique.gff	OverlappingPeaks	82311251	82311750	3.55	0	0	HEK293_unique.gff_82311251_height:3.74793
chr9	union.pl_293_INPUT.bed_inputs.txt_duplications.gff_HEK293_unique.gff	OverlappingPeaks	82311751	82313000	3.55	0	0	HEK293_unique.gff_82311751_height:4.29847
chr9	union.pl_293_INPUT.bed_inputs.txt_duplications.gff_HEK293_unique.gff	OverlappingPeaks	82313251	82314000	3.55	0	0	HEK293_unique.gff_82313251_height:4.0655
chr9	union.pl_293_INPUT.bed_inputs.txt_duplications.gff_HEK293_unique.gff	OverlappingPeaks	82314251	82315750	3.55	0	0	HEK293_unique.gff_82314251_height:4.81604
chr9	union.pl_293_INPUT.bed_inputs.txt_duplications.gff_HEK293_unique.gff	OverlappingPeaks	82316001	82317000	3.55	0	0	HEK293_unique.gff_82316001_height:4.12928
chr9	union.pl_293_INPUT.bed_inputs.txt_duplications.gff_HEK293_unique.gff	OverlappingPeaks	82317751	82318500	3.55	0	0	HEK293_unique.gff_82317751_height:4.11441
chr9	union.pl_293_INPUT.bed_inputs.txt_duplications.gff_HEK293_unique.gff	OverlappingPeaks	82320251	82320750	3.55	0	0	HEK293_unique.gff_82320251_height:3.66993
chr9	union.pl_293_INPUT.bed_inputs.txt_duplications.gff_HEK293_unique.gff	OverlappingPeaks	82321501	82322250	3.55	0	0	HEK293_unique.gff_82321501_height:4.01487
chr9	union.pl_293_INPUT.bed_inputs.txt_duplications.gff_HEK293_unique.gff	OverlappingPeaks	82324751	82325250	3.55	0	0	HEK293_unique.gff_82324751_height:3.66993
chr9	union.pl_293_INPUT.bed_inputs.txt_duplications.gff_HEK293_unique.gff	OverlappingPeaks	82334001	82335000	3.55	0	0	HEK293_unique.gff_82334001_height:4.20945
chr9	union.pl_293_INPUT.bed_inputs.txt_duplications.gff_HEK293_unique.gff	OverlappingPeaks	82337001	82337500	3.55	0	0	HEK293_unique.gff_82337001_height:3.66993
chr9	union.pl_293_INPUT.bed_inputs.txt_duplications.gff_HEK293_unique.gff	OverlappingPeaks	82341251	82342000	3.55	0	0	HEK293_unique.gff_82341251_height:3.85137
chr9	union.pl_293_INPUT.bed_inputs.txt_duplications.gff_HEK293_unique.gff	OverlappingPeaks	82344001	82344500	3.55	0	0	HEK293_unique.gff_82344001_height:3.74793
chr9	union.pl_293_INPUT.bed_inputs.txt_duplications.gff_HEK293_unique.gff	OverlappingPeaks	82345751	82347000	3.55	0	0	HEK293_unique.gff_82345751_height:4.29847
chr9	union.pl_293_INPUT.bed_inputs.txt_duplications.gff_HEK293_unique.gff	OverlappingPeaks	82349751	82351500	3.55	0	0	HEK293_unique.gff_82349751_height:4.9001
chr9	union.pl_293_INPUT.bed_inputs.txt_duplications.gff_HEK293_unique.gff	OverlappingPeaks	82354251	82355000	3.55	0	0	HEK293_unique.gff_82354251_height:3.85137
chr9	union.pl_293_INPUT.bed_inputs.txt_duplications.gff_HEK293_unique.gff	OverlappingPeaks	82356001	82356500	3.55	0	0	HEK293_unique.gff_82356001_height:3.74793
chr9	union.pl_293_INPUT.bed_inputs.txt_duplications.gff_HEK293_unique.gff	OverlappingPeaks	82360751	82362250	3.55	0	0	HEK293_unique.gff_82360751_height:4.51487
chr9	union.pl_293_INPUT.bed_inputs.txt_duplications.gff_HEK293_unique.gff	OverlappingPeaks	82364251	82364750	3.55	0	0	HEK293_unique.gff_82364251_height:3.58746
chr9	union.pl_293_INPUT.bed_inputs.txt_duplications.gff_HEK293_unique.gff	OverlappingPeaks	82375501	82376000	3.55	0	0	HEK293_unique.gff_82375501_height:3.58746
chr9	union.pl_293_INPUT.bed_inputs.txt_duplications.gff_HEK293_unique.gff	OverlappingPeaks	82378501	82379500	3.55	0	0	HEK293_unique.gff_82378501_height:4.32193
chr9	union.pl_293_INPUT.bed_inputs.txt_duplications.gff_HEK293_unique.gff	OverlappingPeaks	82379501	82385500	3.55	0	0	HEK293_unique.gff_82379501_height:6.34414
chr9	union.pl_293_INPUT.bed_inputs.txt_duplications.gff_HEK293_unique.gff	OverlappingPeaks	82387751	82388250	3.55	0	0	HEK293_unique.gff_82387751_height:3.58746
chr9	union.pl_293_INPUT.bed_inputs.txt_duplications.gff_HEK293_unique.gff	OverlappingPeaks	82389251	82390000	3.55	0	0	HEK293_unique.gff_82389251_height:3.85137
chr9	union.pl_293_INPUT.bed_inputs.txt_duplications.gff_HEK293_unique.gff	OverlappingPeaks	82391001	82391750	3.55	0	0	HEK293_unique.gff_82391001_height:3.90796
chr9	union.pl_293_INPUT.bed_inputs.txt_duplications.gff_HEK293_unique.gff	OverlappingPeaks	82394001	82394500	3.55	0	0	HEK293_unique.gff_82394001_height:3.66993
chr9	union.pl_293_INPUT.bed_inputs.txt_duplications.gff_HEK293_unique.gff	OverlappingPeaks	82395751	82396500	3.55	0	0	HEK293_unique.gff_82395751_height:4.01487
chr9	union.pl_293_INPUT.bed_inputs.txt_duplications.gff_HEK293_unique.gff	OverlappingPeaks	82397001	82397500	3.55	0	0	HEK293_unique.gff_82397001_height:3.58746
chr9	union.pl_293_INPUT.bed_inputs.txt_duplications.gff_HEK293_unique.gff	OverlappingPeaks	82398751	82399500	3.55	0	0	HEK293_unique.gff_82398751_height:3.90796
chr9	union.pl_293_INPUT.bed_inputs.txt_duplications.gff_HEK293_unique.gff	OverlappingPeaks	82400251	82401750	3.55	0	0	HEK293_unique.gff_82400251_height:4.46241
chr9	union.pl_293_INPUT.bed_inputs.txt_duplications.gff_HEK293_unique.gff	OverlappingPeaks	82402501	82403000	3.55	0	0	HEK293_unique.gff_82402501_height:3.58746
chr9	union.pl_293_INPUT.bed_inputs.txt_duplications.gff_HEK293_unique.gff	OverlappingPeaks	82403251	82404250	3.55	0	0	HEK293_unique.gff_82403251_height:4.04439
chr9	union.pl_293_INPUT.bed_inputs.txt_duplications.gff_HEK293_unique.gff	OverlappingPeaks	82405751	82406250	3.55	0	0	HEK293_unique.gff_82405751_height:3.58746
chr9	union.pl_293_INPUT.bed_inputs.txt_duplications.gff_HEK293_unique.gff	OverlappingPeaks	82406751	82409500	3.55	0	0	HEK293_unique.gff_82406751_height:4.9285
chr9	union.pl_293_INPUT.bed_inputs.txt_duplications.gff_HEK293_unique.gff	OverlappingPeaks	82410001	82411250	3.55	0	0	HEK293_unique.gff_82410001_height:4.29847
chr9	union.pl_293_INPUT.bed_inputs.txt_duplications.gff_HEK293_unique.gff	OverlappingPeaks	82411751	82412250	3.55	0	0	HEK293_unique.gff_82411751_height:3.74793
chr9	union.pl_293_INPUT.bed_inputs.txt_duplications.gff_HEK293_unique.gff	OverlappingPeaks	82413001	82414000	3.55	0	0	HEK293_unique.gff_82413001_height:4.16993
chr9	union.pl_293_INPUT.bed_inputs.txt_duplications.gff_HEK293_unique.gff	OverlappingPeaks	82414251	82415500	3.55	0	0	HEK293_unique.gff_82414251_height:4.56696
chr9	union.pl_293_INPUT.bed_inputs.txt_duplications.gff_HEK293_unique.gff	OverlappingPeaks	82415501	82419000	3.55	0	0	HEK293_unique.gff_82415501_height:5.38172
chr9	union.pl_293_INPUT.bed_inputs.txt_duplications.gff_HEK293_unique.gff	OverlappingPeaks	82421001	82421500	3.55	0	0	HEK293_unique.gff_82421001_height:3.58746
chr9	union.pl_293_INPUT.bed_inputs.txt_duplications.gff_HEK293_unique.gff	OverlappingPeaks	82426751	82428750	3.55	0	0	HEK293_unique.gff_82426751_height:5.02356
chr9	union.pl_293_INPUT.bed_inputs.txt_duplications.gff_HEK293_unique.gff	OverlappingPeaks	82429001	82429750	3.55	0	0	HEK293_unique.gff_82429001_height:3.85137
chr9	union.pl_293_INPUT.bed_inputs.txt_duplications.gff_HEK293_unique.gff	OverlappingPeaks	82430501	82431250	3.55	0	0	HEK293_unique.gff_82430501_height:4.0655
chr9	union.pl_293_INPUT.bed_inputs.txt_duplications.gff_HEK293_unique.gff	OverlappingPeaks	82431501	82433250	3.55	0	0	HEK293_unique.gff_82431501_height:5.4165
chr9	union.pl_293_INPUT.bed_inputs.txt_duplications.gff_HEK293_unique.gff	OverlappingPeaks	82433251	82433750	3.55	0	0	HEK293_unique.gff_82433251_height:3.89232
chr9	union.pl_293_INPUT.bed_inputs.txt_duplications.gff_HEK293_unique.gff	OverlappingPeaks	82435001	82435500	3.55	0	0	HEK293_unique.gff_82435001_height:3.74793
chr9	union.pl_293_INPUT.bed_inputs.txt_duplications.gff_HEK293_unique.gff	OverlappingPeaks	82436501	82437250	3.55	0	0	HEK293_unique.gff_82436501_height:3.85137
chr9	union.pl_293_INPUT.bed_inputs.txt_duplications.gff_HEK293_unique.gff	OverlappingPeaks	82439251	82439750	3.55	0	0	HEK293_unique.gff_82439251_height:3.58746
chr9	union.pl_293_INPUT.bed_inputs.txt_duplications.gff_HEK293_unique.gff	OverlappingPeaks	82441001	82441500	3.55	0	0	HEK293_unique.gff_82441001_height:3.66993
chr9	union.pl_293_INPUT.bed_inputs.txt_duplications.gff_HEK293_unique.gff	OverlappingPeaks	82449501	82450000	3.55	0	0	HEK293_unique.gff_82449501_height:3.82193
chr9	union.pl_293_INPUT.bed_inputs.txt_duplications.gff_HEK293_unique.gff	OverlappingPeaks	82461001	82461500	3.55	0	0	HEK293_unique.gff_82461001_height:3.74793
chr9	union.pl_293_INPUT.bed_inputs.txt_duplications.gff_HEK293_unique.gff	OverlappingPeaks	82462751	82463250	3.55	0	0	HEK293_unique.gff_82462751_height:3.66993
chr9	union.pl_293_INPUT.bed_inputs.txt_duplications.gff_HEK293_unique.gff	OverlappingPeaks	82463501	82464000	3.55	0	0	HEK293_unique.gff_82463501_height:3.58746
chr9	union.pl_293_INPUT.bed_inputs.txt_duplications.gff_HEK293_unique.gff	OverlappingPeaks	82464501	82465500	3.55	0	0	HEK293_unique.gff_82464501_height:4.35755
chr9	union.pl_293_INPUT.bed_inputs.txt_duplications.gff_HEK293_unique.gff	OverlappingPeaks	82471501	82472250	3.55	0	0	HEK293_unique.gff_82471501_height:4.01487
chr9	union.pl_293_INPUT.bed_inputs.txt_duplications.gff_HEK293_unique.gff	OverlappingPeaks	82473501	82474000	3.55	0	0	HEK293_unique.gff_82473501_height:3.58746
chr9	union.pl_293_INPUT.bed_inputs.txt_duplications.gff_HEK293_unique.gff	OverlappingPeaks	82475251	82476000	3.55	0	0	HEK293_unique.gff_82475251_height:3.85137
chr9	union.pl_293_INPUT.bed_inputs.txt_duplications.gff_HEK293_unique.gff	OverlappingPeaks	82483751	82484250	3.55	0	0	HEK293_unique.gff_82483751_height:3.74793
chr9	union.pl_293_INPUT.bed_inputs.txt_duplications.gff_HEK293_unique.gff	OverlappingPeaks	82490001	82490500	3.55	0	0	HEK293_unique.gff_82490001_height:3.58746
chr9	union.pl_293_INPUT.bed_inputs.txt_duplications.gff_HEK293_unique.gff	OverlappingPeaks	82490751	82491750	3.55	0	0	HEK293_unique.gff_82490751_height:4.20945
chr9	union.pl_293_INPUT.bed_inputs.txt_duplications.gff_HEK293_unique.gff	OverlappingPeaks	82492001	82492500	3.55	0	0	HEK293_unique.gff_82492001_height:3.58746
chr9	union.pl_293_INPUT.bed_inputs.txt_duplications.gff_HEK293_unique.gff	OverlappingPeaks	82493501	82494750	3.55	0	0	HEK293_unique.gff_82493501_height:4.2653
chr9	union.pl_293_INPUT.bed_inputs.txt_duplications.gff_HEK293_unique.gff	OverlappingPeaks	82497001	82497750	3.55	0	0	HEK293_unique.gff_82497001_height:3.90796
chr9	union.pl_293_INPUT.bed_inputs.txt_duplications.gff_HEK293_unique.gff	OverlappingPeaks	82502751	82503500	3.55	0	0	HEK293_unique.gff_82502751_height:4.01487
chr9	union.pl_293_INPUT.bed_inputs.txt_duplications.gff_HEK293_unique.gff	OverlappingPeaks	82504251	82506000	3.55	0	0	HEK293_unique.gff_82504251_height:4.50321
chr9	union.pl_293_INPUT.bed_inputs.txt_duplications.gff_HEK293_unique.gff	OverlappingPeaks	82506751	82507500	3.55	0	0	HEK293_unique.gff_82506751_height:3.85137
chr9	union.pl_293_INPUT.bed_inputs.txt_duplications.gff_HEK293_unique.gff	OverlappingPeaks	82508251	82508750	3.55	0	0	HEK293_unique.gff_82508251_height:3.82193
chr9	union.pl_293_INPUT.bed_inputs.txt_duplications.gff_HEK293_unique.gff	OverlappingPeaks	82509001	82512250	3.55	0	0	HEK293_unique.gff_82509001_height:6.19963
chr9	union.pl_293_INPUT.bed_inputs.txt_duplications.gff_HEK293_unique.gff	OverlappingPeaks	82514001	82514500	3.55	0	0	HEK293_unique.gff_82514001_height:3.66993
chr9	union.pl_293_INPUT.bed_inputs.txt_duplications.gff_HEK293_unique.gff	OverlappingPeaks	82516251	82516750	3.55	0	0	HEK293_unique.gff_82516251_height:3.58746
chr9	union.pl_293_INPUT.bed_inputs.txt_duplications.gff_HEK293_unique.gff	OverlappingPeaks	82517251	82518750	3.55	0	0	HEK293_unique.gff_82517251_height:4.37994
chr9	union.pl_293_INPUT.bed_inputs.txt_duplications.gff_HEK293_unique.gff	OverlappingPeaks	82518751	82519500	3.55	0	0	HEK293_unique.gff_82518751_height:4.01487
chr9	union.pl_293_INPUT.bed_inputs.txt_duplications.gff_HEK293_unique.gff	OverlappingPeaks	82519501	82520250	3.55	0	0	HEK293_unique.gff_82519501_height:4.0655
chr9	union.pl_293_INPUT.bed_inputs.txt_duplications.gff_HEK293_unique.gff	OverlappingPeaks	82520251	82521250	3.55	0	0	HEK293_unique.gff_82520251_height:4.20945
chr9	union.pl_293_INPUT.bed_inputs.txt_duplications.gff_HEK293_unique.gff	OverlappingPeaks	82521501	82522000	3.55	0	0	HEK293_unique.gff_82521501_height:3.58746
chr9	union.pl_293_INPUT.bed_inputs.txt_duplications.gff_HEK293_unique.gff	OverlappingPeaks	82523251	82524000	3.55	0	0	HEK293_unique.gff_82523251_height:3.90796
chr9	union.pl_293_INPUT.bed_inputs.txt_duplications.gff_HEK293_unique.gff	OverlappingPeaks	82524251	82525250	3.55	0	0	HEK293_unique.gff_82524251_height:4.24793
chr9	union.pl_293_INPUT.bed_inputs.txt_duplications.gff_HEK293_unique.gff	OverlappingPeaks	82527251	82528000	3.55	0	0	HEK293_unique.gff_82527251_height:3.90796
chr9	union.pl_293_INPUT.bed_inputs.txt_duplications.gff_HEK293_unique.gff	OverlappingPeaks	82529001	82529500	3.55	0	0	HEK293_unique.gff_82529001_height:3.58746
chr9	union.pl_293_INPUT.bed_inputs.txt_duplications.gff_HEK293_unique.gff	OverlappingPeaks	82530501	82531000	3.55	0	0	HEK293_unique.gff_82530501_height:3.58746
chr9	union.pl_293_INPUT.bed_inputs.txt_duplications.gff_HEK293_unique.gff	OverlappingPeaks	82532001	82532500	3.55	0	0	HEK293_unique.gff_82532001_height:3.74793
chr9	union.pl_293_INPUT.bed_inputs.txt_duplications.gff_HEK293_unique.gff	OverlappingPeaks	82537751	82538250	3.55	0	0	HEK293_unique.gff_82537751_height:3.58746
chr9	union.pl_293_INPUT.bed_inputs.txt_duplications.gff_HEK293_unique.gff	OverlappingPeaks	82539501	82540000	3.55	0	0	HEK293_unique.gff_82539501_height:3.58746
chr9	union.pl_293_INPUT.bed_inputs.txt_duplications.gff_HEK293_unique.gff	OverlappingPeaks	82542751	82543250	3.55	0	0	HEK293_unique.gff_82542751_height:3.58746
chr9	union.pl_293_INPUT.bed_inputs.txt_duplications.gff_HEK293_unique.gff	OverlappingPeaks	82545001	82546399	3.55	0	0	HEK293_unique.gff_82545001_height:4.5736
chr9	union.pl_293_INPUT.bed_inputs.txt_duplications.gff_HEK293_unique.gff	OverlappingPeaks	82767751	82768750	3.5	0	0	HEK293_unique.gff_82767751_height:4.08746
chr9	union.pl_293_INPUT.bed_inputs.txt_duplications.gff_HEK293_unique.gff	OverlappingPeaks	82770251	82774750	3.5	0	0	HEK293_unique.gff_82770251_height:6.56609
chr9	union.pl_293_INPUT.bed_inputs.txt_duplications.gff_HEK293_unique.gff	OverlappingPeaks	82775001	82775500	3.5	0	0	HEK293_unique.gff_82775001_height:3.58746
chr9	union.pl_293_INPUT.bed_inputs.txt_duplications.gff_HEK293_unique.gff	OverlappingPeaks	82781001	82781199	3.5	0	0	HEK293_unique.gff_82781001_height:3.82193
chr13	union.pl_293_INPUT.bed_inputs.txt_duplications.gff_HEK293_unique.gff	OverlappingPeaks	62323400	62323500	3.65	0	0	HEK293_unique.gff_62322251_height:4.424
chr13	union.pl_293_INPUT.bed_inputs.txt_duplications.gff_HEK293_unique.gff	OverlappingPeaks	62325751	62326750	3.65	0	0	HEK293_unique.gff_62325751_height:4.39232
chr13	union.pl_293_INPUT.bed_inputs.txt_duplications.gff_HEK293_unique.gff	OverlappingPeaks	62326751	62327500	3.65	0	0	HEK293_unique.gff_62326751_height:3.85137
chr13	union.pl_293_INPUT.bed_inputs.txt_duplications.gff_HEK293_unique.gff	OverlappingPeaks	62329751	62330750	3.65	0	0	HEK293_unique.gff_62329751_height:4.16993
chr13	union.pl_293_INPUT.bed_inputs.txt_duplications.gff_HEK293_unique.gff	OverlappingPeaks	62331751	62333750	3.65	0	0	HEK293_unique.gff_62331751_height:5.21425
chr13	union.pl_293_INPUT.bed_inputs.txt_duplications.gff_HEK293_unique.gff	OverlappingPeaks	62333751	62335250	3.65	0	0	HEK293_unique.gff_62333751_height:4.75191
chr13	union.pl_293_INPUT.bed_inputs.txt_duplications.gff_HEK293_unique.gff	OverlappingPeaks	62336001	62337250	3.65	0	0	HEK293_unique.gff_62336001_height:4.45375
chr13	union.pl_293_INPUT.bed_inputs.txt_duplications.gff_HEK293_unique.gff	OverlappingPeaks	62337751	62339500	3.65	0	0	HEK293_unique.gff_62337751_height:4.91825
chr13	union.pl_293_INPUT.bed_inputs.txt_duplications.gff_HEK293_unique.gff	OverlappingPeaks	62346751	62348750	3.65	0	0	HEK293_unique.gff_62346751_height:5.15821
chr13	union.pl_293_INPUT.bed_inputs.txt_duplications.gff_HEK293_unique.gff	OverlappingPeaks	62348751	62351500	3.65	0	0	HEK293_unique.gff_62348751_height:5.15293
chr13	union.pl_293_INPUT.bed_inputs.txt_duplications.gff_HEK293_unique.gff	OverlappingPeaks	62351501	62352000	3.65	0	0	HEK293_unique.gff_62351501_height:3.58746
chr13	union.pl_293_INPUT.bed_inputs.txt_duplications.gff_HEK293_unique.gff	OverlappingPeaks	62352001	62355500	3.65	0	0	HEK293_unique.gff_62352001_height:5.34425
chr13	union.pl_293_INPUT.bed_inputs.txt_duplications.gff_HEK293_unique.gff	OverlappingPeaks	62356001	62358500	3.65	0	0	HEK293_unique.gff_62356001_height:5.29323
chr13	union.pl_293_INPUT.bed_inputs.txt_duplications.gff_HEK293_unique.gff	OverlappingPeaks	62359501	62361000	3.65	0	0	HEK293_unique.gff_62359501_height:4.61441
chr13	union.pl_293_INPUT.bed_inputs.txt_duplications.gff_HEK293_unique.gff	OverlappingPeaks	62361501	62362250	3.65	0	0	HEK293_unique.gff_62361501_height:4.16172
chr13	union.pl_293_INPUT.bed_inputs.txt_duplications.gff_HEK293_unique.gff	OverlappingPeaks	62363501	62365750	3.65	0	0	HEK293_unique.gff_62363501_height:5.14296
chr13	union.pl_293_INPUT.bed_inputs.txt_duplications.gff_HEK293_unique.gff	OverlappingPeaks	62366001	62366500	3.65	0	0	HEK293_unique.gff_62366001_height:3.58746
chr13	union.pl_293_INPUT.bed_inputs.txt_duplications.gff_HEK293_unique.gff	OverlappingPeaks	62366751	62369750	3.65	0	0	HEK293_unique.gff_62366751_height:5.1733
chr13	union.pl_293_INPUT.bed_inputs.txt_duplications.gff_HEK293_unique.gff	OverlappingPeaks	62370001	62371250	3.65	0	0	HEK293_unique.gff_62370001_height:4.3626
chr13	union.pl_293_INPUT.bed_inputs.txt_duplications.gff_HEK293_unique.gff	OverlappingPeaks	62371751	62372250	3.65	0	0	HEK293_unique.gff_62371751_height:3.89232
chr13	union.pl_293_INPUT.bed_inputs.txt_duplications.gff_HEK293_unique.gff	OverlappingPeaks	62372751	62375250	3.65	0	0	HEK293_unique.gff_62372751_height:5.1204
chr13	union.pl_293_INPUT.bed_inputs.txt_duplications.gff_HEK293_unique.gff	OverlappingPeaks	62375251	62380000	3.65	0	0	HEK293_unique.gff_62375251_height:5.54137
chr13	union.pl_293_INPUT.bed_inputs.txt_duplications.gff_HEK293_unique.gff	OverlappingPeaks	62383251	62386250	3.65	0	0	HEK293_unique.gff_62383251_height:5.16172
chr13	union.pl_293_INPUT.bed_inputs.txt_duplications.gff_HEK293_unique.gff	OverlappingPeaks	62387001	62390000	3.65	0	0	HEK293_unique.gff_62387001_height:5.07788
chr13	union.pl_293_INPUT.bed_inputs.txt_duplications.gff_HEK293_unique.gff	OverlappingPeaks	62390501	62392500	3.65	0	0	HEK293_unique.gff_62390501_height:4.58746
chr13	union.pl_293_INPUT.bed_inputs.txt_duplications.gff_HEK293_unique.gff	OverlappingPeaks	62392501	62393000	3.65	0	0	HEK293_unique.gff_62392501_height:3.58746
chr13	union.pl_293_INPUT.bed_inputs.txt_duplications.gff_HEK293_unique.gff	OverlappingPeaks	62394501	62397750	3.65	0	0	HEK293_unique.gff_62394501_height:5.36895
chr13	union.pl_293_INPUT.bed_inputs.txt_duplications.gff_HEK293_unique.gff	OverlappingPeaks	62398001	62399750	3.65	0	0	HEK293_unique.gff_62398001_height:4.61869
chr13	union.pl_293_INPUT.bed_inputs.txt_duplications.gff_HEK293_unique.gff	OverlappingPeaks	62400001	62400750	3.65	0	0	HEK293_unique.gff_62400001_height:3.85137
chr13	union.pl_293_INPUT.bed_inputs.txt_duplications.gff_HEK293_unique.gff	OverlappingPeaks	62402251	62403000	3.65	0	0	HEK293_unique.gff_62402251_height:4.01487
chr13	union.pl_293_INPUT.bed_inputs.txt_duplications.gff_HEK293_unique.gff	OverlappingPeaks	62403251	62404000	3.65	0	0	HEK293_unique.gff_62403251_height:3.96241
chr13	union.pl_293_INPUT.bed_inputs.txt_duplications.gff_HEK293_unique.gff	OverlappingPeaks	62404251	62408000	3.65	0	0	HEK293_unique.gff_62404251_height:5.53841
chr13	union.pl_293_INPUT.bed_inputs.txt_duplications.gff_HEK293_unique.gff	OverlappingPeaks	62408751	62414000	3.65	0	0	HEK293_unique.gff_62408751_height:5.85369
chr13	union.pl_293_INPUT.bed_inputs.txt_duplications.gff_HEK293_unique.gff	OverlappingPeaks	62414251	62416250	3.65	0	0	HEK293_unique.gff_62414251_height:5.00779
chr13	union.pl_293_INPUT.bed_inputs.txt_duplications.gff_HEK293_unique.gff	OverlappingPeaks	62416251	62416750	3.65	0	0	HEK293_unique.gff_62416251_height:3.66993
chr13	union.pl_293_INPUT.bed_inputs.txt_duplications.gff_HEK293_unique.gff	OverlappingPeaks	62417001	62418500	3.65	0	0	HEK293_unique.gff_62417001_height:4.66172
chr13	union.pl_293_INPUT.bed_inputs.txt_duplications.gff_HEK293_unique.gff	OverlappingPeaks	62419501	62420000	3.65	0	0	HEK293_unique.gff_62419501_height:3.66993
chr13	union.pl_293_INPUT.bed_inputs.txt_duplications.gff_HEK293_unique.gff	OverlappingPeaks	62420251	62429750	3.65	0	0	HEK293_unique.gff_62420251_height:6.20893
chr13	union.pl_293_INPUT.bed_inputs.txt_duplications.gff_HEK293_unique.gff	OverlappingPeaks	62430501	62431250	3.65	0	0	HEK293_unique.gff_62430501_height:3.96241
chr13	union.pl_293_INPUT.bed_inputs.txt_duplications.gff_HEK293_unique.gff	OverlappingPeaks	62431251	62432000	3.65	0	0	HEK293_unique.gff_62431251_height:3.90796
chr13	union.pl_293_INPUT.bed_inputs.txt_duplications.gff_HEK293_unique.gff	OverlappingPeaks	62432251	62433000	3.65	0	0	HEK293_unique.gff_62432251_height:3.90796
chr13	union.pl_293_INPUT.bed_inputs.txt_duplications.gff_HEK293_unique.gff	OverlappingPeaks	62433001	62435500	3.65	0	0	HEK293_unique.gff_62433001_height:4.99725
chr13	union.pl_293_INPUT.bed_inputs.txt_duplications.gff_HEK293_unique.gff	OverlappingPeaks	62435501	62436250	3.65	0	0	HEK293_unique.gff_62435501_height:3.85137
chr13	union.pl_293_INPUT.bed_inputs.txt_duplications.gff_HEK293_unique.gff	OverlappingPeaks	62436251	62437750	3.65	0	0	HEK293_unique.gff_62436251_height:4.54041
chr13	union.pl_293_INPUT.bed_inputs.txt_duplications.gff_HEK293_unique.gff	OverlappingPeaks	62437751	62441250	3.65	0	0	HEK293_unique.gff_62437751_height:5.50571
chr13	union.pl_293_INPUT.bed_inputs.txt_duplications.gff_HEK293_unique.gff	OverlappingPeaks	62441751	62442250	3.65	0	0	HEK293_unique.gff_62441751_height:3.58746
chr13	union.pl_293_INPUT.bed_inputs.txt_duplications.gff_HEK293_unique.gff	OverlappingPeaks	62443751	62447500	3.65	0	0	HEK293_unique.gff_62443751_height:5.34118
chr13	union.pl_293_INPUT.bed_inputs.txt_duplications.gff_HEK293_unique.gff	OverlappingPeaks	62447751	62452250	3.65	0	0	HEK293_unique.gff_62447751_height:5.20966
chr13	union.pl_293_INPUT.bed_inputs.txt_duplications.gff_HEK293_unique.gff	OverlappingPeaks	62454001	62455750	3.65	0	0	HEK293_unique.gff_62454001_height:4.78615
chr13	union.pl_293_INPUT.bed_inputs.txt_duplications.gff_HEK293_unique.gff	OverlappingPeaks	62455751	62458500	3.65	0	0	HEK293_unique.gff_62455751_height:5.43016
chr13	union.pl_293_INPUT.bed_inputs.txt_duplications.gff_HEK293_unique.gff	OverlappingPeaks	62458501	62460250	3.65	0	0	HEK293_unique.gff_62458501_height:4.82514
chr13	union.pl_293_INPUT.bed_inputs.txt_duplications.gff_HEK293_unique.gff	OverlappingPeaks	62460501	62462000	3.65	0	0	HEK293_unique.gff_62460501_height:4.48888
chr13	union.pl_293_INPUT.bed_inputs.txt_duplications.gff_HEK293_unique.gff	OverlappingPeaks	62462001	62465000	3.65	0	0	HEK293_unique.gff_62462001_height:5.35727
chr13	union.pl_293_INPUT.bed_inputs.txt_duplications.gff_HEK293_unique.gff	OverlappingPeaks	62465251	62467750	3.65	0	0	HEK293_unique.gff_62465251_height:4.99725
chr13	union.pl_293_INPUT.bed_inputs.txt_duplications.gff_HEK293_unique.gff	OverlappingPeaks	62468001	62473000	3.65	0	0	HEK293_unique.gff_62468001_height:5.82772
chr13	union.pl_293_INPUT.bed_inputs.txt_duplications.gff_HEK293_unique.gff	OverlappingPeaks	62473001	62477250	3.65	0	0	HEK293_unique.gff_62473001_height:5.31382
chr13	union.pl_293_INPUT.bed_inputs.txt_duplications.gff_HEK293_unique.gff	OverlappingPeaks	62477501	62478000	3.65	0	0	HEK293_unique.gff_62477501_height:3.89232
chr13	union.pl_293_INPUT.bed_inputs.txt_duplications.gff_HEK293_unique.gff	OverlappingPeaks	62478251	62480250	3.65	0	0	HEK293_unique.gff_62478251_height:4.68982
chr13	union.pl_293_INPUT.bed_inputs.txt_duplications.gff_HEK293_unique.gff	OverlappingPeaks	62480251	62490250	3.65	0	0	HEK293_unique.gff_62480251_height:6.32488
chr13	union.pl_293_INPUT.bed_inputs.txt_duplications.gff_HEK293_unique.gff	OverlappingPeaks	62490251	62491250	3.65	0	0	HEK293_unique.gff_62490251_height:4.2854
chr13	union.pl_293_INPUT.bed_inputs.txt_duplications.gff_HEK293_unique.gff	OverlappingPeaks	62491251	62492500	3.65	0	0	HEK293_unique.gff_62491251_height:4.23135
chr13	union.pl_293_INPUT.bed_inputs.txt_duplications.gff_HEK293_unique.gff	OverlappingPeaks	62493751	62495500	3.65	0	0	HEK293_unique.gff_62493751_height:4.91825
chr13	union.pl_293_INPUT.bed_inputs.txt_duplications.gff_HEK293_unique.gff	OverlappingPeaks	62495751	62496250	3.65	0	0	HEK293_unique.gff_62495751_height:3.66993
chr13	union.pl_293_INPUT.bed_inputs.txt_duplications.gff_HEK293_unique.gff	OverlappingPeaks	62496751	62497250	3.65	0	0	HEK293_unique.gff_62496751_height:3.58746
chr13	union.pl_293_INPUT.bed_inputs.txt_duplications.gff_HEK293_unique.gff	OverlappingPeaks	62498751	62500000	3.65	0	0	HEK293_unique.gff_62498751_height:4.69702
chr13	union.pl_293_INPUT.bed_inputs.txt_duplications.gff_HEK293_unique.gff	OverlappingPeaks	62500751	62502500	3.65	0	0	HEK293_unique.gff_62500751_height:4.59632
chr13	union.pl_293_INPUT.bed_inputs.txt_duplications.gff_HEK293_unique.gff	OverlappingPeaks	62502501	62510750	3.65	0	0	HEK293_unique.gff_62502501_height:6.01696
chr13	union.pl_293_INPUT.bed_inputs.txt_duplications.gff_HEK293_unique.gff	OverlappingPeaks	62511251	62512000	3.65	0	0	HEK293_unique.gff_62511251_height:3.85137
chr13	union.pl_293_INPUT.bed_inputs.txt_duplications.gff_HEK293_unique.gff	OverlappingPeaks	62512251	62513750	3.65	0	0	HEK293_unique.gff_62512251_height:4.61441
chr13	union.pl_293_INPUT.bed_inputs.txt_duplications.gff_HEK293_unique.gff	OverlappingPeaks	62513751	62515000	3.65	0	0	HEK293_unique.gff_62513751_height:4.64639
chr13	union.pl_293_INPUT.bed_inputs.txt_duplications.gff_HEK293_unique.gff	OverlappingPeaks	62515251	62515750	3.65	0	0	HEK293_unique.gff_62515251_height:3.58746
chr13	union.pl_293_INPUT.bed_inputs.txt_duplications.gff_HEK293_unique.gff	OverlappingPeaks	62518251	62519250	3.65	0	0	HEK293_unique.gff_62518251_height:4.42626
chr13	union.pl_293_INPUT.bed_inputs.txt_duplications.gff_HEK293_unique.gff	OverlappingPeaks	62519751	62520250	3.65	0	0	HEK293_unique.gff_62519751_height:3.74793
chr13	union.pl_293_INPUT.bed_inputs.txt_duplications.gff_HEK293_unique.gff	OverlappingPeaks	62521001	62523750	3.65	0	0	HEK293_unique.gff_62521001_height:5.25897
chr13	union.pl_293_INPUT.bed_inputs.txt_duplications.gff_HEK293_unique.gff	OverlappingPeaks	62523751	62525250	3.65	0	0	HEK293_unique.gff_62523751_height:4.8368
chr13	union.pl_293_INPUT.bed_inputs.txt_duplications.gff_HEK293_unique.gff	OverlappingPeaks	62525251	62530250	3.65	0	0	HEK293_unique.gff_62525251_height:5.7094
chr13	union.pl_293_INPUT.bed_inputs.txt_duplications.gff_HEK293_unique.gff	OverlappingPeaks	62530251	62530750	3.65	0	0	HEK293_unique.gff_62530251_height:3.66993
chr13	union.pl_293_INPUT.bed_inputs.txt_duplications.gff_HEK293_unique.gff	OverlappingPeaks	62532001	62535500	3.65	0	0	HEK293_unique.gff_62532001_height:5.64322
chr13	union.pl_293_INPUT.bed_inputs.txt_duplications.gff_HEK293_unique.gff	OverlappingPeaks	62537001	62537750	3.65	0	0	HEK293_unique.gff_62537001_height:4.01487
chr13	union.pl_293_INPUT.bed_inputs.txt_duplications.gff_HEK293_unique.gff	OverlappingPeaks	62538001	62538750	3.65	0	0	HEK293_unique.gff_62538001_height:4.01487
chr13	union.pl_293_INPUT.bed_inputs.txt_duplications.gff_HEK293_unique.gff	OverlappingPeaks	62539001	62540250	3.65	0	0	HEK293_unique.gff_62539001_height:4.424
chr13	union.pl_293_INPUT.bed_inputs.txt_duplications.gff_HEK293_unique.gff	OverlappingPeaks	62540501	62544500	3.65	0	0	HEK293_unique.gff_62540501_height:5.44294
chr13	union.pl_293_INPUT.bed_inputs.txt_duplications.gff_HEK293_unique.gff	OverlappingPeaks	62545251	62546250	3.65	0	0	HEK293_unique.gff_62545251_height:4.12928
chr13	union.pl_293_INPUT.bed_inputs.txt_duplications.gff_HEK293_unique.gff	OverlappingPeaks	62546501	62547250	3.65	0	0	HEK293_unique.gff_62546501_height:3.96241
chr13	union.pl_293_INPUT.bed_inputs.txt_duplications.gff_HEK293_unique.gff	OverlappingPeaks	62547501	62548750	3.65	0	0	HEK293_unique.gff_62547501_height:4.3626
chr13	union.pl_293_INPUT.bed_inputs.txt_duplications.gff_HEK293_unique.gff	OverlappingPeaks	62548751	62551500	3.65	0	0	HEK293_unique.gff_62548751_height:5.05164
chr13	union.pl_293_INPUT.bed_inputs.txt_duplications.gff_HEK293_unique.gff	OverlappingPeaks	62551501	62552750	3.65	0	0	HEK293_unique.gff_62551501_height:4.56696
chr13	union.pl_293_INPUT.bed_inputs.txt_duplications.gff_HEK293_unique.gff	OverlappingPeaks	62554001	62555750	3.65	0	0	HEK293_unique.gff_62554001_height:4.64072
chr13	union.pl_293_INPUT.bed_inputs.txt_duplications.gff_HEK293_unique.gff	OverlappingPeaks	62556001	62557750	3.65	0	0	HEK293_unique.gff_62556001_height:4.68379
chr13	union.pl_293_INPUT.bed_inputs.txt_duplications.gff_HEK293_unique.gff	OverlappingPeaks	62558251	62564750	3.65	0	0	HEK293_unique.gff_62558251_height:5.81971
chr13	union.pl_293_INPUT.bed_inputs.txt_duplications.gff_HEK293_unique.gff	OverlappingPeaks	62565001	62565750	3.65	0	0	HEK293_unique.gff_62565001_height:4.11441
chr13	union.pl_293_INPUT.bed_inputs.txt_duplications.gff_HEK293_unique.gff	OverlappingPeaks	62565751	62568750	3.65	0	0	HEK293_unique.gff_62565751_height:5.43634
chr13	union.pl_293_INPUT.bed_inputs.txt_duplications.gff_HEK293_unique.gff	OverlappingPeaks	62569001	62571750	3.65	0	0	HEK293_unique.gff_62569001_height:5.15293
chr13	union.pl_293_INPUT.bed_inputs.txt_duplications.gff_HEK293_unique.gff	OverlappingPeaks	62572001	62573500	3.65	0	0	HEK293_unique.gff_62572001_height:4.43544
chr13	union.pl_293_INPUT.bed_inputs.txt_duplications.gff_HEK293_unique.gff	OverlappingPeaks	62573501	62581500	3.65	0	0	HEK293_unique.gff_62573501_height:6.16178
chr13	union.pl_293_INPUT.bed_inputs.txt_duplications.gff_HEK293_unique.gff	OverlappingPeaks	62581751	62583000	3.65	0	0	HEK293_unique.gff_62581751_height:4.2653
chr13	union.pl_293_INPUT.bed_inputs.txt_duplications.gff_HEK293_unique.gff	OverlappingPeaks	62583251	62584000	3.65	0	0	HEK293_unique.gff_62583251_height:3.90796
chr13	union.pl_293_INPUT.bed_inputs.txt_duplications.gff_HEK293_unique.gff	OverlappingPeaks	62584501	62593250	3.65	0	0	HEK293_unique.gff_62584501_height:6.19691
chr13	union.pl_293_INPUT.bed_inputs.txt_duplications.gff_HEK293_unique.gff	OverlappingPeaks	62594001	62596750	3.65	0	0	HEK293_unique.gff_62594001_height:5.28151
chr13	union.pl_293_INPUT.bed_inputs.txt_duplications.gff_HEK293_unique.gff	OverlappingPeaks	62597001	62597500	3.65	0	0	HEK293_unique.gff_62597001_height:3.58746
chr13	union.pl_293_INPUT.bed_inputs.txt_duplications.gff_HEK293_unique.gff	OverlappingPeaks	62597751	62602500	3.65	0	0	HEK293_unique.gff_62597751_height:5.80085
chr13	union.pl_293_INPUT.bed_inputs.txt_duplications.gff_HEK293_unique.gff	OverlappingPeaks	62602751	62604500	3.65	0	0	HEK293_unique.gff_62602751_height:5.05575
chr13	union.pl_293_INPUT.bed_inputs.txt_duplications.gff_HEK293_unique.gff	OverlappingPeaks	62605251	62607000	3.65	0	0	HEK293_unique.gff_62605251_height:4.72561
chr13	union.pl_293_INPUT.bed_inputs.txt_duplications.gff_HEK293_unique.gff	OverlappingPeaks	62607001	62608500	3.65	0	0	HEK293_unique.gff_62607001_height:4.61441
chr13	union.pl_293_INPUT.bed_inputs.txt_duplications.gff_HEK293_unique.gff	OverlappingPeaks	62609001	62611000	3.65	0	0	HEK293_unique.gff_62609001_height:5.03916
chr13	union.pl_293_INPUT.bed_inputs.txt_duplications.gff_HEK293_unique.gff	OverlappingPeaks	62621251	62623750	3.65	0	0	HEK293_unique.gff_62621251_height:4.95375
chr13	union.pl_293_INPUT.bed_inputs.txt_duplications.gff_HEK293_unique.gff	OverlappingPeaks	62626751	62629000	3.65	0	0	HEK293_unique.gff_62626751_height:5.14296
chr13	union.pl_293_INPUT.bed_inputs.txt_duplications.gff_HEK293_unique.gff	OverlappingPeaks	62629001	62635250	3.65	0	0	HEK293_unique.gff_62629001_height:5.926
chr13	union.pl_293_INPUT.bed_inputs.txt_duplications.gff_HEK293_unique.gff	OverlappingPeaks	62636001	62637000	3.65	0	0	HEK293_unique.gff_62636001_height:4.2854
chr13	union.pl_293_INPUT.bed_inputs.txt_duplications.gff_HEK293_unique.gff	OverlappingPeaks	62638751	62643500	3.65	0	0	HEK293_unique.gff_62638751_height:5.64422
chr13	union.pl_293_INPUT.bed_inputs.txt_duplications.gff_HEK293_unique.gff	OverlappingPeaks	62643501	62644000	3.65	0	0	HEK293_unique.gff_62643501_height:3.58746
chr13	union.pl_293_INPUT.bed_inputs.txt_duplications.gff_HEK293_unique.gff	OverlappingPeaks	62644251	62649500	3.65	0	0	HEK293_unique.gff_62644251_height:5.44047
chr13	union.pl_293_INPUT.bed_inputs.txt_duplications.gff_HEK293_unique.gff	OverlappingPeaks	62651251	62654750	3.65	0	0	HEK293_unique.gff_62651251_height:5.29599
chr13	union.pl_293_INPUT.bed_inputs.txt_duplications.gff_HEK293_unique.gff	OverlappingPeaks	62655001	62655750	3.65	0	0	HEK293_unique.gff_62655001_height:3.90796
chr13	union.pl_293_INPUT.bed_inputs.txt_duplications.gff_HEK293_unique.gff	OverlappingPeaks	62656001	62657250	3.65	0	0	HEK293_unique.gff_62656001_height:4.59392
chr13	union.pl_293_INPUT.bed_inputs.txt_duplications.gff_HEK293_unique.gff	OverlappingPeaks	62657251	62665750	3.65	0	0	HEK293_unique.gff_62657251_height:6.22776
chr13	union.pl_293_INPUT.bed_inputs.txt_duplications.gff_HEK293_unique.gff	OverlappingPeaks	62665751	62668000	3.65	0	0	HEK293_unique.gff_62665751_height:5.40372
chr13	union.pl_293_INPUT.bed_inputs.txt_duplications.gff_HEK293_unique.gff	OverlappingPeaks	62668251	62670000	3.65	0	0	HEK293_unique.gff_62668251_height:4.74607
chr13	union.pl_293_INPUT.bed_inputs.txt_duplications.gff_HEK293_unique.gff	OverlappingPeaks	62670751	62673750	3.65	0	0	HEK293_unique.gff_62670751_height:5.1848
chr13	union.pl_293_INPUT.bed_inputs.txt_duplications.gff_HEK293_unique.gff	OverlappingPeaks	62674251	62676000	3.65	0	0	HEK293_unique.gff_62674251_height:4.61869
chr13	union.pl_293_INPUT.bed_inputs.txt_duplications.gff_HEK293_unique.gff	OverlappingPeaks	62677501	62678000	3.65	0	0	HEK293_unique.gff_62677501_height:3.66993
chr13	union.pl_293_INPUT.bed_inputs.txt_duplications.gff_HEK293_unique.gff	OverlappingPeaks	62678501	62679750	3.65	0	0	HEK293_unique.gff_62678501_height:4.33089
chr13	union.pl_293_INPUT.bed_inputs.txt_duplications.gff_HEK293_unique.gff	OverlappingPeaks	62679751	62689500	3.65	0	0	HEK293_unique.gff_62679751_height:6.23074
chr13	union.pl_293_INPUT.bed_inputs.txt_duplications.gff_HEK293_unique.gff	OverlappingPeaks	62690501	62691250	3.65	0	0	HEK293_unique.gff_62690501_height:4.11441
chr13	union.pl_293_INPUT.bed_inputs.txt_duplications.gff_HEK293_unique.gff	OverlappingPeaks	62691501	62692250	3.65	0	0	HEK293_unique.gff_62691501_height:4.20752
chr13	union.pl_293_INPUT.bed_inputs.txt_duplications.gff_HEK293_unique.gff	OverlappingPeaks	62692501	62695750	3.65	0	0	HEK293_unique.gff_62692501_height:5.90467
chr13	union.pl_293_INPUT.bed_inputs.txt_duplications.gff_HEK293_unique.gff	OverlappingPeaks	62696001	62700250	3.65	0	0	HEK293_unique.gff_62696001_height:5.61448
chr13	union.pl_293_INPUT.bed_inputs.txt_duplications.gff_HEK293_unique.gff	OverlappingPeaks	62703001	62705000	3.65	0	0	HEK293_unique.gff_62703001_height:5.44251
chr13	union.pl_293_INPUT.bed_inputs.txt_duplications.gff_HEK293_unique.gff	OverlappingPeaks	62707251	62708750	3.65	0	0	HEK293_unique.gff_62707251_height:4.87744
chr13	union.pl_293_INPUT.bed_inputs.txt_duplications.gff_HEK293_unique.gff	OverlappingPeaks	62709251	62712000	3.65	0	0	HEK293_unique.gff_62709251_height:5.01175
chr13	union.pl_293_INPUT.bed_inputs.txt_duplications.gff_HEK293_unique.gff	OverlappingPeaks	62712001	62717000	3.65	0	0	HEK293_unique.gff_62712001_height:5.74593
chr13	union.pl_293_INPUT.bed_inputs.txt_duplications.gff_HEK293_unique.gff	OverlappingPeaks	62717001	62717500	3.65	0	0	HEK293_unique.gff_62717001_height:3.58746
chr13	union.pl_293_INPUT.bed_inputs.txt_duplications.gff_HEK293_unique.gff	OverlappingPeaks	62717501	62718500	3.65	0	0	HEK293_unique.gff_62717501_height:4.39232
chr13	union.pl_293_INPUT.bed_inputs.txt_duplications.gff_HEK293_unique.gff	OverlappingPeaks	62719001	62719750	3.65	0	0	HEK293_unique.gff_62719001_height:3.85137
chr13	union.pl_293_INPUT.bed_inputs.txt_duplications.gff_HEK293_unique.gff	OverlappingPeaks	62720001	62723250	3.65	0	0	HEK293_unique.gff_62720001_height:5.21587
chr13	union.pl_293_INPUT.bed_inputs.txt_duplications.gff_HEK293_unique.gff	OverlappingPeaks	62732501	62738250	3.65	0	0	HEK293_unique.gff_62732501_height:6.12192
chr13	union.pl_293_INPUT.bed_inputs.txt_duplications.gff_HEK293_unique.gff	OverlappingPeaks	62738251	62739500	3.65	0	0	HEK293_unique.gff_62738251_height:4.74593
chr13	union.pl_293_INPUT.bed_inputs.txt_duplications.gff_HEK293_unique.gff	OverlappingPeaks	62739501	62741500	3.65	0	0	HEK293_unique.gff_62739501_height:5.38264
chr13	union.pl_293_INPUT.bed_inputs.txt_duplications.gff_HEK293_unique.gff	OverlappingPeaks	62742751	62746500	3.65	0	0	HEK293_unique.gff_62742751_height:5.71189
chr13	union.pl_293_INPUT.bed_inputs.txt_duplications.gff_HEK293_unique.gff	OverlappingPeaks	62746751	62748399	3.65	0	0	HEK293_unique.gff_62746751_height:4.70485
chr13	union.pl_293_INPUT.bed_inputs.txt_duplications.gff_HEK293_unique.gff	OverlappingPeaks	66797251	66798250	4.48	0	0	HEK293_unique.gff_66797251_height:4.39232
chr13	union.pl_293_INPUT.bed_inputs.txt_duplications.gff_HEK293_unique.gff	OverlappingPeaks	66798751	66799199	4.48	0	0	HEK293_unique.gff_66798751_height:3.74793
chr13	union.pl_293_INPUT.bed_inputs.txt_duplications.gff_HEK293_unique.gff	OverlappingPeaks	91993001	91993500	3.66	0	0	HEK293_unique.gff_91993001_height:3.58746
chr13	union.pl_293_INPUT.bed_inputs.txt_duplications.gff_HEK293_unique.gff	OverlappingPeaks	92004501	92005000	3.66	0	0	HEK293_unique.gff_92004501_height:3.58746
chr13	union.pl_293_INPUT.bed_inputs.txt_duplications.gff_HEK293_unique.gff	OverlappingPeaks	92008501	92009000	3.66	0	0	HEK293_unique.gff_92008501_height:3.66993
chr13	union.pl_293_INPUT.bed_inputs.txt_duplications.gff_HEK293_unique.gff	OverlappingPeaks	92012501	92013000	3.66	0	0	HEK293_unique.gff_92012501_height:3.58746
chr10	union.pl_293_INPUT.bed_inputs.txt_duplications.gff_HEK293_unique.gff	OverlappingPeaks	42539251	42539750	23.28	0	0	HEK293_unique.gff_42539251_height:3.58746
chr5	union.pl_293_INPUT.bed_inputs.txt_duplications.gff_HEK293_unique.gff	OverlappingPeaks	49431501	49432000	5.21	0	0	HEK293_unique.gff_49431501_height:3.74793

## Sheet: MCF7_peakswithamplifications
chr16	union.pl_MCF7_INPUT.bed_inputs.txt_duplications.gff_MCF7_unique.gff	OverlappingPeaks	46448401	46448800	40.07	0	0	MCF7_unique.gff_46448401_height:3.5
chr4	union.pl_MCF7_INPUT.bed_inputs.txt_duplications.gff_MCF7_unique.gff	OverlappingPeaks	49098201	49098600	25.73	0	0	MCF7_unique.gff_49098201_height:3.58746
chr4	union.pl_MCF7_INPUT.bed_inputs.txt_duplications.gff_MCF7_unique.gff	OverlappingPeaks	49111601	49112000	25.73	0	0	MCF7_unique.gff_49111601_height:3.66993
chr4	union.pl_MCF7_INPUT.bed_inputs.txt_duplications.gff_MCF7_unique.gff	OverlappingPeaks	49145001	49145400	25.73	0	0	MCF7_unique.gff_49145001_height:3.66993
chr1	union.pl_MCF7_INPUT.bed_inputs.txt_duplications.gff_MCF7_unique.gff	OverlappingPeaks	142542601	142542999	18.6	0	0	MCF7_unique.gff_142542601_height:3.5
chr8	union.pl_MCF7_INPUT.bed_inputs.txt_duplications.gff_MCF7_unique.gff	OverlappingPeaks	46888601	46889000	17.43	0	0	MCF7_unique.gff_46888601_height:3.74793
chr2	union.pl_MCF7_INPUT.bed_inputs.txt_duplications.gff_MCF7_unique.gff	OverlappingPeaks	89834601	89835400	15.45	0	0	MCF7_unique.gff_89834601_height:4.12928
chr2	union.pl_MCF7_INPUT.bed_inputs.txt_duplications.gff_MCF7_unique.gff	OverlappingPeaks	89863601	89864200	15.45	0	0	MCF7_unique.gff_89863601_height:3.96241
chr7	union.pl_MCF7_INPUT.bed_inputs.txt_duplications.gff_MCF7_unique.gff	OverlappingPeaks	61977801	61978200	14.02	0	0	MCF7_unique.gff_61977801_height:3.5
chr7	union.pl_MCF7_INPUT.bed_inputs.txt_duplications.gff_MCF7_unique.gff	OverlappingPeaks	62004801	62005200	14.02	0	0	MCF7_unique.gff_62004801_height:3.58746
chr17	union.pl_MCF7_INPUT.bed_inputs.txt_duplications.gff_MCF7_unique.gff	OverlappingPeaks	59079601	59080200	13.96	0	0	MCF7_unique.gff_59079601_height:4.16172
chr17	union.pl_MCF7_INPUT.bed_inputs.txt_duplications.gff_MCF7_unique.gff	OverlappingPeaks	59081801	59082200	13.96	0	0	MCF7_unique.gff_59081801_height:3.5
chr17	union.pl_MCF7_INPUT.bed_inputs.txt_duplications.gff_MCF7_unique.gff	OverlappingPeaks	59082401	59083000	13.96	0	0	MCF7_unique.gff_59082401_height:3.79248
chr17	union.pl_MCF7_INPUT.bed_inputs.txt_duplications.gff_MCF7_unique.gff	OverlappingPeaks	59088201	59088600	13.96	0	0	MCF7_unique.gff_59088201_height:3.58746
chr17	union.pl_MCF7_INPUT.bed_inputs.txt_duplications.gff_MCF7_unique.gff	OverlappingPeaks	59089401	59089800	13.96	0	0	MCF7_unique.gff_59089401_height:3.66993
chr17	union.pl_MCF7_INPUT.bed_inputs.txt_duplications.gff_MCF7_unique.gff	OverlappingPeaks	59090001	59090400	13.96	0	0	MCF7_unique.gff_59090001_height:3.5
chr17	union.pl_MCF7_INPUT.bed_inputs.txt_duplications.gff_MCF7_unique.gff	OverlappingPeaks	59093401	59094000	13.96	0	0	MCF7_unique.gff_59093401_height:3.79248
chr17	union.pl_MCF7_INPUT.bed_inputs.txt_duplications.gff_MCF7_unique.gff	OverlappingPeaks	59100201	59100600	13.96	0	0	MCF7_unique.gff_59100201_height:3.58746
chr17	union.pl_MCF7_INPUT.bed_inputs.txt_duplications.gff_MCF7_unique.gff	OverlappingPeaks	59101601	59102200	13.96	0	0	MCF7_unique.gff_59101601_height:3.96241
chr17	union.pl_MCF7_INPUT.bed_inputs.txt_duplications.gff_MCF7_unique.gff	OverlappingPeaks	59106001	59106400	13.96	0	0	MCF7_unique.gff_59106001_height:3.5
chr17	union.pl_MCF7_INPUT.bed_inputs.txt_duplications.gff_MCF7_unique.gff	OverlappingPeaks	59107201	59107600	13.96	0	0	MCF7_unique.gff_59107201_height:3.58746
chr17	union.pl_MCF7_INPUT.bed_inputs.txt_duplications.gff_MCF7_unique.gff	OverlappingPeaks	59107601	59108400	13.96	0	0	MCF7_unique.gff_59107601_height:4.08746
chr17	union.pl_MCF7_INPUT.bed_inputs.txt_duplications.gff_MCF7_unique.gff	OverlappingPeaks	59109201	59109600	13.96	0	0	MCF7_unique.gff_59109201_height:3.5
chr17	union.pl_MCF7_INPUT.bed_inputs.txt_duplications.gff_MCF7_unique.gff	OverlappingPeaks	59109801	59110200	13.96	0	0	MCF7_unique.gff_59109801_height:3.66993
chr17	union.pl_MCF7_INPUT.bed_inputs.txt_duplications.gff_MCF7_unique.gff	OverlappingPeaks	59117601	59119000	13.96	0	0	MCF7_unique.gff_59117601_height:4.37768
chr17	union.pl_MCF7_INPUT.bed_inputs.txt_duplications.gff_MCF7_unique.gff	OverlappingPeaks	59124801	59125200	13.96	0	0	MCF7_unique.gff_59124801_height:3.5
chr17	union.pl_MCF7_INPUT.bed_inputs.txt_duplications.gff_MCF7_unique.gff	OverlappingPeaks	59134401	59134800	13.96	0	0	MCF7_unique.gff_59134401_height:3.66993
chr17	union.pl_MCF7_INPUT.bed_inputs.txt_duplications.gff_MCF7_unique.gff	OverlappingPeaks	59135401	59136200	13.96	0	0	MCF7_unique.gff_59135401_height:4.08746
chr17	union.pl_MCF7_INPUT.bed_inputs.txt_duplications.gff_MCF7_unique.gff	OverlappingPeaks	59139001	59139800	13.96	0	0	MCF7_unique.gff_59139001_height:4
chr17	union.pl_MCF7_INPUT.bed_inputs.txt_duplications.gff_MCF7_unique.gff	OverlappingPeaks	59148401	59148800	13.96	0	0	MCF7_unique.gff_59148401_height:3.5
chr17	union.pl_MCF7_INPUT.bed_inputs.txt_duplications.gff_MCF7_unique.gff	OverlappingPeaks	59150601	59151000	13.96	0	0	MCF7_unique.gff_59150601_height:3.58746
chr17	union.pl_MCF7_INPUT.bed_inputs.txt_duplications.gff_MCF7_unique.gff	OverlappingPeaks	59151201	59152200	13.96	0	0	MCF7_unique.gff_59151201_height:4.16096
chr17	union.pl_MCF7_INPUT.bed_inputs.txt_duplications.gff_MCF7_unique.gff	OverlappingPeaks	59159801	59161000	13.96	0	0	MCF7_unique.gff_59159801_height:4.48888
chr17	union.pl_MCF7_INPUT.bed_inputs.txt_duplications.gff_MCF7_unique.gff	OverlappingPeaks	59165801	59166600	13.96	0	0	MCF7_unique.gff_59165801_height:4.83289
chr17	union.pl_MCF7_INPUT.bed_inputs.txt_duplications.gff_MCF7_unique.gff	OverlappingPeaks	59168801	59169200	13.96	0	0	MCF7_unique.gff_59168801_height:3.5
chr17	union.pl_MCF7_INPUT.bed_inputs.txt_duplications.gff_MCF7_unique.gff	OverlappingPeaks	59176801	59177400	13.96	0	0	MCF7_unique.gff_59176801_height:3.79248
chr17	union.pl_MCF7_INPUT.bed_inputs.txt_duplications.gff_MCF7_unique.gff	OverlappingPeaks	59178201	59179400	13.96	0	0	MCF7_unique.gff_59178201_height:4.40796
chr17	union.pl_MCF7_INPUT.bed_inputs.txt_duplications.gff_MCF7_unique.gff	OverlappingPeaks	59179601	59180200	13.96	0	0	MCF7_unique.gff_59179601_height:3.79248
chr17	union.pl_MCF7_INPUT.bed_inputs.txt_duplications.gff_MCF7_unique.gff	OverlappingPeaks	59183601	59184200	13.96	0	0	MCF7_unique.gff_59183601_height:4.0655
chr17	union.pl_MCF7_INPUT.bed_inputs.txt_duplications.gff_MCF7_unique.gff	OverlappingPeaks	59195801	59196400	13.96	0	0	MCF7_unique.gff_59195801_height:3.79248
chr17	union.pl_MCF7_INPUT.bed_inputs.txt_duplications.gff_MCF7_unique.gff	OverlappingPeaks	59197601	59198200	13.96	0	0	MCF7_unique.gff_59197601_height:4.01487
chr17	union.pl_MCF7_INPUT.bed_inputs.txt_duplications.gff_MCF7_unique.gff	OverlappingPeaks	59199801	59200200	13.96	0	0	MCF7_unique.gff_59199801_height:3.58746
chr17	union.pl_MCF7_INPUT.bed_inputs.txt_duplications.gff_MCF7_unique.gff	OverlappingPeaks	59201601	59202400	13.96	0	0	MCF7_unique.gff_59201601_height:4
chr17	union.pl_MCF7_INPUT.bed_inputs.txt_duplications.gff_MCF7_unique.gff	OverlappingPeaks	59204801	59205200	13.96	0	0	MCF7_unique.gff_59204801_height:3.66993
chr17	union.pl_MCF7_INPUT.bed_inputs.txt_duplications.gff_MCF7_unique.gff	OverlappingPeaks	59206601	59207200	13.96	0	0	MCF7_unique.gff_59206601_height:3.85137
chr17	union.pl_MCF7_INPUT.bed_inputs.txt_duplications.gff_MCF7_unique.gff	OverlappingPeaks	59213201	59213600	13.96	0	0	MCF7_unique.gff_59213201_height:3.5
chr17	union.pl_MCF7_INPUT.bed_inputs.txt_duplications.gff_MCF7_unique.gff	OverlappingPeaks	59215401	59215800	13.96	0	0	MCF7_unique.gff_59215401_height:3.5
chr17	union.pl_MCF7_INPUT.bed_inputs.txt_duplications.gff_MCF7_unique.gff	OverlappingPeaks	59218201	59218600	13.96	0	0	MCF7_unique.gff_59218201_height:3.58746
chr17	union.pl_MCF7_INPUT.bed_inputs.txt_duplications.gff_MCF7_unique.gff	OverlappingPeaks	59229801	59230600	13.96	0	0	MCF7_unique.gff_59229801_height:4
chr17	union.pl_MCF7_INPUT.bed_inputs.txt_duplications.gff_MCF7_unique.gff	OverlappingPeaks	59232801	59233200	13.96	0	0	MCF7_unique.gff_59232801_height:3.82193
chr17	union.pl_MCF7_INPUT.bed_inputs.txt_duplications.gff_MCF7_unique.gff	OverlappingPeaks	59240001	59240400	13.96	0	0	MCF7_unique.gff_59240001_height:3.58746
chr17	union.pl_MCF7_INPUT.bed_inputs.txt_duplications.gff_MCF7_unique.gff	OverlappingPeaks	59255401	59256000	13.96	0	0	MCF7_unique.gff_59255401_height:3.79248
chr17	union.pl_MCF7_INPUT.bed_inputs.txt_duplications.gff_MCF7_unique.gff	OverlappingPeaks	59261001	59261400	13.96	0	0	MCF7_unique.gff_59261001_height:3.5
chr17	union.pl_MCF7_INPUT.bed_inputs.txt_duplications.gff_MCF7_unique.gff	OverlappingPeaks	59276401	59277600	13.96	0	0	MCF7_unique.gff_59276401_height:5.43544
chr17	union.pl_MCF7_INPUT.bed_inputs.txt_duplications.gff_MCF7_unique.gff	OverlappingPeaks	59283601	59284000	13.96	0	0	MCF7_unique.gff_59283601_height:3.58746
chr17	union.pl_MCF7_INPUT.bed_inputs.txt_duplications.gff_MCF7_unique.gff	OverlappingPeaks	59285601	59286000	13.96	0	0	MCF7_unique.gff_59285601_height:3.5
chr17	union.pl_MCF7_INPUT.bed_inputs.txt_duplications.gff_MCF7_unique.gff	OverlappingPeaks	59286401	59286800	13.96	0	0	MCF7_unique.gff_59286401_height:3.66993
chr17	union.pl_MCF7_INPUT.bed_inputs.txt_duplications.gff_MCF7_unique.gff	OverlappingPeaks	59287601	59291800	13.96	0	0	MCF7_unique.gff_59287601_height:6.33132
chr17	union.pl_MCF7_INPUT.bed_inputs.txt_duplications.gff_MCF7_unique.gff	OverlappingPeaks	59291801	59294000	13.96	0	0	MCF7_unique.gff_59291801_height:5.97072
chr17	union.pl_MCF7_INPUT.bed_inputs.txt_duplications.gff_MCF7_unique.gff	OverlappingPeaks	59294601	59297600	13.96	0	0	MCF7_unique.gff_59294601_height:6.75046
chr17	union.pl_MCF7_INPUT.bed_inputs.txt_duplications.gff_MCF7_unique.gff	OverlappingPeaks	59344801	59347400	13.96	0	0	MCF7_unique.gff_59344801_height:5.5161
chr17	union.pl_MCF7_INPUT.bed_inputs.txt_duplications.gff_MCF7_unique.gff	OverlappingPeaks	59347801	59348400	13.96	0	0	MCF7_unique.gff_59347801_height:4.01487
chr17	union.pl_MCF7_INPUT.bed_inputs.txt_duplications.gff_MCF7_unique.gff	OverlappingPeaks	59349201	59351600	13.96	0	0	MCF7_unique.gff_59349201_height:5.63378
chr17	union.pl_MCF7_INPUT.bed_inputs.txt_duplications.gff_MCF7_unique.gff	OverlappingPeaks	59351801	59353600	13.96	0	0	MCF7_unique.gff_59351801_height:5.57491
chr17	union.pl_MCF7_INPUT.bed_inputs.txt_duplications.gff_MCF7_unique.gff	OverlappingPeaks	59353801	59361200	13.96	0	0	MCF7_unique.gff_59353801_height:6.51162
chr17	union.pl_MCF7_INPUT.bed_inputs.txt_duplications.gff_MCF7_unique.gff	OverlappingPeaks	59407001	59407800	13.96	0	0	MCF7_unique.gff_59407001_height:4.61471
chr17	union.pl_MCF7_INPUT.bed_inputs.txt_duplications.gff_MCF7_unique.gff	OverlappingPeaks	59417001	59419400	13.96	0	0	MCF7_unique.gff_59417001_height:5.5204
chr17	union.pl_MCF7_INPUT.bed_inputs.txt_duplications.gff_MCF7_unique.gff	OverlappingPeaks	59419801	59420600	13.96	0	0	MCF7_unique.gff_59419801_height:4.35755
chr17	union.pl_MCF7_INPUT.bed_inputs.txt_duplications.gff_MCF7_unique.gff	OverlappingPeaks	59435201	59437400	13.96	0	0	MCF7_unique.gff_59435201_height:5.23607
chr17	union.pl_MCF7_INPUT.bed_inputs.txt_duplications.gff_MCF7_unique.gff	OverlappingPeaks	59447801	59450800	13.96	0	0	MCF7_unique.gff_59447801_height:5.81474
chr17	union.pl_MCF7_INPUT.bed_inputs.txt_duplications.gff_MCF7_unique.gff	OverlappingPeaks	59459801	59460600	13.96	0	0	MCF7_unique.gff_59459801_height:4.45943
chr17	union.pl_MCF7_INPUT.bed_inputs.txt_duplications.gff_MCF7_unique.gff	OverlappingPeaks	59461001	59469600	13.96	0	0	MCF7_unique.gff_59461001_height:6.35565
chr17	union.pl_MCF7_INPUT.bed_inputs.txt_duplications.gff_MCF7_unique.gff	OverlappingPeaks	59473201	59473600	13.96	0	0	MCF7_unique.gff_59473201_height:3.66993
chr17	union.pl_MCF7_INPUT.bed_inputs.txt_duplications.gff_MCF7_unique.gff	OverlappingPeaks	59685201	59706000	13.96	0	0	MCF7_unique.gff_59685201_height:7.98573
chr17	union.pl_MCF7_INPUT.bed_inputs.txt_duplications.gff_MCF7_unique.gff	OverlappingPeaks	59706001	59718000	13.96	0	0	MCF7_unique.gff_59706001_height:7.29211
chr17	union.pl_MCF7_INPUT.bed_inputs.txt_duplications.gff_MCF7_unique.gff	OverlappingPeaks	59718001	59742000	13.96	0	0	MCF7_unique.gff_59718001_height:8.17181
chr17	union.pl_MCF7_INPUT.bed_inputs.txt_duplications.gff_MCF7_unique.gff	OverlappingPeaks	59742801	59743200	13.96	0	0	MCF7_unique.gff_59742801_height:3.58746
chr17	union.pl_MCF7_INPUT.bed_inputs.txt_duplications.gff_MCF7_unique.gff	OverlappingPeaks	59744001	59750800	13.96	0	0	MCF7_unique.gff_59744001_height:6.76233
chr17	union.pl_MCF7_INPUT.bed_inputs.txt_duplications.gff_MCF7_unique.gff	OverlappingPeaks	59755201	59774200	13.96	0	0	MCF7_unique.gff_59755201_height:7.95706
chr17	union.pl_MCF7_INPUT.bed_inputs.txt_duplications.gff_MCF7_unique.gff	OverlappingPeaks	59842801	59849400	13.96	0	0	MCF7_unique.gff_59842801_height:7.22095
chr17	union.pl_MCF7_INPUT.bed_inputs.txt_duplications.gff_MCF7_unique.gff	OverlappingPeaks	59849401	59851000	13.96	0	0	MCF7_unique.gff_59849401_height:5.43074
chr17	union.pl_MCF7_INPUT.bed_inputs.txt_duplications.gff_MCF7_unique.gff	OverlappingPeaks	59851801	59864200	13.96	0	0	MCF7_unique.gff_59851801_height:7.69179
chr17	union.pl_MCF7_INPUT.bed_inputs.txt_duplications.gff_MCF7_unique.gff	OverlappingPeaks	59980401	59986800	13.96	0	0	MCF7_unique.gff_59980401_height:6.81967
chr17	union.pl_MCF7_INPUT.bed_inputs.txt_duplications.gff_MCF7_unique.gff	OverlappingPeaks	59988801	59989200	13.96	0	0	MCF7_unique.gff_59988801_height:3.5
chr17	union.pl_MCF7_INPUT.bed_inputs.txt_duplications.gff_MCF7_unique.gff	OverlappingPeaks	60001401	60002200	13.96	0	0	MCF7_unique.gff_60001401_height:4.12928
chr17	union.pl_MCF7_INPUT.bed_inputs.txt_duplications.gff_MCF7_unique.gff	OverlappingPeaks	60020401	60021000	13.96	0	0	MCF7_unique.gff_60020401_height:3.90796
chr17	union.pl_MCF7_INPUT.bed_inputs.txt_duplications.gff_MCF7_unique.gff	OverlappingPeaks	60022001	60022800	13.96	0	0	MCF7_unique.gff_60022001_height:4
chr20	union.pl_MCF7_INPUT.bed_inputs.txt_duplications.gff_MCF7_unique.gff	OverlappingPeaks	52203001	52204400	13.9	0	0	MCF7_unique.gff_52203001_height:4.70485
chr20	union.pl_MCF7_INPUT.bed_inputs.txt_duplications.gff_MCF7_unique.gff	OverlappingPeaks	52205001	52205800	13.9	0	0	MCF7_unique.gff_52205001_height:4.04439
chr20	union.pl_MCF7_INPUT.bed_inputs.txt_duplications.gff_MCF7_unique.gff	OverlappingPeaks	52206201	52207000	13.9	0	0	MCF7_unique.gff_52206201_height:4.08746
chr20	union.pl_MCF7_INPUT.bed_inputs.txt_duplications.gff_MCF7_unique.gff	OverlappingPeaks	52207601	52208200	13.9	0	0	MCF7_unique.gff_52207601_height:4.01487
chr20	union.pl_MCF7_INPUT.bed_inputs.txt_duplications.gff_MCF7_unique.gff	OverlappingPeaks	52208401	52208800	13.9	0	0	MCF7_unique.gff_52208401_height:3.82193
chr20	union.pl_MCF7_INPUT.bed_inputs.txt_duplications.gff_MCF7_unique.gff	OverlappingPeaks	52209001	52210200	13.9	0	0	MCF7_unique.gff_52209001_height:4.85727
chr20	union.pl_MCF7_INPUT.bed_inputs.txt_duplications.gff_MCF7_unique.gff	OverlappingPeaks	52210401	52211000	13.9	0	0	MCF7_unique.gff_52210401_height:3.79248
chr20	union.pl_MCF7_INPUT.bed_inputs.txt_duplications.gff_MCF7_unique.gff	OverlappingPeaks	52211001	52212200	13.9	0	0	MCF7_unique.gff_52211001_height:4.8368
chr20	union.pl_MCF7_INPUT.bed_inputs.txt_duplications.gff_MCF7_unique.gff	OverlappingPeaks	52218401	52219800	13.9	0	0	MCF7_unique.gff_52218401_height:4.68379
chr20	union.pl_MCF7_INPUT.bed_inputs.txt_duplications.gff_MCF7_unique.gff	OverlappingPeaks	52220601	52221000	13.9	0	0	MCF7_unique.gff_52220601_height:3.58746
chr20	union.pl_MCF7_INPUT.bed_inputs.txt_duplications.gff_MCF7_unique.gff	OverlappingPeaks	52231601	52235600	13.9	0	0	MCF7_unique.gff_52231601_height:6.17443
chr20	union.pl_MCF7_INPUT.bed_inputs.txt_duplications.gff_MCF7_unique.gff	OverlappingPeaks	52248001	52249600	13.9	0	0	MCF7_unique.gff_52248001_height:5.39482
chr20	union.pl_MCF7_INPUT.bed_inputs.txt_duplications.gff_MCF7_unique.gff	OverlappingPeaks	52265401	52266400	13.9	0	0	MCF7_unique.gff_52265401_height:4.6204
chr20	union.pl_MCF7_INPUT.bed_inputs.txt_duplications.gff_MCF7_unique.gff	OverlappingPeaks	52282201	52287200	13.9	0	0	MCF7_unique.gff_52282201_height:6.41954
chr20	union.pl_MCF7_INPUT.bed_inputs.txt_duplications.gff_MCF7_unique.gff	OverlappingPeaks	52287401	52292400	13.9	0	0	MCF7_unique.gff_52287401_height:6.35755
chr20	union.pl_MCF7_INPUT.bed_inputs.txt_duplications.gff_MCF7_unique.gff	OverlappingPeaks	52299801	52301000	13.9	0	0	MCF7_unique.gff_52299801_height:5.50193
chr20	union.pl_MCF7_INPUT.bed_inputs.txt_duplications.gff_MCF7_unique.gff	OverlappingPeaks	52303601	52306000	13.9	0	0	MCF7_unique.gff_52303601_height:6.20187
chr20	union.pl_MCF7_INPUT.bed_inputs.txt_duplications.gff_MCF7_unique.gff	OverlappingPeaks	52310801	52313800	13.9	0	0	MCF7_unique.gff_52310801_height:6.18611
chr20	union.pl_MCF7_INPUT.bed_inputs.txt_duplications.gff_MCF7_unique.gff	OverlappingPeaks	52314001	52319000	13.9	0	0	MCF7_unique.gff_52314001_height:6.62644
chr20	union.pl_MCF7_INPUT.bed_inputs.txt_duplications.gff_MCF7_unique.gff	OverlappingPeaks	52319001	52321000	13.9	0	0	MCF7_unique.gff_52319001_height:5.05328
chr20	union.pl_MCF7_INPUT.bed_inputs.txt_duplications.gff_MCF7_unique.gff	OverlappingPeaks	52373801	52376000	13.9	0	0	MCF7_unique.gff_52373801_height:6.29819
chr20	union.pl_MCF7_INPUT.bed_inputs.txt_duplications.gff_MCF7_unique.gff	OverlappingPeaks	52638401	52650600	13.9	0	0	MCF7_unique.gff_52638401_height:7.04026
chr20	union.pl_MCF7_INPUT.bed_inputs.txt_duplications.gff_MCF7_unique.gff	OverlappingPeaks	52650801	52652200	13.9	0	0	MCF7_unique.gff_52650801_height:4.52706
chr20	union.pl_MCF7_INPUT.bed_inputs.txt_duplications.gff_MCF7_unique.gff	OverlappingPeaks	52663201	52670600	13.9	0	0	MCF7_unique.gff_52663201_height:6.66674
chr20	union.pl_MCF7_INPUT.bed_inputs.txt_duplications.gff_MCF7_unique.gff	OverlappingPeaks	52743001	52747800	13.9	0	0	MCF7_unique.gff_52743001_height:6.74369
chr20	union.pl_MCF7_INPUT.bed_inputs.txt_duplications.gff_MCF7_unique.gff	OverlappingPeaks	52804001	52807600	13.9	0	0	MCF7_unique.gff_52804001_height:6.3413
chr20	union.pl_MCF7_INPUT.bed_inputs.txt_duplications.gff_MCF7_unique.gff	OverlappingPeaks	52818601	52819400	13.9	0	0	MCF7_unique.gff_52818601_height:4
chr20	union.pl_MCF7_INPUT.bed_inputs.txt_duplications.gff_MCF7_unique.gff	OverlappingPeaks	52851001	52853600	13.9	0	0	MCF7_unique.gff_52851001_height:5.89125
chr20	union.pl_MCF7_INPUT.bed_inputs.txt_duplications.gff_MCF7_unique.gff	OverlappingPeaks	52853601	52856600	13.9	0	0	MCF7_unique.gff_52853601_height:5.88576
chr20	union.pl_MCF7_INPUT.bed_inputs.txt_duplications.gff_MCF7_unique.gff	OverlappingPeaks	52860601	52862800	13.9	0	0	MCF7_unique.gff_52860601_height:5.46011
chr20	union.pl_MCF7_INPUT.bed_inputs.txt_duplications.gff_MCF7_unique.gff	OverlappingPeaks	52863001	52865600	13.9	0	0	MCF7_unique.gff_52863001_height:5.67334
chr20	union.pl_MCF7_INPUT.bed_inputs.txt_duplications.gff_MCF7_unique.gff	OverlappingPeaks	52865601	52866400	13.9	0	0	MCF7_unique.gff_52865601_height:4.16993
chr20	union.pl_MCF7_INPUT.bed_inputs.txt_duplications.gff_MCF7_unique.gff	OverlappingPeaks	52887601	52890800	13.9	0	0	MCF7_unique.gff_52887601_height:5.93074
chr20	union.pl_MCF7_INPUT.bed_inputs.txt_duplications.gff_MCF7_unique.gff	OverlappingPeaks	52973201	52991200	13.9	0	0	MCF7_unique.gff_52973201_height:7.38616
chr20	union.pl_MCF7_INPUT.bed_inputs.txt_duplications.gff_MCF7_unique.gff	OverlappingPeaks	52992601	53000800	13.9	0	0	MCF7_unique.gff_52992601_height:6.83495
chr20	union.pl_MCF7_INPUT.bed_inputs.txt_duplications.gff_MCF7_unique.gff	OverlappingPeaks	53000801	53016000	13.9	0	0	MCF7_unique.gff_53000801_height:7.19571
chr20	union.pl_MCF7_INPUT.bed_inputs.txt_duplications.gff_MCF7_unique.gff	OverlappingPeaks	53016001	53035000	13.9	0	0	MCF7_unique.gff_53016001_height:7.32425
chr20	union.pl_MCF7_INPUT.bed_inputs.txt_duplications.gff_MCF7_unique.gff	OverlappingPeaks	53035201	53042200	13.9	0	0	MCF7_unique.gff_53035201_height:6.43254
chr20	union.pl_MCF7_INPUT.bed_inputs.txt_duplications.gff_MCF7_unique.gff	OverlappingPeaks	53043001	53046800	13.9	0	0	MCF7_unique.gff_53043001_height:5.90946
chr20	union.pl_MCF7_INPUT.bed_inputs.txt_duplications.gff_MCF7_unique.gff	OverlappingPeaks	53047001	53052200	13.9	0	0	MCF7_unique.gff_53047001_height:6.40467
chr20	union.pl_MCF7_INPUT.bed_inputs.txt_duplications.gff_MCF7_unique.gff	OverlappingPeaks	53052201	53053200	13.9	0	0	MCF7_unique.gff_53052201_height:4.59392
chr20	union.pl_MCF7_INPUT.bed_inputs.txt_duplications.gff_MCF7_unique.gff	OverlappingPeaks	53053401	53060800	13.9	0	0	MCF7_unique.gff_53053401_height:6.60229
chr20	union.pl_MCF7_INPUT.bed_inputs.txt_duplications.gff_MCF7_unique.gff	OverlappingPeaks	53061601	53066400	13.9	0	0	MCF7_unique.gff_53061601_height:6.11691
chr20	union.pl_MCF7_INPUT.bed_inputs.txt_duplications.gff_MCF7_unique.gff	OverlappingPeaks	53066401	53088600	13.9	0	0	MCF7_unique.gff_53066401_height:7.77709
chr20	union.pl_MCF7_INPUT.bed_inputs.txt_duplications.gff_MCF7_unique.gff	OverlappingPeaks	53089001	53091800	13.9	0	0	MCF7_unique.gff_53089001_height:5.50571
chr20	union.pl_MCF7_INPUT.bed_inputs.txt_duplications.gff_MCF7_unique.gff	OverlappingPeaks	53092401	53097000	13.9	0	0	MCF7_unique.gff_53092401_height:6.23007
chr20	union.pl_MCF7_INPUT.bed_inputs.txt_duplications.gff_MCF7_unique.gff	OverlappingPeaks	53097001	53097600	13.9	0	0	MCF7_unique.gff_53097001_height:4.20752
chr20	union.pl_MCF7_INPUT.bed_inputs.txt_duplications.gff_MCF7_unique.gff	OverlappingPeaks	53097801	53100800	13.9	0	0	MCF7_unique.gff_53097801_height:5.63901
chr20	union.pl_MCF7_INPUT.bed_inputs.txt_duplications.gff_MCF7_unique.gff	OverlappingPeaks	53100801	53113200	13.9	0	0	MCF7_unique.gff_53100801_height:6.89172
chr20	union.pl_MCF7_INPUT.bed_inputs.txt_duplications.gff_MCF7_unique.gff	OverlappingPeaks	53113201	53117400	13.9	0	0	MCF7_unique.gff_53113201_height:6.26737
chr20	union.pl_MCF7_INPUT.bed_inputs.txt_duplications.gff_MCF7_unique.gff	OverlappingPeaks	53117401	53117800	13.9	0	0	MCF7_unique.gff_53117401_height:3.82193
chr20	union.pl_MCF7_INPUT.bed_inputs.txt_duplications.gff_MCF7_unique.gff	OverlappingPeaks	53117801	53125400	13.9	0	0	MCF7_unique.gff_53117801_height:6.54345
chr20	union.pl_MCF7_INPUT.bed_inputs.txt_duplications.gff_MCF7_unique.gff	OverlappingPeaks	53135201	53140000	13.9	0	0	MCF7_unique.gff_53135201_height:6.00673
chr20	union.pl_MCF7_INPUT.bed_inputs.txt_duplications.gff_MCF7_unique.gff	OverlappingPeaks	53140401	53159800	13.9	0	0	MCF7_unique.gff_53140401_height:7.19089
chr20	union.pl_MCF7_INPUT.bed_inputs.txt_duplications.gff_MCF7_unique.gff	OverlappingPeaks	53159801	53163000	13.9	0	0	MCF7_unique.gff_53159801_height:5.80735
chr20	union.pl_MCF7_INPUT.bed_inputs.txt_duplications.gff_MCF7_unique.gff	OverlappingPeaks	53163001	53170200	13.9	0	0	MCF7_unique.gff_53163001_height:6.54946
chr20	union.pl_MCF7_INPUT.bed_inputs.txt_duplications.gff_MCF7_unique.gff	OverlappingPeaks	53170201	53178400	13.9	0	0	MCF7_unique.gff_53170201_height:6.58097
chr20	union.pl_MCF7_INPUT.bed_inputs.txt_duplications.gff_MCF7_unique.gff	OverlappingPeaks	53178401	53188800	13.9	0	0	MCF7_unique.gff_53178401_height:6.74783
chr20	union.pl_MCF7_INPUT.bed_inputs.txt_duplications.gff_MCF7_unique.gff	OverlappingPeaks	53189201	53201000	13.9	0	0	MCF7_unique.gff_53189201_height:6.96707
chr20	union.pl_MCF7_INPUT.bed_inputs.txt_duplications.gff_MCF7_unique.gff	OverlappingPeaks	53201001	53210400	13.9	0	0	MCF7_unique.gff_53201001_height:6.76574
chr20	union.pl_MCF7_INPUT.bed_inputs.txt_duplications.gff_MCF7_unique.gff	OverlappingPeaks	53210401	53224400	13.9	0	0	MCF7_unique.gff_53210401_height:6.91978
chr20	union.pl_MCF7_INPUT.bed_inputs.txt_duplications.gff_MCF7_unique.gff	OverlappingPeaks	53224401	53235200	13.9	0	0	MCF7_unique.gff_53224401_height:6.56343
chr20	union.pl_MCF7_INPUT.bed_inputs.txt_duplications.gff_MCF7_unique.gff	OverlappingPeaks	53235601	53240200	13.9	0	0	MCF7_unique.gff_53235601_height:5.99561
chr20	union.pl_MCF7_INPUT.bed_inputs.txt_duplications.gff_MCF7_unique.gff	OverlappingPeaks	53240401	53261000	13.9	0	0	MCF7_unique.gff_53240401_height:7.20942
chr20	union.pl_MCF7_INPUT.bed_inputs.txt_duplications.gff_MCF7_unique.gff	OverlappingPeaks	53261601	53273200	13.9	0	0	MCF7_unique.gff_53261601_height:7.49202
chr20	union.pl_MCF7_INPUT.bed_inputs.txt_duplications.gff_MCF7_unique.gff	OverlappingPeaks	53273401	53276800	13.9	0	0	MCF7_unique.gff_53273401_height:5.78916
chr20	union.pl_MCF7_INPUT.bed_inputs.txt_duplications.gff_MCF7_unique.gff	OverlappingPeaks	53276801	53286200	13.9	0	0	MCF7_unique.gff_53276801_height:6.70249
chr20	union.pl_MCF7_INPUT.bed_inputs.txt_duplications.gff_MCF7_unique.gff	OverlappingPeaks	53286401	53292800	13.9	0	0	MCF7_unique.gff_53286401_height:6.33605
chr20	union.pl_MCF7_INPUT.bed_inputs.txt_duplications.gff_MCF7_unique.gff	OverlappingPeaks	53292801	53296400	13.9	0	0	MCF7_unique.gff_53292801_height:6.01307
chr20	union.pl_MCF7_INPUT.bed_inputs.txt_duplications.gff_MCF7_unique.gff	OverlappingPeaks	53296401	53304600	13.9	0	0	MCF7_unique.gff_53296401_height:6.59035
chr20	union.pl_MCF7_INPUT.bed_inputs.txt_duplications.gff_MCF7_unique.gff	OverlappingPeaks	53304601	53306200	13.9	0	0	MCF7_unique.gff_53304601_height:5.1865
chr20	union.pl_MCF7_INPUT.bed_inputs.txt_duplications.gff_MCF7_unique.gff	OverlappingPeaks	53306201	53307600	13.9	0	0	MCF7_unique.gff_53306201_height:5.18129
chr20	union.pl_MCF7_INPUT.bed_inputs.txt_duplications.gff_MCF7_unique.gff	OverlappingPeaks	53307601	53313200	13.9	0	0	MCF7_unique.gff_53307601_height:6.26875
chr20	union.pl_MCF7_INPUT.bed_inputs.txt_duplications.gff_MCF7_unique.gff	OverlappingPeaks	53313401	53314400	13.9	0	0	MCF7_unique.gff_53313401_height:4.98878
chr20	union.pl_MCF7_INPUT.bed_inputs.txt_duplications.gff_MCF7_unique.gff	OverlappingPeaks	53314401	53322200	13.9	0	0	MCF7_unique.gff_53314401_height:6.44476
chr20	union.pl_MCF7_INPUT.bed_inputs.txt_duplications.gff_MCF7_unique.gff	OverlappingPeaks	53322201	53335400	13.9	0	0	MCF7_unique.gff_53322201_height:6.9407
chr20	union.pl_MCF7_INPUT.bed_inputs.txt_duplications.gff_MCF7_unique.gff	OverlappingPeaks	53335401	53341200	13.9	0	0	MCF7_unique.gff_53335401_height:6.33588
chr20	union.pl_MCF7_INPUT.bed_inputs.txt_duplications.gff_MCF7_unique.gff	OverlappingPeaks	53342001	53370000	13.9	0	0	MCF7_unique.gff_53342001_height:7.44589
chr20	union.pl_MCF7_INPUT.bed_inputs.txt_duplications.gff_MCF7_unique.gff	OverlappingPeaks	53373801	53378800	13.9	0	0	MCF7_unique.gff_53373801_height:6.17792
chr20	union.pl_MCF7_INPUT.bed_inputs.txt_duplications.gff_MCF7_unique.gff	OverlappingPeaks	53378801	53390000	13.9	0	0	MCF7_unique.gff_53378801_height:6.73657
chr20	union.pl_MCF7_INPUT.bed_inputs.txt_duplications.gff_MCF7_unique.gff	OverlappingPeaks	53390001	53399400	13.9	0	0	MCF7_unique.gff_53390001_height:6.78113
chr20	union.pl_MCF7_INPUT.bed_inputs.txt_duplications.gff_MCF7_unique.gff	OverlappingPeaks	53405401	53415000	13.9	0	0	MCF7_unique.gff_53405401_height:6.54737
chr20	union.pl_MCF7_INPUT.bed_inputs.txt_duplications.gff_MCF7_unique.gff	OverlappingPeaks	53415201	53415800	13.9	0	0	MCF7_unique.gff_53415201_height:3.85137
chr20	union.pl_MCF7_INPUT.bed_inputs.txt_duplications.gff_MCF7_unique.gff	OverlappingPeaks	53415801	53427600	13.9	0	0	MCF7_unique.gff_53415801_height:7.0727
chr20	union.pl_MCF7_INPUT.bed_inputs.txt_duplications.gff_MCF7_unique.gff	OverlappingPeaks	53429401	53431800	13.9	0	0	MCF7_unique.gff_53429401_height:5.31604
chr20	union.pl_MCF7_INPUT.bed_inputs.txt_duplications.gff_MCF7_unique.gff	OverlappingPeaks	53433201	53435600	13.9	0	0	MCF7_unique.gff_53433201_height:5.3368
chr20	union.pl_MCF7_INPUT.bed_inputs.txt_duplications.gff_MCF7_unique.gff	OverlappingPeaks	53435801	53436200	13.9	0	0	MCF7_unique.gff_53435801_height:3.66993
chr20	union.pl_MCF7_INPUT.bed_inputs.txt_duplications.gff_MCF7_unique.gff	OverlappingPeaks	53436801	53446800	13.9	0	0	MCF7_unique.gff_53436801_height:6.8837
chr20	union.pl_MCF7_INPUT.bed_inputs.txt_duplications.gff_MCF7_unique.gff	OverlappingPeaks	53446801	53458200	13.9	0	0	MCF7_unique.gff_53446801_height:6.99195
chr20	union.pl_MCF7_INPUT.bed_inputs.txt_duplications.gff_MCF7_unique.gff	OverlappingPeaks	53458201	53492200	13.9	0	0	MCF7_unique.gff_53458201_height:7.77559
chr20	union.pl_MCF7_INPUT.bed_inputs.txt_duplications.gff_MCF7_unique.gff	OverlappingPeaks	53493201	53499000	13.9	0	0	MCF7_unique.gff_53493201_height:6.37191
chr20	union.pl_MCF7_INPUT.bed_inputs.txt_duplications.gff_MCF7_unique.gff	OverlappingPeaks	53502801	53517600	13.9	0	0	MCF7_unique.gff_53502801_height:7.06144
chr20	union.pl_MCF7_INPUT.bed_inputs.txt_duplications.gff_MCF7_unique.gff	OverlappingPeaks	53520201	53522000	13.9	0	0	MCF7_unique.gff_53520201_height:4.82443
chr20	union.pl_MCF7_INPUT.bed_inputs.txt_duplications.gff_MCF7_unique.gff	OverlappingPeaks	53523601	53535800	13.9	0	0	MCF7_unique.gff_53523601_height:6.95796
chr20	union.pl_MCF7_INPUT.bed_inputs.txt_duplications.gff_MCF7_unique.gff	OverlappingPeaks	53535801	53550600	13.9	0	0	MCF7_unique.gff_53535801_height:7.16323
chr20	union.pl_MCF7_INPUT.bed_inputs.txt_duplications.gff_MCF7_unique.gff	OverlappingPeaks	53551601	53556600	13.9	0	0	MCF7_unique.gff_53551601_height:6.50144
chr20	union.pl_MCF7_INPUT.bed_inputs.txt_duplications.gff_MCF7_unique.gff	OverlappingPeaks	53556601	53557600	13.9	0	0	MCF7_unique.gff_53556601_height:4.53948
chr16	union.pl_MCF7_INPUT.bed_inputs.txt_duplications.gff_MCF7_unique.gff	OverlappingPeaks	46499801	46500599	12.49	0	0	MCF7_unique.gff_46499801_height:4.16096
chr10	union.pl_MCF7_INPUT.bed_inputs.txt_duplications.gff_MCF7_unique.gff	OverlappingPeaks	42662601	42663200	12.29	0	0	MCF7_unique.gff_42662601_height:3.79248
chr12	union.pl_MCF7_INPUT.bed_inputs.txt_duplications.gff_MCF7_unique.gff	OverlappingPeaks	34835401	34835800	11.68	0	0	MCF7_unique.gff_34835401_height:3.66993
chr12	union.pl_MCF7_INPUT.bed_inputs.txt_duplications.gff_MCF7_unique.gff	OverlappingPeaks	34836401	34836800	11.68	0	0	MCF7_unique.gff_34836401_height:3.5
chr12	union.pl_MCF7_INPUT.bed_inputs.txt_duplications.gff_MCF7_unique.gff	OverlappingPeaks	34837401	34838000	11.68	0	0	MCF7_unique.gff_34837401_height:3.79248
chr12	union.pl_MCF7_INPUT.bed_inputs.txt_duplications.gff_MCF7_unique.gff	OverlappingPeaks	34844601	34845200	11.68	0	0	MCF7_unique.gff_34844601_height:3.90796
chr17	union.pl_MCF7_INPUT.bed_inputs.txt_duplications.gff_MCF7_unique.gff	OverlappingPeaks	62388401	62392000	11.33	0	0	MCF7_unique.gff_62388401_height:5.28136
chr17	union.pl_MCF7_INPUT.bed_inputs.txt_duplications.gff_MCF7_unique.gff	OverlappingPeaks	62392201	62393400	11.33	0	0	MCF7_unique.gff_62392201_height:4.97431
chr17	union.pl_MCF7_INPUT.bed_inputs.txt_duplications.gff_MCF7_unique.gff	OverlappingPeaks	62399601	62400000	11.33	0	0	MCF7_unique.gff_62399601_height:3.58746
chr17	union.pl_MCF7_INPUT.bed_inputs.txt_duplications.gff_MCF7_unique.gff	OverlappingPeaks	62400201	62402600	11.33	0	0	MCF7_unique.gff_62400201_height:5.32646
chr17	union.pl_MCF7_INPUT.bed_inputs.txt_duplications.gff_MCF7_unique.gff	OverlappingPeaks	60078201	60082600	11.28	0	0	MCF7_unique.gff_60078201_height:6.60317
chr3	union.pl_MCF7_INPUT.bed_inputs.txt_duplications.gff_MCF7_unique.gff	OverlappingPeaks	63967801	63968200	10.74	0	0	MCF7_unique.gff_63967801_height:3.5
chr3	union.pl_MCF7_INPUT.bed_inputs.txt_duplications.gff_MCF7_unique.gff	OverlappingPeaks	63970001	63971400	10.74	0	0	MCF7_unique.gff_63970001_height:4.40368
chr3	union.pl_MCF7_INPUT.bed_inputs.txt_duplications.gff_MCF7_unique.gff	OverlappingPeaks	63974401	63974800	10.74	0	0	MCF7_unique.gff_63974401_height:3.58746
chr3	union.pl_MCF7_INPUT.bed_inputs.txt_duplications.gff_MCF7_unique.gff	OverlappingPeaks	63976801	63977200	10.74	0	0	MCF7_unique.gff_63976801_height:3.58746
chr3	union.pl_MCF7_INPUT.bed_inputs.txt_duplications.gff_MCF7_unique.gff	OverlappingPeaks	64019401	64027600	10.74	0	0	MCF7_unique.gff_64019401_height:6.69409
chr3	union.pl_MCF7_INPUT.bed_inputs.txt_duplications.gff_MCF7_unique.gff	OverlappingPeaks	64027601	64030800	10.74	0	0	MCF7_unique.gff_64027601_height:5.8009
chr3	union.pl_MCF7_INPUT.bed_inputs.txt_duplications.gff_MCF7_unique.gff	OverlappingPeaks	64031001	64061400	10.74	0	0	MCF7_unique.gff_64031001_height:7.79283
chr3	union.pl_MCF7_INPUT.bed_inputs.txt_duplications.gff_MCF7_unique.gff	OverlappingPeaks	64099401	64100800	10.74	0	0	MCF7_unique.gff_64099401_height:4.86311
chr3	union.pl_MCF7_INPUT.bed_inputs.txt_duplications.gff_MCF7_unique.gff	OverlappingPeaks	64100801	64103400	10.74	0	0	MCF7_unique.gff_64100801_height:4.98267
chr3	union.pl_MCF7_INPUT.bed_inputs.txt_duplications.gff_MCF7_unique.gff	OverlappingPeaks	64104001	64104600	10.74	0	0	MCF7_unique.gff_64104001_height:3.96241
chr3	union.pl_MCF7_INPUT.bed_inputs.txt_duplications.gff_MCF7_unique.gff	OverlappingPeaks	64104801	64105200	10.74	0	0	MCF7_unique.gff_64104801_height:3.58746
chr3	union.pl_MCF7_INPUT.bed_inputs.txt_duplications.gff_MCF7_unique.gff	OverlappingPeaks	64105801	64106200	10.74	0	0	MCF7_unique.gff_64105801_height:3.5
chr3	union.pl_MCF7_INPUT.bed_inputs.txt_duplications.gff_MCF7_unique.gff	OverlappingPeaks	64106201	64110000	10.74	0	0	MCF7_unique.gff_64106201_height:6.10004
chr3	union.pl_MCF7_INPUT.bed_inputs.txt_duplications.gff_MCF7_unique.gff	OverlappingPeaks	64110001	64112400	10.74	0	0	MCF7_unique.gff_64110001_height:4.90796
chr3	union.pl_MCF7_INPUT.bed_inputs.txt_duplications.gff_MCF7_unique.gff	OverlappingPeaks	64112601	64114200	10.74	0	0	MCF7_unique.gff_64112601_height:4.83985
chr3	union.pl_MCF7_INPUT.bed_inputs.txt_duplications.gff_MCF7_unique.gff	OverlappingPeaks	64114401	64130800	10.74	0	0	MCF7_unique.gff_64114401_height:6.89937
chr3	union.pl_MCF7_INPUT.bed_inputs.txt_duplications.gff_MCF7_unique.gff	OverlappingPeaks	64131001	64131800	10.74	0	0	MCF7_unique.gff_64131001_height:4.49185
chr3	union.pl_MCF7_INPUT.bed_inputs.txt_duplications.gff_MCF7_unique.gff	OverlappingPeaks	64132801	64133200	10.74	0	0	MCF7_unique.gff_64132801_height:3.5
chr3	union.pl_MCF7_INPUT.bed_inputs.txt_duplications.gff_MCF7_unique.gff	OverlappingPeaks	64133601	64140000	10.74	0	0	MCF7_unique.gff_64133601_height:6.73362
chr3	union.pl_MCF7_INPUT.bed_inputs.txt_duplications.gff_MCF7_unique.gff	OverlappingPeaks	64140001	64144800	10.74	0	0	MCF7_unique.gff_64140001_height:6.65296
chr3	union.pl_MCF7_INPUT.bed_inputs.txt_duplications.gff_MCF7_unique.gff	OverlappingPeaks	64168201	64179400	10.74	0	0	MCF7_unique.gff_64168201_height:6.92921
chr3	union.pl_MCF7_INPUT.bed_inputs.txt_duplications.gff_MCF7_unique.gff	OverlappingPeaks	64179601	64183200	10.74	0	0	MCF7_unique.gff_64179601_height:5.73522
chr3	union.pl_MCF7_INPUT.bed_inputs.txt_duplications.gff_MCF7_unique.gff	OverlappingPeaks	64184001	64186400	10.74	0	0	MCF7_unique.gff_64184001_height:5.57384
chr3	union.pl_MCF7_INPUT.bed_inputs.txt_duplications.gff_MCF7_unique.gff	OverlappingPeaks	64187001	64194600	10.74	0	0	MCF7_unique.gff_64187001_height:6.40946
chr3	union.pl_MCF7_INPUT.bed_inputs.txt_duplications.gff_MCF7_unique.gff	OverlappingPeaks	64194601	64199000	10.74	0	0	MCF7_unique.gff_64194601_height:6.28598
chr3	union.pl_MCF7_INPUT.bed_inputs.txt_duplications.gff_MCF7_unique.gff	OverlappingPeaks	64199001	64207400	10.74	0	0	MCF7_unique.gff_64199001_height:6.54463
chr3	union.pl_MCF7_INPUT.bed_inputs.txt_duplications.gff_MCF7_unique.gff	OverlappingPeaks	64207401	64222000	10.74	0	0	MCF7_unique.gff_64207401_height:6.9952
chr3	union.pl_MCF7_INPUT.bed_inputs.txt_duplications.gff_MCF7_unique.gff	OverlappingPeaks	64222001	64222800	10.74	0	0	MCF7_unique.gff_64222001_height:4.24793
chr3	union.pl_MCF7_INPUT.bed_inputs.txt_duplications.gff_MCF7_unique.gff	OverlappingPeaks	64243401	64244000	10.74	0	0	MCF7_unique.gff_64243401_height:3.90796
chr3	union.pl_MCF7_INPUT.bed_inputs.txt_duplications.gff_MCF7_unique.gff	OverlappingPeaks	64244401	64253200	10.74	0	0	MCF7_unique.gff_64244401_height:7.10949
chr3	union.pl_MCF7_INPUT.bed_inputs.txt_duplications.gff_MCF7_unique.gff	OverlappingPeaks	64253201	64260400	10.74	0	0	MCF7_unique.gff_64253201_height:6.5025
chr3	union.pl_MCF7_INPUT.bed_inputs.txt_duplications.gff_MCF7_unique.gff	OverlappingPeaks	64260601	64265400	10.74	0	0	MCF7_unique.gff_64260601_height:5.78433
chr3	union.pl_MCF7_INPUT.bed_inputs.txt_duplications.gff_MCF7_unique.gff	OverlappingPeaks	64265401	64278600	10.74	0	0	MCF7_unique.gff_64265401_height:6.67651
chr3	union.pl_MCF7_INPUT.bed_inputs.txt_duplications.gff_MCF7_unique.gff	OverlappingPeaks	64278801	64283800	10.74	0	0	MCF7_unique.gff_64278801_height:5.89724
chr3	union.pl_MCF7_INPUT.bed_inputs.txt_duplications.gff_MCF7_unique.gff	OverlappingPeaks	64284201	64294000	10.74	0	0	MCF7_unique.gff_64284201_height:6.49185
chr3	union.pl_MCF7_INPUT.bed_inputs.txt_duplications.gff_MCF7_unique.gff	OverlappingPeaks	64294601	64296200	10.74	0	0	MCF7_unique.gff_64294601_height:5.09991
chr3	union.pl_MCF7_INPUT.bed_inputs.txt_duplications.gff_MCF7_unique.gff	OverlappingPeaks	64296801	64298800	10.74	0	0	MCF7_unique.gff_64296801_height:5.10722
chr3	union.pl_MCF7_INPUT.bed_inputs.txt_duplications.gff_MCF7_unique.gff	OverlappingPeaks	64298801	64300600	10.74	0	0	MCF7_unique.gff_64298801_height:5.42626
chr3	union.pl_MCF7_INPUT.bed_inputs.txt_duplications.gff_MCF7_unique.gff	OverlappingPeaks	64301601	64302200	10.74	0	0	MCF7_unique.gff_64301601_height:3.85137
chr3	union.pl_MCF7_INPUT.bed_inputs.txt_duplications.gff_MCF7_unique.gff	OverlappingPeaks	64302401	64321600	10.74	0	0	MCF7_unique.gff_64302401_height:7.26115
chr3	union.pl_MCF7_INPUT.bed_inputs.txt_duplications.gff_MCF7_unique.gff	OverlappingPeaks	64321801	64325400	10.74	0	0	MCF7_unique.gff_64321801_height:5.67659
chr3	union.pl_MCF7_INPUT.bed_inputs.txt_duplications.gff_MCF7_unique.gff	OverlappingPeaks	64325401	64334400	10.74	0	0	MCF7_unique.gff_64325401_height:6.85955
chr3	union.pl_MCF7_INPUT.bed_inputs.txt_duplications.gff_MCF7_unique.gff	OverlappingPeaks	64334401	64336600	10.74	0	0	MCF7_unique.gff_64334401_height:5.47974
chr3	union.pl_MCF7_INPUT.bed_inputs.txt_duplications.gff_MCF7_unique.gff	OverlappingPeaks	64336601	64346800	10.74	0	0	MCF7_unique.gff_64336601_height:6.63952
chr3	union.pl_MCF7_INPUT.bed_inputs.txt_duplications.gff_MCF7_unique.gff	OverlappingPeaks	64347201	64363200	10.74	0	0	MCF7_unique.gff_64347201_height:6.79032
chr3	union.pl_MCF7_INPUT.bed_inputs.txt_duplications.gff_MCF7_unique.gff	OverlappingPeaks	64363601	64369400	10.74	0	0	MCF7_unique.gff_64363601_height:6.19672
chr3	union.pl_MCF7_INPUT.bed_inputs.txt_duplications.gff_MCF7_unique.gff	OverlappingPeaks	64369601	64373800	10.74	0	0	MCF7_unique.gff_64369601_height:5.98872
chr3	union.pl_MCF7_INPUT.bed_inputs.txt_duplications.gff_MCF7_unique.gff	OverlappingPeaks	64374001	64375000	10.74	0	0	MCF7_unique.gff_64374001_height:4.29847
chr3	union.pl_MCF7_INPUT.bed_inputs.txt_duplications.gff_MCF7_unique.gff	OverlappingPeaks	64375001	64379800	10.74	0	0	MCF7_unique.gff_64375001_height:5.90719
chr3	union.pl_MCF7_INPUT.bed_inputs.txt_duplications.gff_MCF7_unique.gff	OverlappingPeaks	64379801	64383400	10.74	0	0	MCF7_unique.gff_64379801_height:5.68322
chr3	union.pl_MCF7_INPUT.bed_inputs.txt_duplications.gff_MCF7_unique.gff	OverlappingPeaks	64383401	64384400	10.74	0	0	MCF7_unique.gff_64383401_height:4.48289
chr3	union.pl_MCF7_INPUT.bed_inputs.txt_duplications.gff_MCF7_unique.gff	OverlappingPeaks	64401401	64402000	10.74	0	0	MCF7_unique.gff_64401401_height:3.79248
chr3	union.pl_MCF7_INPUT.bed_inputs.txt_duplications.gff_MCF7_unique.gff	OverlappingPeaks	64402801	64407600	10.74	0	0	MCF7_unique.gff_64402801_height:5.84195
chr3	union.pl_MCF7_INPUT.bed_inputs.txt_duplications.gff_MCF7_unique.gff	OverlappingPeaks	64407601	64410400	10.74	0	0	MCF7_unique.gff_64407601_height:5.74737
chr3	union.pl_MCF7_INPUT.bed_inputs.txt_duplications.gff_MCF7_unique.gff	OverlappingPeaks	64410601	64413200	10.74	0	0	MCF7_unique.gff_64410601_height:5.35923
chr3	union.pl_MCF7_INPUT.bed_inputs.txt_duplications.gff_MCF7_unique.gff	OverlappingPeaks	64414401	64414800	10.74	0	0	MCF7_unique.gff_64414401_height:3.58746
chr3	union.pl_MCF7_INPUT.bed_inputs.txt_duplications.gff_MCF7_unique.gff	OverlappingPeaks	64415001	64419800	10.74	0	0	MCF7_unique.gff_64415001_height:6.04291
chr3	union.pl_MCF7_INPUT.bed_inputs.txt_duplications.gff_MCF7_unique.gff	OverlappingPeaks	64449001	64452400	10.74	0	0	MCF7_unique.gff_64449001_height:5.64976
chr3	union.pl_MCF7_INPUT.bed_inputs.txt_duplications.gff_MCF7_unique.gff	OverlappingPeaks	64452601	64461600	10.74	0	0	MCF7_unique.gff_64452601_height:6.49725
chr3	union.pl_MCF7_INPUT.bed_inputs.txt_duplications.gff_MCF7_unique.gff	OverlappingPeaks	64467401	64473000	10.74	0	0	MCF7_unique.gff_64467401_height:6.01839
chr3	union.pl_MCF7_INPUT.bed_inputs.txt_duplications.gff_MCF7_unique.gff	OverlappingPeaks	64473201	64483000	10.74	0	0	MCF7_unique.gff_64473201_height:6.3874
chr3	union.pl_MCF7_INPUT.bed_inputs.txt_duplications.gff_MCF7_unique.gff	OverlappingPeaks	64483201	64483600	10.74	0	0	MCF7_unique.gff_64483201_height:3.58746
chr3	union.pl_MCF7_INPUT.bed_inputs.txt_duplications.gff_MCF7_unique.gff	OverlappingPeaks	64483601	64484400	10.74	0	0	MCF7_unique.gff_64483601_height:4.16993
chr3	union.pl_MCF7_INPUT.bed_inputs.txt_duplications.gff_MCF7_unique.gff	OverlappingPeaks	64484401	64485000	10.74	0	0	MCF7_unique.gff_64484401_height:3.90796
chr3	union.pl_MCF7_INPUT.bed_inputs.txt_duplications.gff_MCF7_unique.gff	OverlappingPeaks	64485001	64485600	10.74	0	0	MCF7_unique.gff_64485001_height:3.85137
chr3	union.pl_MCF7_INPUT.bed_inputs.txt_duplications.gff_MCF7_unique.gff	OverlappingPeaks	64485601	64486200	10.74	0	0	MCF7_unique.gff_64485601_height:3.90796
chr3	union.pl_MCF7_INPUT.bed_inputs.txt_duplications.gff_MCF7_unique.gff	OverlappingPeaks	64492401	64493200	10.74	0	0	MCF7_unique.gff_64492401_height:4.42626
chr3	union.pl_MCF7_INPUT.bed_inputs.txt_duplications.gff_MCF7_unique.gff	OverlappingPeaks	64493601	64500000	10.74	0	0	MCF7_unique.gff_64493601_height:6.37036
chr3	union.pl_MCF7_INPUT.bed_inputs.txt_duplications.gff_MCF7_unique.gff	OverlappingPeaks	64500201	64506600	10.74	0	0	MCF7_unique.gff_64500201_height:6.09991
chr3	union.pl_MCF7_INPUT.bed_inputs.txt_duplications.gff_MCF7_unique.gff	OverlappingPeaks	64507001	64507400	10.74	0	0	MCF7_unique.gff_64507001_height:3.5
chr3	union.pl_MCF7_INPUT.bed_inputs.txt_duplications.gff_MCF7_unique.gff	OverlappingPeaks	64507401	64517800	10.74	0	0	MCF7_unique.gff_64507401_height:6.63158
chr3	union.pl_MCF7_INPUT.bed_inputs.txt_duplications.gff_MCF7_unique.gff	OverlappingPeaks	64521401	64522200	10.74	0	0	MCF7_unique.gff_64521401_height:4.16993
chr3	union.pl_MCF7_INPUT.bed_inputs.txt_duplications.gff_MCF7_unique.gff	OverlappingPeaks	64522201	64528400	10.74	0	0	MCF7_unique.gff_64522201_height:6.04254
chr3	union.pl_MCF7_INPUT.bed_inputs.txt_duplications.gff_MCF7_unique.gff	OverlappingPeaks	64531201	64542000	10.74	0	0	MCF7_unique.gff_64531201_height:6.38465
chr3	union.pl_MCF7_INPUT.bed_inputs.txt_duplications.gff_MCF7_unique.gff	OverlappingPeaks	64542401	64580600	10.74	0	0	MCF7_unique.gff_64542401_height:7.78209
chr3	union.pl_MCF7_INPUT.bed_inputs.txt_duplications.gff_MCF7_unique.gff	OverlappingPeaks	64682001	64717800	10.74	0	0	MCF7_unique.gff_64682001_height:7.63639
chr3	union.pl_MCF7_INPUT.bed_inputs.txt_duplications.gff_MCF7_unique.gff	OverlappingPeaks	64718001	64719800	10.74	0	0	MCF7_unique.gff_64718001_height:5.27302
chr3	union.pl_MCF7_INPUT.bed_inputs.txt_duplications.gff_MCF7_unique.gff	OverlappingPeaks	64720001	64728200	10.74	0	0	MCF7_unique.gff_64720001_height:6.30707
chr3	union.pl_MCF7_INPUT.bed_inputs.txt_duplications.gff_MCF7_unique.gff	OverlappingPeaks	64728601	64737400	10.74	0	0	MCF7_unique.gff_64728601_height:6.4477
chr3	union.pl_MCF7_INPUT.bed_inputs.txt_duplications.gff_MCF7_unique.gff	OverlappingPeaks	64738201	64738800	10.74	0	0	MCF7_unique.gff_64738201_height:4.0655
chr3	union.pl_MCF7_INPUT.bed_inputs.txt_duplications.gff_MCF7_unique.gff	OverlappingPeaks	64739001	64756800	10.74	0	0	MCF7_unique.gff_64739001_height:7.03476
chr3	union.pl_MCF7_INPUT.bed_inputs.txt_duplications.gff_MCF7_unique.gff	OverlappingPeaks	64756801	64757400	10.74	0	0	MCF7_unique.gff_64756801_height:3.79248
chr3	union.pl_MCF7_INPUT.bed_inputs.txt_duplications.gff_MCF7_unique.gff	OverlappingPeaks	64757401	64762600	10.74	0	0	MCF7_unique.gff_64757401_height:5.84945
chr3	union.pl_MCF7_INPUT.bed_inputs.txt_duplications.gff_MCF7_unique.gff	OverlappingPeaks	64768801	64781200	10.74	0	0	MCF7_unique.gff_64768801_height:6.83668
chr3	union.pl_MCF7_INPUT.bed_inputs.txt_duplications.gff_MCF7_unique.gff	OverlappingPeaks	64781201	64783600	10.74	0	0	MCF7_unique.gff_64781201_height:5.11441
chr3	union.pl_MCF7_INPUT.bed_inputs.txt_duplications.gff_MCF7_unique.gff	OverlappingPeaks	64783601	64786200	10.74	0	0	MCF7_unique.gff_64783601_height:5.43518
chr3	union.pl_MCF7_INPUT.bed_inputs.txt_duplications.gff_MCF7_unique.gff	OverlappingPeaks	64786601	64804400	10.74	0	0	MCF7_unique.gff_64786601_height:6.91188
chr3	union.pl_MCF7_INPUT.bed_inputs.txt_duplications.gff_MCF7_unique.gff	OverlappingPeaks	64815601	64827800	10.74	0	0	MCF7_unique.gff_64815601_height:6.75059
chr3	union.pl_MCF7_INPUT.bed_inputs.txt_duplications.gff_MCF7_unique.gff	OverlappingPeaks	64828601	64848000	10.74	0	0	MCF7_unique.gff_64828601_height:7.07834
chr3	union.pl_MCF7_INPUT.bed_inputs.txt_duplications.gff_MCF7_unique.gff	OverlappingPeaks	64848001	64871400	10.74	0	0	MCF7_unique.gff_64848001_height:7.23724
chr3	union.pl_MCF7_INPUT.bed_inputs.txt_duplications.gff_MCF7_unique.gff	OverlappingPeaks	64871801	64877200	10.74	0	0	MCF7_unique.gff_64871801_height:6.03618
chr3	union.pl_MCF7_INPUT.bed_inputs.txt_duplications.gff_MCF7_unique.gff	OverlappingPeaks	64877201	64918400	10.74	0	0	MCF7_unique.gff_64877201_height:7.69736
chr3	union.pl_MCF7_INPUT.bed_inputs.txt_duplications.gff_MCF7_unique.gff	OverlappingPeaks	64918601	64919400	10.74	0	0	MCF7_unique.gff_64918601_height:4.55459
chr7	union.pl_MCF7_INPUT.bed_inputs.txt_duplications.gff_MCF7_unique.gff	OverlappingPeaks	61784801	61785200	10.59	0	0	MCF7_unique.gff_61784801_height:3.5
chr7	union.pl_MCF7_INPUT.bed_inputs.txt_duplications.gff_MCF7_unique.gff	OverlappingPeaks	61795801	61796200	10.59	0	0	MCF7_unique.gff_61795801_height:3.74793
chr7	union.pl_MCF7_INPUT.bed_inputs.txt_duplications.gff_MCF7_unique.gff	OverlappingPeaks	61800001	61800600	10.59	0	0	MCF7_unique.gff_61800001_height:4.01487
chr2	union.pl_MCF7_INPUT.bed_inputs.txt_duplications.gff_MCF7_unique.gff	OverlappingPeaks	133005801	133006200	10.59	0	0	MCF7_unique.gff_133005801_height:3.66993
chr10	union.pl_MCF7_INPUT.bed_inputs.txt_duplications.gff_MCF7_unique.gff	OverlappingPeaks	39076801	39077200	10.32	0	0	MCF7_unique.gff_39076801_height:3.66993
chr10	union.pl_MCF7_INPUT.bed_inputs.txt_duplications.gff_MCF7_unique.gff	OverlappingPeaks	39077401	39077800	10.32	0	0	MCF7_unique.gff_39077401_height:3.5
chr10	union.pl_MCF7_INPUT.bed_inputs.txt_duplications.gff_MCF7_unique.gff	OverlappingPeaks	39080801	39081200	10.32	0	0	MCF7_unique.gff_39080801_height:3.5
chr10	union.pl_MCF7_INPUT.bed_inputs.txt_duplications.gff_MCF7_unique.gff	OverlappingPeaks	39102801	39103400	10.32	0	0	MCF7_unique.gff_39102801_height:4.20752
chr10	union.pl_MCF7_INPUT.bed_inputs.txt_duplications.gff_MCF7_unique.gff	OverlappingPeaks	39112401	39113200	10.32	0	0	MCF7_unique.gff_39112401_height:4.12928
chr10	union.pl_MCF7_INPUT.bed_inputs.txt_duplications.gff_MCF7_unique.gff	OverlappingPeaks	39118601	39119000	10.32	0	0	MCF7_unique.gff_39118601_height:3.58746
chr10	union.pl_MCF7_INPUT.bed_inputs.txt_duplications.gff_MCF7_unique.gff	OverlappingPeaks	39132001	39133200	10.32	0	0	MCF7_unique.gff_39132001_height:4.37994
chr10	union.pl_MCF7_INPUT.bed_inputs.txt_duplications.gff_MCF7_unique.gff	OverlappingPeaks	39133401	39134000	10.32	0	0	MCF7_unique.gff_39133401_height:3.90796
chr10	union.pl_MCF7_INPUT.bed_inputs.txt_duplications.gff_MCF7_unique.gff	OverlappingPeaks	39136001	39136400	10.32	0	0	MCF7_unique.gff_39136001_height:3.58746
chr10	union.pl_MCF7_INPUT.bed_inputs.txt_duplications.gff_MCF7_unique.gff	OverlappingPeaks	39136601	39137000	10.32	0	0	MCF7_unique.gff_39136601_height:3.74793
chr10	union.pl_MCF7_INPUT.bed_inputs.txt_duplications.gff_MCF7_unique.gff	OverlappingPeaks	39142601	39143200	10.32	0	0	MCF7_unique.gff_39142601_height:3.79248
chr17	union.pl_MCF7_INPUT.bed_inputs.txt_duplications.gff_MCF7_unique.gff	OverlappingPeaks	57847801	57848400	10.16	0	0	MCF7_unique.gff_57847801_height:3.90796
chr17	union.pl_MCF7_INPUT.bed_inputs.txt_duplications.gff_MCF7_unique.gff	OverlappingPeaks	57853801	57854800	10.16	0	0	MCF7_unique.gff_57853801_height:4.72168
chr17	union.pl_MCF7_INPUT.bed_inputs.txt_duplications.gff_MCF7_unique.gff	OverlappingPeaks	57856601	57857200	10.16	0	0	MCF7_unique.gff_57856601_height:3.85137
chr17	union.pl_MCF7_INPUT.bed_inputs.txt_duplications.gff_MCF7_unique.gff	OverlappingPeaks	57897801	57898200	10.16	0	0	MCF7_unique.gff_57897801_height:3.5
chr17	union.pl_MCF7_INPUT.bed_inputs.txt_duplications.gff_MCF7_unique.gff	OverlappingPeaks	57942801	57943400	10.16	0	0	MCF7_unique.gff_57942801_height:3.85137
chr17	union.pl_MCF7_INPUT.bed_inputs.txt_duplications.gff_MCF7_unique.gff	OverlappingPeaks	57943601	57944400	10.16	0	0	MCF7_unique.gff_57943601_height:4.39232
chr17	union.pl_MCF7_INPUT.bed_inputs.txt_duplications.gff_MCF7_unique.gff	OverlappingPeaks	57946201	57951000	10.16	0	0	MCF7_unique.gff_57946201_height:5.98364
chr17	union.pl_MCF7_INPUT.bed_inputs.txt_duplications.gff_MCF7_unique.gff	OverlappingPeaks	57951401	57954000	10.16	0	0	MCF7_unique.gff_57951401_height:5.50733
chr17	union.pl_MCF7_INPUT.bed_inputs.txt_duplications.gff_MCF7_unique.gff	OverlappingPeaks	57954201	57955000	10.16	0	0	MCF7_unique.gff_57954201_height:4.45943
chr17	union.pl_MCF7_INPUT.bed_inputs.txt_duplications.gff_MCF7_unique.gff	OverlappingPeaks	57955001	57956600	10.16	0	0	MCF7_unique.gff_57955001_height:5.02356
chr17	union.pl_MCF7_INPUT.bed_inputs.txt_duplications.gff_MCF7_unique.gff	OverlappingPeaks	57958201	57959800	10.16	0	0	MCF7_unique.gff_57958201_height:4.72882
chr17	union.pl_MCF7_INPUT.bed_inputs.txt_duplications.gff_MCF7_unique.gff	OverlappingPeaks	57961001	57961600	10.16	0	0	MCF7_unique.gff_57961001_height:3.79248
chr17	union.pl_MCF7_INPUT.bed_inputs.txt_duplications.gff_MCF7_unique.gff	OverlappingPeaks	57962201	57964400	10.16	0	0	MCF7_unique.gff_57962201_height:5.38923
chr17	union.pl_MCF7_INPUT.bed_inputs.txt_duplications.gff_MCF7_unique.gff	OverlappingPeaks	57964401	57965400	10.16	0	0	MCF7_unique.gff_57964401_height:4.53948
chr17	union.pl_MCF7_INPUT.bed_inputs.txt_duplications.gff_MCF7_unique.gff	OverlappingPeaks	57965401	57966400	10.16	0	0	MCF7_unique.gff_57965401_height:4.45375
chr17	union.pl_MCF7_INPUT.bed_inputs.txt_duplications.gff_MCF7_unique.gff	OverlappingPeaks	57973201	57977800	10.16	0	0	MCF7_unique.gff_57973201_height:5.76059
chr17	union.pl_MCF7_INPUT.bed_inputs.txt_duplications.gff_MCF7_unique.gff	OverlappingPeaks	57977801	57978400	10.16	0	0	MCF7_unique.gff_57977801_height:3.79248
chr17	union.pl_MCF7_INPUT.bed_inputs.txt_duplications.gff_MCF7_unique.gff	OverlappingPeaks	57978801	57979600	10.16	0	0	MCF7_unique.gff_57978801_height:4.04439
chr17	union.pl_MCF7_INPUT.bed_inputs.txt_duplications.gff_MCF7_unique.gff	OverlappingPeaks	57979801	57980600	10.16	0	0	MCF7_unique.gff_57979801_height:4.2854
chr17	union.pl_MCF7_INPUT.bed_inputs.txt_duplications.gff_MCF7_unique.gff	OverlappingPeaks	57980601	57981600	10.16	0	0	MCF7_unique.gff_57980601_height:4.19659
chr17	union.pl_MCF7_INPUT.bed_inputs.txt_duplications.gff_MCF7_unique.gff	OverlappingPeaks	57982001	57983800	10.16	0	0	MCF7_unique.gff_57982001_height:4.60486
chr17	union.pl_MCF7_INPUT.bed_inputs.txt_duplications.gff_MCF7_unique.gff	OverlappingPeaks	57984601	57985600	10.16	0	0	MCF7_unique.gff_57984601_height:4.69702
chr17	union.pl_MCF7_INPUT.bed_inputs.txt_duplications.gff_MCF7_unique.gff	OverlappingPeaks	57987401	57989000	10.16	0	0	MCF7_unique.gff_57987401_height:4.82193
chr17	union.pl_MCF7_INPUT.bed_inputs.txt_duplications.gff_MCF7_unique.gff	OverlappingPeaks	57989001	57991600	10.16	0	0	MCF7_unique.gff_57989001_height:5.77183
chr17	union.pl_MCF7_INPUT.bed_inputs.txt_duplications.gff_MCF7_unique.gff	OverlappingPeaks	57991601	57992400	10.16	0	0	MCF7_unique.gff_57991601_height:4.61471
chr17	union.pl_MCF7_INPUT.bed_inputs.txt_duplications.gff_MCF7_unique.gff	OverlappingPeaks	57992401	57992800	10.16	0	0	MCF7_unique.gff_57992401_height:3.58746
chr17	union.pl_MCF7_INPUT.bed_inputs.txt_duplications.gff_MCF7_unique.gff	OverlappingPeaks	57993601	57994800	10.16	0	0	MCF7_unique.gff_57993601_height:4.75191
chr17	union.pl_MCF7_INPUT.bed_inputs.txt_duplications.gff_MCF7_unique.gff	OverlappingPeaks	57995001	57995400	10.16	0	0	MCF7_unique.gff_57995001_height:3.66993
chr17	union.pl_MCF7_INPUT.bed_inputs.txt_duplications.gff_MCF7_unique.gff	OverlappingPeaks	57995801	58000200	10.16	0	0	MCF7_unique.gff_57995801_height:5.75328
chr17	union.pl_MCF7_INPUT.bed_inputs.txt_duplications.gff_MCF7_unique.gff	OverlappingPeaks	58000601	58001000	10.16	0	0	MCF7_unique.gff_58000601_height:3.74793
chr17	union.pl_MCF7_INPUT.bed_inputs.txt_duplications.gff_MCF7_unique.gff	OverlappingPeaks	58002601	58003400	10.16	0	0	MCF7_unique.gff_58002601_height:4.20945
chr17	union.pl_MCF7_INPUT.bed_inputs.txt_duplications.gff_MCF7_unique.gff	OverlappingPeaks	58011801	58012600	10.16	0	0	MCF7_unique.gff_58011801_height:4
chr17	union.pl_MCF7_INPUT.bed_inputs.txt_duplications.gff_MCF7_unique.gff	OverlappingPeaks	58015001	58016200	10.16	0	0	MCF7_unique.gff_58015001_height:4.37994
chr17	union.pl_MCF7_INPUT.bed_inputs.txt_duplications.gff_MCF7_unique.gff	OverlappingPeaks	58018201	58019000	10.16	0	0	MCF7_unique.gff_58018201_height:4
chr17	union.pl_MCF7_INPUT.bed_inputs.txt_duplications.gff_MCF7_unique.gff	OverlappingPeaks	58021601	58022000	10.16	0	0	MCF7_unique.gff_58021601_height:3.5
chr17	union.pl_MCF7_INPUT.bed_inputs.txt_duplications.gff_MCF7_unique.gff	OverlappingPeaks	58022401	58023000	10.16	0	0	MCF7_unique.gff_58022401_height:3.85137
chr17	union.pl_MCF7_INPUT.bed_inputs.txt_duplications.gff_MCF7_unique.gff	OverlappingPeaks	58023601	58024800	10.16	0	0	MCF7_unique.gff_58023601_height:4.29248
chr17	union.pl_MCF7_INPUT.bed_inputs.txt_duplications.gff_MCF7_unique.gff	OverlappingPeaks	58025401	58026200	10.16	0	0	MCF7_unique.gff_58025401_height:4.04439
chr17	union.pl_MCF7_INPUT.bed_inputs.txt_duplications.gff_MCF7_unique.gff	OverlappingPeaks	58027601	58028600	10.16	0	0	MCF7_unique.gff_58027601_height:4.424
chr17	union.pl_MCF7_INPUT.bed_inputs.txt_duplications.gff_MCF7_unique.gff	OverlappingPeaks	58028601	58030000	10.16	0	0	MCF7_unique.gff_58028601_height:4.61869
chr17	union.pl_MCF7_INPUT.bed_inputs.txt_duplications.gff_MCF7_unique.gff	OverlappingPeaks	58030201	58030800	10.16	0	0	MCF7_unique.gff_58030201_height:3.90796
chr17	union.pl_MCF7_INPUT.bed_inputs.txt_duplications.gff_MCF7_unique.gff	OverlappingPeaks	58031001	58032600	10.16	0	0	MCF7_unique.gff_58031001_height:4.70945
chr17	union.pl_MCF7_INPUT.bed_inputs.txt_duplications.gff_MCF7_unique.gff	OverlappingPeaks	58032801	58035400	10.16	0	0	MCF7_unique.gff_58032801_height:5.0446
chr17	union.pl_MCF7_INPUT.bed_inputs.txt_duplications.gff_MCF7_unique.gff	OverlappingPeaks	58035401	58035800	10.16	0	0	MCF7_unique.gff_58035401_height:3.66993
chr17	union.pl_MCF7_INPUT.bed_inputs.txt_duplications.gff_MCF7_unique.gff	OverlappingPeaks	58036001	58036400	10.16	0	0	MCF7_unique.gff_58036001_height:3.5
chr17	union.pl_MCF7_INPUT.bed_inputs.txt_duplications.gff_MCF7_unique.gff	OverlappingPeaks	58036601	58037600	10.16	0	0	MCF7_unique.gff_58036601_height:4.16096
chr17	union.pl_MCF7_INPUT.bed_inputs.txt_duplications.gff_MCF7_unique.gff	OverlappingPeaks	58038001	58038800	10.16	0	0	MCF7_unique.gff_58038001_height:4.04439
chr17	union.pl_MCF7_INPUT.bed_inputs.txt_duplications.gff_MCF7_unique.gff	OverlappingPeaks	58043601	58044600	10.16	0	0	MCF7_unique.gff_58043601_height:4.33089
chr17	union.pl_MCF7_INPUT.bed_inputs.txt_duplications.gff_MCF7_unique.gff	OverlappingPeaks	58045001	58046400	10.16	0	0	MCF7_unique.gff_58045001_height:4.78615
chr17	union.pl_MCF7_INPUT.bed_inputs.txt_duplications.gff_MCF7_unique.gff	OverlappingPeaks	58046601	58047200	10.16	0	0	MCF7_unique.gff_58046601_height:3.79248
chr17	union.pl_MCF7_INPUT.bed_inputs.txt_duplications.gff_MCF7_unique.gff	OverlappingPeaks	58048401	58050400	10.16	0	0	MCF7_unique.gff_58048401_height:4.74843
chr17	union.pl_MCF7_INPUT.bed_inputs.txt_duplications.gff_MCF7_unique.gff	OverlappingPeaks	58120401	58126400	10.16	0	0	MCF7_unique.gff_58120401_height:6.30811
chr17	union.pl_MCF7_INPUT.bed_inputs.txt_duplications.gff_MCF7_unique.gff	OverlappingPeaks	58126801	58144400	10.16	0	0	MCF7_unique.gff_58126801_height:7.16045
chr17	union.pl_MCF7_INPUT.bed_inputs.txt_duplications.gff_MCF7_unique.gff	OverlappingPeaks	58171001	58171600	10.16	0	0	MCF7_unique.gff_58171001_height:3.90796
chr17	union.pl_MCF7_INPUT.bed_inputs.txt_duplications.gff_MCF7_unique.gff	OverlappingPeaks	58171801	58174000	10.16	0	0	MCF7_unique.gff_58171801_height:5.3471
chr17	union.pl_MCF7_INPUT.bed_inputs.txt_duplications.gff_MCF7_unique.gff	OverlappingPeaks	58174201	58174600	10.16	0	0	MCF7_unique.gff_58174201_height:3.74793
chr17	union.pl_MCF7_INPUT.bed_inputs.txt_duplications.gff_MCF7_unique.gff	OverlappingPeaks	58174801	58177000	10.16	0	0	MCF7_unique.gff_58174801_height:5.11577
chr17	union.pl_MCF7_INPUT.bed_inputs.txt_duplications.gff_MCF7_unique.gff	OverlappingPeaks	58180201	58180600	10.16	0	0	MCF7_unique.gff_58180201_height:3.66993
chr17	union.pl_MCF7_INPUT.bed_inputs.txt_duplications.gff_MCF7_unique.gff	OverlappingPeaks	58181001	58181800	10.16	0	0	MCF7_unique.gff_58181001_height:4.24793
chr17	union.pl_MCF7_INPUT.bed_inputs.txt_duplications.gff_MCF7_unique.gff	OverlappingPeaks	58182401	58183400	10.16	0	0	MCF7_unique.gff_58182401_height:4.12444
chr17	union.pl_MCF7_INPUT.bed_inputs.txt_duplications.gff_MCF7_unique.gff	OverlappingPeaks	58183601	58184200	10.16	0	0	MCF7_unique.gff_58183601_height:3.90796
chr17	union.pl_MCF7_INPUT.bed_inputs.txt_duplications.gff_MCF7_unique.gff	OverlappingPeaks	58185001	58185600	10.16	0	0	MCF7_unique.gff_58185001_height:3.85137
chr17	union.pl_MCF7_INPUT.bed_inputs.txt_duplications.gff_MCF7_unique.gff	OverlappingPeaks	58186001	58186400	10.16	0	0	MCF7_unique.gff_58186001_height:3.5
chr17	union.pl_MCF7_INPUT.bed_inputs.txt_duplications.gff_MCF7_unique.gff	OverlappingPeaks	58187001	58187400	10.16	0	0	MCF7_unique.gff_58187001_height:3.5
chr17	union.pl_MCF7_INPUT.bed_inputs.txt_duplications.gff_MCF7_unique.gff	OverlappingPeaks	58204401	58206800	10.16	0	0	MCF7_unique.gff_58204401_height:5.15003
chr17	union.pl_MCF7_INPUT.bed_inputs.txt_duplications.gff_MCF7_unique.gff	OverlappingPeaks	58206801	58207200	10.16	0	0	MCF7_unique.gff_58206801_height:3.5
chr17	union.pl_MCF7_INPUT.bed_inputs.txt_duplications.gff_MCF7_unique.gff	OverlappingPeaks	58207801	58208200	10.16	0	0	MCF7_unique.gff_58207801_height:3.58746
chr17	union.pl_MCF7_INPUT.bed_inputs.txt_duplications.gff_MCF7_unique.gff	OverlappingPeaks	58209201	58211400	10.16	0	0	MCF7_unique.gff_58209201_height:5.24756
chr17	union.pl_MCF7_INPUT.bed_inputs.txt_duplications.gff_MCF7_unique.gff	OverlappingPeaks	58215201	58215800	10.16	0	0	MCF7_unique.gff_58215201_height:3.90796
chr17	union.pl_MCF7_INPUT.bed_inputs.txt_duplications.gff_MCF7_unique.gff	OverlappingPeaks	58215801	58219200	10.16	0	0	MCF7_unique.gff_58215801_height:5.22306
chr17	union.pl_MCF7_INPUT.bed_inputs.txt_duplications.gff_MCF7_unique.gff	OverlappingPeaks	58219401	58221200	10.16	0	0	MCF7_unique.gff_58219401_height:5.40372
chr17	union.pl_MCF7_INPUT.bed_inputs.txt_duplications.gff_MCF7_unique.gff	OverlappingPeaks	58222001	58226800	10.16	0	0	MCF7_unique.gff_58222001_height:5.61441
chr17	union.pl_MCF7_INPUT.bed_inputs.txt_duplications.gff_MCF7_unique.gff	OverlappingPeaks	58228201	58230200	10.16	0	0	MCF7_unique.gff_58228201_height:5.09392
chr17	union.pl_MCF7_INPUT.bed_inputs.txt_duplications.gff_MCF7_unique.gff	OverlappingPeaks	58231001	58231400	10.16	0	0	MCF7_unique.gff_58231001_height:3.5
chr17	union.pl_MCF7_INPUT.bed_inputs.txt_duplications.gff_MCF7_unique.gff	OverlappingPeaks	58231801	58233800	10.16	0	0	MCF7_unique.gff_58231801_height:5.2094
chr17	union.pl_MCF7_INPUT.bed_inputs.txt_duplications.gff_MCF7_unique.gff	OverlappingPeaks	58234201	58234600	10.16	0	0	MCF7_unique.gff_58234201_height:3.5
chr17	union.pl_MCF7_INPUT.bed_inputs.txt_duplications.gff_MCF7_unique.gff	OverlappingPeaks	58235601	58237400	10.16	0	0	MCF7_unique.gff_58235601_height:4.80735
chr17	union.pl_MCF7_INPUT.bed_inputs.txt_duplications.gff_MCF7_unique.gff	OverlappingPeaks	58237401	58237800	10.16	0	0	MCF7_unique.gff_58237401_height:3.58746
chr17	union.pl_MCF7_INPUT.bed_inputs.txt_duplications.gff_MCF7_unique.gff	OverlappingPeaks	58238201	58238600	10.16	0	0	MCF7_unique.gff_58238201_height:3.58746
chr17	union.pl_MCF7_INPUT.bed_inputs.txt_duplications.gff_MCF7_unique.gff	OverlappingPeaks	58240601	58241400	10.16	0	0	MCF7_unique.gff_58240601_height:4.16993
chr17	union.pl_MCF7_INPUT.bed_inputs.txt_duplications.gff_MCF7_unique.gff	OverlappingPeaks	58246001	58246800	10.16	0	0	MCF7_unique.gff_58246001_height:4.04439
chr17	union.pl_MCF7_INPUT.bed_inputs.txt_duplications.gff_MCF7_unique.gff	OverlappingPeaks	58251401	58252000	10.16	0	0	MCF7_unique.gff_58251401_height:3.85137
chr17	union.pl_MCF7_INPUT.bed_inputs.txt_duplications.gff_MCF7_unique.gff	OverlappingPeaks	58254201	58254600	10.16	0	0	MCF7_unique.gff_58254201_height:3.5
chr17	union.pl_MCF7_INPUT.bed_inputs.txt_duplications.gff_MCF7_unique.gff	OverlappingPeaks	58264201	58264800	10.16	0	0	MCF7_unique.gff_58264201_height:3.90796
chr17	union.pl_MCF7_INPUT.bed_inputs.txt_duplications.gff_MCF7_unique.gff	OverlappingPeaks	58267201	58267800	10.16	0	0	MCF7_unique.gff_58267201_height:3.85137
chr17	union.pl_MCF7_INPUT.bed_inputs.txt_duplications.gff_MCF7_unique.gff	OverlappingPeaks	58270801	58271200	10.16	0	0	MCF7_unique.gff_58270801_height:3.5
chr17	union.pl_MCF7_INPUT.bed_inputs.txt_duplications.gff_MCF7_unique.gff	OverlappingPeaks	58271801	58272200	10.16	0	0	MCF7_unique.gff_58271801_height:3.5
chr17	union.pl_MCF7_INPUT.bed_inputs.txt_duplications.gff_MCF7_unique.gff	OverlappingPeaks	58272401	58272800	10.16	0	0	MCF7_unique.gff_58272401_height:3.58746
chr17	union.pl_MCF7_INPUT.bed_inputs.txt_duplications.gff_MCF7_unique.gff	OverlappingPeaks	58274801	58275200	10.16	0	0	MCF7_unique.gff_58274801_height:3.58746
chr17	union.pl_MCF7_INPUT.bed_inputs.txt_duplications.gff_MCF7_unique.gff	OverlappingPeaks	58275401	58276200	10.16	0	0	MCF7_unique.gff_58275401_height:4.08746
chr17	union.pl_MCF7_INPUT.bed_inputs.txt_duplications.gff_MCF7_unique.gff	OverlappingPeaks	58298401	58309800	10.16	0	0	MCF7_unique.gff_58298401_height:6.65341
chr17	union.pl_MCF7_INPUT.bed_inputs.txt_duplications.gff_MCF7_unique.gff	OverlappingPeaks	58310001	58310400	10.16	0	0	MCF7_unique.gff_58310001_height:3.5
chr17	union.pl_MCF7_INPUT.bed_inputs.txt_duplications.gff_MCF7_unique.gff	OverlappingPeaks	58310601	58311600	10.16	0	0	MCF7_unique.gff_58310601_height:4.29847
chr17	union.pl_MCF7_INPUT.bed_inputs.txt_duplications.gff_MCF7_unique.gff	OverlappingPeaks	58312001	58316000	10.16	0	0	MCF7_unique.gff_58312001_height:6.19659
chr17	union.pl_MCF7_INPUT.bed_inputs.txt_duplications.gff_MCF7_unique.gff	OverlappingPeaks	58316001	58321600	10.16	0	0	MCF7_unique.gff_58316001_height:6.25453
chr17	union.pl_MCF7_INPUT.bed_inputs.txt_duplications.gff_MCF7_unique.gff	OverlappingPeaks	58321801	58324800	10.16	0	0	MCF7_unique.gff_58321801_height:5.58571
chr17	union.pl_MCF7_INPUT.bed_inputs.txt_duplications.gff_MCF7_unique.gff	OverlappingPeaks	58325201	58344000	10.16	0	0	MCF7_unique.gff_58325201_height:7.22056
chr17	union.pl_MCF7_INPUT.bed_inputs.txt_duplications.gff_MCF7_unique.gff	OverlappingPeaks	58344401	58345000	10.16	0	0	MCF7_unique.gff_58344401_height:4.01487
chr17	union.pl_MCF7_INPUT.bed_inputs.txt_duplications.gff_MCF7_unique.gff	OverlappingPeaks	58345201	58351200	10.16	0	0	MCF7_unique.gff_58345201_height:6.40454
chr17	union.pl_MCF7_INPUT.bed_inputs.txt_duplications.gff_MCF7_unique.gff	OverlappingPeaks	58351201	58357200	10.16	0	0	MCF7_unique.gff_58351201_height:6.30478
chr17	union.pl_MCF7_INPUT.bed_inputs.txt_duplications.gff_MCF7_unique.gff	OverlappingPeaks	58365401	58383800	10.16	0	0	MCF7_unique.gff_58365401_height:7.32318
chr17	union.pl_MCF7_INPUT.bed_inputs.txt_duplications.gff_MCF7_unique.gff	OverlappingPeaks	58383801	58384600	10.16	0	0	MCF7_unique.gff_58383801_height:4.08746
chr17	union.pl_MCF7_INPUT.bed_inputs.txt_duplications.gff_MCF7_unique.gff	OverlappingPeaks	58384601	58385000	10.16	0	0	MCF7_unique.gff_58384601_height:3.5
chr17	union.pl_MCF7_INPUT.bed_inputs.txt_duplications.gff_MCF7_unique.gff	OverlappingPeaks	58385001	58386600	10.16	0	0	MCF7_unique.gff_58385001_height:4.72882
chr17	union.pl_MCF7_INPUT.bed_inputs.txt_duplications.gff_MCF7_unique.gff	OverlappingPeaks	58386801	58387200	10.16	0	0	MCF7_unique.gff_58386801_height:3.58746
chr17	union.pl_MCF7_INPUT.bed_inputs.txt_duplications.gff_MCF7_unique.gff	OverlappingPeaks	58387401	58387800	10.16	0	0	MCF7_unique.gff_58387401_height:3.66993
chr17	union.pl_MCF7_INPUT.bed_inputs.txt_duplications.gff_MCF7_unique.gff	OverlappingPeaks	58388201	58401600	10.16	0	0	MCF7_unique.gff_58388201_height:6.88283
chr17	union.pl_MCF7_INPUT.bed_inputs.txt_duplications.gff_MCF7_unique.gff	OverlappingPeaks	58402201	58404800	10.16	0	0	MCF7_unique.gff_58402201_height:5.28933
chr17	union.pl_MCF7_INPUT.bed_inputs.txt_duplications.gff_MCF7_unique.gff	OverlappingPeaks	58405601	58406000	10.16	0	0	MCF7_unique.gff_58405601_height:3.5
chr17	union.pl_MCF7_INPUT.bed_inputs.txt_duplications.gff_MCF7_unique.gff	OverlappingPeaks	58406201	58406600	10.16	0	0	MCF7_unique.gff_58406201_height:3.5
chr17	union.pl_MCF7_INPUT.bed_inputs.txt_duplications.gff_MCF7_unique.gff	OverlappingPeaks	58406601	58409000	10.16	0	0	MCF7_unique.gff_58406601_height:5.53844
chr17	union.pl_MCF7_INPUT.bed_inputs.txt_duplications.gff_MCF7_unique.gff	OverlappingPeaks	58409801	58412000	10.16	0	0	MCF7_unique.gff_58409801_height:5.09046
chr17	union.pl_MCF7_INPUT.bed_inputs.txt_duplications.gff_MCF7_unique.gff	OverlappingPeaks	58412201	58413800	10.16	0	0	MCF7_unique.gff_58412201_height:5.30735
chr17	union.pl_MCF7_INPUT.bed_inputs.txt_duplications.gff_MCF7_unique.gff	OverlappingPeaks	58414001	58415600	10.16	0	0	MCF7_unique.gff_58414001_height:5.28136
chr17	union.pl_MCF7_INPUT.bed_inputs.txt_duplications.gff_MCF7_unique.gff	OverlappingPeaks	58415601	58416400	10.16	0	0	MCF7_unique.gff_58415601_height:4.16993
chr17	union.pl_MCF7_INPUT.bed_inputs.txt_duplications.gff_MCF7_unique.gff	OverlappingPeaks	58416601	58418000	10.16	0	0	MCF7_unique.gff_58416601_height:4.97136
chr17	union.pl_MCF7_INPUT.bed_inputs.txt_duplications.gff_MCF7_unique.gff	OverlappingPeaks	58425601	58427000	10.16	0	0	MCF7_unique.gff_58425601_height:4.50321
chr17	union.pl_MCF7_INPUT.bed_inputs.txt_duplications.gff_MCF7_unique.gff	OverlappingPeaks	58438401	58440600	10.16	0	0	MCF7_unique.gff_58438401_height:5.7215
chr17	union.pl_MCF7_INPUT.bed_inputs.txt_duplications.gff_MCF7_unique.gff	OverlappingPeaks	58440801	58443600	10.16	0	0	MCF7_unique.gff_58440801_height:5.28615
chr17	union.pl_MCF7_INPUT.bed_inputs.txt_duplications.gff_MCF7_unique.gff	OverlappingPeaks	58444001	58444400	10.16	0	0	MCF7_unique.gff_58444001_height:3.58746
chr17	union.pl_MCF7_INPUT.bed_inputs.txt_duplications.gff_MCF7_unique.gff	OverlappingPeaks	58444401	58446400	10.16	0	0	MCF7_unique.gff_58444401_height:5.38343
chr17	union.pl_MCF7_INPUT.bed_inputs.txt_duplications.gff_MCF7_unique.gff	OverlappingPeaks	58451601	58452200	10.16	0	0	MCF7_unique.gff_58451601_height:3.96241
chr17	union.pl_MCF7_INPUT.bed_inputs.txt_duplications.gff_MCF7_unique.gff	OverlappingPeaks	58455401	58456000	10.16	0	0	MCF7_unique.gff_58455401_height:3.90796
chr17	union.pl_MCF7_INPUT.bed_inputs.txt_duplications.gff_MCF7_unique.gff	OverlappingPeaks	58457001	58457400	10.16	0	0	MCF7_unique.gff_58457001_height:3.58746
chr17	union.pl_MCF7_INPUT.bed_inputs.txt_duplications.gff_MCF7_unique.gff	OverlappingPeaks	58459201	58462000	10.16	0	0	MCF7_unique.gff_58459201_height:5.9165
chr17	union.pl_MCF7_INPUT.bed_inputs.txt_duplications.gff_MCF7_unique.gff	OverlappingPeaks	58472201	58478400	10.16	0	0	MCF7_unique.gff_58472201_height:6.19886
chr17	union.pl_MCF7_INPUT.bed_inputs.txt_duplications.gff_MCF7_unique.gff	OverlappingPeaks	58478601	58482600	10.16	0	0	MCF7_unique.gff_58478601_height:5.73385
chr17	union.pl_MCF7_INPUT.bed_inputs.txt_duplications.gff_MCF7_unique.gff	OverlappingPeaks	58483001	58483800	10.16	0	0	MCF7_unique.gff_58483001_height:4.20945
chr17	union.pl_MCF7_INPUT.bed_inputs.txt_duplications.gff_MCF7_unique.gff	OverlappingPeaks	58484001	58485200	10.16	0	0	MCF7_unique.gff_58484001_height:4.89734
chr17	union.pl_MCF7_INPUT.bed_inputs.txt_duplications.gff_MCF7_unique.gff	OverlappingPeaks	58485401	58485800	10.16	0	0	MCF7_unique.gff_58485401_height:3.5
chr17	union.pl_MCF7_INPUT.bed_inputs.txt_duplications.gff_MCF7_unique.gff	OverlappingPeaks	58486001	58488000	10.16	0	0	MCF7_unique.gff_58486001_height:5.0805
chr17	union.pl_MCF7_INPUT.bed_inputs.txt_duplications.gff_MCF7_unique.gff	OverlappingPeaks	58489001	58491000	10.16	0	0	MCF7_unique.gff_58489001_height:5.26977
chr17	union.pl_MCF7_INPUT.bed_inputs.txt_duplications.gff_MCF7_unique.gff	OverlappingPeaks	58492201	58493200	10.16	0	0	MCF7_unique.gff_58492201_height:5.00896
chr17	union.pl_MCF7_INPUT.bed_inputs.txt_duplications.gff_MCF7_unique.gff	OverlappingPeaks	58493401	58495000	10.16	0	0	MCF7_unique.gff_58493401_height:4.80378
chr17	union.pl_MCF7_INPUT.bed_inputs.txt_duplications.gff_MCF7_unique.gff	OverlappingPeaks	58497601	58500800	10.16	0	0	MCF7_unique.gff_58497601_height:5.48382
chr17	union.pl_MCF7_INPUT.bed_inputs.txt_duplications.gff_MCF7_unique.gff	OverlappingPeaks	58501001	58502000	10.16	0	0	MCF7_unique.gff_58501001_height:4.424
chr17	union.pl_MCF7_INPUT.bed_inputs.txt_duplications.gff_MCF7_unique.gff	OverlappingPeaks	58502201	58504600	10.16	0	0	MCF7_unique.gff_58502201_height:5.2628
chr17	union.pl_MCF7_INPUT.bed_inputs.txt_duplications.gff_MCF7_unique.gff	OverlappingPeaks	58504801	58506000	10.16	0	0	MCF7_unique.gff_58504801_height:4.59016
chr17	union.pl_MCF7_INPUT.bed_inputs.txt_duplications.gff_MCF7_unique.gff	OverlappingPeaks	58506201	58508000	10.16	0	0	MCF7_unique.gff_58506201_height:4.9386
chr17	union.pl_MCF7_INPUT.bed_inputs.txt_duplications.gff_MCF7_unique.gff	OverlappingPeaks	58508001	58510200	10.16	0	0	MCF7_unique.gff_58508001_height:5.05164
chr17	union.pl_MCF7_INPUT.bed_inputs.txt_duplications.gff_MCF7_unique.gff	OverlappingPeaks	58511601	58515200	10.16	0	0	MCF7_unique.gff_58511601_height:5.52237
chr17	union.pl_MCF7_INPUT.bed_inputs.txt_duplications.gff_MCF7_unique.gff	OverlappingPeaks	58515201	58516000	10.16	0	0	MCF7_unique.gff_58515201_height:4.42626
chr17	union.pl_MCF7_INPUT.bed_inputs.txt_duplications.gff_MCF7_unique.gff	OverlappingPeaks	58516401	58517400	10.16	0	0	MCF7_unique.gff_58516401_height:4.67193
chr17	union.pl_MCF7_INPUT.bed_inputs.txt_duplications.gff_MCF7_unique.gff	OverlappingPeaks	58517801	58527400	10.16	0	0	MCF7_unique.gff_58517801_height:6.64839
chr17	union.pl_MCF7_INPUT.bed_inputs.txt_duplications.gff_MCF7_unique.gff	OverlappingPeaks	58548201	58552400	10.16	0	0	MCF7_unique.gff_58548201_height:5.95866
chr17	union.pl_MCF7_INPUT.bed_inputs.txt_duplications.gff_MCF7_unique.gff	OverlappingPeaks	58552401	58559000	10.16	0	0	MCF7_unique.gff_58552401_height:6.51398
chr17	union.pl_MCF7_INPUT.bed_inputs.txt_duplications.gff_MCF7_unique.gff	OverlappingPeaks	58559001	58559400	10.16	0	0	MCF7_unique.gff_58559001_height:3.66993
chr17	union.pl_MCF7_INPUT.bed_inputs.txt_duplications.gff_MCF7_unique.gff	OverlappingPeaks	58565601	58566600	10.16	0	0	MCF7_unique.gff_58565601_height:4.48289
chr17	union.pl_MCF7_INPUT.bed_inputs.txt_duplications.gff_MCF7_unique.gff	OverlappingPeaks	58566801	58568200	10.16	0	0	MCF7_unique.gff_58566801_height:4.4543
chr17	union.pl_MCF7_INPUT.bed_inputs.txt_duplications.gff_MCF7_unique.gff	OverlappingPeaks	58570401	58571000	10.16	0	0	MCF7_unique.gff_58570401_height:3.79248
chr17	union.pl_MCF7_INPUT.bed_inputs.txt_duplications.gff_MCF7_unique.gff	OverlappingPeaks	58571001	58572400	10.16	0	0	MCF7_unique.gff_58571001_height:5.10412
chr17	union.pl_MCF7_INPUT.bed_inputs.txt_duplications.gff_MCF7_unique.gff	OverlappingPeaks	58572401	58574600	10.16	0	0	MCF7_unique.gff_58572401_height:5.11577
chr17	union.pl_MCF7_INPUT.bed_inputs.txt_duplications.gff_MCF7_unique.gff	OverlappingPeaks	58574801	58583000	10.16	0	0	MCF7_unique.gff_58574801_height:6.40337
chr17	union.pl_MCF7_INPUT.bed_inputs.txt_duplications.gff_MCF7_unique.gff	OverlappingPeaks	58583201	58584200	10.16	0	0	MCF7_unique.gff_58583201_height:4.39362
chr17	union.pl_MCF7_INPUT.bed_inputs.txt_duplications.gff_MCF7_unique.gff	OverlappingPeaks	58584601	58586600	10.16	0	0	MCF7_unique.gff_58584601_height:5.33904
chr17	union.pl_MCF7_INPUT.bed_inputs.txt_duplications.gff_MCF7_unique.gff	OverlappingPeaks	58586801	58587200	10.16	0	0	MCF7_unique.gff_58586801_height:3.58746
chr17	union.pl_MCF7_INPUT.bed_inputs.txt_duplications.gff_MCF7_unique.gff	OverlappingPeaks	58587401	58589800	10.16	0	0	MCF7_unique.gff_58587401_height:5.1962
chr17	union.pl_MCF7_INPUT.bed_inputs.txt_duplications.gff_MCF7_unique.gff	OverlappingPeaks	58590201	58592400	10.16	0	0	MCF7_unique.gff_58590201_height:5.15293
chr17	union.pl_MCF7_INPUT.bed_inputs.txt_duplications.gff_MCF7_unique.gff	OverlappingPeaks	58592601	58595600	10.16	0	0	MCF7_unique.gff_58592601_height:5.59345
chr17	union.pl_MCF7_INPUT.bed_inputs.txt_duplications.gff_MCF7_unique.gff	OverlappingPeaks	58595801	58597200	10.16	0	0	MCF7_unique.gff_58595801_height:4.68379
chr17	union.pl_MCF7_INPUT.bed_inputs.txt_duplications.gff_MCF7_unique.gff	OverlappingPeaks	58597201	58597600	10.16	0	0	MCF7_unique.gff_58597201_height:3.89232
chr17	union.pl_MCF7_INPUT.bed_inputs.txt_duplications.gff_MCF7_unique.gff	OverlappingPeaks	58605001	58607600	10.16	0	0	MCF7_unique.gff_58605001_height:5.05667
chr17	union.pl_MCF7_INPUT.bed_inputs.txt_duplications.gff_MCF7_unique.gff	OverlappingPeaks	58607601	58609200	10.16	0	0	MCF7_unique.gff_58607601_height:4.54439
chr17	union.pl_MCF7_INPUT.bed_inputs.txt_duplications.gff_MCF7_unique.gff	OverlappingPeaks	58609401	58609800	10.16	0	0	MCF7_unique.gff_58609401_height:3.58746
chr17	union.pl_MCF7_INPUT.bed_inputs.txt_duplications.gff_MCF7_unique.gff	OverlappingPeaks	58610801	58612400	10.16	0	0	MCF7_unique.gff_58610801_height:4.82193
chr17	union.pl_MCF7_INPUT.bed_inputs.txt_duplications.gff_MCF7_unique.gff	OverlappingPeaks	58612401	58614400	10.16	0	0	MCF7_unique.gff_58612401_height:5.13345
chr17	union.pl_MCF7_INPUT.bed_inputs.txt_duplications.gff_MCF7_unique.gff	OverlappingPeaks	58618401	58620600	10.16	0	0	MCF7_unique.gff_58618401_height:5.20102
chr17	union.pl_MCF7_INPUT.bed_inputs.txt_duplications.gff_MCF7_unique.gff	OverlappingPeaks	58620801	58622000	10.16	0	0	MCF7_unique.gff_58620801_height:4.29248
chr17	union.pl_MCF7_INPUT.bed_inputs.txt_duplications.gff_MCF7_unique.gff	OverlappingPeaks	58622601	58624400	10.16	0	0	MCF7_unique.gff_58622601_height:5.22239
chr17	union.pl_MCF7_INPUT.bed_inputs.txt_duplications.gff_MCF7_unique.gff	OverlappingPeaks	58624401	58625600	10.16	0	0	MCF7_unique.gff_58624401_height:4.72989
chr17	union.pl_MCF7_INPUT.bed_inputs.txt_duplications.gff_MCF7_unique.gff	OverlappingPeaks	58626001	58627200	10.16	0	0	MCF7_unique.gff_58626001_height:4.75191
chr17	union.pl_MCF7_INPUT.bed_inputs.txt_duplications.gff_MCF7_unique.gff	OverlappingPeaks	58630201	58631200	10.16	0	0	MCF7_unique.gff_58630201_height:4.48289
chr17	union.pl_MCF7_INPUT.bed_inputs.txt_duplications.gff_MCF7_unique.gff	OverlappingPeaks	58631401	58633800	10.16	0	0	MCF7_unique.gff_58631401_height:5.29498
chr17	union.pl_MCF7_INPUT.bed_inputs.txt_duplications.gff_MCF7_unique.gff	OverlappingPeaks	58643601	58645000	10.16	0	0	MCF7_unique.gff_58643601_height:4.97136
chr17	union.pl_MCF7_INPUT.bed_inputs.txt_duplications.gff_MCF7_unique.gff	OverlappingPeaks	58645001	58646200	10.16	0	0	MCF7_unique.gff_58645001_height:6.70752
chr17	union.pl_MCF7_INPUT.bed_inputs.txt_duplications.gff_MCF7_unique.gff	OverlappingPeaks	58646201	58647800	10.16	0	0	MCF7_unique.gff_58646201_height:5.17243
chr17	union.pl_MCF7_INPUT.bed_inputs.txt_duplications.gff_MCF7_unique.gff	OverlappingPeaks	58648001	58653600	10.16	0	0	MCF7_unique.gff_58648001_height:6.14322
chr17	union.pl_MCF7_INPUT.bed_inputs.txt_duplications.gff_MCF7_unique.gff	OverlappingPeaks	58654201	58655600	10.16	0	0	MCF7_unique.gff_58654201_height:5.35121
chr17	union.pl_MCF7_INPUT.bed_inputs.txt_duplications.gff_MCF7_unique.gff	OverlappingPeaks	58656201	58661800	10.16	0	0	MCF7_unique.gff_58656201_height:5.92724
chr17	union.pl_MCF7_INPUT.bed_inputs.txt_duplications.gff_MCF7_unique.gff	OverlappingPeaks	58662001	58662800	10.16	0	0	MCF7_unique.gff_58662001_height:4.12928
chr17	union.pl_MCF7_INPUT.bed_inputs.txt_duplications.gff_MCF7_unique.gff	OverlappingPeaks	58663001	58664600	10.16	0	0	MCF7_unique.gff_58663001_height:5.77612
chr17	union.pl_MCF7_INPUT.bed_inputs.txt_duplications.gff_MCF7_unique.gff	OverlappingPeaks	58664801	58666200	10.16	0	0	MCF7_unique.gff_58664801_height:4.68379
chr17	union.pl_MCF7_INPUT.bed_inputs.txt_duplications.gff_MCF7_unique.gff	OverlappingPeaks	58667401	58672800	10.16	0	0	MCF7_unique.gff_58667401_height:5.94448
chr17	union.pl_MCF7_INPUT.bed_inputs.txt_duplications.gff_MCF7_unique.gff	OverlappingPeaks	58686601	58687400	10.16	0	0	MCF7_unique.gff_58686601_height:4.16993
chr17	union.pl_MCF7_INPUT.bed_inputs.txt_duplications.gff_MCF7_unique.gff	OverlappingPeaks	58687401	58688600	10.16	0	0	MCF7_unique.gff_58687401_height:4.95545
chr17	union.pl_MCF7_INPUT.bed_inputs.txt_duplications.gff_MCF7_unique.gff	OverlappingPeaks	58688601	58691000	10.16	0	0	MCF7_unique.gff_58688601_height:5.29498
chr17	union.pl_MCF7_INPUT.bed_inputs.txt_duplications.gff_MCF7_unique.gff	OverlappingPeaks	58692201	58693600	10.16	0	0	MCF7_unique.gff_58692201_height:4.64072
chr17	union.pl_MCF7_INPUT.bed_inputs.txt_duplications.gff_MCF7_unique.gff	OverlappingPeaks	58694001	58698000	10.16	0	0	MCF7_unique.gff_58694001_height:6.07266
chr17	union.pl_MCF7_INPUT.bed_inputs.txt_duplications.gff_MCF7_unique.gff	OverlappingPeaks	58699401	58702000	10.16	0	0	MCF7_unique.gff_58699401_height:5.43518
chr17	union.pl_MCF7_INPUT.bed_inputs.txt_duplications.gff_MCF7_unique.gff	OverlappingPeaks	58702601	58703800	10.16	0	0	MCF7_unique.gff_58702601_height:4.97431
chr17	union.pl_MCF7_INPUT.bed_inputs.txt_duplications.gff_MCF7_unique.gff	OverlappingPeaks	58704001	58710000	10.16	0	0	MCF7_unique.gff_58704001_height:6.03439
chr17	union.pl_MCF7_INPUT.bed_inputs.txt_duplications.gff_MCF7_unique.gff	OverlappingPeaks	58710601	58716800	10.16	0	0	MCF7_unique.gff_58710601_height:6.2059
chr17	union.pl_MCF7_INPUT.bed_inputs.txt_duplications.gff_MCF7_unique.gff	OverlappingPeaks	58717001	58720000	10.16	0	0	MCF7_unique.gff_58717001_height:5.75391
chr17	union.pl_MCF7_INPUT.bed_inputs.txt_duplications.gff_MCF7_unique.gff	OverlappingPeaks	58720601	58722600	10.16	0	0	MCF7_unique.gff_58720601_height:5.38343
chr17	union.pl_MCF7_INPUT.bed_inputs.txt_duplications.gff_MCF7_unique.gff	OverlappingPeaks	58723001	58733000	10.16	0	0	MCF7_unique.gff_58723001_height:6.60224
chr17	union.pl_MCF7_INPUT.bed_inputs.txt_duplications.gff_MCF7_unique.gff	OverlappingPeaks	58733001	58733600	10.16	0	0	MCF7_unique.gff_58733001_height:3.85137
chr17	union.pl_MCF7_INPUT.bed_inputs.txt_duplications.gff_MCF7_unique.gff	OverlappingPeaks	58733801	58736000	10.16	0	0	MCF7_unique.gff_58733801_height:5.31468
chr17	union.pl_MCF7_INPUT.bed_inputs.txt_duplications.gff_MCF7_unique.gff	OverlappingPeaks	58736201	58737400	10.16	0	0	MCF7_unique.gff_58736201_height:4.99292
chr17	union.pl_MCF7_INPUT.bed_inputs.txt_duplications.gff_MCF7_unique.gff	OverlappingPeaks	58737601	58738400	10.16	0	0	MCF7_unique.gff_58737601_height:4
chr17	union.pl_MCF7_INPUT.bed_inputs.txt_duplications.gff_MCF7_unique.gff	OverlappingPeaks	58738401	58742400	10.16	0	0	MCF7_unique.gff_58738401_height:6.10113
chr17	union.pl_MCF7_INPUT.bed_inputs.txt_duplications.gff_MCF7_unique.gff	OverlappingPeaks	58742601	58744600	10.16	0	0	MCF7_unique.gff_58742601_height:5.17193
chr17	union.pl_MCF7_INPUT.bed_inputs.txt_duplications.gff_MCF7_unique.gff	OverlappingPeaks	58745201	58745800	10.16	0	0	MCF7_unique.gff_58745201_height:4.01487
chr17	union.pl_MCF7_INPUT.bed_inputs.txt_duplications.gff_MCF7_unique.gff	OverlappingPeaks	58746001	58748000	10.16	0	0	MCF7_unique.gff_58746001_height:5.2094
chr17	union.pl_MCF7_INPUT.bed_inputs.txt_duplications.gff_MCF7_unique.gff	OverlappingPeaks	58748201	58749400	10.16	0	0	MCF7_unique.gff_58748201_height:5.26211
chr17	union.pl_MCF7_INPUT.bed_inputs.txt_duplications.gff_MCF7_unique.gff	OverlappingPeaks	58750801	58751200	10.16	0	0	MCF7_unique.gff_58750801_height:3.82193
chr17	union.pl_MCF7_INPUT.bed_inputs.txt_duplications.gff_MCF7_unique.gff	OverlappingPeaks	58751401	58752200	10.16	0	0	MCF7_unique.gff_58751401_height:4.45943
chr17	union.pl_MCF7_INPUT.bed_inputs.txt_duplications.gff_MCF7_unique.gff	OverlappingPeaks	58759401	58764000	10.16	0	0	MCF7_unique.gff_58759401_height:6.08695
chr17	union.pl_MCF7_INPUT.bed_inputs.txt_duplications.gff_MCF7_unique.gff	OverlappingPeaks	58764001	58766000	10.16	0	0	MCF7_unique.gff_58764001_height:5.3614
chr17	union.pl_MCF7_INPUT.bed_inputs.txt_duplications.gff_MCF7_unique.gff	OverlappingPeaks	58766201	58769800	10.16	0	0	MCF7_unique.gff_58766201_height:5.59452
chr17	union.pl_MCF7_INPUT.bed_inputs.txt_duplications.gff_MCF7_unique.gff	OverlappingPeaks	58770001	58771400	10.16	0	0	MCF7_unique.gff_58770001_height:4.64072
chr17	union.pl_MCF7_INPUT.bed_inputs.txt_duplications.gff_MCF7_unique.gff	OverlappingPeaks	58771601	58775400	10.16	0	0	MCF7_unique.gff_58771601_height:5.49075
chr17	union.pl_MCF7_INPUT.bed_inputs.txt_duplications.gff_MCF7_unique.gff	OverlappingPeaks	58775401	58780400	10.16	0	0	MCF7_unique.gff_58775401_height:5.92125
chr17	union.pl_MCF7_INPUT.bed_inputs.txt_duplications.gff_MCF7_unique.gff	OverlappingPeaks	58781201	58786000	10.16	0	0	MCF7_unique.gff_58781201_height:5.54672
chr17	union.pl_MCF7_INPUT.bed_inputs.txt_duplications.gff_MCF7_unique.gff	OverlappingPeaks	58786201	58787800	10.16	0	0	MCF7_unique.gff_58786201_height:5.06986
chr17	union.pl_MCF7_INPUT.bed_inputs.txt_duplications.gff_MCF7_unique.gff	OverlappingPeaks	58788001	58793000	10.16	0	0	MCF7_unique.gff_58788001_height:5.98641
chr17	union.pl_MCF7_INPUT.bed_inputs.txt_duplications.gff_MCF7_unique.gff	OverlappingPeaks	58793201	58795000	10.16	0	0	MCF7_unique.gff_58793201_height:5.07325
chr17	union.pl_MCF7_INPUT.bed_inputs.txt_duplications.gff_MCF7_unique.gff	OverlappingPeaks	58795201	58796200	10.16	0	0	MCF7_unique.gff_58795201_height:4.56696
chr17	union.pl_MCF7_INPUT.bed_inputs.txt_duplications.gff_MCF7_unique.gff	OverlappingPeaks	58802001	58803600	10.16	0	0	MCF7_unique.gff_58802001_height:5.00779
chr17	union.pl_MCF7_INPUT.bed_inputs.txt_duplications.gff_MCF7_unique.gff	OverlappingPeaks	58814601	58820200	10.16	0	0	MCF7_unique.gff_58814601_height:6.39722
chr17	union.pl_MCF7_INPUT.bed_inputs.txt_duplications.gff_MCF7_unique.gff	OverlappingPeaks	58820401	58830800	10.16	0	0	MCF7_unique.gff_58820401_height:7.61433
chr17	union.pl_MCF7_INPUT.bed_inputs.txt_duplications.gff_MCF7_unique.gff	OverlappingPeaks	58830801	58839400	10.16	0	0	MCF7_unique.gff_58830801_height:6.75854
chr17	union.pl_MCF7_INPUT.bed_inputs.txt_duplications.gff_MCF7_unique.gff	OverlappingPeaks	58844201	58844600	10.16	0	0	MCF7_unique.gff_58844201_height:3.82193
chr17	union.pl_MCF7_INPUT.bed_inputs.txt_duplications.gff_MCF7_unique.gff	OverlappingPeaks	58849801	58854000	10.16	0	0	MCF7_unique.gff_58849801_height:6.20898
chr17	union.pl_MCF7_INPUT.bed_inputs.txt_duplications.gff_MCF7_unique.gff	OverlappingPeaks	58854201	58856800	10.16	0	0	MCF7_unique.gff_58854201_height:5.85714
chr17	union.pl_MCF7_INPUT.bed_inputs.txt_duplications.gff_MCF7_unique.gff	OverlappingPeaks	58857001	58857400	10.16	0	0	MCF7_unique.gff_58857001_height:3.5
chr17	union.pl_MCF7_INPUT.bed_inputs.txt_duplications.gff_MCF7_unique.gff	OverlappingPeaks	58857801	58860000	10.16	0	0	MCF7_unique.gff_58857801_height:5.27028
chr17	union.pl_MCF7_INPUT.bed_inputs.txt_duplications.gff_MCF7_unique.gff	OverlappingPeaks	58860601	58861800	10.16	0	0	MCF7_unique.gff_58860601_height:4.97431
chr17	union.pl_MCF7_INPUT.bed_inputs.txt_duplications.gff_MCF7_unique.gff	OverlappingPeaks	58862601	58870600	10.16	0	0	MCF7_unique.gff_58862601_height:6.59878
chr17	union.pl_MCF7_INPUT.bed_inputs.txt_duplications.gff_MCF7_unique.gff	OverlappingPeaks	58871001	58872200	10.16	0	0	MCF7_unique.gff_58871001_height:4.37994
chr17	union.pl_MCF7_INPUT.bed_inputs.txt_duplications.gff_MCF7_unique.gff	OverlappingPeaks	58873201	58879600	10.16	0	0	MCF7_unique.gff_58873201_height:6.24483
chr22	union.pl_MCF7_INPUT.bed_inputs.txt_duplications.gff_MCF7_unique.gff	OverlappingPeaks	16848201	16848600	10.14	0	0	MCF7_unique.gff_16848201_height:3.58746
chr22	union.pl_MCF7_INPUT.bed_inputs.txt_duplications.gff_MCF7_unique.gff	OverlappingPeaks	16853601	16854400	10.14	0	0	MCF7_unique.gff_16853601_height:4.16993
chr20	union.pl_MCF7_INPUT.bed_inputs.txt_duplications.gff_MCF7_unique.gff	OverlappingPeaks	45769801	45772200	9.8	0	0	MCF7_unique.gff_45769801_height:6.03407
chr20	union.pl_MCF7_INPUT.bed_inputs.txt_duplications.gff_MCF7_unique.gff	OverlappingPeaks	45775201	45775800	9.8	0	0	MCF7_unique.gff_45775201_height:3.96241
chr20	union.pl_MCF7_INPUT.bed_inputs.txt_duplications.gff_MCF7_unique.gff	OverlappingPeaks	45778201	45779200	9.8	0	0	MCF7_unique.gff_45778201_height:5.06785
chr20	union.pl_MCF7_INPUT.bed_inputs.txt_duplications.gff_MCF7_unique.gff	OverlappingPeaks	45785201	45788400	9.8	0	0	MCF7_unique.gff_45785201_height:6.21432
chr20	union.pl_MCF7_INPUT.bed_inputs.txt_duplications.gff_MCF7_unique.gff	OverlappingPeaks	45796401	45797000	9.8	0	0	MCF7_unique.gff_45796401_height:3.90796
chr20	union.pl_MCF7_INPUT.bed_inputs.txt_duplications.gff_MCF7_unique.gff	OverlappingPeaks	45797201	45798600	9.8	0	0	MCF7_unique.gff_45797201_height:5.07206
chr20	union.pl_MCF7_INPUT.bed_inputs.txt_duplications.gff_MCF7_unique.gff	OverlappingPeaks	45798601	45799000	9.8	0	0	MCF7_unique.gff_45798601_height:3.5
chr20	union.pl_MCF7_INPUT.bed_inputs.txt_duplications.gff_MCF7_unique.gff	OverlappingPeaks	45799201	45800600	9.8	0	0	MCF7_unique.gff_45799201_height:5.51519
chr20	union.pl_MCF7_INPUT.bed_inputs.txt_duplications.gff_MCF7_unique.gff	OverlappingPeaks	45800801	45805800	9.8	0	0	MCF7_unique.gff_45800801_height:6.09592
chr20	union.pl_MCF7_INPUT.bed_inputs.txt_duplications.gff_MCF7_unique.gff	OverlappingPeaks	45806001	45806800	9.8	0	0	MCF7_unique.gff_45806001_height:4.90689
chr20	union.pl_MCF7_INPUT.bed_inputs.txt_duplications.gff_MCF7_unique.gff	OverlappingPeaks	45806801	45807800	9.8	0	0	MCF7_unique.gff_45806801_height:4.33089
chr20	union.pl_MCF7_INPUT.bed_inputs.txt_duplications.gff_MCF7_unique.gff	OverlappingPeaks	45808001	45808800	9.8	0	0	MCF7_unique.gff_45808001_height:4.58496
chr20	union.pl_MCF7_INPUT.bed_inputs.txt_duplications.gff_MCF7_unique.gff	OverlappingPeaks	45808801	45810800	9.8	0	0	MCF7_unique.gff_45808801_height:5.39432
chr20	union.pl_MCF7_INPUT.bed_inputs.txt_duplications.gff_MCF7_unique.gff	OverlappingPeaks	45811401	45821400	9.8	0	0	MCF7_unique.gff_45811401_height:6.58958
chr20	union.pl_MCF7_INPUT.bed_inputs.txt_duplications.gff_MCF7_unique.gff	OverlappingPeaks	45826601	45828200	9.8	0	0	MCF7_unique.gff_45826601_height:5.15821
chr20	union.pl_MCF7_INPUT.bed_inputs.txt_duplications.gff_MCF7_unique.gff	OverlappingPeaks	45837001	45845200	9.8	0	0	MCF7_unique.gff_45837001_height:6.65214
chr20	union.pl_MCF7_INPUT.bed_inputs.txt_duplications.gff_MCF7_unique.gff	OverlappingPeaks	45845201	45846400	9.8	0	0	MCF7_unique.gff_45845201_height:5.11691
chr20	union.pl_MCF7_INPUT.bed_inputs.txt_duplications.gff_MCF7_unique.gff	OverlappingPeaks	45846401	45850600	9.8	0	0	MCF7_unique.gff_45846401_height:5.93312
chr20	union.pl_MCF7_INPUT.bed_inputs.txt_duplications.gff_MCF7_unique.gff	OverlappingPeaks	45851001	45852000	9.8	0	0	MCF7_unique.gff_45851001_height:4.9265
chr20	union.pl_MCF7_INPUT.bed_inputs.txt_duplications.gff_MCF7_unique.gff	OverlappingPeaks	45880801	45885000	9.8	0	0	MCF7_unique.gff_45880801_height:5.82621
chr20	union.pl_MCF7_INPUT.bed_inputs.txt_duplications.gff_MCF7_unique.gff	OverlappingPeaks	45885201	45889800	9.8	0	0	MCF7_unique.gff_45885201_height:6.4071
chr20	union.pl_MCF7_INPUT.bed_inputs.txt_duplications.gff_MCF7_unique.gff	OverlappingPeaks	45890001	45893600	9.8	0	0	MCF7_unique.gff_45890001_height:6.15821
chr20	union.pl_MCF7_INPUT.bed_inputs.txt_duplications.gff_MCF7_unique.gff	OverlappingPeaks	45893801	45897200	9.8	0	0	MCF7_unique.gff_45893801_height:5.59289
chr20	union.pl_MCF7_INPUT.bed_inputs.txt_duplications.gff_MCF7_unique.gff	OverlappingPeaks	45897601	45900800	9.8	0	0	MCF7_unique.gff_45897601_height:5.49985
chr20	union.pl_MCF7_INPUT.bed_inputs.txt_duplications.gff_MCF7_unique.gff	OverlappingPeaks	45922001	45923000	9.8	0	0	MCF7_unique.gff_45922001_height:4.76977
chr20	union.pl_MCF7_INPUT.bed_inputs.txt_duplications.gff_MCF7_unique.gff	OverlappingPeaks	45953001	45954800	9.8	0	0	MCF7_unique.gff_45953001_height:4.92283
chr20	union.pl_MCF7_INPUT.bed_inputs.txt_duplications.gff_MCF7_unique.gff	OverlappingPeaks	45955001	45956200	9.8	0	0	MCF7_unique.gff_45955001_height:5.11691
chr20	union.pl_MCF7_INPUT.bed_inputs.txt_duplications.gff_MCF7_unique.gff	OverlappingPeaks	45971401	45974600	9.8	0	0	MCF7_unique.gff_45971401_height:5.89482
chr20	union.pl_MCF7_INPUT.bed_inputs.txt_duplications.gff_MCF7_unique.gff	OverlappingPeaks	45992801	45993400	9.8	0	0	MCF7_unique.gff_45992801_height:3.85137
chr20	union.pl_MCF7_INPUT.bed_inputs.txt_duplications.gff_MCF7_unique.gff	OverlappingPeaks	45993801	45994600	9.8	0	0	MCF7_unique.gff_45993801_height:4.24793
chr20	union.pl_MCF7_INPUT.bed_inputs.txt_duplications.gff_MCF7_unique.gff	OverlappingPeaks	45995401	45996200	9.8	0	0	MCF7_unique.gff_45995401_height:4.16993
chr20	union.pl_MCF7_INPUT.bed_inputs.txt_duplications.gff_MCF7_unique.gff	OverlappingPeaks	46003001	46004400	9.8	0	0	MCF7_unique.gff_46003001_height:4.74607
chr20	union.pl_MCF7_INPUT.bed_inputs.txt_duplications.gff_MCF7_unique.gff	OverlappingPeaks	46014801	46015400	9.8	0	0	MCF7_unique.gff_46014801_height:3.79248
chr20	union.pl_MCF7_INPUT.bed_inputs.txt_duplications.gff_MCF7_unique.gff	OverlappingPeaks	46016001	46017600	9.8	0	0	MCF7_unique.gff_46016001_height:4.82193
chr20	union.pl_MCF7_INPUT.bed_inputs.txt_duplications.gff_MCF7_unique.gff	OverlappingPeaks	46027601	46030800	9.8	0	0	MCF7_unique.gff_46027601_height:5.40939
chr20	union.pl_MCF7_INPUT.bed_inputs.txt_duplications.gff_MCF7_unique.gff	OverlappingPeaks	46031401	46032000	9.8	0	0	MCF7_unique.gff_46031401_height:4.01487
chr20	union.pl_MCF7_INPUT.bed_inputs.txt_duplications.gff_MCF7_unique.gff	OverlappingPeaks	46038801	46041400	9.8	0	0	MCF7_unique.gff_46038801_height:5.30965
chr20	union.pl_MCF7_INPUT.bed_inputs.txt_duplications.gff_MCF7_unique.gff	OverlappingPeaks	46041401	46043000	9.8	0	0	MCF7_unique.gff_46041401_height:4.76679
chr20	union.pl_MCF7_INPUT.bed_inputs.txt_duplications.gff_MCF7_unique.gff	OverlappingPeaks	46050601	46053600	9.8	0	0	MCF7_unique.gff_46050601_height:5.8731
chr20	union.pl_MCF7_INPUT.bed_inputs.txt_duplications.gff_MCF7_unique.gff	OverlappingPeaks	46053601	46054000	9.8	0	0	MCF7_unique.gff_46053601_height:3.58746
chr20	union.pl_MCF7_INPUT.bed_inputs.txt_duplications.gff_MCF7_unique.gff	OverlappingPeaks	46065401	46066600	9.8	0	0	MCF7_unique.gff_46065401_height:5.13378
chr20	union.pl_MCF7_INPUT.bed_inputs.txt_duplications.gff_MCF7_unique.gff	OverlappingPeaks	46073201	46075200	9.8	0	0	MCF7_unique.gff_46073201_height:5.18453
chr20	union.pl_MCF7_INPUT.bed_inputs.txt_duplications.gff_MCF7_unique.gff	OverlappingPeaks	46076401	46078000	9.8	0	0	MCF7_unique.gff_46076401_height:5.26818
chr20	union.pl_MCF7_INPUT.bed_inputs.txt_duplications.gff_MCF7_unique.gff	OverlappingPeaks	46104001	46106000	9.8	0	0	MCF7_unique.gff_46104001_height:5.3614
chr20	union.pl_MCF7_INPUT.bed_inputs.txt_duplications.gff_MCF7_unique.gff	OverlappingPeaks	46106201	46109800	9.8	0	0	MCF7_unique.gff_46106201_height:6.03916
chr20	union.pl_MCF7_INPUT.bed_inputs.txt_duplications.gff_MCF7_unique.gff	OverlappingPeaks	46109801	46112400	9.8	0	0	MCF7_unique.gff_46109801_height:6.17769
chr20	union.pl_MCF7_INPUT.bed_inputs.txt_duplications.gff_MCF7_unique.gff	OverlappingPeaks	46112801	46114000	9.8	0	0	MCF7_unique.gff_46112801_height:5.65003
chr20	union.pl_MCF7_INPUT.bed_inputs.txt_duplications.gff_MCF7_unique.gff	OverlappingPeaks	46114401	46115200	9.8	0	0	MCF7_unique.gff_46114401_height:4.61471
chr20	union.pl_MCF7_INPUT.bed_inputs.txt_duplications.gff_MCF7_unique.gff	OverlappingPeaks	46115401	46118800	9.8	0	0	MCF7_unique.gff_46115401_height:6.24167
chr20	union.pl_MCF7_INPUT.bed_inputs.txt_duplications.gff_MCF7_unique.gff	OverlappingPeaks	46118801	46119200	9.8	0	0	MCF7_unique.gff_46118801_height:3.58746
chr20	union.pl_MCF7_INPUT.bed_inputs.txt_duplications.gff_MCF7_unique.gff	OverlappingPeaks	46123801	46125600	9.8	0	0	MCF7_unique.gff_46123801_height:5.3339
chr20	union.pl_MCF7_INPUT.bed_inputs.txt_duplications.gff_MCF7_unique.gff	OverlappingPeaks	46125601	46126800	9.8	0	0	MCF7_unique.gff_46125601_height:4.91697
chr20	union.pl_MCF7_INPUT.bed_inputs.txt_duplications.gff_MCF7_unique.gff	OverlappingPeaks	46126801	46128600	9.8	0	0	MCF7_unique.gff_46126801_height:4.8413
chr20	union.pl_MCF7_INPUT.bed_inputs.txt_duplications.gff_MCF7_unique.gff	OverlappingPeaks	46133801	46139000	9.8	0	0	MCF7_unique.gff_46133801_height:6.41796
chr20	union.pl_MCF7_INPUT.bed_inputs.txt_duplications.gff_MCF7_unique.gff	OverlappingPeaks	46139001	46140200	9.8	0	0	MCF7_unique.gff_46139001_height:4.89734
chr20	union.pl_MCF7_INPUT.bed_inputs.txt_duplications.gff_MCF7_unique.gff	OverlappingPeaks	46144001	46146400	9.8	0	0	MCF7_unique.gff_46144001_height:5.40719
chr20	union.pl_MCF7_INPUT.bed_inputs.txt_duplications.gff_MCF7_unique.gff	OverlappingPeaks	46146401	46147200	9.8	0	0	MCF7_unique.gff_46146401_height:4.55459
chr20	union.pl_MCF7_INPUT.bed_inputs.txt_duplications.gff_MCF7_unique.gff	OverlappingPeaks	46148001	46149200	9.8	0	0	MCF7_unique.gff_46148001_height:4.40796
chr20	union.pl_MCF7_INPUT.bed_inputs.txt_duplications.gff_MCF7_unique.gff	OverlappingPeaks	46149801	46151000	9.8	0	0	MCF7_unique.gff_46149801_height:4.48888
chr20	union.pl_MCF7_INPUT.bed_inputs.txt_duplications.gff_MCF7_unique.gff	OverlappingPeaks	46151201	46151600	9.8	0	0	MCF7_unique.gff_46151201_height:3.5
chr20	union.pl_MCF7_INPUT.bed_inputs.txt_duplications.gff_MCF7_unique.gff	OverlappingPeaks	46151801	46153800	9.8	0	0	MCF7_unique.gff_46151801_height:4.99725
chr20	union.pl_MCF7_INPUT.bed_inputs.txt_duplications.gff_MCF7_unique.gff	OverlappingPeaks	46155601	46157800	9.8	0	0	MCF7_unique.gff_46155601_height:6.33098
chr20	union.pl_MCF7_INPUT.bed_inputs.txt_duplications.gff_MCF7_unique.gff	OverlappingPeaks	46158401	46162200	9.8	0	0	MCF7_unique.gff_46158401_height:5.85332
chr20	union.pl_MCF7_INPUT.bed_inputs.txt_duplications.gff_MCF7_unique.gff	OverlappingPeaks	46162401	46164400	9.8	0	0	MCF7_unique.gff_46162401_height:5.22168
chr20	union.pl_MCF7_INPUT.bed_inputs.txt_duplications.gff_MCF7_unique.gff	OverlappingPeaks	46164601	46166400	9.8	0	0	MCF7_unique.gff_46164601_height:4.70044
chr20	union.pl_MCF7_INPUT.bed_inputs.txt_duplications.gff_MCF7_unique.gff	OverlappingPeaks	46176601	46177000	9.8	0	0	MCF7_unique.gff_46176601_height:3.82193
chr20	union.pl_MCF7_INPUT.bed_inputs.txt_duplications.gff_MCF7_unique.gff	OverlappingPeaks	46177201	46177800	9.8	0	0	MCF7_unique.gff_46177201_height:3.90796
chr20	union.pl_MCF7_INPUT.bed_inputs.txt_duplications.gff_MCF7_unique.gff	OverlappingPeaks	46177801	46182200	9.8	0	0	MCF7_unique.gff_46177801_height:6.29776
chr20	union.pl_MCF7_INPUT.bed_inputs.txt_duplications.gff_MCF7_unique.gff	OverlappingPeaks	46188601	46192400	9.8	0	0	MCF7_unique.gff_46188601_height:6.01559
chr20	union.pl_MCF7_INPUT.bed_inputs.txt_duplications.gff_MCF7_unique.gff	OverlappingPeaks	46198001	46198400	9.8	0	0	MCF7_unique.gff_46198001_height:3.5
chr20	union.pl_MCF7_INPUT.bed_inputs.txt_duplications.gff_MCF7_unique.gff	OverlappingPeaks	46198801	46199800	9.8	0	0	MCF7_unique.gff_46198801_height:4.74593
chr20	union.pl_MCF7_INPUT.bed_inputs.txt_duplications.gff_MCF7_unique.gff	OverlappingPeaks	46222201	46223800	9.8	0	0	MCF7_unique.gff_46222201_height:4.97573
chr20	union.pl_MCF7_INPUT.bed_inputs.txt_duplications.gff_MCF7_unique.gff	OverlappingPeaks	46245001	46247000	9.8	0	0	MCF7_unique.gff_46245001_height:5.30482
chr20	union.pl_MCF7_INPUT.bed_inputs.txt_duplications.gff_MCF7_unique.gff	OverlappingPeaks	46247001	46248000	9.8	0	0	MCF7_unique.gff_46247001_height:4.64639
chr20	union.pl_MCF7_INPUT.bed_inputs.txt_duplications.gff_MCF7_unique.gff	OverlappingPeaks	46248401	46250600	9.8	0	0	MCF7_unique.gff_46248401_height:5.46996
chr20	union.pl_MCF7_INPUT.bed_inputs.txt_duplications.gff_MCF7_unique.gff	OverlappingPeaks	46250601	46261400	9.8	0	0	MCF7_unique.gff_46250601_height:6.93313
chr20	union.pl_MCF7_INPUT.bed_inputs.txt_duplications.gff_MCF7_unique.gff	OverlappingPeaks	46299401	46300400	9.8	0	0	MCF7_unique.gff_46299401_height:4.33089
chr20	union.pl_MCF7_INPUT.bed_inputs.txt_duplications.gff_MCF7_unique.gff	OverlappingPeaks	46301001	46301400	9.8	0	0	MCF7_unique.gff_46301001_height:3.74793
chr20	union.pl_MCF7_INPUT.bed_inputs.txt_duplications.gff_MCF7_unique.gff	OverlappingPeaks	46301601	46303000	9.8	0	0	MCF7_unique.gff_46301601_height:4.4543
chr20	union.pl_MCF7_INPUT.bed_inputs.txt_duplications.gff_MCF7_unique.gff	OverlappingPeaks	46303201	46308800	9.8	0	0	MCF7_unique.gff_46303201_height:5.68908
chr20	union.pl_MCF7_INPUT.bed_inputs.txt_duplications.gff_MCF7_unique.gff	OverlappingPeaks	46313201	46314000	9.8	0	0	MCF7_unique.gff_46313201_height:4.24793
chr20	union.pl_MCF7_INPUT.bed_inputs.txt_duplications.gff_MCF7_unique.gff	OverlappingPeaks	46314401	46314800	9.8	0	0	MCF7_unique.gff_46314401_height:3.58746
chr20	union.pl_MCF7_INPUT.bed_inputs.txt_duplications.gff_MCF7_unique.gff	OverlappingPeaks	46327801	46328800	9.8	0	0	MCF7_unique.gff_46327801_height:4.90513
chr20	union.pl_MCF7_INPUT.bed_inputs.txt_duplications.gff_MCF7_unique.gff	OverlappingPeaks	46328801	46329400	9.8	0	0	MCF7_unique.gff_46328801_height:3.90796
chr20	union.pl_MCF7_INPUT.bed_inputs.txt_duplications.gff_MCF7_unique.gff	OverlappingPeaks	46329401	46331800	9.8	0	0	MCF7_unique.gff_46329401_height:5.24094
chr20	union.pl_MCF7_INPUT.bed_inputs.txt_duplications.gff_MCF7_unique.gff	OverlappingPeaks	46331801	46334800	9.8	0	0	MCF7_unique.gff_46331801_height:5.98907
chr20	union.pl_MCF7_INPUT.bed_inputs.txt_duplications.gff_MCF7_unique.gff	OverlappingPeaks	46334801	46338800	9.8	0	0	MCF7_unique.gff_46334801_height:5.72168
chr20	union.pl_MCF7_INPUT.bed_inputs.txt_duplications.gff_MCF7_unique.gff	OverlappingPeaks	46343801	46351000	9.8	0	0	MCF7_unique.gff_46343801_height:6.10852
chr20	union.pl_MCF7_INPUT.bed_inputs.txt_duplications.gff_MCF7_unique.gff	OverlappingPeaks	46356001	46356800	9.8	0	0	MCF7_unique.gff_46356001_height:4.16993
chr20	union.pl_MCF7_INPUT.bed_inputs.txt_duplications.gff_MCF7_unique.gff	OverlappingPeaks	46358001	46358600	9.8	0	0	MCF7_unique.gff_46358001_height:4.01487
chr20	union.pl_MCF7_INPUT.bed_inputs.txt_duplications.gff_MCF7_unique.gff	OverlappingPeaks	46358601	46359000	9.8	0	0	MCF7_unique.gff_46358601_height:3.5
chr20	union.pl_MCF7_INPUT.bed_inputs.txt_duplications.gff_MCF7_unique.gff	OverlappingPeaks	46359401	46360000	9.8	0	0	MCF7_unique.gff_46359401_height:3.79248
chr20	union.pl_MCF7_INPUT.bed_inputs.txt_duplications.gff_MCF7_unique.gff	OverlappingPeaks	46360201	46361400	9.8	0	0	MCF7_unique.gff_46360201_height:4.75191
chr20	union.pl_MCF7_INPUT.bed_inputs.txt_duplications.gff_MCF7_unique.gff	OverlappingPeaks	46361401	46366600	9.8	0	0	MCF7_unique.gff_46361401_height:6.08441
chr20	union.pl_MCF7_INPUT.bed_inputs.txt_duplications.gff_MCF7_unique.gff	OverlappingPeaks	46374401	46375600	9.8	0	0	MCF7_unique.gff_46374401_height:4.79498
chr20	union.pl_MCF7_INPUT.bed_inputs.txt_duplications.gff_MCF7_unique.gff	OverlappingPeaks	46379001	46379400	9.8	0	0	MCF7_unique.gff_46379001_height:3.5
chr20	union.pl_MCF7_INPUT.bed_inputs.txt_duplications.gff_MCF7_unique.gff	OverlappingPeaks	46379801	46381800	9.8	0	0	MCF7_unique.gff_46379801_height:4.64282
chr20	union.pl_MCF7_INPUT.bed_inputs.txt_duplications.gff_MCF7_unique.gff	OverlappingPeaks	46381801	46383600	9.8	0	0	MCF7_unique.gff_46381801_height:4.85798
chr20	union.pl_MCF7_INPUT.bed_inputs.txt_duplications.gff_MCF7_unique.gff	OverlappingPeaks	46384601	46385000	9.8	0	0	MCF7_unique.gff_46384601_height:3.5
chr20	union.pl_MCF7_INPUT.bed_inputs.txt_duplications.gff_MCF7_unique.gff	OverlappingPeaks	46385001	46385400	9.8	0	0	MCF7_unique.gff_46385001_height:3.58746
chr20	union.pl_MCF7_INPUT.bed_inputs.txt_duplications.gff_MCF7_unique.gff	OverlappingPeaks	46387401	46388000	9.8	0	0	MCF7_unique.gff_46387401_height:3.90796
chr20	union.pl_MCF7_INPUT.bed_inputs.txt_duplications.gff_MCF7_unique.gff	OverlappingPeaks	46392401	46393000	9.8	0	0	MCF7_unique.gff_46392401_height:3.79248
chr20	union.pl_MCF7_INPUT.bed_inputs.txt_duplications.gff_MCF7_unique.gff	OverlappingPeaks	46393001	46393600	9.8	0	0	MCF7_unique.gff_46393001_height:3.90796
chr20	union.pl_MCF7_INPUT.bed_inputs.txt_duplications.gff_MCF7_unique.gff	OverlappingPeaks	46394201	46396200	9.8	0	0	MCF7_unique.gff_46394201_height:4.84683
chr20	union.pl_MCF7_INPUT.bed_inputs.txt_duplications.gff_MCF7_unique.gff	OverlappingPeaks	46396601	46397800	9.8	0	0	MCF7_unique.gff_46396601_height:4.75191
chr20	union.pl_MCF7_INPUT.bed_inputs.txt_duplications.gff_MCF7_unique.gff	OverlappingPeaks	46399201	46399600	9.8	0	0	MCF7_unique.gff_46399201_height:3.5
chr20	union.pl_MCF7_INPUT.bed_inputs.txt_duplications.gff_MCF7_unique.gff	OverlappingPeaks	46399601	46400000	9.8	0	0	MCF7_unique.gff_46399601_height:3.66993
chr20	union.pl_MCF7_INPUT.bed_inputs.txt_duplications.gff_MCF7_unique.gff	OverlappingPeaks	46403201	46403600	9.8	0	0	MCF7_unique.gff_46403201_height:3.5
chr20	union.pl_MCF7_INPUT.bed_inputs.txt_duplications.gff_MCF7_unique.gff	OverlappingPeaks	46404401	46404800	9.8	0	0	MCF7_unique.gff_46404401_height:3.5
chr20	union.pl_MCF7_INPUT.bed_inputs.txt_duplications.gff_MCF7_unique.gff	OverlappingPeaks	46405001	46406000	9.8	0	0	MCF7_unique.gff_46405001_height:4.19659
chr20	union.pl_MCF7_INPUT.bed_inputs.txt_duplications.gff_MCF7_unique.gff	OverlappingPeaks	46406201	46406600	9.8	0	0	MCF7_unique.gff_46406201_height:3.58746
chr20	union.pl_MCF7_INPUT.bed_inputs.txt_duplications.gff_MCF7_unique.gff	OverlappingPeaks	46411201	46414000	9.8	0	0	MCF7_unique.gff_46411201_height:5.29599
chr20	union.pl_MCF7_INPUT.bed_inputs.txt_duplications.gff_MCF7_unique.gff	OverlappingPeaks	46420801	46421400	9.8	0	0	MCF7_unique.gff_46420801_height:4.0655
chr20	union.pl_MCF7_INPUT.bed_inputs.txt_duplications.gff_MCF7_unique.gff	OverlappingPeaks	46424001	46424800	9.8	0	0	MCF7_unique.gff_46424001_height:4.08746
chr20	union.pl_MCF7_INPUT.bed_inputs.txt_duplications.gff_MCF7_unique.gff	OverlappingPeaks	46427001	46427800	9.8	0	0	MCF7_unique.gff_46427001_height:4.49185
chr20	union.pl_MCF7_INPUT.bed_inputs.txt_duplications.gff_MCF7_unique.gff	OverlappingPeaks	46427801	46428200	9.8	0	0	MCF7_unique.gff_46427801_height:3.5
chr20	union.pl_MCF7_INPUT.bed_inputs.txt_duplications.gff_MCF7_unique.gff	OverlappingPeaks	46429201	46431200	9.8	0	0	MCF7_unique.gff_46429201_height:5.39432
chr20	union.pl_MCF7_INPUT.bed_inputs.txt_duplications.gff_MCF7_unique.gff	OverlappingPeaks	46433801	46436600	9.8	0	0	MCF7_unique.gff_46433801_height:5.32514
chr20	union.pl_MCF7_INPUT.bed_inputs.txt_duplications.gff_MCF7_unique.gff	OverlappingPeaks	46437601	46439000	9.8	0	0	MCF7_unique.gff_46437601_height:5.10412
chr20	union.pl_MCF7_INPUT.bed_inputs.txt_duplications.gff_MCF7_unique.gff	OverlappingPeaks	46439001	46440000	9.8	0	0	MCF7_unique.gff_46439001_height:4.23135
chr20	union.pl_MCF7_INPUT.bed_inputs.txt_duplications.gff_MCF7_unique.gff	OverlappingPeaks	46440001	46442400	9.8	0	0	MCF7_unique.gff_46440001_height:5.16172
chr20	union.pl_MCF7_INPUT.bed_inputs.txt_duplications.gff_MCF7_unique.gff	OverlappingPeaks	46442601	46444000	9.8	0	0	MCF7_unique.gff_46442601_height:5.31057
chr20	union.pl_MCF7_INPUT.bed_inputs.txt_duplications.gff_MCF7_unique.gff	OverlappingPeaks	46444401	46445800	9.8	0	0	MCF7_unique.gff_46444401_height:4.88172
chr20	union.pl_MCF7_INPUT.bed_inputs.txt_duplications.gff_MCF7_unique.gff	OverlappingPeaks	46445801	46447200	9.8	0	0	MCF7_unique.gff_46445801_height:5.28282
chr20	union.pl_MCF7_INPUT.bed_inputs.txt_duplications.gff_MCF7_unique.gff	OverlappingPeaks	46478201	46478600	9.8	0	0	MCF7_unique.gff_46478201_height:3.5
chr20	union.pl_MCF7_INPUT.bed_inputs.txt_duplications.gff_MCF7_unique.gff	OverlappingPeaks	46478801	46479600	9.8	0	0	MCF7_unique.gff_46478801_height:4.04439
chr20	union.pl_MCF7_INPUT.bed_inputs.txt_duplications.gff_MCF7_unique.gff	OverlappingPeaks	46479801	46480400	9.8	0	0	MCF7_unique.gff_46479801_height:3.85137
chr20	union.pl_MCF7_INPUT.bed_inputs.txt_duplications.gff_MCF7_unique.gff	OverlappingPeaks	46481201	46481800	9.8	0	0	MCF7_unique.gff_46481201_height:3.90796
chr20	union.pl_MCF7_INPUT.bed_inputs.txt_duplications.gff_MCF7_unique.gff	OverlappingPeaks	46482201	46482600	9.8	0	0	MCF7_unique.gff_46482201_height:3.66993
chr20	union.pl_MCF7_INPUT.bed_inputs.txt_duplications.gff_MCF7_unique.gff	OverlappingPeaks	46483001	46483400	9.8	0	0	MCF7_unique.gff_46483001_height:3.74793
chr20	union.pl_MCF7_INPUT.bed_inputs.txt_duplications.gff_MCF7_unique.gff	OverlappingPeaks	46483601	46484000	9.8	0	0	MCF7_unique.gff_46483601_height:3.58746
chr20	union.pl_MCF7_INPUT.bed_inputs.txt_duplications.gff_MCF7_unique.gff	OverlappingPeaks	46484801	46485400	9.8	0	0	MCF7_unique.gff_46484801_height:3.79248
chr20	union.pl_MCF7_INPUT.bed_inputs.txt_duplications.gff_MCF7_unique.gff	OverlappingPeaks	46485801	46486600	9.8	0	0	MCF7_unique.gff_46485801_height:4.88264
chr20	union.pl_MCF7_INPUT.bed_inputs.txt_duplications.gff_MCF7_unique.gff	OverlappingPeaks	46486601	46489400	9.8	0	0	MCF7_unique.gff_46486601_height:5.30578
chr20	union.pl_MCF7_INPUT.bed_inputs.txt_duplications.gff_MCF7_unique.gff	OverlappingPeaks	46490601	46491800	9.8	0	0	MCF7_unique.gff_46490601_height:4.51487
chr20	union.pl_MCF7_INPUT.bed_inputs.txt_duplications.gff_MCF7_unique.gff	OverlappingPeaks	46491801	46495600	9.8	0	0	MCF7_unique.gff_46491801_height:5.53425
chr20	union.pl_MCF7_INPUT.bed_inputs.txt_duplications.gff_MCF7_unique.gff	OverlappingPeaks	46497201	46498400	9.8	0	0	MCF7_unique.gff_46497201_height:4.54041
chr20	union.pl_MCF7_INPUT.bed_inputs.txt_duplications.gff_MCF7_unique.gff	OverlappingPeaks	46499801	46500200	9.8	0	0	MCF7_unique.gff_46499801_height:3.58746
chr20	union.pl_MCF7_INPUT.bed_inputs.txt_duplications.gff_MCF7_unique.gff	OverlappingPeaks	46501601	46502800	9.8	0	0	MCF7_unique.gff_46501601_height:4.37994
chr20	union.pl_MCF7_INPUT.bed_inputs.txt_duplications.gff_MCF7_unique.gff	OverlappingPeaks	46504201	46504600	9.8	0	0	MCF7_unique.gff_46504201_height:3.74793
chr20	union.pl_MCF7_INPUT.bed_inputs.txt_duplications.gff_MCF7_unique.gff	OverlappingPeaks	46507201	46507800	9.8	0	0	MCF7_unique.gff_46507201_height:3.90796
chr20	union.pl_MCF7_INPUT.bed_inputs.txt_duplications.gff_MCF7_unique.gff	OverlappingPeaks	46510401	46511800	9.8	0	0	MCF7_unique.gff_46510401_height:4.42921
chr20	union.pl_MCF7_INPUT.bed_inputs.txt_duplications.gff_MCF7_unique.gff	OverlappingPeaks	46513801	46514400	9.8	0	0	MCF7_unique.gff_46513801_height:3.85137
chr20	union.pl_MCF7_INPUT.bed_inputs.txt_duplications.gff_MCF7_unique.gff	OverlappingPeaks	46514601	46515000	9.8	0	0	MCF7_unique.gff_46514601_height:3.5
chr20	union.pl_MCF7_INPUT.bed_inputs.txt_duplications.gff_MCF7_unique.gff	OverlappingPeaks	46515001	46515800	9.8	0	0	MCF7_unique.gff_46515001_height:4
chr20	union.pl_MCF7_INPUT.bed_inputs.txt_duplications.gff_MCF7_unique.gff	OverlappingPeaks	46517001	46517400	9.8	0	0	MCF7_unique.gff_46517001_height:3.5
chr20	union.pl_MCF7_INPUT.bed_inputs.txt_duplications.gff_MCF7_unique.gff	OverlappingPeaks	46535801	46536400	9.8	0	0	MCF7_unique.gff_46535801_height:3.85137
chr20	union.pl_MCF7_INPUT.bed_inputs.txt_duplications.gff_MCF7_unique.gff	OverlappingPeaks	46540801	46541200	9.8	0	0	MCF7_unique.gff_46540801_height:3.74793
chr20	union.pl_MCF7_INPUT.bed_inputs.txt_duplications.gff_MCF7_unique.gff	OverlappingPeaks	46543601	46544400	9.8	0	0	MCF7_unique.gff_46543601_height:4.04439
chr20	union.pl_MCF7_INPUT.bed_inputs.txt_duplications.gff_MCF7_unique.gff	OverlappingPeaks	46545201	46545800	9.8	0	0	MCF7_unique.gff_46545201_height:3.79248
chr20	union.pl_MCF7_INPUT.bed_inputs.txt_duplications.gff_MCF7_unique.gff	OverlappingPeaks	46548201	46548600	9.8	0	0	MCF7_unique.gff_46548201_height:3.58746
chr20	union.pl_MCF7_INPUT.bed_inputs.txt_duplications.gff_MCF7_unique.gff	OverlappingPeaks	46552801	46554800	9.8	0	0	MCF7_unique.gff_46552801_height:4.98289
chr20	union.pl_MCF7_INPUT.bed_inputs.txt_duplications.gff_MCF7_unique.gff	OverlappingPeaks	46554801	46558600	9.8	0	0	MCF7_unique.gff_46554801_height:5.72153
chr20	union.pl_MCF7_INPUT.bed_inputs.txt_duplications.gff_MCF7_unique.gff	OverlappingPeaks	46559401	46560400	9.8	0	0	MCF7_unique.gff_46559401_height:4.3626
chr20	union.pl_MCF7_INPUT.bed_inputs.txt_duplications.gff_MCF7_unique.gff	OverlappingPeaks	46561401	46570400	9.8	0	0	MCF7_unique.gff_46561401_height:6.01895
chr20	union.pl_MCF7_INPUT.bed_inputs.txt_duplications.gff_MCF7_unique.gff	OverlappingPeaks	46571001	46572200	9.8	0	0	MCF7_unique.gff_46571001_height:4.51487
chr20	union.pl_MCF7_INPUT.bed_inputs.txt_duplications.gff_MCF7_unique.gff	OverlappingPeaks	46572401	46572800	9.8	0	0	MCF7_unique.gff_46572401_height:3.66993
chr20	union.pl_MCF7_INPUT.bed_inputs.txt_duplications.gff_MCF7_unique.gff	OverlappingPeaks	46573201	46574600	9.8	0	0	MCF7_unique.gff_46573201_height:4.66241
chr20	union.pl_MCF7_INPUT.bed_inputs.txt_duplications.gff_MCF7_unique.gff	OverlappingPeaks	46574601	46576600	9.8	0	0	MCF7_unique.gff_46574601_height:4.74843
chr20	union.pl_MCF7_INPUT.bed_inputs.txt_duplications.gff_MCF7_unique.gff	OverlappingPeaks	46577601	46578000	9.8	0	0	MCF7_unique.gff_46577601_height:3.5
chr20	union.pl_MCF7_INPUT.bed_inputs.txt_duplications.gff_MCF7_unique.gff	OverlappingPeaks	46578401	46579400	9.8	0	0	MCF7_unique.gff_46578401_height:4.69702
chr20	union.pl_MCF7_INPUT.bed_inputs.txt_duplications.gff_MCF7_unique.gff	OverlappingPeaks	46580201	46582800	9.8	0	0	MCF7_unique.gff_46580201_height:5.13846
chr20	union.pl_MCF7_INPUT.bed_inputs.txt_duplications.gff_MCF7_unique.gff	OverlappingPeaks	46583201	46583600	9.8	0	0	MCF7_unique.gff_46583201_height:3.58746
chr20	union.pl_MCF7_INPUT.bed_inputs.txt_duplications.gff_MCF7_unique.gff	OverlappingPeaks	46584001	46585600	9.8	0	0	MCF7_unique.gff_46584001_height:4.52237
chr20	union.pl_MCF7_INPUT.bed_inputs.txt_duplications.gff_MCF7_unique.gff	OverlappingPeaks	46585801	46586400	9.8	0	0	MCF7_unique.gff_46585801_height:3.90796
chr20	union.pl_MCF7_INPUT.bed_inputs.txt_duplications.gff_MCF7_unique.gff	OverlappingPeaks	46588801	46589600	9.8	0	0	MCF7_unique.gff_46588801_height:4.2854
chr20	union.pl_MCF7_INPUT.bed_inputs.txt_duplications.gff_MCF7_unique.gff	OverlappingPeaks	46590601	46591400	9.8	0	0	MCF7_unique.gff_46590601_height:4.04439
chr20	union.pl_MCF7_INPUT.bed_inputs.txt_duplications.gff_MCF7_unique.gff	OverlappingPeaks	46591601	46593400	9.8	0	0	MCF7_unique.gff_46591601_height:4.77259
chr20	union.pl_MCF7_INPUT.bed_inputs.txt_duplications.gff_MCF7_unique.gff	OverlappingPeaks	46594201	46594800	9.8	0	0	MCF7_unique.gff_46594201_height:3.90796
chr20	union.pl_MCF7_INPUT.bed_inputs.txt_duplications.gff_MCF7_unique.gff	OverlappingPeaks	46596201	46597000	9.8	0	0	MCF7_unique.gff_46596201_height:4.16993
chr20	union.pl_MCF7_INPUT.bed_inputs.txt_duplications.gff_MCF7_unique.gff	OverlappingPeaks	46598201	46600400	9.8	0	0	MCF7_unique.gff_46598201_height:5.12827
chr20	union.pl_MCF7_INPUT.bed_inputs.txt_duplications.gff_MCF7_unique.gff	OverlappingPeaks	46605401	46605800	9.8	0	0	MCF7_unique.gff_46605401_height:3.66993
chr20	union.pl_MCF7_INPUT.bed_inputs.txt_duplications.gff_MCF7_unique.gff	OverlappingPeaks	46608201	46611400	9.8	0	0	MCF7_unique.gff_46608201_height:5.03342
chr20	union.pl_MCF7_INPUT.bed_inputs.txt_duplications.gff_MCF7_unique.gff	OverlappingPeaks	46612801	46614800	9.8	0	0	MCF7_unique.gff_46612801_height:6.16558
chr20	union.pl_MCF7_INPUT.bed_inputs.txt_duplications.gff_MCF7_unique.gff	OverlappingPeaks	46615201	46615600	9.8	0	0	MCF7_unique.gff_46615201_height:3.5
chr20	union.pl_MCF7_INPUT.bed_inputs.txt_duplications.gff_MCF7_unique.gff	OverlappingPeaks	46622401	46623000	9.8	0	0	MCF7_unique.gff_46622401_height:3.79248
chr20	union.pl_MCF7_INPUT.bed_inputs.txt_duplications.gff_MCF7_unique.gff	OverlappingPeaks	46623201	46623600	9.8	0	0	MCF7_unique.gff_46623201_height:3.5
chr20	union.pl_MCF7_INPUT.bed_inputs.txt_duplications.gff_MCF7_unique.gff	OverlappingPeaks	46623801	46624800	9.8	0	0	MCF7_unique.gff_46623801_height:4.19659
chr20	union.pl_MCF7_INPUT.bed_inputs.txt_duplications.gff_MCF7_unique.gff	OverlappingPeaks	46625001	46625400	9.8	0	0	MCF7_unique.gff_46625001_height:3.58746
chr20	union.pl_MCF7_INPUT.bed_inputs.txt_duplications.gff_MCF7_unique.gff	OverlappingPeaks	46626001	46626600	9.8	0	0	MCF7_unique.gff_46626001_height:3.85137
chr20	union.pl_MCF7_INPUT.bed_inputs.txt_duplications.gff_MCF7_unique.gff	OverlappingPeaks	46627201	46629000	9.8	0	0	MCF7_unique.gff_46627201_height:4.80735
chr20	union.pl_MCF7_INPUT.bed_inputs.txt_duplications.gff_MCF7_unique.gff	OverlappingPeaks	46630601	46632800	9.8	0	0	MCF7_unique.gff_46630601_height:4.77808
chr20	union.pl_MCF7_INPUT.bed_inputs.txt_duplications.gff_MCF7_unique.gff	OverlappingPeaks	46632801	46633400	9.8	0	0	MCF7_unique.gff_46632801_height:3.96241
chr20	union.pl_MCF7_INPUT.bed_inputs.txt_duplications.gff_MCF7_unique.gff	OverlappingPeaks	46634601	46636800	9.8	0	0	MCF7_unique.gff_46634601_height:5.24756
chr20	union.pl_MCF7_INPUT.bed_inputs.txt_duplications.gff_MCF7_unique.gff	OverlappingPeaks	46637001	46638800	9.8	0	0	MCF7_unique.gff_46637001_height:4.90689
chr20	union.pl_MCF7_INPUT.bed_inputs.txt_duplications.gff_MCF7_unique.gff	OverlappingPeaks	46638801	46639200	9.8	0	0	MCF7_unique.gff_46638801_height:3.5
chr20	union.pl_MCF7_INPUT.bed_inputs.txt_duplications.gff_MCF7_unique.gff	OverlappingPeaks	46639201	46642600	9.8	0	0	MCF7_unique.gff_46639201_height:6.0543
chr20	union.pl_MCF7_INPUT.bed_inputs.txt_duplications.gff_MCF7_unique.gff	OverlappingPeaks	46642801	46647200	9.8	0	0	MCF7_unique.gff_46642801_height:5.53184
chr20	union.pl_MCF7_INPUT.bed_inputs.txt_duplications.gff_MCF7_unique.gff	OverlappingPeaks	46648201	46649200	9.8	0	0	MCF7_unique.gff_46648201_height:4.19659
chr20	union.pl_MCF7_INPUT.bed_inputs.txt_duplications.gff_MCF7_unique.gff	OverlappingPeaks	46650401	46656400	9.8	0	0	MCF7_unique.gff_46650401_height:6.2608
chr20	union.pl_MCF7_INPUT.bed_inputs.txt_duplications.gff_MCF7_unique.gff	OverlappingPeaks	46656801	46661600	9.8	0	0	MCF7_unique.gff_46656801_height:5.73542
chr20	union.pl_MCF7_INPUT.bed_inputs.txt_duplications.gff_MCF7_unique.gff	OverlappingPeaks	46662401	46663200	9.8	0	0	MCF7_unique.gff_46662401_height:4.24793
chr20	union.pl_MCF7_INPUT.bed_inputs.txt_duplications.gff_MCF7_unique.gff	OverlappingPeaks	46663401	46665400	9.8	0	0	MCF7_unique.gff_46663401_height:5.22168
chr20	union.pl_MCF7_INPUT.bed_inputs.txt_duplications.gff_MCF7_unique.gff	OverlappingPeaks	46665801	46666400	9.8	0	0	MCF7_unique.gff_46665801_height:3.85137
chr20	union.pl_MCF7_INPUT.bed_inputs.txt_duplications.gff_MCF7_unique.gff	OverlappingPeaks	46666801	46668000	9.8	0	0	MCF7_unique.gff_46666801_height:4.37994
chr20	union.pl_MCF7_INPUT.bed_inputs.txt_duplications.gff_MCF7_unique.gff	OverlappingPeaks	46668801	46673600	9.8	0	0	MCF7_unique.gff_46668801_height:5.77898
chr20	union.pl_MCF7_INPUT.bed_inputs.txt_duplications.gff_MCF7_unique.gff	OverlappingPeaks	46673601	46677200	9.8	0	0	MCF7_unique.gff_46673601_height:5.72239
chr20	union.pl_MCF7_INPUT.bed_inputs.txt_duplications.gff_MCF7_unique.gff	OverlappingPeaks	46677801	46687600	9.8	0	0	MCF7_unique.gff_46677801_height:6.71817
chr20	union.pl_MCF7_INPUT.bed_inputs.txt_duplications.gff_MCF7_unique.gff	OverlappingPeaks	46688401	46690600	9.8	0	0	MCF7_unique.gff_46688401_height:5.1651
chr20	union.pl_MCF7_INPUT.bed_inputs.txt_duplications.gff_MCF7_unique.gff	OverlappingPeaks	46691001	46691800	9.8	0	0	MCF7_unique.gff_46691001_height:4.16993
chr20	union.pl_MCF7_INPUT.bed_inputs.txt_duplications.gff_MCF7_unique.gff	OverlappingPeaks	46692001	46696200	9.8	0	0	MCF7_unique.gff_46692001_height:6.00841
chr20	union.pl_MCF7_INPUT.bed_inputs.txt_duplications.gff_MCF7_unique.gff	OverlappingPeaks	46697001	46698000	9.8	0	0	MCF7_unique.gff_46697001_height:4.19659
chr20	union.pl_MCF7_INPUT.bed_inputs.txt_duplications.gff_MCF7_unique.gff	OverlappingPeaks	46698001	46698400	9.8	0	0	MCF7_unique.gff_46698001_height:3.5
chr20	union.pl_MCF7_INPUT.bed_inputs.txt_duplications.gff_MCF7_unique.gff	OverlappingPeaks	46698601	46699000	9.8	0	0	MCF7_unique.gff_46698601_height:3.58746
chr20	union.pl_MCF7_INPUT.bed_inputs.txt_duplications.gff_MCF7_unique.gff	OverlappingPeaks	46699001	46700400	9.8	0	0	MCF7_unique.gff_46699001_height:4.55052
chr20	union.pl_MCF7_INPUT.bed_inputs.txt_duplications.gff_MCF7_unique.gff	OverlappingPeaks	46700801	46701600	9.8	0	0	MCF7_unique.gff_46700801_height:4.12928
chr20	union.pl_MCF7_INPUT.bed_inputs.txt_duplications.gff_MCF7_unique.gff	OverlappingPeaks	46701601	46703000	9.8	0	0	MCF7_unique.gff_46701601_height:4.72561
chr20	union.pl_MCF7_INPUT.bed_inputs.txt_duplications.gff_MCF7_unique.gff	OverlappingPeaks	46704001	46706200	9.8	0	0	MCF7_unique.gff_46704001_height:7.02183
chr20	union.pl_MCF7_INPUT.bed_inputs.txt_duplications.gff_MCF7_unique.gff	OverlappingPeaks	46706601	46707800	9.8	0	0	MCF7_unique.gff_46706601_height:4.51487
chr20	union.pl_MCF7_INPUT.bed_inputs.txt_duplications.gff_MCF7_unique.gff	OverlappingPeaks	46708401	46712000	9.8	0	0	MCF7_unique.gff_46708401_height:5.54439
chr20	union.pl_MCF7_INPUT.bed_inputs.txt_duplications.gff_MCF7_unique.gff	OverlappingPeaks	46712201	46712800	9.8	0	0	MCF7_unique.gff_46712201_height:3.79248
chr20	union.pl_MCF7_INPUT.bed_inputs.txt_duplications.gff_MCF7_unique.gff	OverlappingPeaks	46714201	46715800	9.8	0	0	MCF7_unique.gff_46714201_height:4.74793
chr20	union.pl_MCF7_INPUT.bed_inputs.txt_duplications.gff_MCF7_unique.gff	OverlappingPeaks	46715801	46717400	9.8	0	0	MCF7_unique.gff_46715801_height:4.64975
chr20	union.pl_MCF7_INPUT.bed_inputs.txt_duplications.gff_MCF7_unique.gff	OverlappingPeaks	46717601	46718400	9.8	0	0	MCF7_unique.gff_46717601_height:4.04439
chr20	union.pl_MCF7_INPUT.bed_inputs.txt_duplications.gff_MCF7_unique.gff	OverlappingPeaks	46718601	46719800	9.8	0	0	MCF7_unique.gff_46718601_height:4.51487
chr20	union.pl_MCF7_INPUT.bed_inputs.txt_duplications.gff_MCF7_unique.gff	OverlappingPeaks	46720001	46720400	9.8	0	0	MCF7_unique.gff_46720001_height:3.5
chr20	union.pl_MCF7_INPUT.bed_inputs.txt_duplications.gff_MCF7_unique.gff	OverlappingPeaks	46721401	46725200	9.8	0	0	MCF7_unique.gff_46721401_height:5.31066
chr20	union.pl_MCF7_INPUT.bed_inputs.txt_duplications.gff_MCF7_unique.gff	OverlappingPeaks	46731001	46736400	9.8	0	0	MCF7_unique.gff_46731001_height:6.79998
chr20	union.pl_MCF7_INPUT.bed_inputs.txt_duplications.gff_MCF7_unique.gff	OverlappingPeaks	46737401	46738000	9.8	0	0	MCF7_unique.gff_46737401_height:3.79248
chr20	union.pl_MCF7_INPUT.bed_inputs.txt_duplications.gff_MCF7_unique.gff	OverlappingPeaks	46739201	46740400	9.8	0	0	MCF7_unique.gff_46739201_height:4.59016
chr20	union.pl_MCF7_INPUT.bed_inputs.txt_duplications.gff_MCF7_unique.gff	OverlappingPeaks	46740401	46741000	9.8	0	0	MCF7_unique.gff_46740401_height:3.79248
chr20	union.pl_MCF7_INPUT.bed_inputs.txt_duplications.gff_MCF7_unique.gff	OverlappingPeaks	46741001	46744800	9.8	0	0	MCF7_unique.gff_46741001_height:5.6175
chr20	union.pl_MCF7_INPUT.bed_inputs.txt_duplications.gff_MCF7_unique.gff	OverlappingPeaks	46747201	46747600	9.8	0	0	MCF7_unique.gff_46747201_height:3.5
chr20	union.pl_MCF7_INPUT.bed_inputs.txt_duplications.gff_MCF7_unique.gff	OverlappingPeaks	46752401	46752800	9.8	0	0	MCF7_unique.gff_46752401_height:3.58746
chr20	union.pl_MCF7_INPUT.bed_inputs.txt_duplications.gff_MCF7_unique.gff	OverlappingPeaks	46757001	46757600	9.8	0	0	MCF7_unique.gff_46757001_height:4.01487
chr20	union.pl_MCF7_INPUT.bed_inputs.txt_duplications.gff_MCF7_unique.gff	OverlappingPeaks	46757601	46759800	9.8	0	0	MCF7_unique.gff_46757601_height:4.84014
chr20	union.pl_MCF7_INPUT.bed_inputs.txt_duplications.gff_MCF7_unique.gff	OverlappingPeaks	46760601	46762000	9.8	0	0	MCF7_unique.gff_46760601_height:4.47897
chr20	union.pl_MCF7_INPUT.bed_inputs.txt_duplications.gff_MCF7_unique.gff	OverlappingPeaks	46762401	46762800	9.8	0	0	MCF7_unique.gff_46762401_height:3.5
chr20	union.pl_MCF7_INPUT.bed_inputs.txt_duplications.gff_MCF7_unique.gff	OverlappingPeaks	46763801	46764200	9.8	0	0	MCF7_unique.gff_46763801_height:3.58746
chr20	union.pl_MCF7_INPUT.bed_inputs.txt_duplications.gff_MCF7_unique.gff	OverlappingPeaks	46764401	46765000	9.8	0	0	MCF7_unique.gff_46764401_height:3.96241
chr20	union.pl_MCF7_INPUT.bed_inputs.txt_duplications.gff_MCF7_unique.gff	OverlappingPeaks	46766001	46766600	9.8	0	0	MCF7_unique.gff_46766001_height:3.79248
chr20	union.pl_MCF7_INPUT.bed_inputs.txt_duplications.gff_MCF7_unique.gff	OverlappingPeaks	46766601	46767600	9.8	0	0	MCF7_unique.gff_46766601_height:4.19659
chr20	union.pl_MCF7_INPUT.bed_inputs.txt_duplications.gff_MCF7_unique.gff	OverlappingPeaks	46768601	46769200	9.8	0	0	MCF7_unique.gff_46768601_height:3.96241
chr20	union.pl_MCF7_INPUT.bed_inputs.txt_duplications.gff_MCF7_unique.gff	OverlappingPeaks	46769401	46771800	9.8	0	0	MCF7_unique.gff_46769401_height:5.00193
chr20	union.pl_MCF7_INPUT.bed_inputs.txt_duplications.gff_MCF7_unique.gff	OverlappingPeaks	46772001	46777400	9.8	0	0	MCF7_unique.gff_46772001_height:5.64492
chr20	union.pl_MCF7_INPUT.bed_inputs.txt_duplications.gff_MCF7_unique.gff	OverlappingPeaks	46782401	46783200	9.8	0	0	MCF7_unique.gff_46782401_height:4.04439
chr20	union.pl_MCF7_INPUT.bed_inputs.txt_duplications.gff_MCF7_unique.gff	OverlappingPeaks	46784401	46784800	9.8	0	0	MCF7_unique.gff_46784401_height:3.5
chr20	union.pl_MCF7_INPUT.bed_inputs.txt_duplications.gff_MCF7_unique.gff	OverlappingPeaks	46786401	46788800	9.8	0	0	MCF7_unique.gff_46786401_height:5.65046
chr20	union.pl_MCF7_INPUT.bed_inputs.txt_duplications.gff_MCF7_unique.gff	OverlappingPeaks	46792201	46793400	9.8	0	0	MCF7_unique.gff_46792201_height:4.43544
chr20	union.pl_MCF7_INPUT.bed_inputs.txt_duplications.gff_MCF7_unique.gff	OverlappingPeaks	46793601	46794200	9.8	0	0	MCF7_unique.gff_46793601_height:4.01487
chr20	union.pl_MCF7_INPUT.bed_inputs.txt_duplications.gff_MCF7_unique.gff	OverlappingPeaks	46794401	46794800	9.8	0	0	MCF7_unique.gff_46794401_height:3.5
chr20	union.pl_MCF7_INPUT.bed_inputs.txt_duplications.gff_MCF7_unique.gff	OverlappingPeaks	46795001	46797200	9.8	0	0	MCF7_unique.gff_46795001_height:4.71323
chr20	union.pl_MCF7_INPUT.bed_inputs.txt_duplications.gff_MCF7_unique.gff	OverlappingPeaks	46800001	46801000	9.8	0	0	MCF7_unique.gff_46800001_height:4.29847
chr20	union.pl_MCF7_INPUT.bed_inputs.txt_duplications.gff_MCF7_unique.gff	OverlappingPeaks	46801201	46803600	9.8	0	0	MCF7_unique.gff_46801201_height:4.86573
chr20	union.pl_MCF7_INPUT.bed_inputs.txt_duplications.gff_MCF7_unique.gff	OverlappingPeaks	46803801	46804200	9.8	0	0	MCF7_unique.gff_46803801_height:3.58746
chr20	union.pl_MCF7_INPUT.bed_inputs.txt_duplications.gff_MCF7_unique.gff	OverlappingPeaks	46804401	46806000	9.8	0	0	MCF7_unique.gff_46804401_height:4.47728
chr20	union.pl_MCF7_INPUT.bed_inputs.txt_duplications.gff_MCF7_unique.gff	OverlappingPeaks	46806201	46807400	9.8	0	0	MCF7_unique.gff_46806201_height:4.81604
chr20	union.pl_MCF7_INPUT.bed_inputs.txt_duplications.gff_MCF7_unique.gff	OverlappingPeaks	46810601	46811000	9.8	0	0	MCF7_unique.gff_46810601_height:3.5
chr20	union.pl_MCF7_INPUT.bed_inputs.txt_duplications.gff_MCF7_unique.gff	OverlappingPeaks	46811601	46812000	9.8	0	0	MCF7_unique.gff_46811601_height:3.5
chr20	union.pl_MCF7_INPUT.bed_inputs.txt_duplications.gff_MCF7_unique.gff	OverlappingPeaks	46812401	46813600	9.8	0	0	MCF7_unique.gff_46812401_height:5.71875
chr20	union.pl_MCF7_INPUT.bed_inputs.txt_duplications.gff_MCF7_unique.gff	OverlappingPeaks	46817801	46819000	9.8	0	0	MCF7_unique.gff_46817801_height:4.54041
chr20	union.pl_MCF7_INPUT.bed_inputs.txt_duplications.gff_MCF7_unique.gff	OverlappingPeaks	46819801	46820600	9.8	0	0	MCF7_unique.gff_46819801_height:4.20945
chr20	union.pl_MCF7_INPUT.bed_inputs.txt_duplications.gff_MCF7_unique.gff	OverlappingPeaks	46821601	46822000	9.8	0	0	MCF7_unique.gff_46821601_height:3.66993
chr20	union.pl_MCF7_INPUT.bed_inputs.txt_duplications.gff_MCF7_unique.gff	OverlappingPeaks	46826201	46826800	9.8	0	0	MCF7_unique.gff_46826201_height:3.79248
chr20	union.pl_MCF7_INPUT.bed_inputs.txt_duplications.gff_MCF7_unique.gff	OverlappingPeaks	46829401	46829800	9.8	0	0	MCF7_unique.gff_46829401_height:3.5
chr20	union.pl_MCF7_INPUT.bed_inputs.txt_duplications.gff_MCF7_unique.gff	OverlappingPeaks	46832201	46832600	9.8	0	0	MCF7_unique.gff_46832201_height:3.5
chr20	union.pl_MCF7_INPUT.bed_inputs.txt_duplications.gff_MCF7_unique.gff	OverlappingPeaks	46835801	46836200	9.8	0	0	MCF7_unique.gff_46835801_height:3.74793
chr20	union.pl_MCF7_INPUT.bed_inputs.txt_duplications.gff_MCF7_unique.gff	OverlappingPeaks	46837201	46837600	9.8	0	0	MCF7_unique.gff_46837201_height:3.66993
chr20	union.pl_MCF7_INPUT.bed_inputs.txt_duplications.gff_MCF7_unique.gff	OverlappingPeaks	46838001	46838400	9.8	0	0	MCF7_unique.gff_46838001_height:3.5
chr20	union.pl_MCF7_INPUT.bed_inputs.txt_duplications.gff_MCF7_unique.gff	OverlappingPeaks	46840001	46840600	9.8	0	0	MCF7_unique.gff_46840001_height:3.90796
chr20	union.pl_MCF7_INPUT.bed_inputs.txt_duplications.gff_MCF7_unique.gff	OverlappingPeaks	46845801	46846800	9.8	0	0	MCF7_unique.gff_46845801_height:4.12444
chr20	union.pl_MCF7_INPUT.bed_inputs.txt_duplications.gff_MCF7_unique.gff	OverlappingPeaks	46848601	46849200	9.8	0	0	MCF7_unique.gff_46848601_height:3.85137
chr20	union.pl_MCF7_INPUT.bed_inputs.txt_duplications.gff_MCF7_unique.gff	OverlappingPeaks	46849601	46850400	9.8	0	0	MCF7_unique.gff_46849601_height:4.12928
chr20	union.pl_MCF7_INPUT.bed_inputs.txt_duplications.gff_MCF7_unique.gff	OverlappingPeaks	46851001	46851400	9.8	0	0	MCF7_unique.gff_46851001_height:3.5
chr20	union.pl_MCF7_INPUT.bed_inputs.txt_duplications.gff_MCF7_unique.gff	OverlappingPeaks	46851601	46852600	9.8	0	0	MCF7_unique.gff_46851601_height:4.12444
chr20	union.pl_MCF7_INPUT.bed_inputs.txt_duplications.gff_MCF7_unique.gff	OverlappingPeaks	46853001	46853800	9.8	0	0	MCF7_unique.gff_46853001_height:4.2854
chr20	union.pl_MCF7_INPUT.bed_inputs.txt_duplications.gff_MCF7_unique.gff	OverlappingPeaks	46854801	46855200	9.8	0	0	MCF7_unique.gff_46854801_height:3.5
chr20	union.pl_MCF7_INPUT.bed_inputs.txt_duplications.gff_MCF7_unique.gff	OverlappingPeaks	46861801	46862200	9.8	0	0	MCF7_unique.gff_46861801_height:3.66993
chr20	union.pl_MCF7_INPUT.bed_inputs.txt_duplications.gff_MCF7_unique.gff	OverlappingPeaks	46862601	46863200	9.8	0	0	MCF7_unique.gff_46862601_height:3.85137
chr20	union.pl_MCF7_INPUT.bed_inputs.txt_duplications.gff_MCF7_unique.gff	OverlappingPeaks	46863201	46864000	9.8	0	0	MCF7_unique.gff_46863201_height:4.24793
chr20	union.pl_MCF7_INPUT.bed_inputs.txt_duplications.gff_MCF7_unique.gff	OverlappingPeaks	46864801	46866400	9.8	0	0	MCF7_unique.gff_46864801_height:4.82193
chr20	union.pl_MCF7_INPUT.bed_inputs.txt_duplications.gff_MCF7_unique.gff	OverlappingPeaks	46867401	46869000	9.8	0	0	MCF7_unique.gff_46867401_height:4.68982
chr20	union.pl_MCF7_INPUT.bed_inputs.txt_duplications.gff_MCF7_unique.gff	OverlappingPeaks	46871401	46872200	9.8	0	0	MCF7_unique.gff_46871401_height:4.04439
chr20	union.pl_MCF7_INPUT.bed_inputs.txt_duplications.gff_MCF7_unique.gff	OverlappingPeaks	46873401	46873800	9.8	0	0	MCF7_unique.gff_46873401_height:3.5
chr20	union.pl_MCF7_INPUT.bed_inputs.txt_duplications.gff_MCF7_unique.gff	OverlappingPeaks	46874001	46874600	9.8	0	0	MCF7_unique.gff_46874001_height:3.96241
chr20	union.pl_MCF7_INPUT.bed_inputs.txt_duplications.gff_MCF7_unique.gff	OverlappingPeaks	46875001	46876400	9.8	0	0	MCF7_unique.gff_46875001_height:5.13548
chr20	union.pl_MCF7_INPUT.bed_inputs.txt_duplications.gff_MCF7_unique.gff	OverlappingPeaks	46876601	46877000	9.8	0	0	MCF7_unique.gff_46876601_height:3.5
chr20	union.pl_MCF7_INPUT.bed_inputs.txt_duplications.gff_MCF7_unique.gff	OverlappingPeaks	46878801	46879200	9.8	0	0	MCF7_unique.gff_46878801_height:3.66993
chr20	union.pl_MCF7_INPUT.bed_inputs.txt_duplications.gff_MCF7_unique.gff	OverlappingPeaks	46882001	46882600	9.8	0	0	MCF7_unique.gff_46882001_height:3.90796
chr20	union.pl_MCF7_INPUT.bed_inputs.txt_duplications.gff_MCF7_unique.gff	OverlappingPeaks	46883401	46885200	9.8	0	0	MCF7_unique.gff_46883401_height:4.82443
chr20	union.pl_MCF7_INPUT.bed_inputs.txt_duplications.gff_MCF7_unique.gff	OverlappingPeaks	46885201	46885800	9.8	0	0	MCF7_unique.gff_46885201_height:3.85137
chr20	union.pl_MCF7_INPUT.bed_inputs.txt_duplications.gff_MCF7_unique.gff	OverlappingPeaks	46886401	46887000	9.8	0	0	MCF7_unique.gff_46886401_height:4.01487
chr20	union.pl_MCF7_INPUT.bed_inputs.txt_duplications.gff_MCF7_unique.gff	OverlappingPeaks	46887201	46888400	9.8	0	0	MCF7_unique.gff_46887201_height:4.51487
chr20	union.pl_MCF7_INPUT.bed_inputs.txt_duplications.gff_MCF7_unique.gff	OverlappingPeaks	46888401	46889000	9.8	0	0	MCF7_unique.gff_46888401_height:3.79248
chr20	union.pl_MCF7_INPUT.bed_inputs.txt_duplications.gff_MCF7_unique.gff	OverlappingPeaks	46889201	46890000	9.8	0	0	MCF7_unique.gff_46889201_height:4
chr20	union.pl_MCF7_INPUT.bed_inputs.txt_duplications.gff_MCF7_unique.gff	OverlappingPeaks	46890201	46890600	9.8	0	0	MCF7_unique.gff_46890201_height:3.5
chr20	union.pl_MCF7_INPUT.bed_inputs.txt_duplications.gff_MCF7_unique.gff	OverlappingPeaks	46891001	46891400	9.8	0	0	MCF7_unique.gff_46891001_height:3.66993
chr20	union.pl_MCF7_INPUT.bed_inputs.txt_duplications.gff_MCF7_unique.gff	OverlappingPeaks	46893001	46894000	9.8	0	0	MCF7_unique.gff_46893001_height:4.29847
chr20	union.pl_MCF7_INPUT.bed_inputs.txt_duplications.gff_MCF7_unique.gff	OverlappingPeaks	46894001	46894600	9.8	0	0	MCF7_unique.gff_46894001_height:3.79248
chr20	union.pl_MCF7_INPUT.bed_inputs.txt_duplications.gff_MCF7_unique.gff	OverlappingPeaks	46895201	46895600	9.8	0	0	MCF7_unique.gff_46895201_height:3.5
chr20	union.pl_MCF7_INPUT.bed_inputs.txt_duplications.gff_MCF7_unique.gff	OverlappingPeaks	46896801	46897200	9.8	0	0	MCF7_unique.gff_46896801_height:3.5
chr20	union.pl_MCF7_INPUT.bed_inputs.txt_duplications.gff_MCF7_unique.gff	OverlappingPeaks	46897601	46899400	9.8	0	0	MCF7_unique.gff_46897601_height:4.54432
chr20	union.pl_MCF7_INPUT.bed_inputs.txt_duplications.gff_MCF7_unique.gff	OverlappingPeaks	46901801	46902200	9.8	0	0	MCF7_unique.gff_46901801_height:3.5
chr20	union.pl_MCF7_INPUT.bed_inputs.txt_duplications.gff_MCF7_unique.gff	OverlappingPeaks	46903001	46903600	9.8	0	0	MCF7_unique.gff_46903001_height:3.85137
chr20	union.pl_MCF7_INPUT.bed_inputs.txt_duplications.gff_MCF7_unique.gff	OverlappingPeaks	46903601	46904600	9.8	0	0	MCF7_unique.gff_46903601_height:4.2653
chr20	union.pl_MCF7_INPUT.bed_inputs.txt_duplications.gff_MCF7_unique.gff	OverlappingPeaks	46904801	46905800	9.8	0	0	MCF7_unique.gff_46904801_height:4.2653
chr20	union.pl_MCF7_INPUT.bed_inputs.txt_duplications.gff_MCF7_unique.gff	OverlappingPeaks	46906001	46907200	9.8	0	0	MCF7_unique.gff_46906001_height:4.46241
chr20	union.pl_MCF7_INPUT.bed_inputs.txt_duplications.gff_MCF7_unique.gff	OverlappingPeaks	46907801	46908600	9.8	0	0	MCF7_unique.gff_46907801_height:4
chr20	union.pl_MCF7_INPUT.bed_inputs.txt_duplications.gff_MCF7_unique.gff	OverlappingPeaks	46909601	46910800	9.8	0	0	MCF7_unique.gff_46909601_height:4.29248
chr20	union.pl_MCF7_INPUT.bed_inputs.txt_duplications.gff_MCF7_unique.gff	OverlappingPeaks	46913601	46914000	9.8	0	0	MCF7_unique.gff_46913601_height:3.74793
chr20	union.pl_MCF7_INPUT.bed_inputs.txt_duplications.gff_MCF7_unique.gff	OverlappingPeaks	46914201	46914800	9.8	0	0	MCF7_unique.gff_46914201_height:3.96241
chr20	union.pl_MCF7_INPUT.bed_inputs.txt_duplications.gff_MCF7_unique.gff	OverlappingPeaks	46915201	46915600	9.8	0	0	MCF7_unique.gff_46915201_height:3.58746
chr20	union.pl_MCF7_INPUT.bed_inputs.txt_duplications.gff_MCF7_unique.gff	OverlappingPeaks	46916001	46916400	9.8	0	0	MCF7_unique.gff_46916001_height:3.58746
chr20	union.pl_MCF7_INPUT.bed_inputs.txt_duplications.gff_MCF7_unique.gff	OverlappingPeaks	46917201	46922800	9.8	0	0	MCF7_unique.gff_46917201_height:5.67314
chr20	union.pl_MCF7_INPUT.bed_inputs.txt_duplications.gff_MCF7_unique.gff	OverlappingPeaks	46925801	46926200	9.8	0	0	MCF7_unique.gff_46925801_height:3.5
chr20	union.pl_MCF7_INPUT.bed_inputs.txt_duplications.gff_MCF7_unique.gff	OverlappingPeaks	46926401	46926800	9.8	0	0	MCF7_unique.gff_46926401_height:3.74793
chr20	union.pl_MCF7_INPUT.bed_inputs.txt_duplications.gff_MCF7_unique.gff	OverlappingPeaks	46929201	46931000	9.8	0	0	MCF7_unique.gff_46929201_height:4.73697
chr20	union.pl_MCF7_INPUT.bed_inputs.txt_duplications.gff_MCF7_unique.gff	OverlappingPeaks	46931401	46931800	9.8	0	0	MCF7_unique.gff_46931401_height:3.66993
chr20	union.pl_MCF7_INPUT.bed_inputs.txt_duplications.gff_MCF7_unique.gff	OverlappingPeaks	46932001	46932400	9.8	0	0	MCF7_unique.gff_46932001_height:3.66993
chr20	union.pl_MCF7_INPUT.bed_inputs.txt_duplications.gff_MCF7_unique.gff	OverlappingPeaks	46932601	46933800	9.8	0	0	MCF7_unique.gff_46932601_height:4.63826
chr20	union.pl_MCF7_INPUT.bed_inputs.txt_duplications.gff_MCF7_unique.gff	OverlappingPeaks	46934401	46936400	9.8	0	0	MCF7_unique.gff_46934401_height:4.81477
chr20	union.pl_MCF7_INPUT.bed_inputs.txt_duplications.gff_MCF7_unique.gff	OverlappingPeaks	46937201	46937600	9.8	0	0	MCF7_unique.gff_46937201_height:3.66993
chr20	union.pl_MCF7_INPUT.bed_inputs.txt_duplications.gff_MCF7_unique.gff	OverlappingPeaks	46942401	46943400	9.8	0	0	MCF7_unique.gff_46942401_height:4.33089
chr20	union.pl_MCF7_INPUT.bed_inputs.txt_duplications.gff_MCF7_unique.gff	OverlappingPeaks	46943601	46944200	9.8	0	0	MCF7_unique.gff_46943601_height:3.85137
chr20	union.pl_MCF7_INPUT.bed_inputs.txt_duplications.gff_MCF7_unique.gff	OverlappingPeaks	46945001	46946200	9.8	0	0	MCF7_unique.gff_46945001_height:4.89734
chr20	union.pl_MCF7_INPUT.bed_inputs.txt_duplications.gff_MCF7_unique.gff	OverlappingPeaks	46947801	46948400	9.8	0	0	MCF7_unique.gff_46947801_height:3.85137
chr20	union.pl_MCF7_INPUT.bed_inputs.txt_duplications.gff_MCF7_unique.gff	OverlappingPeaks	46948401	46949000	9.8	0	0	MCF7_unique.gff_46948401_height:3.85137
chr20	union.pl_MCF7_INPUT.bed_inputs.txt_duplications.gff_MCF7_unique.gff	OverlappingPeaks	46951601	46952800	9.8	0	0	MCF7_unique.gff_46951601_height:4.59016
chr20	union.pl_MCF7_INPUT.bed_inputs.txt_duplications.gff_MCF7_unique.gff	OverlappingPeaks	46958801	46959600	9.8	0	0	MCF7_unique.gff_46958801_height:4.16993
chr20	union.pl_MCF7_INPUT.bed_inputs.txt_duplications.gff_MCF7_unique.gff	OverlappingPeaks	46960601	46962000	9.8	0	0	MCF7_unique.gff_46960601_height:4.66241
chr20	union.pl_MCF7_INPUT.bed_inputs.txt_duplications.gff_MCF7_unique.gff	OverlappingPeaks	46962201	46963000	9.8	0	0	MCF7_unique.gff_46962201_height:4
chr20	union.pl_MCF7_INPUT.bed_inputs.txt_duplications.gff_MCF7_unique.gff	OverlappingPeaks	46963801	46964200	9.8	0	0	MCF7_unique.gff_46963801_height:3.74793
chr20	union.pl_MCF7_INPUT.bed_inputs.txt_duplications.gff_MCF7_unique.gff	OverlappingPeaks	46967401	46968800	9.8	0	0	MCF7_unique.gff_46967401_height:4.52706
chr20	union.pl_MCF7_INPUT.bed_inputs.txt_duplications.gff_MCF7_unique.gff	OverlappingPeaks	46972201	46973000	9.8	0	0	MCF7_unique.gff_46972201_height:4.12928
chr20	union.pl_MCF7_INPUT.bed_inputs.txt_duplications.gff_MCF7_unique.gff	OverlappingPeaks	46973601	46974600	9.8	0	0	MCF7_unique.gff_46973601_height:4.16096
chr20	union.pl_MCF7_INPUT.bed_inputs.txt_duplications.gff_MCF7_unique.gff	OverlappingPeaks	46974601	46975000	9.8	0	0	MCF7_unique.gff_46974601_height:3.5
chr20	union.pl_MCF7_INPUT.bed_inputs.txt_duplications.gff_MCF7_unique.gff	OverlappingPeaks	46975601	46977200	9.8	0	0	MCF7_unique.gff_46975601_height:4.72882
chr20	union.pl_MCF7_INPUT.bed_inputs.txt_duplications.gff_MCF7_unique.gff	OverlappingPeaks	46977201	46980600	9.8	0	0	MCF7_unique.gff_46977201_height:5.19467
chr20	union.pl_MCF7_INPUT.bed_inputs.txt_duplications.gff_MCF7_unique.gff	OverlappingPeaks	46981201	46981600	9.8	0	0	MCF7_unique.gff_46981201_height:3.58746
chr20	union.pl_MCF7_INPUT.bed_inputs.txt_duplications.gff_MCF7_unique.gff	OverlappingPeaks	46982601	46983000	9.8	0	0	MCF7_unique.gff_46982601_height:3.66993
chr20	union.pl_MCF7_INPUT.bed_inputs.txt_duplications.gff_MCF7_unique.gff	OverlappingPeaks	46986601	46987200	9.8	0	0	MCF7_unique.gff_46986601_height:3.85137
chr20	union.pl_MCF7_INPUT.bed_inputs.txt_duplications.gff_MCF7_unique.gff	OverlappingPeaks	46992601	46993200	9.8	0	0	MCF7_unique.gff_46992601_height:3.85137
chr20	union.pl_MCF7_INPUT.bed_inputs.txt_duplications.gff_MCF7_unique.gff	OverlappingPeaks	46993201	46993800	9.8	0	0	MCF7_unique.gff_46993201_height:3.79248
chr20	union.pl_MCF7_INPUT.bed_inputs.txt_duplications.gff_MCF7_unique.gff	OverlappingPeaks	46995201	46995800	9.8	0	0	MCF7_unique.gff_46995201_height:3.85137
chr20	union.pl_MCF7_INPUT.bed_inputs.txt_duplications.gff_MCF7_unique.gff	OverlappingPeaks	46999001	46999600	9.8	0	0	MCF7_unique.gff_46999001_height:3.90796
chr20	union.pl_MCF7_INPUT.bed_inputs.txt_duplications.gff_MCF7_unique.gff	OverlappingPeaks	46999801	47000200	9.8	0	0	MCF7_unique.gff_46999801_height:3.58746
chr20	union.pl_MCF7_INPUT.bed_inputs.txt_duplications.gff_MCF7_unique.gff	OverlappingPeaks	47004401	47004800	9.8	0	0	MCF7_unique.gff_47004401_height:3.58746
chr20	union.pl_MCF7_INPUT.bed_inputs.txt_duplications.gff_MCF7_unique.gff	OverlappingPeaks	47006001	47007200	9.8	0	0	MCF7_unique.gff_47006001_height:4.26211
chr20	union.pl_MCF7_INPUT.bed_inputs.txt_duplications.gff_MCF7_unique.gff	OverlappingPeaks	47007601	47008000	9.8	0	0	MCF7_unique.gff_47007601_height:3.66993
chr20	union.pl_MCF7_INPUT.bed_inputs.txt_duplications.gff_MCF7_unique.gff	OverlappingPeaks	47011801	47012200	9.8	0	0	MCF7_unique.gff_47011801_height:3.58746
chr20	union.pl_MCF7_INPUT.bed_inputs.txt_duplications.gff_MCF7_unique.gff	OverlappingPeaks	47012201	47012800	9.8	0	0	MCF7_unique.gff_47012201_height:3.79248
chr20	union.pl_MCF7_INPUT.bed_inputs.txt_duplications.gff_MCF7_unique.gff	OverlappingPeaks	47014201	47014600	9.8	0	0	MCF7_unique.gff_47014201_height:3.5
chr20	union.pl_MCF7_INPUT.bed_inputs.txt_duplications.gff_MCF7_unique.gff	OverlappingPeaks	47015401	47016600	9.8	0	0	MCF7_unique.gff_47015401_height:4.29248
chr20	union.pl_MCF7_INPUT.bed_inputs.txt_duplications.gff_MCF7_unique.gff	OverlappingPeaks	47018201	47019000	9.8	0	0	MCF7_unique.gff_47018201_height:4.08746
chr20	union.pl_MCF7_INPUT.bed_inputs.txt_duplications.gff_MCF7_unique.gff	OverlappingPeaks	47024801	47025600	9.8	0	0	MCF7_unique.gff_47024801_height:4.08746
chr20	union.pl_MCF7_INPUT.bed_inputs.txt_duplications.gff_MCF7_unique.gff	OverlappingPeaks	47030201	47031000	9.8	0	0	MCF7_unique.gff_47030201_height:4.20945
chr20	union.pl_MCF7_INPUT.bed_inputs.txt_duplications.gff_MCF7_unique.gff	OverlappingPeaks	47032001	47032600	9.8	0	0	MCF7_unique.gff_47032001_height:3.79248
chr20	union.pl_MCF7_INPUT.bed_inputs.txt_duplications.gff_MCF7_unique.gff	OverlappingPeaks	47033201	47033600	9.8	0	0	MCF7_unique.gff_47033201_height:3.5
chr20	union.pl_MCF7_INPUT.bed_inputs.txt_duplications.gff_MCF7_unique.gff	OverlappingPeaks	47035801	47036200	9.8	0	0	MCF7_unique.gff_47035801_height:3.66993
chr20	union.pl_MCF7_INPUT.bed_inputs.txt_duplications.gff_MCF7_unique.gff	OverlappingPeaks	47036801	47037200	9.8	0	0	MCF7_unique.gff_47036801_height:3.58746
chr20	union.pl_MCF7_INPUT.bed_inputs.txt_duplications.gff_MCF7_unique.gff	OverlappingPeaks	47038001	47039600	9.8	0	0	MCF7_unique.gff_47038001_height:4.54439
chr20	union.pl_MCF7_INPUT.bed_inputs.txt_duplications.gff_MCF7_unique.gff	OverlappingPeaks	47040201	47040600	9.8	0	0	MCF7_unique.gff_47040201_height:3.58746
chr20	union.pl_MCF7_INPUT.bed_inputs.txt_duplications.gff_MCF7_unique.gff	OverlappingPeaks	47042001	47042400	9.8	0	0	MCF7_unique.gff_47042001_height:3.5
[truncated: 2,547 more rows]
