# Supplementary material for: Cell type-specific binding patterns reveal that TCF7L2 can be tethered to the genome by association with GATA3
Source: Genome Biol. 2012 Sep 5;13(9):R52. doi: 10.1186/gb-2012-13-9-r52 (PMC3491396; doi:10.1186/gb-2012-13-9-r52)
Supplement: Additional file 10 — Table S4 - TCF7L2 peaks unique to each of the six cell types. To identify cell type-specific TCF7L2 peaks for a particular cell, we first combined the five sets of peaks from the other cell types, and then identified the unique set of peaks for the given cell type by removing sites in common with the combined set. For these analyses, the merged replicate TCF7L2 datasets were used. [file gb-2012-13-9-r52-S10.xls]

## Sheet: TCF7L2_uniquepeaks_ Hct116.xls
ChrNo	Peak Start	Peak End	Read Numbers in the peak	Peak Scores
chr1	894538	894937	3	3.5
chr1	895738	896337	3	4.37744
chr1	954738	955537	6	4
chr1	1093338	1093737	2	3.5
chr1	1136738	1137137	1	3.58746
chr1	1141738	1142337	6	4.11441
chr1	1143338	1144137	9	5.06609
chr1	1209138	1209537	1	3.58746
chr1	1239938	1240537	9	4.16172
chr1	1307338	1307737	1	3.5
chr1	1358138	1358537	6	3.95943
chr1	1406738	1407137	5	3.58746
chr1	1532938	1533537	5	4.01487
chr1	1563138	1563537	6	3.58746
chr1	1563538	1564937	12	4.74607
chr1	1709541	1710540	8	4.53948
chr1	1828541	1829140	5	4.11441
chr1	1840141	1840740	5	3.90796
chr1	1934941	1935740	7	4.70044
chr1	1976341	1976740	7	3.82193
chr1	1981141	1982340	4	4.54041
chr1	2130741	2131140	4	3.58746
chr1	2158741	2159540	5	4.20945
chr1	2479341	2479740	6	3.5
chr1	2574341	2574740	3	3.58746
chr1	2718141	2718540	4	3.5
chr1	2985141	2985740	2	3.85137
chr1	3341141	3341540	2	3.5
chr1	3426741	3427540	6	4.45943
chr1	3535741	3536140	7	3.5
chr1	3568741	3569140	0	3.5
chr1	5805614	5806413	6	3.9542
chr1	6484614	6485013	4	3.5
chr1	6546614	6547013	10	3.74793
chr1	7267814	7268413	4	3.90796
chr1	7763814	7765013	7	4.40796
chr1	7844014	7844413	3	3.74793
chr1	8106014	8106413	4	3.58746
chr1	8189014	8189613	2	5.16172
chr1	9070014	9070413	6	3.58746
chr1	9202214	9202613	5	3.5
chr1	9242814	9243213	4	3.5
chr1	9555214	9555813	7	4.0655
chr1	9599214	9599813	3	3.85137
chr1	9747214	9747613	7	3.58746
chr1	10290814	10291213	5	3.58746
chr1	10864214	10864613	7	3.5
chr1	10895414	10896413	7	4.6204
chr1	11021014	11021613	3	3.85137
chr1	11714214	11714813	5	3.90796
chr1	11724014	11724613	3	4.11441
chr1	11925414	11925813	4	3.82193
chr1	11986414	11986813	1	3.5
chr1	11994414	11994813	4	3.66993
chr1	12219814	12220213	6	3.74793
chr1	12255414	12256013	4	3.90796
chr1	12561614	12562413	10	4.93074
chr1	12572014	12572613	4	4.0655
chr1	12648014	12648813	11	3.9542
chr1	15736214	15736613	0	3.82193
chr1	16082814	16083213	11	3.58746
chr1	16277214	16277613	6	3.66993
chr1	16321014	16321413	9	3.74793
chr1	16359214	16359613	6	3.5
chr1	16375014	16375413	1	3.5
chr1	16382414	16382813	11	3.58746
chr1	16424014	16424413	5	3.5
chr1	16858414	16859013	2	4.49292
chr1	16861614	16862013	3	3.5
chr1	16918214	16918613	5	3.89232
chr1	17004414	17005013	11	3.96241
chr1	17026614	17028613	30	7.58459
chr1	17029614	17030813	34	4.77361
chr1	17033614	17034813	16	4.72989
chr1	17198814	17200013	6	4.35137
chr1	17201614	17202213	3	4.41697
chr1	17240214	17240813	2	3.90796
chr1	17248014	17248613	11	3.85137
chr1	17306614	17307613	18	4.59392
chr1	17380214	17380813	9	4.16172
chr1	18208214	18208813	3	3.90796
chr1	18911014	18911813	15	4.20945
chr1	19282014	19283413	4	4.50321
chr1	19908614	19909213	3	3.79248
chr1	20230014	20230613	8	3.79248
chr1	20707014	20707613	5	4.52945
chr1	20813214	20813813	2	4.29498
chr1	20822614	20823213	11	4.90796
chr1	21660414	21661613	12	4.54041
chr1	21974414	21974813	3	3.58746
chr1	21977614	21978613	7	4.3626
chr1	21985614	21986213	9	4.25191
chr1	22489614	22490013	5	3.5
chr1	22524214	22524613	9	3.5
chr1	22927014	22927413	6	3.66993
chr1	23168214	23168813	7	3.96241
chr1	23494014	23494413	2	3.58746
chr1	23495014	23495613	3	4.16172
chr1	23505614	23506213	8	3.79248
chr1	24439014	24439413	12	3.66993
chr1	24476814	24478213	19	4.68379
chr1	24513614	24514613	9	4.3626
chr1	24689214	24690013	14	4.35755
chr1	24889214	24889813	5	4.0655
chr1	25256614	25257013	1	3.58746
chr1	25263014	25263613	7	3.85137
chr1	25269414	25269813	5	3.89232
chr1	25270214	25270613	6	3.58746
chr1	26197814	26198213	7	3.5
chr1	26483014	26483813	12	4.2854
chr1	26488214	26489013	4	3.9542
chr1	26490614	26491013	2	3.5
chr1	26662814	26663613	7	4.20945
chr1	26688014	26688413	9	4.30735
chr1	26690214	26690613	7	3.5
chr1	27152814	27153813	5	4.19659
chr1	27286614	27287213	4	4.63378
chr1	27357614	27358613	14	4.94756
chr1	27400614	27401213	2	4.3368
chr1	27668214	27668813	10	4.41697
chr1	27684014	27684413	2	3.66993
chr1	27925614	27926213	6	3.90796
chr1	27930414	27930813	2	3.5
chr1	27970214	27970813	10	3.79248
chr1	28184414	28185013	5	3.96241
chr1	28520214	28520813	6	4.20752
chr1	28827414	28828013	5	4.11441
chr1	28995014	28996213	10	4.43544
chr1	29048214	29048813	2	4.01487
chr1	29106814	29107213	6	4.08496
chr1	29200014	29200613	9	3.96241
chr1	29213414	29213813	4	3.74793
chr1	29447814	29448413	3	4.11441
chr1	29449014	29449413	8	3.58746
chr1	29450614	29451413	3	4.24793
chr1	30052614	30053213	8	3.90796
chr1	30161214	30161813	5	4.49292
chr1	30845614	30846013	3	3.58746
chr1	31381214	31381613	0	3.5
chr1	32059614	32060013	13	3.82193
chr1	32204814	32205413	7	4.82223
chr1	32226414	32226813	2	3.58746
chr1	32281414	32281813	11	3.82193
chr1	32671014	32671413	8	3.66993
chr1	32713614	32714213	4	3.85137
chr1	33232214	33232613	7	3.66993
chr1	33358614	33359213	5	3.79248
chr1	33721014	33721613	2	3.85137
chr1	33896214	33897013	6	4.24793
chr1	33900614	33901213	8	4.3368
chr1	33903814	33904413	11	3.90796
chr1	33936214	33936613	11	3.74793
chr1	33981814	33982613	8	5.33985
chr1	34026214	34026613	12	3.95943
chr1	34078414	34079013	5	4.11441
chr1	34090414	34090813	6	3.58746
chr1	35055814	35056213	5	3.74793
chr1	35252214	35252613	7	3.58746
chr1	36359614	36360413	14	4.2854
chr1	36786614	36787613	11	4.79323
chr1	36866414	36867413	17	4.45375
chr1	37169214	37169813	9	3.85137
chr1	38139414	38140013	5	3.79248
chr1	38204814	38205413	2	4.56507
chr1	38206814	38207413	9	4.25191
chr1	38218414	38219013	3	3.96241
chr1	38412414	38412813	5	3.66993
chr1	39196614	39197013	3	3.5
chr1	39255414	39256013	7	3.79248
chr1	39541614	39542813	13	5.72989
chr1	39547014	39547413	2	3.74793
chr1	39783214	39783613	4	3.58746
chr1	39860214	39860813	7	4.82223
chr1	40075214	40075613	10	3.66993
chr1	40104814	40106013	13	4.8368
chr1	40157014	40157413	2	3.74793
chr1	40254414	40255213	4	4.20945
chr1	40282814	40283413	9	4.01487
chr1	40420414	40421213	7	4.42626
chr1	40425614	40426413	5	4.08746
chr1	40839214	40839613	1	3.5
chr1	41099614	41100013	6	3.58746
chr1	41267614	41268413	5	4.55459
chr1	41707414	41707813	1	3.66993
chr1	41826614	41827413	7	4.16993
chr1	41853214	41853613	4	3.5
chr1	41865014	41865413	3	4.08496
chr1	42315614	42316013	4	3.89232
chr1	42501014	42501413	3	3.5
chr1	42612614	42613013	11	3.66993
chr1	42623214	42623613	5	3.58746
chr1	42638014	42638413	6	3.5
chr1	42846014	42847013	5	4.2653
chr1	43428214	43428613	5	3.5
chr1	43749614	43750013	3	3.58746
chr1	43997014	43997813	2	4
chr1	44353414	44354013	8	3.79248
chr1	44387414	44388013	5	4.29498
chr1	44703614	44704213	5	4.11441
chr1	45011614	45012813	9	5.46241
chr1	45025414	45026013	11	4.16172
chr1	45037814	45038213	8	3.5
chr1	45251814	45252413	12	4.11441
chr1	45259214	45259813	5	4.25191
chr1	45321414	45321813	4	3.89232
chr1	45484214	45484813	6	3.85137
chr1	46867614	46868213	11	4.76211
chr1	47133614	47134413	8	4.45943
chr1	48463214	48463613	4	3.5
chr1	48996414	48996813	6	3.5
chr1	49085014	49085613	4	4.49292
chr1	50798614	50799213	5	3.79248
chr1	51781613	51782412	7	5.90689
chr1	52708813	52709212	5	4.25489
chr1	53793613	53794412	1	4.24793
chr1	53816413	53817012	7	4.29498
chr1	53935813	53936212	9	3.82193
chr1	54147613	54148212	14	3.90796
chr1	54411013	54411612	4	3.85137
chr1	54587413	54587812	5	3.5
chr1	54842413	54843012	4	4.45545
chr1	54944813	54945212	8	3.66993
chr1	54959213	54959812	6	4.76211
chr1	54965413	54965812	7	3.5
chr1	55683213	55683612	2	3.5
chr1	55746213	55747012	9	5
chr1	55751413	55752012	11	3.85137
chr1	55828213	55828612	6	3.5
chr1	55843213	55843612	11	3.66993
chr1	55844013	55844812	12	4.78136
chr1	55850013	55851212	11	7.40796
chr1	55886813	55887412	13	3.79248
chr1	55929413	55930412	8	4.19659
chr1	55939813	55940212	8	3.89232
chr1	55940413	55941012	16	4.01487
chr1	56044813	56045612	10	4.93074
chr1	56046013	56047012	9	5.60722
chr1	56050413	56051012	5	3.79248
chr1	56177613	56178612	9	5.60722
chr1	56842213	56843012	10	6.05528
chr1	56851013	56851412	5	3.89232
chr1	57110813	57111412	7	4.01487
chr1	57269213	57269612	9	3.95943
chr1	58628613	58629012	2	3.74793
chr1	59039213	59039812	4	4.01487
chr1	59755613	59756412	10	4.08746
chr1	59764413	59765212	5	4.70044
chr1	59942813	59943412	12	3.96241
chr1	60280213	60280612	4	3.5
chr1	62541813	62542412	8	3.90796
chr1	62587413	62588012	0	4.49292
chr1	62799013	62799812	12	5.42626
chr1	63793213	63793612	5	3.5
chr1	64729013	64729412	7	3.5
chr1	65431813	65432412	2	3.79248
chr1	65774813	65775412	3	3.79248
chr1	66767813	66768212	9	3.66993
chr1	66789613	66790212	4	4.25191
chr1	66871213	66871612	8	3.66993
chr1	67727413	67727812	3	3.74793
chr1	68182413	68182812	6	3.58746
chr1	68435613	68436212	5	3.96241
chr1	68670613	68671212	3	4.16172
chr1	68672613	68673212	4	3.85137
chr1	68757413	68757812	6	3.5
chr1	68779613	68780412	8	5.79442
chr1	68786013	68786412	7	3.58746
chr1	68788013	68789812	17	8.14636
chr1	68796613	68797012	12	3.66993
chr1	68801613	68802012	4	3.5
chr1	68818213	68818812	12	4.45545
chr1	68824613	68825212	14	4.41697
chr1	68841413	68842012	2	3.85137
chr1	68843813	68844612	9	4.2854
chr1	68844613	68845412	12	4.80735
chr1	68925413	68926012	7	3.96241
chr1	68930413	68931212	7	5.42626
chr1	69016813	69018012	11	6.19937
chr1	69055613	69056412	15	4.35755
chr1	69381413	69382012	11	3.85137
chr1	69382013	69382612	13	4.01487
chr1	70395013	70395412	4	3.58746
chr1	70500013	70500412	6	3.89232
chr1	70895213	70896012	2	5.26679
chr1	70923613	70924012	5	3.5
chr1	71956013	71956612	5	5.96241
chr1	72326613	72327212	5	4.63378
chr1	73649213	73649612	5	3.58746
chr1	74059013	74060012	8	4.16096
chr1	74068013	74068812	4	3.9542
chr1	74070213	74071012	6	5.67243
chr1	75499813	75500612	4	6.45943
chr1	76658213	76658612	2	3.5
chr1	76791613	76792212	8	3.79248
chr1	76809213	76809612	6	3.66993
chr1	78576213	78576612	4	3.58746
chr1	79148613	79149212	6	4.41697
chr1	79297213	79298012	4	4.35755
chr1	79545413	79545812	8	3.66993
chr1	80395213	80395612	2	3.58746
chr1	80996813	80997412	4	5.87994
chr1	81000213	81001212	9	6.34683
chr1	82951213	82951612	3	3.5
chr1	83089213	83089612	6	3.82193
chr1	84103213	84103612	4	3.95943
chr1	84609813	84610212	2	3.58746
chr1	84610813	84611412	3	4.52945
chr1	84618013	84618812	9	4.93074
chr1	84627813	84628412	10	4.16172
chr1	84633813	84635012	14	4.72989
chr1	84680213	84680612	4	3.89232
chr1	84754813	84755412	5	3.79248
chr1	84785213	84786012	13	6.19967
chr1	84813413	84814612	16	6.04737
chr1	84819213	84820212	16	5.68453
chr1	84853213	84854012	12	4
chr1	84855613	84856412	6	6.05528
chr1	84867613	84868212	4	3.90796
chr1	84872013	84872412	8	3.5
chr1	84901413	84901812	10	3.5
chr1	85036213	85036612	10	3.5
chr1	85524413	85525012	3	4.16172
chr1	85755013	85755612	10	3.85137
chr1	86288213	86288612	9	3.66993
chr1	86981213	86981612	5	3.66993
chr1	87929613	87930212	11	4.11441
chr1	88419413	88419812	7	3.5
chr1	88928213	88928612	2	3.74793
chr1	89163813	89164412	4	4.20752
chr1	91287013	91287612	4	4.85137
chr1	92545613	92546212	12	3.90796
chr1	92625413	92625812	2	3.5
chr1	92952213	92952612	2	3.5
chr1	94203613	94204412	6	4.16993
chr1	94509813	94510412	8	4.16172
chr1	94547213	94548012	11	3.9542
chr1	94705213	94705612	9	3.66993
chr1	94730013	94731012	16	4.29847
chr1	94736213	94736812	17	4.0655
chr1	94737013	94738412	38	4.80578
chr1	94744413	94744812	8	3.5
chr1	94746613	94747812	20	7.53089
chr1	94750613	94751412	13	5.53916
chr1	94752213	94753012	7	4.61471
chr1	94778213	94778612	11	3.66993
chr1	94795413	94796012	14	3.90796
chr1	94797613	94798212	14	4.01487
chr1	94798413	94799212	13	4.35755
chr1	95083013	95083412	7	3.66993
chr1	95167813	95168212	4	3.66993
chr1	95202813	95203612	14	5.58496
chr1	97311013	97311412	9	4.40689
chr1	97991213	97991612	3	3.95943
chr1	98670813	98671212	7	3.66993
chr1	98834613	98835212	3	4.16172
chr1	98954613	98955012	10	3.66993
chr1	101760613	101761212	5	4.20752
chr1	101847613	101848212	6	5.37744
chr1	102246813	102247612	12	4.97728
chr1	102315013	102315412	3	3.5
chr1	103241613	103242212	3	4.41697
chr1	103345013	103345612	8	5.01487
chr1	104738078	104738477	9	3.58746
chr1	106041478	106041877	5	3.5
chr1	110008878	110009477	0	3.79248
chr1	110198478	110199277	8	4.55459
chr1	110692878	110693477	12	4.41697
chr1	111746878	111747477	5	4.01487
chr1	113734078	113734677	14	4.76211
chr1	115709078	115709477	7	3.95943
chr1	116915478	116916077	2	3.90796
chr1	117369678	117370077	9	3.58746
chr1	117530678	117531477	7	6.33092
chr1	118115878	118116677	9	4.93074
chr1	118203078	118203477	4	3.95943
chr1	120611878	120612277	2	3.82193
chr1	143280278	143280877	22	4.3368
chr1	144593444	144593843	2	3.74793
chr1	145139244	145139643	2	3.58746
chr1	145208844	145209443	2	4.82223
chr1	148176177	148176576	2	4.25489
chr1	149105777	149106176	3	3.5
chr1	152079977	152080976	11	5.00896
chr1	152371377	152372176	15	4
chr1	154296977	154297376	2	3.5
chr1	154732777	154733176	4	3.66993
chr1	154980977	154981576	8	3.96241
chr1	155052377	155052776	1	3.5
chr1	156030777	156031176	8	3.74793
chr1	156355377	156355776	13	3.82193
chr1	156390977	156391976	3	4.45375
chr1	156783377	156784176	12	4.12928
chr1	156890177	156890576	8	3.66993
chr1	156897177	156897976	3	4.04439
chr1	157460377	157460776	10	3.58746
chr1	157465977	157466376	1	3.58746
chr1	159749177	159749576	3	4.30735
chr1	159750377	159750776	4	3.58746
chr1	159862777	159863176	11	3.89232
chr1	160782977	160783576	10	4.20752
chr1	161008377	161009176	4	4.04439
chr1	161275577	161276576	17	4.16096
chr1	161691577	161691976	8	3.74793
chr1	161699777	161700576	8	4.12928
chr1	162044177	162044776	14	4.11441
chr1	162098777	162099376	8	4.52945
chr1	162759977	162760576	2	3.79248
chr1	162847777	162848176	10	3.58746
chr1	163136577	163136976	3	3.66993
chr1	164157777	164158376	1	4.25191
chr1	164306577	164307576	11	4.45375
chr1	164442777	164443376	5	3.96241
chr1	164484777	164485376	9	4.25191
chr1	164588377	164588776	8	3.74793
chr1	164702177	164702976	8	4.42626
chr1	165338377	165338976	6	3.90796
chr1	165512977	165513376	4	3.58746
chr1	166059377	166060176	6	4.72792
chr1	166805777	166806176	4	3.82193
chr1	167142777	167143576	6	4.12928
chr1	168080377	168080976	6	4.41697
chr1	168254577	168254976	4	3.66993
chr1	168438977	168439376	3	4.40689
chr1	169082977	169083576	6	4.56507
chr1	169131177	169131576	5	3.89232
chr1	169132377	169132776	5	3.82193
chr1	169868577	169869176	6	4.20752
chr1	170267777	170268176	7	3.66993
chr1	170658577	170659176	6	3.90796
chr1	170676977	170677776	7	5.39232
chr1	171835978	171836577	1	4.82223
chr1	171850578	171851177	8	4.96241
chr1	172839978	172840977	8	5.48289
chr1	172854578	172855777	8	6.1084
chr1	172866778	172867377	4	4.0655
chr1	172875778	172876177	11	3.74793
chr1	172876378	172876977	6	3.79248
chr1	172878578	172879577	10	4.76977
chr1	172883578	172884177	11	3.96241
chr1	172886978	172887577	6	4.16172
chr1	173176178	173176777	4	4.29498
chr1	174083978	174084377	12	3.74793
chr1	174173978	174174577	3	4.25191
chr1	175307578	175307977	4	3.74793
chr1	176210378	176210777	5	3.5
chr1	180693178	180693577	2	4.58746
chr1	181998578	181999577	3	4.88343
chr1	183154978	183155577	5	4.96241
chr1	183236778	183237377	8	3.85137
chr1	183911978	183912577	12	3.90796
chr1	184355578	184355977	8	3.5
chr1	184460578	184460977	9	3.82193
chr1	185508378	185508977	7	4.45545
chr1	186950978	186951577	10	3.79248
chr1	187660578	187661177	5	3.96241
chr1	188639978	188640377	5	3.58746
chr1	189588778	189589377	5	3.79248
chr1	189627578	189627977	3	3.58746
chr1	193670178	193670577	3	4.35798
chr1	194380178	194380577	8	3.5
chr1	196330378	196330777	4	3.58746
chr1	198668578	198668977	7	3.5
chr1	199655978	199656977	14	4.16096
chr1	199657178	199657577	8	3.58746
chr1	199660378	199661377	18	5.81632
chr1	199707178	199707977	2	4.32193
chr1	199716778	199717577	15	4.16993
chr1	199731578	199732177	3	4.96241
chr1	199734978	199735577	3	3.85137
chr1	199736778	199737977	15	5.61441
chr1	199743778	199744177	8	3.74793
chr1	199744578	199744977	9	3.58746
chr1	199760378	199761577	16	6.36573
chr1	199828578	199829177	10	4.20752
chr1	200943578	200944177	15	3.85137
chr1	201055178	201055577	5	3.5
chr1	201095778	201096777	11	4.83904
chr1	201619378	201619977	4	4.11441
chr1	201673178	201673577	9	3.66993
chr1	202161978	202162377	4	3.5
chr1	203062778	203063377	8	3.90796
chr1	203086778	203087177	5	3.66993
chr1	203619378	203619977	8	4.01487
chr1	203651778	203652377	9	4.29498
chr1	204478178	204478577	11	3.89232
chr1	204654578	204655177	6	3.96241
chr1	204661378	204661777	5	3.5
chr1	204661778	204662577	10	4.64386
chr1	204721178	204721577	6	3.5
chr1	204760778	204761377	5	3.90796
chr1	204958378	204958777	5	3.58746
chr1	205425978	205426777	7	4.24793
chr1	206135978	206136577	0	4.76211
chr1	207627378	207628377	16	4.45375
chr1	207752778	207753177	8	3.74793
chr1	208255378	208255977	11	4.76211
chr1	210430978	210431377	5	3.74793
chr1	210484378	210484977	5	4.73108
chr1	210619778	210620377	7	3.79248
chr1	211210378	211210977	6	3.96241
chr1	211499978	211500777	11	4.32193
chr1	213349378	213350377	14	7.54294
chr1	213935178	213935977	5	4
chr1	213956578	213957577	8	5.52554
chr1	214274378	214276777	13	6.86215
chr1	214289578	214289977	2	4.02356
chr1	216212378	216212977	13	4.01487
chr1	216498578	216498977	6	3.5
chr1	216499178	216500377	3	6.30743
chr1	217103178	217103777	8	5.16172
chr1	218285978	218286577	8	4.59984
chr1	218828378	218828977	4	3.85137
chr1	218837978	218838577	8	4.45545
chr1	219193578	219194377	4	5.67243
chr1	219496578	219497577	7	4.67193
chr1	219842178	219843177	11	6.34683
chr1	219859378	219860177	7	4.08746
chr1	219874778	219875177	8	3.58746
chr1	219883778	219884577	6	6.37504
chr1	219906178	219907577	18	5.13548
chr1	219931178	219931777	5	5.80743
chr1	219945578	219945977	6	3.58746
chr1	219958178	219959177	14	6.99891
chr1	219964178	219965377	10	6.03844
chr1	219965578	219966177	4	4.25191
chr1	219974578	219974977	6	3.66993
chr1	219979778	219980577	6	6.24793
chr1	219985778	219986377	11	3.79248
chr1	220863178	220863977	9	4.32193
chr1	222278578	222278977	5	3.58746
chr1	223282778	223283577	13	4.52356
chr1	223296778	223297577	12	4.16993
chr1	223302578	223302977	7	3.5
chr1	223505378	223505977	5	4.16172
chr1	224180178	224180577	2	3.58746
chr1	224730378	224731377	15	6.02886
chr1	225625378	225625777	4	3.5
chr1	225951378	225952177	16	4.39232
chr1	226630978	226631977	6	5.98878
chr1	226825178	226825577	6	3.5
chr1	227975578	227975977	4	3.66993
chr1	228073378	228073777	10	4.02356
chr1	228186978	228187377	10	3.58746
chr1	228270178	228270577	2	3.66993
chr1	228400978	228401577	5	4.20752
chr1	228558978	228559377	3	3.58746
chr1	228566178	228566577	3	3.89232
chr1	229556378	229556977	12	4.85137
chr1	229984778	229985377	9	3.79248
chr1	230010178	230010977	11	4.78136
chr1	230024578	230025177	6	4.73108
chr1	230767978	230768377	7	3.58746
chr1	231050778	231051177	8	3.5
chr1	232494378	232494977	4	3.96241
chr1	232512778	232513577	10	4.20945
chr1	233679378	233679977	3	3.85137
chr1	233697578	233697977	6	3.58746
chr1	235592378	235592777	9	3.5
chr1	235805178	235806377	13	6.48231
chr1	236260178	236260777	4	5.5113
chr1	238226778	238227177	7	3.74793
chr1	239055778	239056377	5	3.85137
chr1	241840378	241840977	5	3.79248
chr1	244374378	244374977	7	4.69937
chr1	245340378	245341177	11	4.55459
chr1	246038178	246038577	6	3.5
chr1	246305578	246306177	1	4.3368
chr1	246762578	246763177	7	4.0655
chr1	247535978	247536377	5	3.95943
chr10	181601	182600	9	4.39362
chr10	333801	334200	3	4.54439
chr10	369801	370400	5	3.79248
chr10	396601	397000	7	3.66993
chr10	735401	735800	0	3.5
chr10	830401	831400	7	5.31477
chr10	977601	978400	1	4.08746
chr10	1156001	1156400	8	3.5
chr10	3113601	3114000	8	3.5
chr10	3214801	3215200	6	3.66993
chr10	3269001	3269600	2	3.85137
chr10	3269801	3270400	2	3.90796
chr10	3356001	3357800	17	6.27302
chr10	3389401	3390200	12	4.45943
chr10	3466601	3467200	5	3.90796
chr10	3568001	3568400	5	3.74793
chr10	3847401	3848000	8	4.01487
chr10	3848201	3848600	4	3.66993
chr10	3930201	3930600	3	3.66993
chr10	4368801	4369400	0	3.79248
chr10	4749401	4750200	9	4.2854
chr10	4750201	4751200	15	4.48289
chr10	4775401	4776600	10	5.21531
chr10	4777201	4777800	5	4.29498
chr10	4808601	4809000	5	3.58746
chr10	4812801	4813400	5	5.0655
chr10	4822601	4823600	12	6.03871
chr10	4832801	4833800	6	5.67193
chr10	5454401	5454800	3	3.66993
chr10	5895395	5895994	7	3.96241
chr10	5930795	5932194	4	4.4543
chr10	6056195	6056594	9	3.58746
chr10	6092595	6093394	8	4.49185
chr10	6128195	6128794	6	4.29498
chr10	6316995	6317794	3	4.04439
chr10	6345795	6346194	7	3.58746
chr10	7829595	7830594	9	4.16096
chr10	9424395	9424994	12	4.0655
chr10	9685795	9686194	5	3.58746
chr10	9833995	9834594	4	4.01487
chr10	10436995	10437394	3	3.82193
chr10	10824395	10825594	12	5.62638
chr10	10828395	10829194	5	4.45943
chr10	10834395	10835194	11	5
chr10	10835995	10837194	1	6.76821
chr10	10840795	10841194	4	3.82193
chr10	10850995	10851594	3	5.0655
chr10	10872795	10873794	13	6.09642
chr10	10907195	10907794	5	4.59984
chr10	10911595	10911994	6	3.82193
chr10	10913795	10914794	4	4.51146
chr10	10933195	10933994	9	5.45943
chr10	10953195	10953794	6	4.63378
chr10	10964795	10965794	12	6.0582
chr10	11312395	11312994	4	3.85137
chr10	11653395	11653994	1	4.37744
chr10	11767195	11767794	9	4.01487
chr10	11865195	11865794	2	4.01487
chr10	12084795	12085194	6	3.5
chr10	12306195	12306594	3	3.5
chr10	12391195	12392594	6	4.40368
chr10	12461395	12461794	2	3.5
chr10	12768995	12769594	7	4.76211
chr10	13141995	13142394	1	3.5
chr10	13701995	13702394	10	3.5
chr10	13959595	13960194	7	4.16172
chr10	14286795	14287194	2	3.58746
chr10	15126395	15126794	4	3.82193
chr10	15161595	15161994	9	3.5
chr10	15209595	15210994	11	4.66241
chr10	15412595	15413394	2	4.16993
chr10	15781395	15782194	11	5.08746
chr10	15832195	15832594	3	3.82193
chr10	15902195	15902594	5	3.58746
chr10	16478795	16479594	9	4.2854
chr10	16870195	16870594	0	4.30735
chr10	17495195	17495794	3	3.79248
chr10	17554395	17554794	7	3.58746
chr10	19881195	19881794	1	4.25191
chr10	21462795	21464594	15	5.1565
chr10	21574395	21575194	10	4.97728
chr10	21616395	21616994	9	4.01487
chr10	21657795	21658394	7	4.56507
chr10	21716795	21717194	8	3.5
chr10	22020995	22021394	5	3.74793
chr10	22039995	22040594	5	4.41697
chr10	22542395	22542794	3	3.5
chr10	22609395	22610794	5	4.55052
chr10	22614395	22615194	2	3.9542
chr10	22629195	22629594	2	3.58746
chr10	22629795	22630394	1	3.79248
chr10	23003195	23003994	9	4
chr10	23105195	23106194	9	4.64639
chr10	23111795	23112594	10	5.14975
chr10	23113595	23114394	10	5.53916
chr10	23114595	23114994	2	3.5
chr10	25011595	25011994	1	3.5
chr10	25011995	25012394	2	3.66993
chr10	25197795	25198394	7	3.90796
chr10	25336595	25336994	2	3.89232
chr10	27149595	27150394	5	4.75489
chr10	27388995	27389594	5	3.90796
chr10	27945395	27945994	9	3.96241
chr10	28426795	28427594	5	4
chr10	30046395	30046794	4	3.5
chr10	30676595	30676994	6	4.89232
chr10	30752795	30753394	6	4.59984
chr10	30928795	30929194	6	3.5
chr10	30976595	30976994	5	3.82193
chr10	30984795	30985594	10	4.08746
chr10	31246795	31247194	3	3.82193
chr10	31372595	31372994	8	3.5
chr10	31388395	31388994	7	4.45545
chr10	31715395	31715794	8	3.74793
chr10	31934595	31935194	7	5.3368
chr10	32034595	32034994	9	3.5
chr10	32151395	32151794	3	3.95943
chr10	32248195	32248994	8	5.12928
chr10	33432195	33432794	2	4.11441
chr10	33654595	33655594	12	5.91585
chr10	33979395	33979994	2	4.45545
chr10	34313995	34314394	5	3.58746
chr10	35329595	35330794	4	6.0204
chr10	35440395	35440794	1	3.58746
chr10	35624595	35624994	5	3.58746
chr10	35625195	35625594	2	3.5
chr10	43371195	43371594	3	3.58746
chr10	43857595	43858194	8	3.96241
chr10	43899195	43899594	7	3.58746
chr10	45937995	45938394	4	3.5
chr10	46222395	46222794	0	3.58746
chr10	46951195	46951794	10	4.52945
chr10	47653795	47654794	7	5.24843
chr10	48406795	48407594	14	4.35755
chr10	48461395	48462194	5	5.40939
chr10	49716395	49716994	8	4.0655
chr10	49812795	49813194	2	3.58746
chr10	50372595	50372994	7	3.5
chr10	50970195	50970594	4	3.66993
chr10	52610195	52610994	13	4.45943
chr10	52650795	52651194	8	3.66993
chr10	52873595	52873994	7	3.82193
chr10	53148995	53149394	3	3.58746
chr10	53988995	53989594	8	4.37744
chr10	54057595	54058194	7	4.0655
chr10	54095595	54095994	2	3.5
chr10	54102195	54102594	7	3.58746
chr10	54115595	54116594	15	5.3626
chr10	54142395	54142994	9	4.11441
chr10	54147395	54148594	8	6.45571
chr10	54160195	54160794	5	3.79248
chr10	54200195	54200794	9	3.96241
chr10	54214595	54215394	5	4.55459
chr10	54246595	54247194	3	3.90796
chr10	54250995	54251994	4	5.97859
chr10	54278395	54278794	7	4.14386
chr10	54289995	54290994	6	5.16096
chr10	54294995	54295794	7	4.97728
chr10	54299195	54299794	1	4.49292
chr10	54300795	54301194	8	3.58746
chr10	56560795	56561194	5	3.5
chr10	58297395	58298394	7	5.93707
chr10	59624595	59625194	8	4.29498
chr10	59742795	59743594	9	6.04439
chr10	60710195	60710994	5	4.04439
chr10	60716595	60716994	6	3.5
chr10	61395195	61395594	8	3.66993
chr10	61469995	61470394	9	3.5
chr10	62528595	62528994	6	3.5
chr10	63539595	63540194	4	4.0655
chr10	63541595	63542394	6	3.9542
chr10	63683195	63683594	7	3.82193
chr10	64185595	64186994	11	4.80578
chr10	64192995	64193394	4	4.30735
chr10	64370395	64370794	5	3.5
chr10	64387595	64388194	4	3.85137
chr10	64520595	64521594	6	5.23135
chr10	65462795	65463594	12	4.97728
chr10	65475795	65476194	1	3.5
chr10	65646795	65647394	10	3.90796
chr10	65800795	65801594	7	4.72792
chr10	65849195	65850194	6	5.37819
chr10	65878395	65879194	6	5.88264
chr10	65911995	65912394	7	3.66993
chr10	65949595	65950394	9	5.42626
chr10	65969195	65970194	3	6.86694
chr10	65974795	65975394	10	4.76211
chr10	65978995	65979994	8	4.424
chr10	65995395	65995794	7	3.66993
chr10	66882795	66883994	16	5.40796
chr10	66994195	66994594	3	3.5
chr10	67278195	67278594	3	4.14386
chr10	67557795	67558394	7	4.25191
chr10	67927595	67928194	14	4.56507
chr10	68835795	68836194	10	3.74793
chr10	71076995	71077394	9	3.66993
chr10	71389795	71390594	8	4.12928
chr10	71605595	71605994	5	3.58746
chr10	71812395	71813194	8	4
chr10	71813595	71813994	4	3.5
chr10	72024795	72025194	5	3.74793
chr10	72147195	72147594	6	3.74793
chr10	72217995	72219594	15	5.14386
chr10	72222395	72222794	4	3.5
chr10	72337995	72338794	8	5.80735
chr10	72496795	72497594	9	4.75489
chr10	72647595	72648594	8	4.59392
chr10	72932795	72933394	4	3.96241
chr10	73034995	73035394	9	3.5
chr10	73821995	73822794	8	5.02237
chr10	73825195	73825594	5	3.66993
chr10	74061195	74061994	10	3.9542
chr10	74062995	74063594	9	3.85137
chr10	74086395	74086994	6	3.96241
chr10	75683595	75683994	6	3.5
chr10	75690395	75691194	4	6.09803
chr10	76318195	76318994	10	5.84549
chr10	77034995	77035394	12	3.66993
chr10	77035995	77036794	10	3.9542
chr10	77154995	77156594	16	4.54439
chr10	78928595	78929194	3	4.29498
chr10	79361195	79361994	15	4.67243
chr10	79658195	79658794	14	5.13826
chr10	80876595	80877194	5	4.01487
chr10	80889195	80889594	5	3.66993
chr10	81204995	81206394	3	4.50321
chr10	81586421	81586820	0	3.82193
chr10	81664221	81665020	10	4.35755
chr10	81806621	81807020	7	3.58746
chr10	82295421	82296220	4	4.32193
chr10	87806621	87807220	5	5.39734
chr10	88713821	88714620	10	4.78136
chr10	88963221	88963620	6	3.66993
chr10	89102621	89103220	1	4.52945
chr10	89788221	89788820	4	3.85137
chr10	90420821	90421220	5	3.82193
chr10	90877621	90878420	9	4.61471
chr10	91369621	91370020	5	3.58746
chr10	91846821	91847620	8	6.02237
chr10	91907221	91907620	5	3.66993
chr10	91909221	91909820	3	3.85137
chr10	91939421	91940020	16	4.25191
chr10	91982221	91982620	2	3.89232
chr10	92004621	92005220	7	4.41697
chr10	92034421	92035220	4	4.88264
chr10	92062621	92063420	7	4.61471
chr10	92079021	92079820	8	5.32193
chr10	92080821	92081420	8	4.01487
chr10	92218221	92218620	3	3.66993
chr10	92346621	92347820	16	6.64416
chr10	92616621	92617020	4	3.5
chr10	92617021	92618220	7	4.66172
chr10	93441421	93442020	4	3.79248
chr10	93504821	93505220	8	3.58746
chr10	94968611	94969010	5	3.5
chr10	95898211	95898610	3	3.5
chr10	96703011	96704010	9	5.60722
chr10	96892811	96893210	10	3.58746
chr10	97161611	97162010	10	3.58746
chr10	98138811	98139210	5	3.5
chr10	98248211	98248610	5	3.5
chr10	98261611	98262210	11	4.01487
chr10	98400611	98401210	9	4.11441
chr10	98480211	98481210	13	4.98878
chr10	98785411	98785810	5	3.74793
chr10	98797011	98797410	9	3.74793
chr10	99185811	99186410	4	3.79248
chr10	99278011	99278410	8	3.66993
chr10	99559011	99559410	3	4.30735
chr10	99602611	99603610	17	4.12444
chr10	99649211	99650010	10	4.24793
chr10	100069211	100069810	15	3.90796
chr10	100091611	100092010	9	3.82193
chr10	101307611	101308410	22	4.04439
chr10	101545411	101545810	7	3.74793
chr10	101605611	101606010	10	3.5
chr10	101666211	101666610	6	4.5
chr10	101805811	101806210	11	3.66993
chr10	101908211	101909010	15	4.35755
chr10	102193411	102194010	10	3.90796
chr10	102321611	102322410	11	4.45943
chr10	102329211	102330410	13	5.81604
chr10	102397411	102397810	8	3.82193
chr10	102404611	102405410	22	4.88264
chr10	102440411	102440810	2	3.74793
chr10	102456611	102457610	24	6.56696
chr10	102586411	102588210	15	6.43741
chr10	102588411	102588810	7	3.74793
chr10	102650011	102651210	25	5.90719
chr10	102728811	102729210	5	3.5
chr10	102774011	102774610	14	3.79248
chr10	102778611	102779210	16	4.11441
chr10	102855211	102855810	9	3.90796
chr10	103031811	103032610	9	4.08746
chr10	103124411	103124810	6	4.54439
chr10	103329611	103330810	21	4.48888
chr10	103362411	103362810	8	3.5
chr10	103874611	103875410	8	4.20945
chr10	103877011	103878010	16	4.81632
chr10	103929011	103929410	9	3.74793
chr10	104163411	104163810	4	3.74793
chr10	104168411	104169410	4	4.53948
chr10	104182211	104183010	11	5
chr10	104238611	104239010	8	3.66993
chr10	104488811	104489210	7	3.5
chr10	105038411	105038810	9	3.82193
chr10	105041411	105042210	12	4.9542
chr10	105110611	105111210	5	4.01487
chr10	105236011	105236410	6	3.5
chr10	105263811	105264810	20	5.91585
chr10	105455411	105455810	4	3.5
chr10	105456011	105457210	14	4.70752
chr10	105471211	105471810	14	3.96241
chr10	105660011	105660810	12	4.08746
chr10	106184411	106184810	8	3.5
chr10	106337611	106338210	12	3.79248
chr10	106526011	106526610	6	4.59984
chr10	106697011	106698210	23	6.66752
chr10	111612211	111612610	8	3.66993
chr10	112065811	112066210	4	3.58746
chr10	112070411	112070810	10	4.02356
chr10	112120811	112121410	20	4.3368
chr10	112135411	112137410	45	6.65192
chr10	112201411	112201810	8	3.58746
chr10	112206811	112207410	20	4.29498
chr10	112295611	112296010	7	3.5
chr10	112296011	112296410	8	3.58746
chr10	112316811	112317410	8	3.90796
chr10	112532411	112533010	11	4.93544
chr10	113358211	113358810	11	3.90796
chr10	113516211	113516610	8	3.58746
chr10	113890011	113890410	7	3.5
chr10	114244011	114244610	8	3.79248
chr10	114259611	114260410	10	4.45943
chr10	114261811	114262210	9	3.5
chr10	114266811	114268210	14	4.61869
chr10	114269211	114269610	7	3.82193
chr10	114280611	114281010	9	3.74793
chr10	114284811	114285410	12	3.85137
chr10	114285611	114286410	19	4.39232
chr10	114286611	114287210	10	4.37744
chr10	114288011	114288610	6	4.49292
chr10	114288811	114289210	4	4.14386
chr10	114290411	114291210	14	5.42626
chr10	114295211	114295810	11	3.85137
chr10	114296211	114297210	8	8.03625
chr10	114297811	114298610	11	5.20945
chr10	114298811	114299810	13	6.7399
chr10	114308211	114309410	11	6.06507
chr10	114318211	114319610	20	5.79599
chr10	114475211	114475810	6	4.63378
chr10	114592211	114593010	10	4.55459
chr10	114661011	114661410	10	3.5
chr10	114981411	114982010	12	3.79248
chr10	115146211	115146610	11	3.58746
chr10	115284411	115285210	5	4.42626
chr10	115718411	115718810	8	3.66993
chr10	116037411	116037810	8	3.66993
chr10	118386811	118387210	4	3.74793
chr10	118394011	118394410	4	3.66993
chr10	118441811	118442210	6	4.02356
chr10	118525211	118525810	16	3.79248
chr10	118534211	118534810	6	3.90796
chr10	118837611	118838410	7	4.85798
chr10	118925211	118925810	10	3.90796
chr10	118945211	118945610	5	3.66993
chr10	118976011	118976410	5	3.89232
chr10	118980811	118981210	6	3.66993
chr10	119209011	119209410	5	3.58746
chr10	119297011	119297410	5	3.82193
chr10	119412411	119412810	3	3.5
chr10	119517411	119517810	3	3.66993
chr10	120167211	120167810	11	3.79248
chr10	120228811	120229410	7	4.52945
chr10	120303411	120304010	14	3.85137
chr10	120457811	120458410	7	4.20752
chr10	120599411	120600210	21	4.61471
chr10	120609811	120610210	7	3.5
chr10	120863411	120864210	11	4.08746
chr10	120958811	120959210	10	3.5
chr10	121249211	121249610	4	3.66993
chr10	121281211	121281810	11	3.90796
chr10	121282411	121283010	12	4.66695
chr10	121485211	121486010	5	4.39232
chr10	121732811	121733410	6	3.96241
chr10	122762211	122762610	1	3.5
chr10	123084211	123084810	3	4.0655
chr10	123178011	123178610	8	4.0655
chr10	123357611	123358610	5	4.53948
chr10	123540411	123540810	6	3.5
chr10	123747811	123748410	12	4.01487
chr10	123829211	123829810	12	3.79248
chr10	125332611	125333210	8	3.79248
chr10	125415211	125415810	13	4.25191
chr10	125418811	125419210	7	4.58746
chr10	125707611	125708010	7	4.14386
chr10	125733811	125734410	13	4.25191
chr10	125784611	125785410	10	4.78136
chr10	126218611	126219210	15	3.85137
chr10	126220611	126221010	10	3.5
chr10	126254211	126254810	16	4.0655
chr10	126848411	126848810	1	3.5
chr10	126973611	126974210	12	4.0655
chr10	126988011	126988410	8	3.74793
chr10	127059011	127059610	6	3.85137
chr10	127080611	127081010	11	3.58746
chr10	127210411	127211210	18	4.61471
chr10	128946211	128947410	16	5.13378
chr10	128947811	128948210	7	3.5
chr10	129040011	129040410	7	3.5
chr10	129322611	129323010	2	3.58746
chr10	129492811	129493210	4	3.5
chr10	129809411	129809810	9	3.5
chr10	129833611	129834210	8	4.0655
chr10	129845611	129846210	13	4.0655
chr10	129886411	129887010	14	3.85137
chr10	129924211	129925010	9	4.12928
chr10	129928411	129928810	6	3.5
chr10	129948211	129948810	10	4.52945
chr10	130008211	130008810	7	4.01487
chr10	130427411	130428210	6	4.35755
chr10	134185211	134185610	2	3.5
chr10	135523011	135523410	3	3.74793
chr11	189801	190600	19	4.08746
chr11	393801	395200	7	4.76625
chr11	406601	407400	2	4.2854
chr11	416801	417800	3	4.51146
chr11	561201	561600	3	3.5
chr11	747001	747600	6	4.01487
chr11	777201	777600	1	3.74793
chr11	783401	784200	4	5.76818
chr11	795201	795600	2	3.74793
chr11	805001	805800	8	4.39232
chr11	1283625	1284224	9	3.85137
chr11	1404225	1405024	8	4.2854
chr11	1410625	1411224	1	3.79248
chr11	1567825	1569024	8	4.26211
chr11	1569625	1570024	8	3.5
chr11	1790425	1790824	7	3.66993
chr11	1853825	1854224	4	3.58746
chr11	1855425	1856024	6	3.79248
chr11	1884225	1884624	7	3.74793
chr11	1884625	1885424	10	4.93074
chr11	2114225	2114624	3	3.66993
chr11	2326625	2327024	5	3.58746
chr11	2334025	2334424	8	3.74793
chr11	2449425	2449824	7	3.66993
chr11	2466025	2466424	0	3.58746
chr11	2721025	2722024	4	4.33089
chr11	2834625	2835224	4	4.16172
chr11	2865225	2865824	11	4.0655
chr11	2911825	2912424	8	4.37744
chr11	3186225	3186824	2	3.79248
chr11	3242025	3242624	8	4.25191
chr11	3476025	3476624	7	5.22989
chr11	3906825	3907624	4	4.72792
chr11	4196825	4197224	0	3.58746
chr11	6792625	6793224	3	3.79248
chr11	8359625	8360024	5	3.5
chr11	10427625	10428024	9	3.66993
chr11	10429025	10429824	17	5
chr11	10434825	10435224	2	3.58746
chr11	10531425	10532024	5	4.59984
chr11	10548625	10549424	14	5.2854
chr11	10608025	10608424	4	3.82193
chr11	10623625	10624424	16	4
chr11	10668625	10669624	13	6.424
chr11	10670625	10671024	3	3.66993
chr11	10673025	10674024	9	5.31477
chr11	10676625	10677424	9	4.93074
chr11	10696025	10696424	7	3.82193
chr11	10743825	10744424	6	3.79248
chr11	10746625	10747624	6	5.19659
chr11	11058225	11058624	7	3.58746
chr11	11589225	11589824	16	3.96241
chr11	11642225	11643024	10	4
chr11	11752625	11753624	14	4.96832
chr11	11832625	11833424	12	5.02237
chr11	13303025	13303824	7	4.16993
chr11	13897825	13898224	7	3.58746
chr11	13945025	13945824	7	5.10852
chr11	15056425	15056824	8	3.5
chr11	15080625	15081224	6	4.45545
chr11	15127825	15128824	14	6.0582
chr11	16691225	16691824	6	4.66695
chr11	17410825	17411424	4	4.29498
chr11	17495025	17495424	3	3.58746
chr11	17574225	17574624	6	3.5
chr11	17671825	17672224	2	3.5
chr11	17994425	17994824	6	4.85755
chr11	19254425	19255024	4	3.79248
chr11	19420225	19420624	3	3.74793
chr11	20631625	20632224	6	4.3368
chr11	22488225	22488824	6	5.01487
chr11	22724625	22725024	9	3.95943
chr11	23145225	23145824	1	3.85137
chr11	23284825	23285224	1	3.58746
chr11	23399425	23400024	4	4.79248
chr11	23771225	23772024	6	4.20945
chr11	23811025	23811624	3	3.85137
chr11	25723825	25724624	5	5.85798
chr11	26256225	26256624	5	3.82193
chr11	27790825	27791424	11	3.96241
chr11	27859825	27861424	13	7.03528
chr11	27865225	27865824	14	3.96241
chr11	27897225	27898424	12	4.99292
chr11	27900625	27901224	3	3.96241
chr11	27925825	27926224	4	3.5
chr11	27948425	27948824	11	3.66993
chr11	27998625	27999024	9	3.82193
chr11	28091025	28091824	6	4.90689
chr11	28106625	28107424	4	4.9542
chr11	28162025	28162424	11	3.58746
chr11	28368425	28368824	7	3.5
chr11	28615825	28616224	5	3.82193
chr11	28678625	28679824	12	5.87744
chr11	28695025	28696424	16	4.82514
chr11	28719425	28719824	2	3.5
chr11	28737225	28737824	4	4.82223
chr11	28759825	28760424	8	4.45545
chr11	28766625	28767024	7	3.58746
chr11	28857225	28858624	15	5.32424
chr11	28882425	28883024	4	3.85137
chr11	28988425	28988824	6	3.5
chr11	29182625	29183224	11	3.79248
chr11	29936025	29936424	6	3.58746
chr11	30265625	30266224	5	4.52945
chr11	32521225	32522024	11	4.16993
chr11	35236225	35236624	1	3.58746
chr11	36252425	36253424	4	6.46839
chr11	36257225	36257824	5	4.49292
chr11	37927425	37928024	4	3.79248
chr11	39258225	39259024	3	4.9542
chr11	40624225	40625224	4	6.72168
chr11	40670225	40670824	4	3.85137
chr11	40819425	40820024	5	4.01487
chr11	41007825	41008424	8	4.87994
chr11	42014825	42015424	7	4.82223
chr11	43956025	43956424	6	3.95943
chr11	44549625	44550024	10	3.58746
chr11	44560825	44561424	11	3.79248
chr11	44582425	44583424	8	4.53948
chr11	44655225	44655624	3	3.89232
chr11	44749225	44750024	4	4.04439
chr11	44796825	44797224	6	3.58746
chr11	45355025	45355824	7	4.16993
chr11	45361625	45362024	4	3.74793
chr11	45506825	45507424	7	3.96241
chr11	45901825	45902224	5	4.08496
chr11	46316825	46317424	5	4.01487
chr11	56700225	56700824	6	3.90796
chr11	57225425	57226024	6	3.96241
chr11	57227225	57228224	5	4.59392
chr11	57283025	57283624	2	4.11441
chr11	58690825	58691424	9	4.45545
chr11	58825825	58826424	7	3.90796
chr11	59051825	59052224	1	3.5
chr11	59331025	59331424	5	3.95943
chr11	59961025	59961424	7	3.5
chr11	60073625	60074224	10	4.01487
chr11	60386025	60386624	5	3.85137
chr11	60524025	60524424	2	3.89232
chr11	60535025	60535424	2	3.58746
chr11	60642025	60642424	5	3.5
chr11	60753425	60754224	12	4.78136
chr11	61370425	61371224	6	4.04439
chr11	62788225	62788624	9	3.74793
chr11	63767825	63768224	4	3.5
chr11	64420625	64421024	7	3.66993
chr11	64471825	64472424	6	4.01487
chr11	64490625	64491024	2	3.74793
chr11	65017825	65018424	5	3.79248
chr11	65306425	65306824	3	3.66993
chr11	65374425	65375224	9	4.04439
chr11	65414225	65415024	9	4.08746
chr11	65554425	65554824	2	3.58746
chr11	66619625	66620024	6	3.5
chr11	68079625	68080024	1	3.5
chr11	68609025	68609424	2	3.5
chr11	69059825	69060224	6	4.02356
chr11	69166220	69166619	9	3.5
chr11	69197020	69197619	7	3.90796
chr11	69500620	69501019	4	3.66993
chr11	69526820	69527619	11	4.08746
chr11	69616220	69616619	9	3.89232
chr11	69924353	69925152	6	4.20945
chr11	69974353	69974752	3	3.58746
chr11	70365153	70365552	1	3.89232
chr11	70412753	70413352	10	5.43634
chr11	70634353	70634952	13	4.01487
chr11	72348353	72348752	8	3.74793
chr11	72532953	72533552	6	3.90796
chr11	72929153	72929952	5	4.61471
chr11	73073153	73073552	5	3.66993
chr11	73232553	73232952	4	3.82193
chr11	73358753	73359152	12	3.74793
chr11	74091953	74092352	7	3.58746
chr11	76476753	76477152	7	3.66993
chr11	76510153	76510552	6	3.95943
chr11	76756953	76757752	9	4.20945
chr11	77118553	77118952	1	3.58746
chr11	77184153	77184552	1	3.82193
chr11	77733953	77734352	5	3.58746
chr11	78426553	78427152	7	3.85137
chr11	82393353	82393752	9	3.58746
chr11	85526153	85527152	6	6.87246
chr11	87836753	87837152	6	3.66993
chr11	88217953	88218352	8	3.89232
chr11	88285553	88285952	5	3.58746
chr11	89228953	89229352	3	3.74793
chr11	89962953	89963552	5	4.01487
chr11	93767153	93767952	5	5
chr11	94031353	94031952	5	4.3368
chr11	94048753	94049152	3	4.20044
chr11	94600153	94600752	8	4.11441
chr11	94880553	94880952	8	3.5
chr11	94987353	94987752	4	3.66993
chr11	95029753	95030152	8	3.58746
chr11	100018991	100019390	5	3.66993
chr11	100851991	100852390	3	3.5
chr11	101314791	101315590	12	5.64386
chr11	101591991	101592390	2	3.66993
chr11	101931991	101932390	5	3.58746
chr11	103196391	103196990	3	3.85137
chr11	103479991	103480390	8	3.5
chr11	103794191	103794990	10	4.39232
chr11	104116991	104117790	11	5.2854
chr11	105541591	105541990	3	3.89232
chr11	105806591	105806990	5	3.66993
chr11	105807991	105808990	7	4.424
chr11	106542791	106543190	4	3.74793
chr11	106943391	106943790	5	3.95943
chr11	107433391	107433990	9	3.85137
chr11	107434391	107434790	5	3.74793
chr11	107566791	107567190	5	3.95943
chr11	108463591	108463990	5	3.58746
chr11	108463991	108464790	10	4.20945
chr11	108518791	108519390	10	3.96241
chr11	108755991	108756590	6	4.0655
chr11	108760391	108760790	7	3.5
chr11	108767591	108768590	10	7.70322
chr11	108776991	108777590	6	4.16172
chr11	108786991	108787390	1	3.82193
chr11	108827991	108828590	9	4.01487
chr11	108831191	108831790	14	4.73108
chr11	108991191	108991590	1	3.89232
chr11	109173991	109174590	4	4.37744
chr11	109191191	109191790	9	3.96241
chr11	109475191	109476390	5	5.82646
chr11	109566191	109567590	7	4.78615
chr11	109666791	109667590	7	5.88264
chr11	109719991	109720390	3	3.5
chr11	109722591	109723190	4	5.65046
chr11	109729791	109730990	11	7.00214
chr11	109734591	109736390	14	6.89077
chr11	109736391	109736790	8	3.58746
chr11	109809791	109810190	3	3.5
chr11	109816991	109817390	6	3.5
chr11	110122591	110122990	2	4.08496
chr11	111317191	111317590	11	3.58746
chr11	111686191	111686590	1	4.14386
chr11	111807391	111808190	8	4.55459
chr11	111957191	111957790	12	4.01487
chr11	111986191	111986590	8	3.5
chr11	112704791	112705190	3	3.74793
chr11	113906791	113907190	5	3.58746
chr11	116146991	116147390	5	3.5
chr11	116658591	116659190	9	3.96241
chr11	116706391	116707190	13	4.04439
chr11	117688791	117689190	3	3.66993
chr11	117699391	117699790	4	3.58746
chr11	117777991	117778390	5	3.82193
chr11	117945591	117946390	6	4.83289
chr11	118047191	118047590	5	3.58746
chr11	118401391	118402390	7	4.59392
chr11	118481591	118481990	1	3.58746
chr11	118827391	118827790	10	3.5
chr11	119019391	119019990	7	3.90796
chr11	119089191	119089590	1	3.82193
chr11	119194191	119194590	9	3.66993
chr11	119598391	119598790	2	3.5
chr11	120113591	120113990	5	3.5
chr11	120119191	120119790	4	3.90796
chr11	120173791	120174190	9	3.58746
chr11	120418391	120419190	16	4.08746
chr11	120436791	120437390	8	4.45545
chr11	120439391	120440190	2	4.72792
chr11	120492791	120493390	7	4.01487
chr11	120530591	120531390	6	5.39232
chr11	121297791	121298190	7	3.58746
chr11	121346991	121347390	4	3.74793
chr11	121835791	121836590	12	4.85798
chr11	121972391	121973190	8	4.04439
chr11	121974991	121975590	8	3.90796
chr11	121975591	121976790	12	6.70752
chr11	122002391	122003790	16	5.86311
chr11	122016991	122017790	14	5.72792
chr11	122031191	122032590	16	6.31057
chr11	122037791	122038390	6	4.85137
chr11	122038391	122039390	6	5.74593
chr11	122056991	122057790	11	5.02237
chr11	122059791	122060590	7	5
chr11	122064391	122065390	16	4.67193
chr11	122973791	122974590	10	4.04439
chr11	123381791	123382390	7	3.79248
chr11	123451191	123451590	6	4.20044
chr11	123939991	123940390	6	3.5
chr11	124543391	124543990	7	3.96241
chr11	124610191	124610590	11	3.74793
chr11	124640791	124641390	5	4.96241
chr11	124770391	124770990	7	4.01487
chr11	124952791	124953190	13	3.95943
chr11	124984391	124984790	8	4.35798
chr11	125322391	125323190	7	4
chr11	125458391	125458790	4	3.5
chr11	125811791	125812190	10	3.58746
chr11	126360991	126361390	4	3.5
chr11	127240191	127240590	3	3.82193
chr11	128718591	128718990	3	3.58746
chr11	128729591	128730190	5	3.85137
chr11	129620591	129620990	5	3.82193
chr11	129793191	129793790	3	3.79248
chr11	129861991	129862590	5	4.49292
chr11	130029391	130029790	3	3.66993
chr11	130391991	130392390	8	3.5
chr11	130697591	130697990	7	3.74793
chr11	133902591	133902990	10	3.66993
chr11	134204991	134205590	5	4.20752
chr11	134263391	134263990	8	3.85137
chr11	134721591	134722190	3	4.82223
chr12	217740	218339	10	5.41697
chr12	222340	222939	5	3.79248
chr12	328940	329539	15	3.96241
chr12	579140	579739	10	5.85137
chr12	835340	836139	10	4.45943
chr12	983140	983539	9	3.5
chr12	1772140	1772739	11	4.01487
chr12	1905340	1905939	9	3.79248
chr12	1906140	1906539	3	3.58746
chr12	2143940	2144739	4	4.42626
chr12	2307140	2307939	12	4.49185
chr12	2445340	2445739	6	3.5
chr12	2506740	2507539	10	6.31288
chr12	2692140	2692739	8	3.90796
chr12	2722940	2723539	8	3.96241
chr12	2749940	2750339	8	3.5
chr12	2861740	2862339	7	3.79248
chr12	2962740	2963139	2	4.58746
chr12	3185940	3186339	4	3.82193
chr12	3413340	3413739	4	3.58746
chr12	3419940	3420739	13	5.30378
chr12	3563540	3563939	3	3.82193
chr12	3861940	3862939	10	4.6204
chr12	4140140	4140939	4	4.45943
chr12	5368340	5368739	5	3.5
chr12	6147340	6147739	8	3.58746
chr12	6176540	6176939	9	3.5
chr12	6198140	6198539	7	3.89232
chr12	6713740	6714139	4	3.74793
chr12	6715940	6716539	4	4.0655
chr12	6722140	6722739	9	4.01487
chr12	6873540	6874139	8	3.85137
chr12	6880540	6881339	15	5.55459
chr12	6930940	6931739	14	4.24793
chr12	6937140	6937539	4	3.58746
chr12	6937740	6939139	19	5.08818
chr12	6977140	6977539	5	3.5
chr12	7024540	7025139	8	3.85137
chr12	7036340	7037139	6	4.55459
chr12	7055140	7056339	21	4.77361
chr12	7072740	7073339	12	3.79248
chr12	7074140	7074739	11	4.01487
chr12	7521734	7522333	8	3.96241
chr12	7527134	7527733	8	4.11441
chr12	7665134	7665533	1	3.58746
chr12	7708334	7708733	4	3.95943
chr12	7719534	7719933	8	3.58746
chr12	8085734	8086133	4	3.89232
chr12	8229734	8230333	8	4.25191
chr12	9825934	9826933	12	4.19659
chr12	10525134	10525533	3	3.66993
chr12	10561934	10562333	1	6.21425
chr12	10572734	10573333	1	4.16172
chr12	10574734	10575133	1	5.02356
chr12	10588134	10588933	3	5.56986
chr12	10590134	10590733	0	4.45545
chr12	11854534	11855133	10	4.01487
chr12	11954534	11954933	6	3.82193
chr12	12016934	12017333	6	4.58746
chr12	12848934	12849933	17	4.29847
chr12	13431134	13431533	1	3.5
chr12	14547334	14547733	4	3.82193
chr12	15062934	15063733	15	4.75489
chr12	15317734	15318333	4	3.85137
chr12	15743134	15743733	11	4.0655
chr12	16500134	16500733	11	4.01487
chr12	18843534	18844133	8	3.85137
chr12	18876534	18877133	4	4.0655
chr12	19001734	19002733	11	5.43895
chr12	19864734	19865533	12	4.72792
chr12	19952534	19953333	4	5.90689
chr12	20536534	20536933	3	3.5
chr12	20875134	20875533	9	3.5
chr12	20975334	20975733	12	3.74793
chr12	21226734	21227133	7	3.74793
chr12	22965334	22965933	4	4.63378
chr12	26491934	26492533	3	4.3368
chr12	27037734	27038133	4	3.66993
chr12	27613334	27613733	8	3.82193
chr12	27622134	27622533	5	3.58746
chr12	27717134	27718533	12	7.10808
chr12	27726734	27727333	9	4.16172
chr12	27733734	27734333	6	4.3368
chr12	27756734	27757133	8	3.89232
chr12	27764534	27765133	6	3.79248
chr12	27780534	27781533	3	4.64639
chr12	27904534	27905533	10	5.45375
chr12	28242334	28242933	3	4.49292
chr12	28703734	28704533	6	4.49185
chr12	28764934	28765333	4	3.66993
chr12	29194334	29195133	11	5.06609
chr12	30103934	30104333	5	3.66993
chr12	31226534	31227133	2	4.0655
chr12	31231534	31232133	2	3.90796
chr12	31256534	31257133	4	5.86573
chr12	32075734	32076333	8	3.85137
chr12	32085934	32086333	4	3.5
chr12	39516134	39516533	6	3.58746
chr12	39999734	40000333	3	4.79248
chr12	40296534	40297133	6	5.09016
chr12	41300734	41301333	5	3.90796
chr12	42057334	42057733	2	3.74793
chr12	42959534	42959933	4	3.66993
chr12	43764134	43764533	5	3.5
chr12	44976134	44976733	11	4.20752
chr12	45263134	45263533	3	3.5
chr12	47535134	47535533	4	3.5
chr12	48166734	48167733	4	4.33089
chr12	48206534	48207133	5	3.90796
chr12	48252534	48252933	8	3.5
chr12	49182734	49183133	1	3.66993
chr12	49211934	49212333	5	3.89232
chr12	49457534	49457933	6	3.5
chr12	49730734	49731133	9	3.58746
chr12	49736334	49736733	2	3.74793
chr12	49897334	49897933	6	3.96241
chr12	49932534	49932933	0	3.66993
chr12	51610934	51611333	0	3.5
chr12	51685734	51686133	5	3.58746
chr12	51833134	51833533	1	3.74793
chr12	51843334	51843733	6	3.5
chr12	52214334	52215133	4	4.16993
chr12	52317134	52317533	8	3.66993
chr12	52485534	52486133	5	3.79248
chr12	52701934	52702533	8	4.63378
chr12	52834734	52835533	13	4.55459
chr12	52890334	52890933	10	3.90796
chr12	52997134	52997533	2	4.30735
chr12	53306534	53307133	9	6.32646
chr12	53488534	53488933	7	4.30735
chr12	53591334	53591733	10	3.66993
chr12	53938734	53939133	5	3.95943
chr12	55043934	55044733	8	4.64386
chr12	56039934	56040533	4	4.29498
chr12	56915334	56915933	6	3.90796
chr12	57294334	57294933	12	4.90796
chr12	57399934	57400333	1	3.82193
chr12	57610134	57610533	2	3.58746
chr12	57943734	57944133	10	3.66993
chr12	57976934	57977333	7	3.58746
chr12	58148334	58148733	7	3.66993
chr12	58150534	58150933	9	3.58746
chr12	58158534	58159333	10	4.24793
chr12	58159934	58160733	4	4.12928
chr12	58160734	58161133	8	3.58746
chr12	58987534	58987933	3	3.74793
chr12	59449134	59449533	6	4.4542
chr12	63228734	63229333	6	4.52945
chr12	63545734	63546333	4	3.85137
chr12	64630334	64630933	15	4.0655
chr12	64667534	64667933	8	3.66993
chr12	64779134	64779533	2	3.58746
chr12	64793734	64794333	4	3.96241
chr12	65003934	65004533	4	4.01487
chr12	65131334	65131733	3	3.66993
chr12	65152934	65153733	3	4.12928
chr12	65302734	65303533	7	5.32193
chr12	65693334	65694933	24	6.58215
chr12	65702134	65702933	15	4.04439
chr12	65809534	65809933	8	3.5
chr12	65822734	65823133	4	3.74793
chr12	65826134	65826933	11	4.45943
chr12	65827734	65828333	12	5.49292
chr12	65828534	65829533	9	4.56696
chr12	65843134	65843533	7	3.5
chr12	65844134	65844933	9	6.12928
chr12	65858534	65859133	14	5.49292
chr12	65865734	65866533	7	4.39232
chr12	65868134	65868933	10	4.08746
chr12	65892934	65893533	11	4.25191
chr12	65893734	65895333	18	7.25822
chr12	65898934	65899733	12	4.78136
chr12	65908534	65909533	9	4.19659
chr12	65912534	65913133	13	4.66695
chr12	65923534	65924133	8	4.16172
chr12	65956934	65957333	4	3.89232
chr12	65990134	65990733	7	4.0655
chr12	65991134	65991933	5	5.20945
chr12	66002334	66002733	6	3.66993
chr12	66002934	66003533	3	4.25191
chr12	66004934	66005333	9	3.66993
chr12	66035734	66036533	14	5.2854
chr12	66064334	66065133	9	4.49185
chr12	66122734	66123733	9	5.02886
chr12	66172734	66173333	8	4.79248
chr12	66377334	66377733	9	3.82193
chr12	66419134	66419733	8	4.01487
chr12	66501134	66501533	6	3.74793
chr12	68043334	68043733	2	3.66993
chr12	69976934	69977333	4	3.5
chr12	70023934	70024333	6	3.89232
chr12	70437934	70438333	8	3.66993
chr12	70468134	70468733	7	3.96241
chr12	70912334	70912733	5	3.58746
chr12	72332534	72332933	10	3.5
chr12	72690134	72690533	4	3.58746
chr12	72740134	72740533	7	3.82193
chr12	73553734	73554533	2	4.24793
chr12	74728534	74729133	7	3.85137
chr12	74795934	74796933	6	5.94756
chr12	75371934	75372333	5	3.89232
chr12	75513934	75514533	10	3.79248
chr12	75571534	75572333	9	4.35755
chr12	75727934	75729133	13	5.02945
chr12	75782734	75783333	8	4.11441
chr12	75851334	75852133	7	7.09803
chr12	75921734	75922533	9	5.14975
chr12	76013134	76013533	1	4.20044
chr12	76032334	76033133	7	5.37504
chr12	76034534	76035733	14	6.5717
chr12	76040334	76040733	5	3.82193
chr12	76044734	76045733	8	4.59392
chr12	76055534	76055933	3	3.5
chr12	76078334	76079133	6	5.32193
chr12	76088534	76089333	13	5.6865
chr12	76091934	76092733	9	4.16993
chr12	76093334	76094533	10	5.11691
chr12	76094934	76097133	32	6.82487
chr12	76121134	76121733	7	4.41697
chr12	76127934	76128533	5	4.41697
chr12	76135734	76136133	3	3.58746
chr12	76153534	76154133	4	4.69937
chr12	76157734	76158333	6	4.0655
chr12	76183934	76184333	4	3.66993
chr12	76219334	76219933	4	4.63378
chr12	76271534	76272333	6	4.32193
chr12	76276934	76277933	8	4.88343
chr12	76280134	76280733	1	4.79248
chr12	76288734	76289733	9	5.28198
chr12	76326734	76327333	3	4.01487
chr12	76368534	76369333	10	6.39232
chr12	76375934	76376333	3	3.5
chr12	76722070	76722469	10	3.5
chr12	76722670	76723669	8	5.19659
chr12	76723670	76724469	7	4.49185
chr12	76726470	76726869	5	3.58746
chr12	76728470	76728869	6	3.58746
chr12	76731470	76732069	9	3.96241
chr12	76844470	76844869	5	3.58746
chr12	77340070	77340869	6	4.32193
chr12	77340870	77341469	3	4.87994
chr12	77443670	77443869	2	4.16993
chr12	77512270	77512669	3	3.74793
chr12	77718470	77718869	5	3.82193
chr12	77782270	77782869	7	4.11441
chr12	77796470	77796869	1	3.58746
chr12	78282270	78282669	4	4.54439
chr12	78287670	78288269	3	4.37744
chr12	78319270	78319869	8	3.79248
chr12	78623270	78623869	6	3.90796
chr12	78630070	78630469	2	3.89232
chr12	79257270	79257669	1	3.66993
chr12	79273870	79274469	4	4.73108
chr12	79280870	79281269	10	4.08496
chr12	79310670	79311469	9	4.83289
chr12	79399870	79400269	8	3.66993
chr12	79837670	79838269	5	4.01487
chr12	81011470	81011869	7	3.5
chr12	81026470	81027269	9	4.61471
chr12	81844870	81845269	3	3.5
chr12	82152270	82152669	5	4.14386
chr12	83134270	83134669	5	3.95943
chr12	83969070	83969669	10	4.52945
chr12	84190070	84190669	3	4.45545
chr12	86027270	86027869	8	3.85137
chr12	86626870	86627269	6	3.74793
chr12	86724670	86725069	6	3.58746
chr12	88977470	88978269	7	5.06609
chr12	89027670	89028269	12	4.59984
chr12	89032670	89033669	11	4.39362
chr12	89036470	89037069	2	4.20752
chr12	89083470	89084269	6	5.55459
chr12	89121670	89122069	6	3.95943
chr12	89133870	89134269	5	3.74793
chr12	89136470	89137069	2	4.37744
chr12	89140070	89140669	6	4.01487
chr12	89145870	89148069	18	6.87391
chr12	89149870	89150269	9	3.5
chr12	89150870	89151269	7	3.95943
chr12	89247870	89248469	3	3.79248
chr12	89271870	89272869	11	7.43523
chr12	89283470	89283869	6	3.5
chr12	89287470	89288269	13	5.12928
chr12	89290670	89291269	6	3.90796
chr12	89291270	89292269	12	6.43895
chr12	89292470	89293069	14	4.52945
chr12	89297470	89298069	10	4.63378
chr12	89315270	89316469	14	5.30743
chr12	89329270	89330069	8	4.16993
chr12	89336870	89337269	8	3.5
chr12	89338070	89338469	7	3.5
chr12	89340070	89341869	28	5.96963
chr12	89349870	89350869	15	5.51146
chr12	89353870	89355269	8	7.20735
chr12	89410870	89411269	6	3.5
chr12	89421670	89422069	6	3.74793
chr12	89458470	89459069	5	4.41697
chr12	89474870	89475269	3	3.89232
chr12	89744470	89744869	3	3.58746
chr12	91800670	91801069	6	3.82193
chr12	92081070	92081669	7	4.01487
chr12	92198070	92198869	15	6.88264
chr12	92600270	92600669	5	3.5
chr12	93139870	93140269	3	3.74793
chr12	93990070	93990469	3	3.95943
chr12	94094870	94095869	7	4.48289
chr12	94527870	94528269	6	3.58746
chr12	94539270	94539669	7	3.66993
chr12	95348070	95348469	10	3.82193
chr12	96068470	96068869	5	3.95943
chr12	96312270	96312669	6	3.5
chr12	96587270	96588469	6	4.54041
chr12	96592670	96593269	6	3.79248
chr12	98795070	98795669	5	3.90796
chr12	98795870	98796269	2	3.74793
chr12	98965670	98966069	5	3.58746
chr12	100557470	100558069	8	4.16172
chr12	100798470	100798869	8	3.66993
chr12	101186670	101187469	6	5.35755
chr12	101238870	101239269	6	4.14386
chr12	101348870	101349269	4	3.89232
chr12	101353270	101354069	4	4.61471
chr12	101412270	101412669	5	3.74793
chr12	101959870	101960669	2	5.67243
chr12	102224470	102225069	3	3.90796
chr12	102868271	102868670	8	3.58746
chr12	103781871	103782270	2	3.5
chr12	103969071	103969470	6	3.89232
chr12	104817071	104817470	6	4.30735
chr12	104928071	104928670	2	4.63378
chr12	104934671	104935070	5	4.20044
chr12	104949271	104950070	7	5.24793
chr12	104985271	104985870	3	4.41697
chr12	105184271	105184670	7	3.66993
chr12	107498071	107498670	4	3.90796
chr12	107594071	107594670	9	5.79248
chr12	107862071	107862470	8	3.58746
chr12	107954071	107954470	3	4.08496
chr12	109043272	109044071	6	5.47573
chr12	109162272	109163071	9	4.20945
chr12	109251272	109251671	1	3.5
chr12	109333272	109333671	4	3.58746
chr12	109458618	109459417	8	4.52356
chr12	109701818	109702417	6	3.79248
chr12	110792818	110793217	8	3.58746
chr12	110840218	110840617	3	3.5
chr12	111136018	111136617	13	3.85137
chr12	111250818	111251617	3	5.70044
chr12	111742418	111742817	5	3.5
chr12	113022018	113022817	10	3.9542
chr12	113468618	113469017	8	3.5
chr12	113536018	113536417	6	3.66993
chr12	113590818	113591417	6	4.11441
chr12	113670618	113671617	11	4.424
chr12	113830618	113831417	5	4.04439
chr12	114211418	114211817	3	3.5
chr12	115079218	115079617	7	3.82193
chr12	115326218	115326617	6	3.5
chr12	116128818	116129617	10	4.83289
chr12	116660018	116660417	4	3.58746
chr12	116715418	116716017	3	4.20752
chr12	116770618	116771017	8	3.66993
chr12	116944218	116944617	6	3.5
chr12	116971618	116972617	12	4.19659
chr12	116989618	116990217	9	3.96241
chr12	117028418	117028817	8	3.5
chr12	117036018	117036417	10	3.58746
chr12	117036418	117037217	14	4.52356
chr12	117125618	117126017	7	3.5
chr12	117316418	117316817	3	3.5
chr12	117769418	117769817	3	3.5
chr12	118406418	118407617	14	4.66172
chr12	118422818	118423417	6	3.79248
chr12	118424018	118425217	7	5.5277
chr12	118537018	118537417	3	3.66993
chr12	118982218	118982617	5	3.82193
chr12	119591218	119591817	5	3.79248
chr12	119614018	119614417	7	3.74793
chr12	121140418	121141017	1	3.79248
chr12	121341818	121342617	6	4.08746
chr12	121344818	121345417	10	4.16172
chr12	121471618	121472017	4	3.5
chr12	121582018	121583017	12	4.74593
chr12	122179618	122180017	2	3.66993
chr12	122203418	122204017	9	4.66695
chr12	122321018	122321417	9	3.66993
chr12	122502818	122503217	6	3.58746
chr12	123410248	123410647	1	3.58746
chr12	123539648	123540447	15	5.78136
chr12	123574248	123574647	8	3.5
chr12	123756248	123757047	5	4.2854
chr12	124381648	124382247	11	4.29498
chr12	124475848	124476647	8	3.9542
chr12	125001648	125002247	6	4.11441
chr12	125073448	125074047	8	4.93544
chr12	125076448	125077047	8	3.79248
chr12	125407648	125408047	1	3.89232
chr12	125670648	125671047	1	3.5
chr12	127537248	127538047	3	4.97728
chr12	127567848	127568247	6	3.89232
chr12	127765248	127765647	7	3.58746
chr12	131617048	131617447	7	3.58746
chr12	132413248	132413847	6	3.79248
chr12	132678648	132679047	5	3.58746
chr12	132859728	132860327	13	4.73108
chr12	132991328	132991727	3	3.5
chr12	133006728	133007327	7	4.01487
chr12	133136328	133136927	0	3.96241
chr13	20161001	20161600	5	4.29498
chr13	20175801	20177000	7	4.48888
chr13	20207401	20208200	9	4.20945
chr13	20437401	20438200	2	4.78136
chr13	20532801	20533200	0	3.58746
chr13	20534001	20534600	3	3.85137
chr13	20735001	20735600	0	3.96241
chr13	21099801	21100600	7	4.16993
chr13	21278001	21278600	3	4.11441
chr13	21476601	21477200	8	4.20752
chr13	21871801	21872600	6	4.24793
chr13	22016401	22016800	4	3.5
chr13	22033001	22033400	4	3.66993
chr13	22211201	22212000	11	6.54689
chr13	22247601	22248800	7	4.81604
chr13	22249001	22250000	7	4.9265
chr13	22424801	22425200	4	3.74793
chr13	22621601	22622200	7	5.49292
chr13	22809201	22809600	4	3.5
chr13	23566401	23567000	4	4.25191
chr13	23949401	23949800	1	3.95943
chr13	24463201	24464000	5	4.58496
chr13	24782401	24782800	2	3.74793
chr13	25201201	25201600	4	3.58746
chr13	27131801	27132200	2	3.5
chr13	27580601	27581000	7	3.66993
chr13	27745601	27746600	4	4.45375
chr13	27844601	27845600	9	4.64639
chr13	27913401	27913800	6	3.74793
chr13	27948601	27949000	6	3.5
chr13	28107201	28107800	7	3.96241
chr13	28218401	28218800	5	3.5
chr13	28489801	28490200	3	3.5
chr13	28712201	28713000	5	4.49185
chr13	28713001	28714000	8	4.424
chr13	29144001	29144400	8	4.08496
chr13	29148601	29149400	16	4.16993
chr13	29394001	29394400	1	3.58746
chr13	30169801	30170400	4	3.90796
chr13	30424401	30424800	1	3.82193
chr13	31377001	31377400	8	3.66993
chr13	31403001	31404400	19	5.87245
chr13	31404601	31405400	17	4.97728
chr13	31439401	31440000	7	3.85137
chr13	31447201	31447800	6	3.96241
chr13	31466801	31467600	10	4.83289
chr13	31551801	31552200	5	3.5
chr13	31773801	31775200	1	4.95387
chr13	32420601	32421200	2	4.3368
chr13	32623001	32623400	7	3.58746
chr13	32838601	32839000	4	3.58746
chr13	33160201	33161000	7	4.75489
chr13	33924401	33924800	3	3.5
chr13	34069001	34069400	3	3.95943
chr13	34599801	34600400	6	5.16172
chr13	34727601	34728200	7	3.85137
chr13	34820601	34821200	5	4.29498
chr13	34923401	34923800	8	3.74793
chr13	34931201	34932200	14	4.9265
chr13	35009401	35009800	8	4.14386
chr13	35191801	35192400	6	3.79248
chr13	35516001	35517000	5	4.45375
chr13	36497401	36497800	8	4.70945
chr13	37494001	37494400	3	3.66993
chr13	37633401	37634200	4	4.52356
chr13	39706401	39706800	3	3.74793
chr13	40229601	40230200	4	3.79248
chr13	40643401	40643800	7	3.5
chr13	40764801	40765400	2	4.01487
chr13	41240401	41241400	3	4.424
chr13	41363201	41364400	7	4.59016
chr13	41495601	41496400	8	4.24793
chr13	41629401	41629800	12	3.66993
chr13	41837401	41837800	3	3.58746
chr13	43706401	43706800	7	3.5
chr13	44389201	44389800	9	4.73108
chr13	44453601	44454000	3	3.5
chr13	44537201	44537800	6	3.79248
chr13	44873201	44873800	11	4.66695
chr13	44877801	44878400	7	3.79248
chr13	45009201	45009800	4	4.37744
chr13	45010801	45011600	3	4.2854
chr13	45384201	45385000	9	4.2854
chr13	45393201	45394000	13	4.16993
chr13	45629601	45630000	7	3.82193
chr13	45855401	45856200	4	5.64386
chr13	45866401	45866800	6	3.58746
chr13	46311600	46312199	11	4.20752
chr13	49106600	49107199	3	3.79248
chr13	49466400	49466999	5	3.85137
chr13	49524800	49525199	4	3.5
chr13	50366800	50367399	4	4.01487
chr13	50771800	50772399	8	4.0655
chr13	50787400	50788199	1	4
chr13	50995800	50996399	8	4.37744
chr13	51272000	51272799	2	4.93074
chr13	51796200	51796599	2	3.5
chr13	53584800	53585199	1	3.82193
chr13	65811200	65811599	3	3.5
chr13	72865200	72865999	8	5.06609
chr13	72964800	72965599	6	5.42626
chr13	73144400	73144799	6	3.89232
chr13	73666800	73667399	4	4.01487
chr13	73985600	73985999	6	3.89232
chr13	75676200	75676599	7	3.95943
chr13	77246600	77246999	3	3.89232
chr13	77460200	77460999	4	4.49185
chr13	77476200	77476799	8	3.79248
chr13	80586200	80586599	4	3.5
chr13	80747400	80747799	4	3.89232
chr13	80751400	80751999	3	4.63378
chr13	80775800	80776199	4	3.74793
chr13	84974800	84975599	13	5.35755
chr13	87224200	87224999	6	5.75489
chr13	90117400	90118199	9	4.20945
chr13	91067400	91067799	5	3.95943
chr13	96632600	96632999	6	3.58746
chr13	98452600	98452999	9	3.74793
chr13	98868400	98868999	6	4.85137
chr13	99083200	99083599	6	3.5
chr13	99738600	99739199	3	3.79248
chr13	100149000	100149399	4	3.5
chr13	100278800	100279599	19	5.50779
chr13	100622200	100623399	3	4.75191
chr13	100623400	100623799	3	3.5
chr13	101034000	101034799	14	4.55459
chr13	101034800	101035999	14	5.19937
chr13	101107200	101107799	1	6.38743
chr13	101108400	101109399	4	5.93707
chr13	101109600	101110399	11	5.02237
chr13	101165200	101165599	3	3.66993
chr13	101166200	101166599	6	3.58746
chr13	101910400	101911199	9	5.58496
chr13	102292000	102292399	1	3.89232
chr13	103109600	103110199	10	4.20752
chr13	104535400	104535799	5	3.74793
chr13	104792800	104793399	0	4.66695
chr13	105484200	105484799	8	3.96241
chr13	105904400	105904799	6	3.89232
chr13	106269000	106269599	7	4.0655
chr13	106560800	106561399	11	4.29498
chr13	106803600	106803999	3	3.82193
chr13	106825600	106825999	6	3.74793
chr13	106834800	106835199	7	3.58746
chr13	107001400	107002399	9	5.56696
chr13	107002600	107002999	7	3.95943
chr13	107028800	107029199	7	3.66993
chr13	107139400	107139999	6	5.13826
chr13	107187600	107188599	4	4.59392
chr13	107188600	107188999	2	3.5
chr13	109548800	109549399	6	4.0655
chr13	109833200	109833599	5	3.66993
chr13	110064800	110065399	4	3.79248
chr13	110416200	110416999	6	5.18982
chr13	111286800	111287199	6	3.58746
chr13	111560400	111561399	13	4.59392
chr13	111607400	111607999	4	5.1848
chr13	111609800	111610399	2	3.79248
chr13	111617400	111618199	11	4.58496
chr13	111657600	111658199	11	4.20752
chr13	111719600	111720399	4	4.45943
chr13	112075400	112076399	21	5.19659
chr13	113295000	113295399	5	3.5
chr13	113344200	113344999	5	4.16993
chr13	113446000	113446599	3	3.96241
chr13	113527000	113527799	9	4.52356
chr13	113585800	113586199	6	3.74793
chr13	113623200	113623599	2	3.5
chr13	113650000	113650399	5	3.58746
chr13	113655600	113656399	7	5.47573
chr13	113656400	113656799	5	3.74793
chr13	114018000	114018399	4	3.58746
chr13	114048000	114048799	8	4.04439
chr13	114238600	114239199	3	4.0655
chr13	114487942	114488341	5	3.89232
chr13	114518342	114518741	5	3.66993
chr13	114616342	114617741	22	6.80089
chr13	114909099	114909498	2	3.5
chr14	20868961	20869760	14	5.35755
chr14	20893561	20893960	9	3.66993
chr14	20902161	20902760	4	5.01487
chr14	21125361	21126360	15	4.96832
chr14	21130961	21131960	19	4.59392
chr14	21341761	21342360	3	3.96241
chr14	21454961	21455360	2	3.5
chr14	21550961	21551560	2	5.63378
chr14	21560561	21561160	4	4.0655
chr14	22941961	22942360	8	3.74793
chr14	24036761	24037160	4	3.89232
chr14	24506961	24507360	5	3.58746
chr14	24550361	24550960	8	3.85137
chr14	25064561	25064960	7	3.5
chr14	25080961	25081360	7	3.66993
chr14	25099961	25100760	3	4.64386
chr14	25142361	25143560	11	7.36573
chr14	26797961	26798360	2	3.89232
chr14	30680450	30680849	9	3.82193
chr14	30739850	30740249	8	3.5
chr14	32371250	32371649	8	3.5
chr14	32848650	32849049	4	3.74793
chr14	34318250	34318649	7	3.5
chr14	34384250	34384849	8	4.16172
chr14	36347650	36348049	3	3.5
chr14	37222850	37223649	2	5
chr14	39772250	39772849	5	4.45545
chr14	39961250	39961849	3	3.90796
chr14	40817451	40817850	2	3.82193
chr14	42581451	42581850	3	3.89232
chr14	42965451	42966050	2	4.29498
chr14	45251851	45252850	13	5.56696
chr14	45751051	45751650	3	4.76211
chr14	46212851	46213650	6	5.62936
chr14	46517451	46517850	7	3.74793
chr14	48698251	48698650	2	3.82193
chr14	49032651	49033050	0	3.66993
chr14	49377851	49378650	8	5.79442
chr14	49891651	49892050	7	3.66993
chr14	50858451	50858850	3	4.08496
chr14	51026851	51028050	15	4.61441
chr14	51297051	51297450	0	3.66993
chr14	51297651	51298250	5	4.0655
chr14	51473451	51474050	8	3.79248
chr14	51992251	51993050	9	4.24793
chr14	52217051	52217650	2	4.90796
chr14	52248051	52248650	9	4.01487
chr14	53454851	53455250	4	3.66993
chr14	53647651	53648050	4	3.58746
chr14	53684251	53684650	6	3.5
chr14	53772851	53773650	9	4.85798
chr14	53849851	53850450	12	3.96241
chr14	53859651	53860250	6	4.11441
chr14	53860851	53861450	9	3.90796
chr14	53878051	53878650	8	5.43634
chr14	53898851	53899450	12	3.79248
chr14	53929651	53930850	8	6.88743
chr14	53996051	53996850	9	6.82655
chr14	54004251	54005050	18	4
chr14	54006251	54006650	6	3.5
chr14	54009251	54010050	7	4.49185
chr14	54077651	54078050	5	3.95943
chr14	54095251	54096050	10	5.26679
chr14	54096851	54097850	6	5.99891
chr14	54101451	54102250	14	5.74147
chr14	54103051	54103850	8	5.02237
chr14	54104651	54105250	4	3.79248
chr14	54105651	54106050	9	3.66993
chr14	54152651	54153450	8	4.12928
chr14	54181851	54182450	7	3.79248
chr14	54197851	54198250	5	3.5
chr14	54208051	54208650	3	3.85137
chr14	54208851	54209450	8	5.16172
chr14	54282051	54282850	9	4.61471
chr14	54307251	54308250	11	4.67193
chr14	54312651	54313650	8	7.49725
chr14	54315451	54316050	8	5.27361
chr14	54393851	54394250	5	3.74793
chr14	54413051	54415250	18	6.88499
chr14	54415851	54416450	11	4.11441
chr14	54578251	54578650	7	3.5
chr14	54581451	54582250	6	4.45943
chr14	54583651	54584050	3	3.89232
chr14	54632251	54632650	3	3.66993
chr14	54635851	54636850	11	7.31477
chr14	54638851	54639850	7	4.88343
chr14	54649051	54649850	10	5.06609
chr14	54653651	54654050	10	3.5
chr14	54654051	54654650	11	5.1848
chr14	54656251	54657250	6	6.66558
chr14	54659251	54659650	7	4.66993
chr14	54660651	54661850	11	4.89734
chr14	54674651	54675250	14	3.85137
chr14	54678451	54679650	12	4.72989
chr14	54697651	54698250	7	4.01487
chr14	54715451	54716050	9	4.16172
chr14	54766051	54766450	10	3.74793
chr14	54769051	54769650	14	4.37744
chr14	54795651	54796450	8	4.12928
chr14	54800251	54800650	4	5.17243
chr14	54803851	54805050	10	7.60234
chr14	54805051	54805850	8	4.85798
chr14	54822851	54823250	6	3.58746
chr14	55337251	55337650	5	3.74793
chr14	55913448	55914047	4	4.0655
chr14	56584848	56585247	1	3.74793
chr14	56948848	56949247	5	3.89232
chr14	57655848	57656247	7	4.08496
chr14	58283648	58284047	3	3.5
chr14	58666448	58667247	6	4.12928
chr14	58862448	58863047	11	3.85137
chr14	59197848	59198647	4	4.70044
chr14	59511248	59511847	12	3.79248
chr14	59583648	59584247	8	5.16172
[truncated: 5,146 more rows]

## Sheet: TCF7L2_uniquepeaks_ HEK293.xls
ChrNo	Peak Start	Peak End	Read Numbers in the peak	Peak Scores
chr1	871001	871500	18	3.66993
chr1	1758251	1759000	26	3.90796
chr1	1814501	1815500	44	4.45943
chr1	3115001	3116000	51	4.67243
chr1	3164001	3165750	82	4.95387
chr1	3166501	3167000	18	3.66993
chr1	3309251	3310750	122	5.63826
chr1	3318501	3319500	42	4.39232
chr1	3320001	3321250	106	5.56696
chr1	3336001	3337250	72	5.00896
chr1	6151001	6151750	36	4.37744
chr1	6330001	6330500	20	3.82193
chr1	6882751	6884500	75	4.82514
chr1	6931001	6931500	17	3.58746
chr1	7016251	7017250	57	4.83289
chr1	7551251	7551750	17	3.58746
chr1	7911751	7913500	105	5.31057
chr1	7997751	7998750	36	4.16993
chr1	8430501	8431000	17	3.58746
chr1	8469501	8470250	26	3.90796
chr1	8508751	8509750	67	5.06609
chr1	8523001	8523500	18	3.66993
chr1	8534001	8534750	25	3.85137
chr1	8627751	8628250	17	3.58746
chr1	8689251	8690000	32	4.20752
chr1	8721751	8722250	17	3.58746
chr1	8766751	8768000	62	4.79323
chr1	8778751	8779250	17	3.58746
chr1	8782751	8783750	43	4.42626
chr1	8851001	8851750	28	4.01487
chr1	8876001	8876500	18	3.66993
chr1	8943501	8944000	17	3.58746
chr1	9621001	9622250	58	4.69702
chr1	9836251	9836750	17	3.58746
chr1	9862751	9863750	62	4.9542
chr1	9865251	9865750	18	3.66993
chr1	9945751	9946250	18	3.66993
chr1	9982001	9983000	70	5.12928
chr1	10094501	10095000	25	4.14386
chr1	10328251	10328750	17	3.58746
chr1	10498751	10499250	20	3.82193
chr1	10597001	10598500	96	5.29248
chr1	10613251	10614000	28	4.01487
chr1	10616501	10617000	19	3.74793
chr1	10734751	10735250	17	3.58746
chr1	10851501	10852000	17	3.58746
chr1	11623251	11624250	51	4.67243
chr1	11648751	11649250	22	3.95943
chr1	12399751	12400500	30	4.11441
chr1	12709751	12710500	30	4.11441
chr1	14589001	14590000	38	4.24793
chr1	14590251	14590750	17	3.58746
chr1	14769251	14770500	157	6.13366
chr1	14866251	14867250	36	4.16993
chr1	14952001	14952500	18	3.66993
chr1	15009251	15009750	17	3.58746
chr1	15109001	15109750	38	4.45545
chr1	15255751	15256500	34	4.29498
chr1	15256501	15257000	19	3.74793
chr1	15653001	15654250	49	4.45375
chr1	16158251	16158750	17	3.58746
chr1	16203001	16203500	18	3.66993
chr1	16653251	16653750	19	3.74793
chr1	17923001	17924250	51	4.51146
chr1	18114001	18115000	40	4.32193
chr1	18188001	18188500	18	3.66993
chr1	18271001	18271500	17	3.58746
chr1	18967251	18968500	44	4.29847
chr1	19120501	19121000	18	3.66993
chr1	20080751	20081250	17	3.58746
chr1	20507251	20508250	35	4.12928
chr1	20729001	20729500	17	3.58746
chr1	21310001	21310500	20	3.82193
chr1	21320501	21321000	18	3.66993
chr1	21384251	21384750	17	3.58746
chr1	21392751	21393500	29	4.0655
chr1	21395251	21396250	80	5.32193
chr1	21396501	21397000	20	3.82193
chr1	21416501	21417000	17	3.58746
chr1	21723001	21723500	17	3.58746
chr1	22668501	22669000	21	3.89232
chr1	22830001	22830500	17	3.58746
chr1	22832501	22833250	40	4.52945
chr1	22833751	22834750	59	4.88264
chr1	23172001	23172500	18	3.66993
chr1	23697251	23698000	35	4.3368
chr1	23970001	23971250	46	4.3626
chr1	24369751	24370500	31	4.16172
chr1	25090001	25090500	18	3.66993
chr1	25091751	25092250	17	3.58746
chr1	25155251	25156000	35	4.3368
chr1	25524001	25524500	19	3.74793
chr1	25759251	25759750	18	3.66993
chr1	25803001	25803750	28	4.01487
chr1	25812001	25812500	17	3.58746
chr1	25994251	25995000	38	4.45545
chr1	26097251	26099000	93	5.13548
chr1	26121501	26122500	56	4.80735
chr1	26452751	26453250	19	3.74793
chr1	28410251	28410750	17	3.58746
chr1	28700001	28700500	17	3.58746
chr1	28743001	28743500	17	3.58746
chr1	29078001	29078500	18	3.66993
chr1	29119001	29120000	39	4.2854
chr1	29409751	29410500	27	3.96241
chr1	29410501	29411250	25	3.85137
chr1	29423001	29423750	42	4.59984
chr1	29482751	29484250	203	6.37285
chr1	29509751	29510250	17	3.58746
chr1	29593501	29594500	39	4.2854
chr1	30274751	30275500	33	4.25191
chr1	30561501	30562500	38	4.24793
chr1	30715251	30716250	54	4.75489
chr1	31328751	31330000	151	6.07744
chr1	31390501	31391250	25	3.85137
chr1	31480751	31481250	17	3.58746
chr1	32390251	32391250	34	4.08746
chr1	32488501	32489000	18	3.66993
chr1	32738751	32739250	17	3.58746
chr1	32961751	32962250	18	3.66993
chr1	33006001	33006750	28	4.01487
chr1	33413001	33414000	48	4.58496
chr1	33511501	33512000	22	3.95943
chr1	35620751	35621250	18	3.66993
chr1	35825751	35826250	17	3.58746
chr1	36085251	36085750	19	3.74793
chr1	36156251	36157000	28	4.01487
chr1	36300751	36301500	30	4.11441
chr1	36320751	36321500	25	3.85137
chr1	37906001	37906750	31	4.16172
chr1	38357501	38358000	18	3.66993
chr1	38560501	38561500	37	4.20945
chr1	38761501	38762500	53	4.72792
chr1	38901501	38902250	27	3.96241
chr1	38973751	38974750	34	4.08746
chr1	38977501	38978500	62	4.9542
chr1	39026751	39027250	17	3.58746
chr1	39045001	39045750	25	3.85137
chr1	39186751	39187250	18	3.66993
chr1	39189501	39190750	64	4.83904
chr1	39244001	39244500	18	3.66993
chr1	39249251	39250000	26	3.90796
chr1	39278501	39279250	29	4.0655
chr1	39281501	39282000	17	3.58746
chr1	39380751	39381750	74	5.20945
chr1	39630501	39631750	46	4.3626
chr1	39636251	39636750	17	3.58746
chr1	39741751	39742500	30	4.11441
chr1	39759251	39759750	17	3.58746
chr1	40497751	40498250	17	3.58746
chr1	40588251	40588750	19	3.74793
chr1	40601751	40602250	23	4.02356
chr1	41185251	41186000	30	4.11441
chr1	42517751	42518250	17	3.58746
chr1	42590751	42591250	18	3.66993
chr1	42645251	42646250	63	4.97728
chr1	42835001	42835500	22	3.95943
chr1	44132001	44132750	34	4.29498
chr1	44824501	44825500	55	4.78136
chr1	45615001	45615500	17	3.58746
chr1	46147751	46148500	26	3.90796
chr1	46533251	46533750	17	3.58746
chr1	47440751	47441250	17	3.58746
chr1	47488751	47489500	39	4.49292
chr1	47976001	47976500	17	3.58746
chr1	47998251	47999500	99	5.46839
chr1	48000001	48000500	19	3.74793
chr1	48053501	48054500	67	5.06609
chr1	48152251	48152750	18	3.66993
chr1	48155751	48156500	26	3.90796
chr1	48192501	48193500	46	4.52356
chr1	48458001	48459000	45	4.49185
chr1	48502501	48503250	33	4.25191
chr1	48547751	48548750	37	4.20945
chr1	48946001	48946500	20	3.82193
chr1	49336001	49337000	38	4.24793
chr1	49491501	49492000	18	3.66993
chr1	50575251	50575750	20	3.82193
chr1	50918751	50919500	28	4.01487
chr1	51069001	51069500	17	3.58746
chr1	51099001	51099750	29	4.0655
chr1	51120251	51121250	42	4.39232
chr1	51163501	51164250	31	4.16172
chr1	51165751	51166750	50	4.64386
chr1	51167251	51168000	27	3.96241
chr1	51171001	51171750	26	3.90796
chr1	51449001	51449500	19	3.74793
chr1	51461251	51462000	31	4.16172
chr1	51713001	51714000	63	4.97728
chr1	51907751	51908250	18	3.66993
chr1	51975251	51976000	26	3.90796
chr1	52201001	52201500	17	3.58746
chr1	52202001	52203000	40	4.32193
chr1	52206251	52207250	50	4.64386
chr1	52439251	52439750	21	3.89232
chr1	52610751	52611750	49	4.61471
chr1	52705751	52707000	97	5.43895
chr1	53420751	53422000	116	5.69702
chr1	53897251	53897750	20	3.82193
chr1	54030751	54031500	33	4.25191
chr1	54198501	54199250	30	4.11441
chr1	54200751	54201250	17	3.58746
chr1	54220251	54220750	20	3.82193
chr1	54273501	54274250	38	4.45545
chr1	54512501	54513250	31	4.16172
chr1	54791001	54791500	17	3.58746
chr1	54791501	54792000	17	3.58746
chr1	55062251	55063000	27	3.96241
chr1	55670501	55671000	17	3.58746
chr1	56164751	56165750	46	4.52356
chr1	56343001	56343750	32	4.20752
chr1	56467751	56468500	57	5.04041
chr1	56862251	56862750	18	3.66993
chr1	56863501	56864750	44	4.29847
chr1	56894751	56896000	72	5.00896
chr1	56963001	56963500	21	3.89232
chr1	56986751	56987750	38	4.24793
chr1	56993001	56994000	43	4.42626
chr1	56996751	56998500	125	5.56211
chr1	57532501	57533000	17	3.58746
chr1	58103751	58104500	26	3.90796
chr1	58253751	58255000	83	5.21408
chr1	58316251	58317000	25	3.85137
chr1	58334501	58335000	17	3.58746
chr1	58353501	58354250	40	4.52945
chr1	58409251	58409750	19	3.74793
chr1	58753501	58754750	71	4.98878
chr1	59043751	59044250	17	3.58746
chr1	59210751	59211250	17	3.58746
chr1	59284751	59285250	19	3.74793
chr1	59432001	59432750	33	4.25191
chr1	59543251	59544500	134	5.90513
chr1	59726751	59728000	65	4.8614
chr1	60031751	60032250	18	3.66993
chr1	60144001	60145000	35	4.12928
chr1	60297001	60298000	35	4.12928
chr1	60442001	60442500	17	3.58746
chr1	60662251	60662750	19	3.74793
chr1	61087001	61087750	29	4.0655
chr1	61335751	61336250	17	3.58746
chr1	61448001	61448750	26	3.90796
chr1	61456001	61457000	44	4.45943
chr1	61473001	61473750	25	3.85137
chr1	61520751	61521750	39	4.2854
chr1	61550001	61550500	18	3.66993
chr1	61559251	61560250	68	5.08746
chr1	61574501	61575500	40	4.32193
chr1	61577251	61577750	20	3.82193
chr1	61607001	61608250	64	4.83904
chr1	61617501	61618500	66	5.04439
chr1	61622001	61622500	18	3.66993
chr1	61785251	61785750	17	3.58746
chr1	61858001	61858750	30	4.11441
chr1	61869751	61870750	37	4.20945
chr1	62165501	62166500	46	4.52356
chr1	62271251	62271750	18	3.66993
chr1	62354501	62355000	20	3.82193
chr1	62444251	62445250	42	4.39232
chr1	62824501	62825250	35	4.3368
chr1	62866501	62867000	18	3.66993
chr1	63024751	63025250	17	3.58746
chr1	63053501	63054000	19	3.74793
chr1	63421251	63421750	17	3.58746
chr1	63476501	63477250	34	4.29498
chr1	63742001	63742500	18	3.66993
chr1	63792001	63792500	17	3.58746
chr1	63945501	63946500	33	4.04439
chr1	64240751	64241250	18	3.66993
chr1	64245251	64246750	52	4.40796
chr1	64250501	64251250	42	4.59984
chr1	64253501	64254500	43	4.42626
chr1	64261251	64262000	26	3.90796
chr1	64302251	64302750	21	3.89232
chr1	64309501	64310000	18	3.66993
chr1	64378251	64378750	17	3.58746
chr1	64447751	64448250	22	3.95943
chr1	64505001	64505750	27	3.96241
chr1	64610751	64611250	17	3.58746
chr1	64627751	64628250	22	3.95943
chr1	64649251	64650250	44	4.45943
chr1	64689001	64689750	28	4.01487
chr1	64694751	64695750	53	4.72792
chr1	64702001	64702750	26	3.90796
chr1	64770501	64771000	17	3.58746
chr1	64832251	64833250	57	4.83289
chr1	64981001	64981500	20	3.82193
chr1	64992501	64993000	17	3.58746
chr1	65005501	65006750	50	4.48289
chr1	65407251	65407750	18	3.66993
chr1	65427251	65427750	17	3.58746
chr1	65730501	65731500	33	4.04439
chr1	65959501	65960000	20	3.82193
chr1	65992751	65993500	25	3.85137
chr1	66162251	66163000	33	4.25191
chr1	66337751	66338750	50	4.64386
chr1	66597751	66598750	68	5.08746
chr1	66797251	66798000	28	4.01487
chr1	67018001	67018500	19	3.74793
chr1	67212001	67212750	25	3.85137
chr1	67243751	67244500	34	4.29498
chr1	67381751	67382750	45	4.49185
chr1	67398501	67399000	18	3.66993
chr1	67399251	67399750	17	3.58746
chr1	67715501	67716000	17	3.58746
chr1	67899501	67900000	18	3.66993
chr1	68070251	68071000	28	4.01487
chr1	68116751	68117500	25	3.85137
chr1	68293251	68294250	37	4.20945
chr1	68301751	68302500	26	3.90796
chr1	68678251	68678750	17	3.58746
chr1	68682501	68684000	143	5.86739
chr1	68686001	68686750	30	4.11441
chr1	68686751	68687250	17	3.58746
chr1	69130751	69131250	17	3.58746
chr1	69714751	69715250	17	3.58746
chr1	69729501	69730750	49	4.45375
chr1	69786751	69787250	17	3.58746
chr1	70634001	70634500	20	3.82193
chr1	70746001	70746750	28	4.01487
chr1	70961501	70962000	18	3.66993
chr1	74710501	74711750	80	5.16096
chr1	74711751	74712500	28	4.01487
chr1	74896251	74896750	20	3.82193
chr1	74897251	74898000	25	3.85137
chr1	75258251	75258750	19	3.74793
chr1	75430001	75430500	17	3.58746
chr1	75545001	75546250	47	4.39362
chr1	75601251	75601750	17	3.58746
chr1	75759001	75759500	19	3.74793
chr1	75773751	75774750	84	5.39232
chr1	76083751	76084500	25	3.85137
chr1	76174751	76175250	18	3.66993
chr1	76538251	76538750	18	3.66993
chr1	76545251	76545750	17	3.58746
chr1	76548251	76548750	18	3.66993
chr1	76552251	76553500	62	4.79323
chr1	76571001	76571750	40	4.52945
chr1	76675251	76675750	17	3.58746
chr1	76705251	76705750	20	3.82193
chr1	76730501	76731250	27	3.96241
chr1	76757251	76758000	25	3.85137
chr1	76759751	76761000	83	5.21408
chr1	77252001	77252500	18	3.66993
chr1	78133001	78133500	18	3.66993
chr1	78441251	78442000	47	4.76211
chr1	79043001	79043500	19	3.74793
chr1	79299251	79299750	17	3.58746
chr1	79506251	79507000	26	3.90796
chr1	79679001	79679500	17	3.58746
chr1	79826751	79827250	17	3.58746
chr1	80243001	80243500	17	3.58746
chr1	80715501	80716000	17	3.58746
chr1	80919251	80920000	30	4.11441
chr1	81031501	81032250	32	4.20752
chr1	81290501	81291500	50	4.64386
chr1	81486251	81486750	17	3.58746
chr1	81493751	81494250	17	3.58746
chr1	81496001	81496500	20	3.82193
chr1	81498001	81500750	380	6.84014
chr1	81507751	81508500	43	4.63378
chr1	81514001	81514500	17	3.58746
chr1	81519251	81520000	30	4.11441
chr1	81592501	81593250	37	4.41697
chr1	81696251	81697500	48	4.424
chr1	81708251	81708750	20	3.82193
chr1	81873001	81873500	19	3.74793
chr1	81874001	81874500	17	3.58746
chr1	81902751	81903750	33	4.04439
chr1	81918251	81919500	45	4.33089
chr1	81978001	81978750	27	3.96241
chr1	81979251	81980250	38	4.24793
chr1	81985501	81986250	30	4.11441
chr1	82019001	82019500	17	3.58746
chr1	82049251	82050250	58	4.85798
chr1	82145751	82146250	17	3.58746
chr1	82275501	82276000	18	3.66993
chr1	82298251	82298750	17	3.58746
chr1	82301251	82301750	17	3.58746
chr1	82310251	82310750	19	3.74793
chr1	82316501	82317000	17	3.58746
chr1	82385501	82386000	18	3.66993
chr1	82386501	82387500	36	4.16993
chr1	82388501	82389250	48	4.79248
chr1	82403501	82404000	17	3.58746
chr1	82409501	82410500	44	4.45943
chr1	82420001	82421000	90	5.49185
chr1	82450501	82451000	17	3.58746
chr1	82539251	82540000	26	3.90796
chr1	82627251	82628000	26	3.90796
chr1	82794751	82795500	49	4.82223
chr1	82886001	82886500	17	3.58746
chr1	82887751	82888750	51	4.67243
chr1	82944251	82944750	17	3.58746
chr1	83222001	83222750	26	3.90796
chr1	83324251	83324750	17	3.58746
chr1	83568001	83569500	97	5.30743
chr1	83573001	83573500	17	3.58746
chr1	83974001	83974750	27	3.96241
chr1	84229001	84230000	35	4.12928
chr1	84235001	84237000	81	4.83985
chr1	84238501	84239500	34	4.08746
chr1	84311501	84312500	42	4.39232
chr1	84415751	84416500	29	4.0655
chr1	84425751	84426500	26	3.90796
chr1	84485251	84485750	17	3.58746
chr1	84587751	84588250	20	3.82193
chr1	84671751	84672500	31	4.16172
chr1	85131251	85132000	25	3.85137
chr1	85235251	85236000	28	4.01487
chr1	85438001	85438750	31	4.16172
chr1	85624751	85625250	17	3.58746
chr1	86179751	86180750	47	4.55459
chr1	86528251	86528750	17	3.58746
chr1	87186751	87187500	34	4.29498
chr1	87230501	87231500	46	4.52356
chr1	87287251	87288000	25	3.85137
chr1	87293001	87293500	19	3.74793
chr1	87361001	87361500	17	3.58746
chr1	87407501	87408500	56	4.80735
chr1	87670001	87670500	17	3.58746
chr1	87771251	87771750	17	3.58746
chr1	87835251	87836000	27	3.96241
chr1	88060501	88061000	17	3.58746
chr1	88149001	88149500	18	3.66993
chr1	88150001	88151250	46	4.3626
chr1	88151251	88151750	20	3.82193
chr1	88171751	88173250	73	4.89734
chr1	88219751	88220250	18	3.66993
chr1	88317001	88318750	76	4.84425
chr1	88370001	88371250	64	4.83904
chr1	88393001	88393500	17	3.58746
chr1	88438251	88438750	18	3.66993
chr1	88555501	88556500	54	4.75489
chr1	89061001	89061500	17	3.58746
chr1	89115501	89116000	18	3.66993
chr1	89344251	89345000	25	3.85137
chr1	89635001	89635500	17	3.58746
chr1	90017751	90018500	27	3.96241
chr1	90032251	90032750	17	3.58746
chr1	90033501	90034000	18	3.66993
chr1	90087251	90088000	32	4.20752
chr1	90107001	90108000	45	4.49185
chr1	90111751	90112250	17	3.58746
chr1	90117751	90118250	17	3.58746
chr1	90152251	90152750	18	3.66993
chr1	90171251	90172250	50	4.64386
chr1	90174251	90175000	30	4.11441
chr1	90175501	90176250	40	4.52945
chr1	90184751	90186250	122	5.63826
chr1	90186751	90187750	44	4.45943
chr1	90357001	90357500	17	3.58746
chr1	90446001	90446500	21	3.89232
chr1	90457001	90457750	26	3.90796
chr1	90464001	90464500	20	3.82193
chr1	90532501	90533500	93	5.53916
chr1	90945751	90946750	48	4.58496
chr1	91081751	91082250	18	3.66993
chr1	91219001	91219500	17	3.58746
chr1	91297251	91298250	53	4.72792
chr1	91299001	91299500	18	3.66993
chr1	91300251	91301250	101	5.65821
chr1	91705751	91706750	71	5.14975
chr1	91968001	91968750	25	3.85137
chr1	92256501	92257250	50	4.85137
chr1	92257751	92259000	72	5.00896
chr1	92308001	92308750	30	4.11441
chr1	92553001	92554000	50	4.64386
chr1	92784251	92785000	26	3.90796
chr1	93017001	93017750	27	3.96241
chr1	93171001	93171500	17	3.58746
chr1	93177001	93178000	49	4.61471
chr1	93218251	93218750	21	3.89232
chr1	93240001	93240500	17	3.58746
chr1	93256751	93257500	26	3.90796
chr1	93487001	93487500	18	3.66993
chr1	93711251	93711750	17	3.58746
chr1	93813751	93814250	19	3.74793
chr1	93996501	93997500	47	4.55459
chr1	94069751	94070500	26	3.90796
chr1	94148751	94149500	25	3.85137
chr1	94691251	94692500	47	4.39362
chr1	94693751	94694750	50	4.64386
chr1	95451251	95451750	17	3.58746
chr1	95458001	95458500	18	3.66993
chr1	95468001	95469000	47	4.55459
chr1	95469251	95469750	19	3.74793
chr1	95488001	95488500	20	3.82193
chr1	95633001	95634000	51	4.67243
chr1	95669501	95670000	17	3.58746
chr1	97110751	97111250	18	3.66993
chr1	97934501	97935000	17	3.58746
chr1	98068501	98069750	119	5.73385
chr1	99130501	99131000	20	3.82193
chr1	99179251	99179750	19	3.74793
chr1	99395001	99395500	20	3.82193
chr1	99830501	99831500	33	4.04439
chr1	100036751	100037750	62	4.9542
chr1	100116001	100116500	18	3.66993
chr1	100139501	100140750	69	4.94756
chr1	100395001	100395500	18	3.66993
chr1	100409251	100409750	17	3.58746
chr1	100905501	100906000	18	3.66993
chr1	101031251	101032250	42	4.39232
chr1	101123251	101123750	19	3.74793
chr1	101386501	101387000	17	3.58746
chr1	101610751	101611250	18	3.66993
chr1	101673751	101674250	19	3.74793
chr1	101702751	101703250	20	3.82193
chr1	101728001	101728500	18	3.66993
chr1	101747751	101748250	17	3.58746
chr1	102010251	102011250	35	4.12928
chr1	105214251	105215000	32	4.20752
chr1	105534251	105535000	29	4.0655
chr1	105736751	105737750	96	5.58496
chr1	108192001	108192750	26	3.90796
chr1	108208001	108208500	17	3.58746
chr1	108308001	108309000	36	4.16993
chr1	108419251	108420500	52	4.53948
chr1	108442001	108443750	86	5.02259
chr1	108555001	108555500	17	3.58746
chr1	108584001	108585000	65	5.02237
chr1	108588001	108588750	32	4.20752
chr1	109404251	109405250	35	4.12928
chr1	109850001	109850750	29	4.0655
chr1	109926001	109926500	19	3.74793
chr1	110388501	110389250	30	4.11441
chr1	110720251	110720750	17	3.58746
chr1	112060001	112060500	17	3.58746
chr1	113185751	113186250	18	3.66993
chr1	113305501	113306000	19	3.74793
chr1	113333751	113334250	18	3.66993
chr1	113361501	113362000	17	3.58746
chr1	113555251	113555750	17	3.58746
chr1	113742001	113742750	26	3.90796
chr1	113751751	113752250	18	3.66993
chr1	113819251	113819750	17	3.58746
chr1	113896751	113897250	17	3.58746
chr1	114564251	114564750	20	3.82193
chr1	115466001	115466500	18	3.66993
chr1	115983001	115984000	38	4.24793
chr1	116199501	116200000	21	3.89232
chr1	116369001	116369750	27	3.96241
chr1	116382751	116383750	54	4.75489
chr1	116426001	116426500	17	3.58746
chr1	116865251	116866500	77	5.10582
chr1	117014751	117015500	29	4.0655
chr1	117867251	117868250	34	4.08746
chr1	117882251	117882750	17	3.58746
chr1	117913501	117914000	17	3.58746
chr1	117935001	117936000	60	4.90689
chr1	118626751	118627750	42	4.39232
chr1	118909501	118910250	27	3.96241
chr1	119193001	119193750	33	4.25191
chr1	119464501	119465250	25	3.85137
chr1	119801501	119802250	26	3.90796
chr1	119941001	119941500	18	3.66993
chr1	120035501	120036500	50	4.64386
chr1	120071251	120072250	35	4.12928
chr1	120179251	120179750	18	3.66993
chr1	120528501	120529000	20	3.82193
chr1	145478751	145479250	17	3.58746
chr1	146681251	146682000	38	4.45545
chr1	147200251	147200750	19	3.74793
chr1	147384501	147385250	35	4.3368
chr1	150135501	150136000	21	3.89232
chr1	150339001	150339500	19	3.74793
chr1	150449251	150450250	52	4.70044
chr1	150863751	150864500	40	4.52945
chr1	151416251	151417000	27	3.96241
chr1	151591001	151591500	20	3.82193
chr1	153861001	153861750	30	4.11441
chr1	154113751	154114250	18	3.66993
chr1	154857501	154858000	18	3.66993
chr1	155469501	155470250	27	3.96241
chr1	155568751	155569500	29	4.0655
chr1	156409251	156410000	25	3.85137
chr1	157243001	157243500	18	3.66993
chr1	157798001	157798500	17	3.58746
chr1	158004501	158005500	62	4.9542
chr1	158150251	158150750	20	3.82193
chr1	158975501	158977500	117	5.37036
chr1	158979501	158980750	44	4.29847
chr1	159718001	159718750	33	4.25191
chr1	159801251	159802000	34	4.29498
chr1	159961251	159961750	18	3.66993
chr1	160262501	160263000	19	3.74793
chr1	160933251	160934000	32	4.20752
chr1	161723001	161723500	17	3.58746
chr1	161903501	161904000	21	3.89232
chr1	162033501	162034000	20	3.82193
chr1	162875501	162876000	23	4.02356
chr1	162901501	162902000	18	3.66993
chr1	162921001	162921750	31	4.16172
chr1	163074501	163075000	18	3.66993
chr1	164274001	164274500	18	3.66993
chr1	164530001	164530500	17	3.58746
chr1	164531251	164532000	28	4.01487
chr1	164532001	164532500	17	3.58746
chr1	164533001	164534000	34	4.08746
chr1	164604751	164605250	18	3.66993
chr1	164808001	164808500	19	3.74793
chr1	165204751	165205250	17	3.58746
chr1	165253501	165254000	17	3.58746
chr1	165465001	165465500	17	3.58746
chr1	165695751	165696250	17	3.58746
chr1	165822501	165823250	27	3.96241
chr1	166438501	166439250	28	4.01487
chr1	166940251	166941000	35	4.3368
chr1	167087251	167088250	46	4.52356
chr1	167094501	167095000	17	3.58746
chr1	167192751	167193750	41	4.35755
chr1	167203001	167203750	30	4.11441
chr1	167222001	167222750	33	4.25191
chr1	167258251	167258750	19	3.74793
chr1	167458001	167458750	36	4.37744
chr1	167627751	167629250	114	5.54041
chr1	167894001	167894500	17	3.58746
chr1	167902751	167903500	25	3.85137
chr1	167918751	167919250	18	3.66993
chr1	168159501	168160000	21	3.89232
chr1	168534751	168535500	35	4.3368
chr1	168583501	168584000	20	3.82193
chr1	169453251	169453750	18	3.66993
chr1	169478251	169479250	43	4.42626
chr1	169895251	169895750	18	3.66993
chr1	169956501	169957000	17	3.58746
chr1	169958251	169959000	28	4.01487
chr1	170114751	170115750	42	4.39232
chr1	170137251	170138000	34	4.29498
chr1	170174501	170175000	18	3.66993
chr1	170560001	170561250	100	5.48289
chr1	170561501	170563000	74	4.91697
chr1	170662001	170663250	49	4.45375
chr1	170683001	170683750	32	4.20752
chr1	171228501	171229250	29	4.0655
chr1	171978751	171979250	17	3.58746
chr1	172311751	172312500	31	4.16172
chr1	173505251	173506000	33	4.25191
chr1	173988251	173989000	25	3.85137
chr1	174396751	174397750	52	4.70044
chr1	174722251	174722750	17	3.58746
chr1	174742751	174743500	27	3.96241
chr1	174924001	174924500	19	3.74793
chr1	174960501	174961250	42	4.59984
chr1	175177001	175177750	35	4.3368
chr1	175889501	175890000	17	3.58746
chr1	176028001	176028500	22	3.95943
chr1	176965501	176966500	88	5.45943
chr1	177041001	177041500	17	3.58746
chr1	177094001	177094500	17	3.58746
chr1	177111751	177112750	88	5.45943
chr1	177150501	177151000	17	3.58746
chr1	178026251	178026750	21	3.89232
chr1	178430751	178431250	17	3.58746
chr1	178545251	178545750	22	3.95943
chr1	178691501	178692000	18	3.66993
chr1	179161751	179162500	27	3.96241
chr1	179730251	179731250	39	4.2854
chr1	179840001	179840500	21	3.89232
chr1	179891001	179891750	29	4.0655
chr1	179942251	179943250	46	4.52356
chr1	180206751	180207750	36	4.16993
chr1	180340751	180341250	17	3.58746
chr1	180393751	180394750	48	4.58496
chr1	180439001	180439750	28	4.01487
chr1	180518001	180518750	27	3.96241
chr1	180609501	180610000	18	3.66993
chr1	181359751	181360750	37	4.20945
chr1	182144501	182145000	18	3.66993
chr1	182199001	182199750	29	4.0655
chr1	182740251	182740750	18	3.66993
chr1	183009001	183009750	35	4.3368
chr1	183013251	183014000	25	3.85137
chr1	183014251	183014750	17	3.58746
chr1	183016251	183016750	18	3.66993
chr1	183034751	183035250	18	3.66993
chr1	183188251	183189000	25	3.85137
chr1	183206001	183206500	18	3.66993
chr1	183208251	183208750	18	3.66993
chr1	183210751	183211250	22	3.95943
chr1	183485751	183486250	18	3.66993
chr1	183486501	183487000	17	3.58746
chr1	183726001	183726500	19	3.74793
chr1	183787001	183787750	30	4.11441
chr1	183806001	183806750	27	3.96241
chr1	183812501	183813000	17	3.58746
chr1	183848751	183850000	68	4.9265
chr1	183991501	183992250	26	3.90796
chr1	184048501	184049250	32	4.20752
chr1	184211251	184212000	26	3.90796
chr1	184359751	184360750	72	5.16993
chr1	184374751	184375750	60	4.90689
chr1	184426751	184427250	21	3.89232
chr1	184427251	184427750	18	3.66993
chr1	184591501	184592000	19	3.74793
chr1	184739001	184740000	94	5.55459
chr1	184744251	184744750	18	3.66993
chr1	185002751	185003250	18	3.66993
chr1	185009501	185010000	17	3.58746
chr1	185431751	185432250	17	3.58746
chr1	185736251	185737750	59	4.59016
chr1	185773501	185774500	54	4.75489
chr1	185882501	185883500	52	4.70044
chr1	185908001	185908500	18	3.66993
chr1	185926001	185926500	19	3.74793
chr1	185929751	185930750	36	4.16993
chr1	186284751	186285500	27	3.96241
chr1	186744751	186745750	67	5.06609
chr1	186775751	186776500	26	3.90796
chr1	187083751	187084250	19	3.74793
chr1	187158501	187159000	17	3.58746
chr1	189099751	189100250	20	3.82193
chr1	189615001	189615500	19	3.74793
chr1	189721751	189722250	20	3.82193
chr1	190566251	190567000	43	4.63378
chr1	191544001	191545000	53	4.72792
chr1	191546251	191547000	50	4.85137
chr1	192481501	192482500	58	4.85798
chr1	192597251	192598000	28	4.01487
chr1	192626251	192627250	38	4.24793
chr1	192803251	192803750	17	3.58746
chr1	193157001	193157500	19	3.74793
chr1	193206251	193207000	26	3.90796
chr1	193696001	193696500	17	3.58746
chr1	193824001	193824500	17	3.58746
chr1	194113751	194114250	21	3.89232
chr1	195559501	195560500	35	4.12928
chr1	196001251	196002250	41	4.35755
chr1	196003001	196004000	38	4.24793
chr1	196026251	196026750	18	3.66993
chr1	196433501	196434000	17	3.58746
chr1	197283751	197284250	21	3.89232
chr1	197435501	197436500	34	4.08746
chr1	197575251	197575750	22	3.95943
chr1	197576501	197577000	18	3.66993
chr1	197886251	197886750	19	3.74793
chr1	197984251	197984750	18	3.66993
chr1	198144501	198145500	44	4.45943
chr1	198147751	198148500	26	3.90796
chr1	198732251	198733000	26	3.90796
chr1	198818001	198818500	19	3.74793
chr1	199758501	199759000	17	3.58746
chr1	200082251	200082750	19	3.74793
chr1	200216501	200217250	25	3.85137
chr1	200285501	200286500	36	4.16993
chr1	200533501	200534000	17	3.58746
chr1	200643751	200644250	17	3.58746
chr1	200726751	200727250	17	3.58746
chr1	201053251	201053750	18	3.66993
chr1	201133501	201134250	49	4.82223
chr1	201419001	201419750	25	3.85137
chr1	201908251	201908750	18	3.66993
chr1	202750001	202750750	26	3.90796
chr1	203292001	203292500	18	3.66993
chr1	203333251	203334250	49	4.61471
chr1	203417501	203418500	50	4.64386
chr1	204258251	204258750	18	3.66993
chr1	204278001	204278750	27	3.96241
chr1	204309001	204309500	17	3.58746
chr1	204377251	204377750	22	3.95943
chr1	204700751	204701250	19	3.74793
chr1	204858501	204859750	94	5.39362
chr1	205193751	205194500	25	3.85137
chr1	205530251	205530750	17	3.58746
chr1	206845001	206845500	18	3.66993
chr1	207822501	207823000	19	3.74793
chr1	207824751	207825250	20	3.82193
chr1	208232501	208233750	99	5.46839
chr1	208234251	208235250	50	4.64386
chr1	208379001	208380000	47	4.55459
chr1	208525001	208525500	17	3.58746
chr1	208619501	208620250	28	4.01487
chr1	208694751	208695250	17	3.58746
chr1	208757501	208758250	30	4.11441
chr1	208855751	208856250	17	3.58746
chr1	208864001	208865250	89	5.31477
chr1	208921001	208922000	86	5.42626
chr1	210254751	210255250	17	3.58746
chr1	210258501	210259250	31	4.16172
chr1	210296751	210297250	18	3.66993
chr1	210324751	210325250	20	3.82193
chr1	210332501	210333000	18	3.66993
chr1	210395501	210396250	26	3.90796
chr1	210464501	210465750	43	4.2653
chr1	210494251	210495000	28	4.01487
chr1	210514251	210514750	18	3.66993
chr1	210674251	210674750	19	3.74793
chr1	210724751	210725500	26	3.90796
chr1	210837251	210838250	38	4.24793
chr1	210965501	210966000	18	3.66993
chr1	211003751	211004750	50	4.64386
chr1	211421001	211421500	18	3.66993
chr1	211439751	211440250	17	3.58746
chr1	211449001	211450000	54	4.75489
chr1	211868751	211869250	21	3.89232
chr1	212120751	212122000	56	4.64639
chr1	212261751	212262250	18	3.66993
chr1	212463751	212465500	60	4.50321
chr1	212604251	212605000	37	4.41697
chr1	212778751	212779750	47	4.55459
chr1	213218751	213219500	25	3.85137
chr1	213405001	213405500	20	3.82193
chr1	213683501	213684250	33	4.25191
chr1	213759251	213760250	70	5.12928
chr1	213831501	213832250	39	4.49292
chr1	213893001	213894000	33	4.04439
chr1	214082751	214083250	17	3.58746
chr1	214157251	214158750	79	5.0113
chr1	214159501	214160500	43	4.42626
chr1	214182251	214183000	31	4.16172
chr1	214183001	214184250	47	4.39362
chr1	214359501	214360250	27	3.96241
chr1	214629251	214630000	25	3.85137
chr1	215167751	215168750	43	4.42626
chr1	215743751	215744250	19	3.74793
chr1	215745251	215746000	25	3.85137
chr1	215754751	215756000	264	6.88343
chr1	215773501	215774500	64	5
chr1	215949501	215950000	19	3.74793
chr1	216050501	216051500	110	5.78136
chr1	216356501	216358000	106	5.43544
chr1	216360001	216360750	26	3.90796
chr1	216363501	216364500	74	5.20945
chr1	216626751	216627500	31	4.16172
chr1	216639501	216640000	19	3.74793
chr1	216779001	216780250	72	5.00896
chr1	216895001	216895500	18	3.66993
chr1	216895751	216896500	26	3.90796
chr1	216896501	216897000	20	3.82193
chr1	217022251	217023500	85	5.24843
chr1	217712501	217713500	71	5.14975
chr1	217928001	217928750	25	3.85137
chr1	218478501	218479000	18	3.66993
chr1	219446251	219447000	38	4.45545
chr1	219449251	219449750	19	3.74793
chr1	220132251	220133000	41	4.56507
chr1	220395001	220395500	19	3.74793
chr1	221090251	221091000	37	4.41697
chr1	221100751	221101500	28	4.01487
chr1	221155751	221156500	25	3.85137
chr1	221163751	221165250	105	5.42176
chr1	221165501	221166000	18	3.66993
chr1	221316501	221317250	26	3.90796
chr1	221332751	221333500	27	3.96241
chr1	221335501	221336000	17	3.58746
chr1	221457251	221458250	33	4.04439
chr1	221475501	221476250	28	4.01487
chr1	221483001	221484000	36	4.16993
chr1	221501251	221501750	19	3.74793
chr1	221921001	221922000	71	5.14975
chr1	221944501	221945000	18	3.66993
chr1	222796751	222797250	18	3.66993
chr1	223001501	223002500	37	4.20945
chr1	223104251	223104750	18	3.66993
chr1	223175001	223175500	18	3.66993
chr1	223186251	223186750	18	3.66993
chr1	223207251	223207750	17	3.58746
chr1	223422001	223422500	17	3.58746
chr1	223627251	223627750	18	3.66993
chr1	223638001	223639000	78	5.2854
chr1	223705001	223705500	18	3.66993
chr1	223817251	223817750	19	3.74793
chr1	224011251	224012250	43	4.42626
chr1	224024751	224025500	27	3.96241
chr1	224025751	224026500	33	4.25191
chr1	224026501	224027250	25	3.85137
chr1	224030251	224030750	19	3.74793
chr1	224060001	224060500	17	3.58746
chr1	224233501	224234000	18	3.66993
chr1	224255251	224257000	59	4.47897
chr1	224275001	224275500	17	3.58746
chr1	224304001	224304500	19	3.74793
chr1	224343501	224344000	18	3.66993
chr1	224384501	224385000	17	3.58746
chr1	224399001	224399500	17	3.58746
chr1	224505001	224505750	31	4.16172
chr1	224563501	224564000	17	3.58746
chr1	224585251	224586000	27	3.96241
chr1	224674751	224675500	25	3.85137
chr1	224701501	224702000	17	3.58746
chr1	224714751	224715250	17	3.58746
chr1	224716751	224717500	27	3.96241
chr1	224734001	224734500	18	3.66993
chr1	224803501	224804250	25	3.85137
chr1	224839501	224840250	27	3.96241
chr1	225061251	225062500	65	4.8614
chr1	225062501	225063000	20	3.82193
chr1	225067251	225067750	18	3.66993
chr1	225189501	225190250	25	3.85137
chr1	225210751	225211250	17	3.58746
chr1	225412001	225412500	19	3.74793
chr1	225418001	225418750	29	4.0655
chr1	225444251	225444750	17	3.58746
chr1	225555751	225556250	17	3.58746
chr1	225610501	225611000	19	3.74793
chr1	225611251	225611750	18	3.66993
chr1	225612501	225613750	61	4.76977
chr1	225622751	225623250	18	3.66993
chr1	225755251	225755750	19	3.74793
chr1	225759751	225760500	28	4.01487
chr1	225766751	225767250	17	3.58746
chr1	225772001	225772500	20	3.82193
chr1	225786501	225787000	21	3.89232
chr1	225814751	225815750	36	4.16993
chr1	225837501	225838000	17	3.58746
chr1	225845001	225845500	17	3.58746
chr1	226236751	226237250	17	3.58746
chr1	226252751	226253250	18	3.66993
chr1	226398001	226399000	38	4.24793
chr1	226460001	226460750	28	4.01487
chr1	226463751	226465000	84	5.23135
chr1	226475251	226476000	25	3.85137
chr1	226480501	226481000	18	3.66993
chr1	226605501	226606000	18	3.66993
chr1	226616251	226617250	53	4.72792
chr1	226910751	226912250	129	5.71875
chr1	226957751	226958250	21	3.89232
chr1	226987251	226987750	17	3.58746
chr1	227256751	227258000	132	5.88343
chr1	227258251	227259000	31	4.16172
chr1	227323751	227324250	18	3.66993
chr1	227334251	227334750	19	3.74793
chr1	227366501	227367000	20	3.82193
chr1	227372251	227372750	18	3.66993
chr1	227429251	227429750	17	3.58746
chr1	227458751	227459500	25	3.85137
chr1	227501001	227501500	19	3.74793
chr1	227504501	227505250	25	3.85137
chr1	227565251	227565750	17	3.58746
chr1	227576001	227577000	34	4.08746
chr1	228271751	228272500	26	3.90796
chr1	228272751	228273750	37	4.20945
chr1	228386501	228387000	19	3.74793
chr1	228827501	228828000	20	3.82193
chr1	228828751	228829500	28	4.01487
chr1	228887001	228887750	25	3.85137
chr1	228892251	228893000	31	4.16172
chr1	228949751	228950250	20	3.82193
chr1	228962751	228963250	20	3.82193
chr1	229146501	229147000	18	3.66993
chr1	229328501	229329000	19	3.74793
chr1	229566751	229567250	17	3.58746
chr1	229685501	229686250	31	4.16172
chr1	229708001	229708750	28	4.01487
chr1	229716501	229717000	18	3.66993
chr1	229904001	229904500	17	3.58746
chr1	230044501	230045000	18	3.66993
chr1	230237251	230238000	29	4.0655
chr1	230324751	230325500	27	3.96241
chr1	230328251	230328750	18	3.66993
chr1	230351251	230351750	19	3.74793
chr1	230367501	230368000	21	3.89232
chr1	230372251	230372750	18	3.66993
chr1	230403751	230404250	17	3.58746
chr1	230522251	230522750	17	3.58746
chr1	230579251	230579750	17	3.58746
chr1	230782751	230783250	17	3.58746
chr1	231005501	231006000	19	3.74793
chr1	231074501	231075500	77	5.26679
chr1	231076001	231076500	18	3.66993
chr1	231107501	231108000	24	4.08496
chr1	231173001	231174750	449	7.40689
chr1	231179251	231179750	19	3.74793
chr1	231197751	231199750	118	5.38264
chr1	231241751	231243000	48	4.424
chr1	231385001	231385500	20	3.82193
chr1	231386751	231387250	17	3.58746
chr1	231459501	231460000	17	3.58746
chr1	231499001	231500000	38	4.24793
chr1	231518751	231519250	17	3.58746
chr1	231535501	231536000	18	3.66993
chr1	231652501	231653500	35	4.12928
chr1	231670751	231671250	17	3.58746
chr1	231732001	231732750	27	3.96241
chr1	231867751	231868250	18	3.66993
chr1	231917751	231918250	17	3.58746
chr1	232065001	232065500	18	3.66993
chr1	232071751	232072250	18	3.66993
chr1	232107501	232108000	17	3.58746
chr1	232117751	232118750	42	4.39232
chr1	232176501	232177000	18	3.66993
chr1	232266751	232267250	17	3.58746
chr1	232363001	232363500	17	3.58746
chr1	232375751	232377000	42	4.23135
chr1	232390751	232391250	18	3.66993
chr1	232395251	232397000	209	6.30368
chr1	232427751	232428500	25	3.85137
chr1	232456001	232456500	17	3.58746
chr1	232564501	232565250	25	3.85137
chr1	232589751	232590250	17	3.58746
chr1	232593751	232594250	17	3.58746
chr1	232637501	232638250	28	4.01487
chr1	232646001	232646500	17	3.58746
chr1	232683501	232685000	53	4.43544
chr1	232692001	232692750	29	4.0655
chr1	232693501	232694250	25	3.85137
chr1	232701251	232702500	43	4.2653
chr1	232702501	232703000	17	3.58746
chr1	232706751	232707500	26	3.90796
chr1	232713251	232714250	43	4.42626
chr1	232729501	232730250	26	3.90796
chr1	232734501	232735500	48	4.58496
chr1	232752751	232753750	39	4.2854
chr1	232755751	232756750	44	4.45943
chr1	232771501	232772000	19	3.74793
chr1	232805751	232807000	49	4.45375
chr1	232816501	232817000	17	3.58746
chr1	232817751	232818750	166	6.37504
chr1	232868001	232868750	33	4.25191
chr1	232900501	232901500	43	4.42626
chr1	232929251	232930500	78	5.12444
chr1	232989251	232990000	25	3.85137
chr1	233029751	233030250	18	3.66993
chr1	233088751	233089250	19	3.74793
chr1	233170501	233171250	26	3.90796
chr1	233174251	233174750	17	3.58746
chr1	233204751	233205250	17	3.58746
chr1	233310251	233310750	18	3.66993
chr1	233325501	233326500	36	4.16993
chr1	233350501	233352000	64	4.70752
chr1	233373501	233374000	18	3.66993
chr1	233374501	233375000	17	3.58746
chr1	233376751	233379500	269	6.34175
chr1	233450251	233450750	17	3.58746
chr1	233451251	233451750	19	3.74793
chr1	233467001	233467500	18	3.66993
chr1	233484501	233485750	55	4.6204
chr1	233496001	233497500	75	4.93634
chr1	233526251	233527250	62	4.9542
chr1	233530501	233531000	21	3.89232
chr1	233675251	233675750	17	3.58746
chr1	233718001	233719000	49	4.61471
chr1	233723751	233724750	51	4.67243
chr1	233758001	233758500	20	3.82193
chr1	233770501	233771000	18	3.66993
chr1	233816501	233817500	33	4.04439
chr1	233817501	233818750	64	4.83904
chr1	233880751	233882000	51	4.51146
chr1	233936751	233937250	17	3.58746
chr1	234048501	234049000	17	3.58746
chr1	234062751	234063500	26	3.90796
chr1	234228751	234229500	41	4.56507
chr1	234230001	234231000	41	4.35755
chr1	234300251	234300750	19	3.74793
chr1	234374501	234375000	17	3.58746
chr1	234590501	234591000	17	3.58746
chr1	234610251	234611000	26	3.90796
chr1	234624501	234625500	40	4.32193
chr1	234652751	234653250	19	3.74793
chr1	234671501	234672250	27	3.96241
chr1	234689251	234689750	18	3.66993
chr1	234694001	234694750	28	4.01487
chr1	234705251	234706000	25	3.85137
chr1	234707251	234708000	30	4.11441
chr1	234790251	234790750	17	3.58746
chr1	234835501	234836750	53	4.56696
chr1	234862251	234862750	18	3.66993
chr1	235108001	235108750	27	3.96241
chr1	235139501	235140000	18	3.66993
chr1	235253751	235254250	17	3.58746
chr1	235290251	235290750	17	3.58746
chr1	235319751	235320250	17	3.58746
chr1	235362501	235363000	17	3.58746
chr1	235370251	235370750	18	3.66993
chr1	235390751	235391250	18	3.66993
chr1	235416251	235416750	17	3.58746
chr1	235427251	235428000	26	3.90796
chr1	235438501	235439000	19	3.74793
chr1	235456751	235457250	17	3.58746
chr1	235467501	235468500	71	5.14975
chr1	235578501	235579000	18	3.66993
chr1	235649501	235650000	18	3.66993
chr1	235655251	235655750	19	3.74793
chr1	235664001	235665000	36	4.16993
chr1	235809251	235809750	17	3.58746
chr1	235897501	235898250	34	4.29498
chr1	235933751	235934500	27	3.96241
chr1	235954501	235955750	102	5.51146
chr1	235963751	235964250	17	3.58746
chr1	235965501	235966500	33	4.04439
chr1	235969001	235969500	17	3.58746
chr1	235971251	235972250	36	4.16993
chr1	236024751	236025250	17	3.58746
chr1	236082501	236083500	54	4.75489
chr1	236084001	236085250	52	4.53948
chr1	236137751	236138250	17	3.58746
chr1	236231001	236231750	26	3.90796
chr1	236242501	236243000	18	3.66993
chr1	236369251	236369750	17	3.58746
chr1	236370251	236370750	18	3.66993
chr1	236378501	236379000	18	3.66993
chr1	236452501	236453000	17	3.58746
chr1	236467751	236468500	28	4.01487
chr1	236470501	236471500	42	4.39232
chr1	236512751	236513500	25	3.85137
chr1	236572251	236572750	19	3.74793
chr1	236649751	236650250	18	3.66993
chr1	236816751	236817250	17	3.58746
chr1	236990001	236990500	18	3.66993
chr1	237070251	237071750	84	5.09984
chr1	237114751	237116000	74	5.04849
chr1	237175751	237176750	35	4.12928
chr1	237206501	237207000	18	3.66993
chr1	237209751	237210250	17	3.58746
chr1	237321751	237322250	17	3.58746
chr1	237329501	237330750	51	4.51146
chr1	237341001	237341500	17	3.58746
chr1	237389501	237390000	19	3.74793
chr1	237490251	237491000	27	3.96241
chr1	237692001	237692500	17	3.58746
chr1	237697751	237698250	17	3.58746
chr1	237716251	237716750	17	3.58746
chr1	237816251	237816750	17	3.58746
chr1	237849001	237849500	17	3.58746
chr1	237855251	237856000	29	4.0655
chr1	237880251	237880750	17	3.58746
chr1	237888501	237889000	18	3.66993
chr1	237900001	237900500	18	3.66993
chr1	237907001	237907500	19	3.74793
chr1	238022001	238022500	17	3.58746
chr1	238284251	238284750	17	3.58746
chr1	238604751	238605250	18	3.66993
chr1	239063001	239063500	17	3.58746
chr1	239082001	239083000	38	4.24793
chr1	239181501	239182000	17	3.58746
chr1	239275251	239275750	19	3.74793
chr1	239374001	239374750	26	3.90796
chr1	239375751	239377000	70	4.96832
chr1	239377251	239379250	97	5.09991
chr1	239452001	239452500	18	3.66993
chr1	239470001	239471000	34	4.08746
chr1	239474001	239474500	18	3.66993
chr1	239501001	239502000	46	4.52356
chr1	239524501	239525250	26	3.90796
chr1	239583251	239583750	18	3.66993
chr1	239584751	239585750	78	5.2854
chr1	239586001	239586750	43	4.63378
chr1	239594501	239595000	19	3.74793
chr1	239756251	239757000	26	3.90796
chr1	239757001	239757750	26	3.90796
chr1	239759251	239759750	17	3.58746
chr1	239794751	239795250	18	3.66993
chr1	239880501	239881000	19	3.74793
chr1	239881251	239881750	18	3.66993
chr1	239882501	239883250	28	4.01487
chr1	239888501	239889250	31	4.16172
chr1	239918251	239919000	28	4.01487
chr1	239922501	239923000	17	3.58746
chr1	239924001	239925000	33	4.04439
chr1	239966751	239968500	261	6.62423
chr1	240046251	240047250	44	4.45943
chr1	240089251	240090500	109	5.60722
chr1	240161251	240161750	20	3.82193
chr1	240162251	240163000	67	5.27361
chr1	240190001	240190500	17	3.58746
chr1	240194751	240195250	17	3.58746
chr1	240219001	240219500	18	3.66993
chr1	240247501	240248000	17	3.58746
chr1	240254001	240255500	72	4.87744
chr1	240257251	240257750	17	3.58746
chr1	240286001	240286750	30	4.11441
chr1	240314001	240315000	33	4.04439
chr1	240352751	240353250	18	3.66993
chr1	240374751	240375250	19	3.74793
chr1	240443751	240444750	57	4.83289
chr1	240505501	240506000	19	3.74793
chr1	240562501	240563250	26	3.90796
chr1	240626251	240626750	17	3.58746
chr1	240627251	240628000	26	3.90796
chr1	240648001	240649000	35	4.12928
chr1	240678001	240679500	227	6.53407
chr1	240681501	240682750	43	4.2653
chr1	240687501	240688500	42	4.39232
chr1	240689501	240691500	70	4.62928
chr1	240716751	240717250	18	3.66993
chr1	240761251	240762250	47	4.55459
chr1	240773501	240774250	26	3.90796
chr1	240950001	240951750	93	5.13548
chr1	240963751	240964250	17	3.58746
chr1	241241751	241243000	77	5.10582
chr1	241293751	241294750	42	4.39232
chr1	241550751	241551500	31	4.16172
chr1	241556251	241556750	17	3.58746
chr1	241623751	241624250	17	3.58746
chr1	241790001	241790500	17	3.58746
chr1	241793251	241794500	55	4.6204
chr1	241794751	241795500	26	3.90796
chr1	241798001	241799250	49	4.45375
chr1	241852751	241853500	25	3.85137
chr1	241877501	241878250	30	4.11441
chr1	241878251	241879750	68	4.79498
chr1	241879751	241880250	19	3.74793
chr1	241893251	241893750	18	3.66993
chr1	241901501	241902000	19	3.74793
chr1	241937001	241938750	73	4.78615
chr1	241945501	241946500	51	4.67243
chr1	241947001	241947500	17	3.58746
chr1	241948501	241949250	28	4.01487
chr1	241984501	241985000	19	3.74793
chr1	242004501	242005000	17	3.58746
chr1	242097251	242097750	17	3.58746
chr1	242618001	242618500	18	3.66993
chr1	242710251	242711000	26	3.90796
chr1	242963751	242964250	20	3.82193
chr1	242969751	242970250	20	3.82193
chr1	243399751	243400500	26	3.90796
chr1	243507251	243508000	26	3.90796
chr1	243515751	243516250	19	3.74793
chr1	243570501	243571000	17	3.58746
chr1	243575001	243575500	17	3.58746
chr1	243597001	243599250	133	5.47032
chr1	243837751	243838250	19	3.74793
chr1	243880251	243880750	17	3.58746
chr1	243911751	243912250	18	3.66993
chr1	243964251	243964750	19	3.74793
chr1	244014501	244015250	27	3.96241
chr1	244214001	244216000	70	4.62928
chr1	244216251	244216750	19	3.74793
chr1	244223251	244223750	17	3.58746
chr1	244252501	244253500	56	4.80735
chr1	244270251	244271000	25	3.85137
chr1	244281001	244282000	37	4.20945
chr1	244609251	244611000	76	4.84425
chr1	244612001	244612500	18	3.66993
chr1	244819001	244820250	44	4.29847
chr1	244829001	244829750	33	4.25191
chr1	244868251	244868750	17	3.58746
chr1	244922001	244922750	27	3.96241
chr1	245013501	245014000	18	3.66993
chr1	245029251	245030500	54	4.59392
chr1	245060751	245061750	42	4.39232
chr1	245180001	245181750	61	4.52706
chr1	245204001	245205000	35	4.12928
chr1	245237251	245238000	29	4.0655
chr1	245242501	245243000	18	3.66993
chr1	245268001	245268500	17	3.58746
chr10	320251	321000	26	3.90796
chr10	455501	456250	25	3.85137
chr10	530251	530750	22	3.95943
chr10	699751	700750	34	4.08746
chr10	723251	723750	20	3.82193
chr10	1541501	1542250	31	4.16172
chr10	1654501	1655500	49	4.61471
chr10	2254251	2255250	73	5.18982
chr10	2591251	2592000	28	4.01487
chr10	2653001	2653500	20	3.82193
chr10	2776751	2777500	38	4.45545
chr10	2903751	2904500	37	4.41697
chr10	2924501	2926000	66	4.75191
chr10	2933001	2934000	50	4.64386
chr10	3033001	3033500	17	3.58746
chr10	3120501	3121000	20	3.82193
chr10	3337251	3337750	19	3.74793
chr10	3756751	3757250	17	3.58746
chr10	3787501	3788000	17	3.58746
chr10	4695251	4696000	39	4.49292
chr10	5739501	5740000	20	3.82193
chr10	6334501	6335500	36	4.16993
chr10	6453001	6454250	46	4.3626
chr10	6469001	6470250	73	5.02886
chr10	6473751	6474750	39	4.2854
chr10	6663501	6664250	26	3.90796
chr10	7000001	7000500	19	3.74793
chr10	7327751	7328500	37	4.41697
chr10	7474251	7476000	129	5.60755
chr10	7480001	7481250	53	4.56696
chr10	7545001	7545750	29	4.0655
chr10	7555251	7555750	17	3.58746
chr10	7557501	7558000	18	3.66993
chr10	7562501	7563250	33	4.25191
chr10	7915501	7916500	33	4.04439
chr10	7916501	7917500	48	4.58496
chr10	7964251	7964750	17	3.58746
chr10	7970251	7970750	17	3.58746
chr10	8013751	8014500	29	4.0655
chr10	8026251	8027250	42	4.39232
chr10	8081501	8082250	26	3.90796
chr10	8082251	8083250	52	4.70044
chr10	8086751	8087250	17	3.58746
chr10	8099501	8100500	34	4.08746
chr10	8222251	8223000	25	3.85137
chr10	8229751	8230500	27	3.96241
chr10	8313751	8314500	58	5.0655
chr10	8315501	8316000	17	3.58746
chr10	8341001	8341750	25	3.85137
chr10	8365251	8365750	19	3.74793
chr10	8458001	8459000	65	5.02237
chr10	8526751	8527250	20	3.82193
chr10	8575751	8577000	69	4.94756
chr10	9062251	9062750	19	3.74793
chr10	9179001	9179750	28	4.01487
chr10	9281001	9282000	41	4.35755
chr10	10368001	10368500	19	3.74793
chr10	10433751	10434750	62	4.9542
chr10	10609751	10610500	26	3.90796
chr10	10633751	10634250	21	3.89232
chr10	10672251	10672750	18	3.66993
chr10	10699751	10700750	56	4.80735
chr10	10758751	10759250	17	3.58746
chr10	11031501	11032250	28	4.01487
chr10	11042001	11042750	31	4.16172
chr10	11059501	11060000	17	3.58746
chr10	11063751	11064750	53	4.72792
chr10	11183251	11184500	139	5.95798
chr10	11190501	11191000	23	4.02356
chr10	11220501	11221500	48	4.58496
chr10	11231751	11232750	46	4.52356
chr10	11276751	11278750	161	5.83092
chr10	11815501	11816750	108	5.59392
chr10	11817251	11818250	63	4.97728
chr10	12222251	12223000	29	4.0655
chr10	12487501	12488250	43	4.63378
chr10	13299501	13300250	44	4.66695
chr10	13533751	13534500	29	4.0655
chr10	13639501	13640500	45	4.49185
chr10	13715251	13715750	18	3.66993
chr10	13798751	13800000	162	6.17889
chr10	13858251	13859000	32	4.20752
chr10	13865501	13866000	18	3.66993
chr10	14051251	14051750	17	3.58746
chr10	14416751	14417250	17	3.58746
chr10	14734251	14735250	41	4.35755
chr10	15142001	15142500	19	3.74793
chr10	15451001	15451750	26	3.90796
chr10	15493251	15493750	19	3.74793
chr10	15514751	15515750	46	4.52356
chr10	15528001	15529250	90	5.33089
chr10	15531001	15531750	27	3.96241
chr10	15560251	15561000	29	4.0655
chr10	15568501	15570250	71	4.74607
chr10	15584751	15585250	21	3.89232
chr10	15637001	15638000	63	4.97728
chr10	15677501	15678250	28	4.01487
chr10	15746501	15747250	29	4.0655
chr10	15835501	15836000	18	3.66993
chr10	15837501	15840000	160	5.66096
chr10	15846251	15846750	19	3.74793
chr10	15849751	15851250	95	5.27737
chr10	15851251	15851750	19	3.74793
chr10	15892251	15893250	33	4.04439
chr10	15894001	15894750	25	3.85137
chr10	15908751	15909250	17	3.58746
chr10	15921501	15922250	25	3.85137
chr10	16728001	16728750	28	4.01487
chr10	16821251	16821750	19	3.74793
chr10	16971001	16971750	26	3.90796
chr10	17181501	17182250	26	3.90796
chr10	17262501	17263500	73	5.18982
chr10	18240751	18241250	19	3.74793
chr10	18431501	18432250	26	3.90796
chr10	18812751	18813250	20	3.82193
chr10	19175001	19175750	25	3.85137
chr10	19295751	19296250	17	3.58746
chr10	19337251	19338250	58	4.85798
chr10	20731751	20732500	28	4.01487
chr10	20780751	20782000	130	5.8614
chr10	21176501	21177250	28	4.01487
chr10	21178751	21179750	34	4.08746
chr10	21180001	21180500	20	3.82193
chr10	21244001	21246250	180	5.90689
chr10	21247501	21248500	48	4.58496
chr10	21266251	21266750	20	3.82193
chr10	21359001	21359750	30	4.11441
chr10	21688251	21689000	39	4.49292
chr10	21819251	21819750	18	3.66993
chr10	22207251	22209250	103	5.1865
chr10	22218001	22218500	18	3.66993
chr10	22264251	22265000	38	4.45545
chr10	22611501	22612250	45	4.69937
chr10	22705751	22706500	33	4.25191
chr10	22742751	22743250	17	3.58746
chr10	22768001	22769000	36	4.16993
chr10	22807001	22807500	21	3.89232
chr10	22841501	22842750	73	5.02886
chr10	22843501	22844250	25	3.85137
chr10	22888501	22889500	53	4.72792
chr10	23267751	23268250	18	3.66993
chr10	23697251	23698000	27	3.96241
chr10	24084001	24084500	18	3.66993
chr10	24257251	24257750	17	3.58746
chr10	24266751	24267250	17	3.58746
chr10	24417001	24418500	52	4.40796
chr10	24526751	24527750	41	4.35755
chr10	24574001	24574500	17	3.58746
chr10	24639001	24640250	82	5.19659
chr10	24641501	24642000	19	3.74793
chr10	24642001	24643000	37	4.20945
chr10	25202251	25203000	30	4.11441
chr10	26034751	26035250	17	3.58746
chr10	26047001	26047500	18	3.66993
chr10	26648251	26649250	76	5.24793
chr10	26805501	26806250	30	4.11441
chr10	27342751	27343750	52	4.70044
chr10	27950251	27951500	111	5.63345
chr10	28123251	28123750	17	3.58746
chr10	28200501	28201000	22	3.95943
chr10	28286501	28287250	26	3.90796
chr10	28384751	28385500	35	4.3368
chr10	28491751	28492750	48	4.58496
chr10	28584751	28585250	20	3.82193
chr10	28670751	28671250	17	3.58746
chr10	28957751	28958500	26	3.90796
chr10	28973751	28974500	26	3.90796
chr10	28974501	28975000	19	3.74793
chr10	28976001	28976750	26	3.90796
chr10	28997751	28998500	29	4.0655
chr10	29003251	29004000	31	4.16172
chr10	29073751	29074750	58	4.85798
chr10	29093501	29094500	38	4.24793
chr10	29096251	29097250	36	4.16993
chr10	29111751	29112500	30	4.11441
chr10	29128251	29129250	43	4.42626
chr10	29192751	29193750	38	4.24793
chr10	29224001	29225000	35	4.12928
chr10	29265001	29265500	21	3.89232
chr10	29367501	29368750	50	4.48289
chr10	29543251	29544000	26	3.90796
chr10	29959251	29959750	22	3.95943
chr10	29977001	29977500	17	3.58746
chr10	30330251	30331250	55	4.78136
chr10	30707501	30708250	29	4.0655
chr10	30933251	30934000	25	3.85137
chr10	33226751	33227250	19	3.74793
chr10	33599501	33600250	26	3.90796
chr10	33622251	33623000	29	4.0655
chr10	33677001	33678000	63	4.97728
chr10	33766001	33768250	129	5.42626
chr10	33772001	33773000	44	4.45943
chr10	33783751	33784500	28	4.01487
chr10	33882001	33882500	20	3.82193
chr10	34484251	34484750	19	3.74793
chr10	34605251	34605750	18	3.66993
chr10	34615251	34615750	20	3.82193
chr10	34623751	34624750	47	4.55459
chr10	34690751	34691500	26	3.90796
chr10	34997001	34997750	26	3.90796
chr10	35062751	35063250	19	3.74793
chr10	35069751	35070250	21	3.89232
chr10	35079001	35079500	17	3.58746
chr10	35090751	35091250	18	3.66993
chr10	35150501	35151000	18	3.66993
chr10	35673001	35673750	31	4.16172
chr10	35926251	35927000	25	3.85137
chr10	35932251	35933000	28	4.01487
chr10	35975501	35976000	19	3.74793
chr10	36110251	36111250	42	4.39232
chr10	36173251	36174250	44	4.45943
chr10	36712501	36714000	104	5.40796
chr10	36831251	36831750	19	3.74793
chr10	36970251	36971500	57	4.67193
chr10	42539251	42539750	17	3.58746
chr10	44363501	44364000	22	3.95943
chr10	44888501	44889000	17	3.58746
chr10	44960751	44961250	17	3.58746
chr10	45084751	45085500	43	4.63378
chr10	45114001	45115250	65	4.8614
chr10	45330501	45331500	49	4.61471
chr10	45398501	45399250	26	3.90796
chr10	45672501	45673250	32	4.20752
chr10	49678001	49678750	57	5.04041
chr10	49684251	49685250	51	4.67243
chr10	50209751	50210750	96	5.58496
chr10	50236501	50237250	28	4.01487
chr10	50698001	50698500	17	3.58746
chr10	52223501	52224500	48	4.58496
chr10	52818251	52818750	19	3.74793
chr10	52836501	52837000	17	3.58746
chr10	52854501	52855000	20	3.82193
chr10	52988001	52988500	18	3.66993
chr10	53135251	53136000	44	4.66695
chr10	53248501	53249250	26	3.90796
chr10	53287251	53288250	139	6.11894
chr10	53399751	53400250	17	3.58746
chr10	53671251	53672000	29	4.0655
chr10	53695001	53695750	29	4.0655
chr10	53742001	53742500	19	3.74793
chr10	53792751	53793250	18	3.66993
chr10	53809751	53810500	28	4.01487
chr10	53815751	53816750	51	4.67243
chr10	53851751	53853500	104	5.29676
chr10	53872501	53873250	28	4.01487
chr10	54011251	54011750	17	3.58746
chr10	54046001	54046500	17	3.58746
chr10	54404251	54404750	17	3.58746
chr10	54417501	54418000	17	3.58746
chr10	54577501	54578250	25	3.85137
chr10	54585751	54586250	19	3.74793
chr10	55077001	55077500	20	3.82193
chr10	55339501	55340000	17	3.58746
chr10	55373001	55373750	39	4.49292
chr10	55479001	55479500	19	3.74793
chr10	55530251	55532250	150	5.72882
chr10	55601001	55602250	83	5.21408
chr10	56131501	56132000	17	3.58746
chr10	56309501	56310500	51	4.67243
chr10	56314751	56315250	19	3.74793
chr10	56345251	56346000	35	4.3368
chr10	56347001	56348250	47	4.39362
chr10	56369001	56369750	25	3.85137
chr10	56840751	56841750	37	4.20945
chr10	57095001	57095500	17	3.58746
chr10	57659501	57660000	23	4.02356
chr10	60015751	60017000	82	5.19659
chr10	60024001	60025250	95	5.40889
chr10	60108501	60109000	18	3.66993
chr10	60570501	60571250	39	4.49292
chr10	61005501	61006250	27	3.96241
chr10	61801751	61802500	28	4.01487
chr10	62041501	62042000	18	3.66993
chr10	62185001	62185500	18	3.66993
chr10	62286001	62286500	20	3.82193
chr10	62381251	62381750	18	3.66993
chr10	62630751	62631500	47	4.76211
chr10	62710751	62711500	40	4.52945
chr10	63109501	63110500	35	4.12928
chr10	63158501	63159000	17	3.58746
chr10	63494251	63494750	20	3.82193
chr10	63633251	63634250	38	4.24793
chr10	63733001	63735000	70	4.62928
chr10	63775751	63776250	18	3.66993
chr10	63779751	63780750	38	4.24793
chr10	63803001	63803750	39	4.49292
chr10	63844001	63844750	26	3.90796
chr10	65018251	65019000	32	4.20752
chr10	65177751	65178250	19	3.74793
chr10	65221251	65221750	19	3.74793
chr10	65332501	65333750	43	4.2653
chr10	65380751	65381250	19	3.74793
chr10	65381751	65382250	20	3.82193
chr10	65951001	65951750	28	4.01487
chr10	68805751	68806500	26	3.90796
chr10	69225001	69225750	25	3.85137
chr10	69552751	69553750	65	5.02237
chr10	69750251	69751000	34	4.29498
chr10	70325501	70326250	33	4.25191
chr10	70631001	70632250	54	4.59392
chr10	71734001	71735000	73	5.18982
chr10	72686751	72687500	28	4.01487
chr10	72975001	72976500	76	4.95545
chr10	72994001	72995250	45	4.33089
chr10	72995751	72996750	41	4.35755
chr10	73023001	73023750	25	3.85137
chr10	73256501	73257250	27	3.96241
chr10	73391001	73392000	37	4.20945
chr10	73883251	73884000	35	4.3368
chr10	73963751	73965000	244	6.76977
chr10	74232001	74232500	18	3.66993
chr10	74486501	74487500	39	4.2854
chr10	75771501	75772250	25	3.85137
chr10	75904751	75905500	42	4.59984
chr10	76015501	76016750	95	5.40889
chr10	76175251	76176000	25	3.85137
chr10	76178001	76179000	53	4.72792
chr10	76179501	76180250	26	3.90796
chr10	76348751	76349750	36	4.16993
chr10	76441501	76442000	17	3.58746
chr10	76592751	76593750	88	5.45943
chr10	76613751	76614250	17	3.58746
chr10	76614751	76615250	18	3.66993
chr10	76656251	76657250	36	4.16993
chr10	76727751	76728750	37	4.20945
chr10	76763251	76763750	17	3.58746
chr10	76839251	76840000	39	4.49292
chr10	76887251	76887750	21	3.89232
chr10	77043501	77044250	27	3.96241
chr10	77138501	77140000	120	5.61441
chr10	77210251	77210750	21	3.89232
chr10	77347501	77348250	28	4.01487
chr10	77357251	77358250	50	4.64386
chr10	77372751	77374500	372	7.13548
chr10	77383251	77383750	20	3.82193
chr10	77403751	77404500	32	4.20752
chr10	77408001	77408500	18	3.66993
chr10	77463251	77463750	23	4.02356
chr10	77467501	77468750	42	4.23135
chr10	77664001	77665000	37	4.20945
chr10	77772501	77773250	49	4.82223
chr10	77813001	77813500	17	3.58746
chr10	77892751	77894000	48	4.424
chr10	77899001	77899500	19	3.74793
chr10	77920501	77921250	43	4.63378
chr10	77938251	77938750	20	3.82193
chr10	77941001	77941750	32	4.20752
chr10	77990501	77992250	181	6.09617
chr10	78041751	78043000	94	5.39362
chr10	78189751	78191250	55	4.48888
chr10	78197751	78198250	17	3.58746
chr10	78731001	78732000	57	4.83289
chr10	78865501	78866000	23	4.02356
chr10	79006501	79007500	40	4.32193
chr10	79057001	79057500	17	3.58746
chr10	79958751	79959250	17	3.58746
chr10	80130751	80131750	50	4.64386
chr10	82176751	82177500	26	3.90796
chr10	82423251	82423750	19	3.74793
chr10	82914251	82915000	29	4.0655
chr10	83626501	83627000	19	3.74793
chr10	83684501	83685250	26	3.90796
chr10	83686251	83687250	50	4.64386
chr10	83701751	83703000	50	4.48289
chr10	83723501	83724000	17	3.58746
chr10	83936501	83937000	17	3.58746
chr10	83942001	83942750	25	3.85137
chr10	84159501	84160500	39	4.2854
chr10	84277751	84278250	17	3.58746
chr10	84419751	84420750	37	4.20945
chr10	85694251	85695000	25	3.85137
chr10	85711751	85712750	35	4.12928
chr10	85743001	85744000	51	4.67243
chr10	85765501	85766500	35	4.12928
chr10	85956001	85956500	17	3.58746
chr10	86323251	86324250	65	5.02237
chr10	87546251	87546750	18	3.66993
chr10	88507501	88508000	17	3.58746
chr10	88555001	88555750	26	3.90796
chr10	88558001	88558500	18	3.66993
chr10	88628001	88628750	26	3.90796
chr10	89424001	89425000	33	4.04439
chr10	89483001	89484000	40	4.32193
chr10	89523001	89524000	71	5.14975
chr10	89638501	89639250	45	4.69937
chr10	89941251	89942750	191	6.28495
chr10	89969251	89970500	58	4.69702
chr10	89976501	89977500	53	4.72792
chr10	89979251	89980000	28	4.01487
chr10	90072751	90073500	25	3.85137
chr10	90076001	90076750	37	4.41697
chr10	90105751	90107000	43	4.2653
chr10	90107251	90108000	26	3.90796
chr10	90120751	90122000	82	5.19659
chr10	90122001	90122500	18	3.66993
chr10	90124501	90125000	18	3.66993
chr10	90253251	90253750	17	3.58746
chr10	90267001	90268000	51	4.67243
chr10	90291251	90292250	43	4.42626
chr10	90742751	90743250	18	3.66993
chr10	90945251	90946250	46	4.52356
chr10	91253251	91253750	18	3.66993
chr10	91628751	91629250	20	3.82193
chr10	92180501	92181000	20	3.82193
chr10	92230501	92231500	78	5.2854
chr10	92725751	92726250	17	3.58746
chr10	92863251	92864250	36	4.16993
chr10	93140751	93141750	40	4.32193
chr10	94301251	94301750	19	3.74793
chr10	94559501	94560000	17	3.58746
chr10	94570501	94571250	53	4.93544
chr10	94753251	94754500	83	5.21408
chr10	95161251	95162000	31	4.16172
chr10	95436251	95436750	22	3.95943
chr10	95444501	95445000	18	3.66993
chr10	95609251	95609750	17	3.58746
chr10	97026251	97027250	39	4.2854
chr10	97048501	97049500	60	4.90689
chr10	97825251	97826250	51	4.67243
chr10	98061751	98062250	21	3.89232
chr10	98479001	98479500	17	3.58746
chr10	98707001	98707750	25	3.85137
chr10	99766001	99766500	22	3.95943
chr10	100407001	100408000	53	4.72792
chr10	100568501	100569000	19	3.74793
chr10	100704501	100705000	19	3.74793
chr10	100989251	100990250	38	4.24793
chr10	101208501	101209000	19	3.74793
chr10	101283751	101284250	17	3.58746
chr10	101284501	101285250	31	4.16172
chr10	101289001	101290250	58	4.69702
chr10	101342001	101342750	30	4.11441
chr10	101426751	101427250	21	3.89232
chr10	101673501	101674000	19	3.74793
chr10	102238751	102239500	27	3.96241
chr10	102446751	102447750	34	4.08746
chr10	103020501	103022250	161	5.92724
chr10	103132501	103133500	95	5.56986
chr10	103146501	103147000	19	3.74793
chr10	103149501	103150250	25	3.85137
chr10	103201501	103202250	25	3.85137
chr10	103209501	103211000	90	5.19937
chr10	103211501	103212250	43	4.63378
chr10	103213251	103214500	107	5.5805
chr10	103226751	103227250	19	3.74793
chr10	103245501	103246500	46	4.52356
chr10	103266501	103268000	101	5.36573
chr10	103456001	103456500	18	3.66993
chr10	103574251	103575000	26	3.90796
chr10	104470251	104470750	17	3.58746
chr10	104862501	104863000	17	3.58746
chr10	104870751	104872250	83	5.08256
chr10	104885501	104886000	17	3.58746
chr10	105588751	105589750	69	5.10852
chr10	105589751	105590250	19	3.74793
chr10	105739001	105740250	64	4.83904
chr10	105840251	105841250	45	4.49185
chr10	106240001	106240750	25	3.85137
chr10	108278251	108278750	19	3.74793
chr10	108412001	108412750	25	3.85137
chr10	108464751	108465250	18	3.66993
chr10	108527751	108528500	29	4.0655
chr10	108564501	108565750	107	5.5805
chr10	108685001	108686250	52	4.53948
chr10	108690251	108691250	54	4.75489
chr10	108699001	108699500	18	3.66993
chr10	108731001	108731750	31	4.16172
chr10	108801751	108802250	17	3.58746
chr10	108843001	108843750	30	4.11441
chr10	108990251	108991250	45	4.49185
chr10	109022501	109024000	84	5.09984
chr10	109024501	109025250	26	3.90796
chr10	109796001	109796500	18	3.66993
chr10	111755251	111755750	18	3.66993
chr10	111755751	111757250	72	4.87744
chr10	111791501	111792250	32	4.20752
chr10	111840251	111840750	17	3.58746
chr10	112020501	112021000	17	3.58746
chr10	112025001	112026000	51	4.67243
chr10	112235501	112236000	19	3.74793
chr10	112299501	112300250	49	4.82223
chr10	112304501	112305500	80	5.32193
chr10	112379751	112380500	26	3.90796
chr10	112406001	112408250	119	5.30986
chr10	112409751	112410500	36	4.37744
chr10	112415001	112415500	17	3.58746
chr10	112426251	112427000	33	4.25191
chr10	112614251	112614750	17	3.58746
chr10	114387751	114388250	17	3.58746
chr10	114744251	114745250	43	4.42626
chr10	114807751	114808750	40	4.32193
chr10	114902251	114903000	27	3.96241
chr10	114937251	114938000	28	4.01487
chr10	115122251	115123250	33	4.04439
chr10	115185501	115186000	17	3.58746
chr10	115422751	115423500	36	4.37744
chr10	115585501	115586250	25	3.85137
chr10	115636751	115637250	18	3.66993
chr10	115666751	115667500	32	4.20752
chr10	115987751	115988250	17	3.58746
chr10	115991751	115992500	25	3.85137
chr10	116584001	116584750	25	3.85137
chr10	116639001	116639500	17	3.58746
chr10	116671751	116672500	27	3.96241
chr10	116675001	116675500	19	3.74793
chr10	116841751	116842500	26	3.90796
chr10	117604001	117604750	26	3.90796
chr10	117608501	117609250	25	3.85137
chr10	117655001	117655500	17	3.58746
chr10	117661251	117662000	25	3.85137
chr10	117697001	117697750	26	3.90796
chr10	117710501	117711500	38	4.24793
chr10	117832251	117833250	42	4.39232
chr10	117928001	117929000	51	4.67243
chr10	117930251	117931000	34	4.29498
chr10	118020001	118020750	28	4.01487
chr10	118380001	118380750	32	4.20752
chr10	118430751	118431250	17	3.58746
chr10	118652751	118653250	18	3.66993
chr10	118907501	118908000	19	3.74793
chr10	119300501	119301250	25	3.85137
chr10	119301751	119302500	48	4.79248
chr10	119590001	119591000	36	4.16993
chr10	119625251	119626000	34	4.29498
chr10	119773001	119773500	17	3.58746
chr10	119867751	119868750	43	4.42626
chr10	120016001	120017250	124	5.79323
chr10	120074251	120074750	17	3.58746
chr10	120075001	120075500	17	3.58746
chr10	120132751	120133250	20	3.82193
chr10	120511501	120512250	26	3.90796
chr10	121045501	121046000	18	3.66993
chr10	121779001	121779500	17	3.58746
chr10	121949501	121950000	18	3.66993
chr10	122087001	122087750	28	4.01487
chr10	122730251	122731500	110	5.6204
chr10	122787001	122788000	33	4.04439
chr10	122816501	122817750	60	4.74593
chr10	122947251	122948500	72	5.00896
chr10	123022251	123023500	106	5.56696
chr10	123054751	123055250	17	3.58746
chr10	123069501	123070500	56	4.80735
chr10	123214751	123215500	45	4.69937
chr10	123349501	123350000	17	3.58746
chr10	123370001	123371000	60	4.90689
chr10	123453751	123454500	27	3.96241
chr10	123481001	123481500	19	3.74793
chr10	123492251	123492750	17	3.58746
chr10	123532251	123533000	35	4.3368
chr10	123578251	123579250	91	5.50779
chr10	123591001	123592000	80	5.32193
chr10	123625001	123625750	32	4.20752
chr10	123922501	123923500	38	4.24793
chr10	125010001	125010750	39	4.49292
chr10	125272751	125273250	22	3.95943
chr10	125840751	125841750	40	4.32193
chr10	126142501	126143500	39	4.2854
chr10	126640501	126641250	55	4.98888
chr10	126884001	126884500	17	3.58746
chr10	126905251	126905750	17	3.58746
chr10	127140001	127140500	17	3.58746
chr10	127161751	127162500	34	4.29498
chr10	127239001	127239500	19	3.74793
chr10	127879751	127880250	22	3.95943
chr10	127921751	127923000	182	6.34683
chr10	127938251	127939250	120	5.90689
chr10	128213751	128214750	49	4.61471
chr10	129171751	129172500	26	3.90796
chr10	130084751	130085750	55	4.78136
chr10	130333751	130334250	18	3.66993
chr10	130903501	130904000	17	3.58746
chr10	131107501	131108500	62	4.9542
chr10	131121501	131122500	38	4.24793
chr10	131239001	131239750	37	4.41697
chr10	131244501	131245000	17	3.58746
chr10	131403751	131405000	116	5.69702
chr10	131683251	131683750	17	3.58746
chr10	131711001	131711750	27	3.96241
chr10	131878001	131878750	26	3.90796
chr10	131967251	131968750	126	5.6848
chr10	132847251	132848000	25	3.85137
chr10	134149001	134149750	43	4.63378
chr10	134513751	134515000	104	5.53948
chr11	2430251	2430750	22	3.95943
chr11	3003251	3003750	19	3.74793
chr11	3706001	3706750	32	4.20752
chr11	3894751	3895750	70	5.12928
chr11	4118751	4119500	27	3.96241
chr11	4609751	4610250	17	3.58746
chr11	4684001	4684750	28	4.01487
chr11	7196001	7197000	89	5.47573
chr11	7266501	7267000	18	3.66993
chr11	7276751	7277250	17	3.58746
chr11	7278751	7279750	51	4.67243
chr11	7624501	7625000	18	3.66993
chr11	8148501	8149000	20	3.82193
chr11	8510001	8510500	20	3.82193
chr11	8920751	8921250	17	3.58746
chr11	9494751	9495750	39	4.2854
chr11	9639501	9640000	17	3.58746
chr11	10764251	10765000	27	3.96241
chr11	11367751	11368250	22	3.95943
chr11	11617001	11617500	19	3.74793
chr11	11901251	11902000	25	3.85137
chr11	12527501	12528500	56	4.80735
chr11	12533001	12533750	31	4.16172
chr11	12710751	12711250	17	3.58746
chr11	12798751	12799250	19	3.74793
chr11	12853501	12854000	18	3.66993
chr11	12854001	12855000	54	4.75489
chr11	13800251	13800750	19	3.74793
chr11	14004501	14005250	48	4.79248
chr11	14006501	14007250	32	4.20752
chr11	14330001	14330500	18	3.66993
chr11	14331251	14332500	42	4.23135
chr11	14369501	14370000	17	3.58746
chr11	14792251	14792750	17	3.58746
chr11	14989251	14990000	37	4.41697
chr11	14998751	14999500	28	4.01487
chr11	15329001	15330000	67	5.06609
chr11	15363001	15363750	44	4.66695
chr11	15392001	15393500	91	5.21531
chr11	15545001	15545500	17	3.58746
chr11	15610251	15611250	79	5.30378
chr11	15634501	15635500	36	4.16993
chr11	15764251	15764750	17	3.58746
chr11	16107501	16108000	17	3.58746
chr11	16245751	16246250	17	3.58746
chr11	16301751	16302250	18	3.66993
chr11	16313251	16314250	45	4.49185
chr11	16317001	16317500	19	3.74793
chr11	16594251	16594750	18	3.66993
chr11	16821251	16821750	17	3.58746
chr11	17335751	17336250	19	3.74793
chr11	19242251	19243000	43	4.63378
chr11	19411751	19412250	18	3.66993
chr11	19520501	19521000	17	3.58746
chr11	19541251	19542250	33	4.04439
chr11	19627251	19628000	28	4.01487
chr11	20267751	20268250	17	3.58746
chr11	21353001	21353500	23	4.02356
chr11	22215501	22216000	21	3.89232
chr11	26341501	26342000	17	3.58746
chr11	26527751	26528250	17	3.58746
chr11	26595251	26596000	29	4.0655
chr11	26736501	26737000	22	3.95943
chr11	26938001	26938500	17	3.58746
chr11	27035001	27036000	39	4.2854
chr11	27040251	27041000	28	4.01487
chr11	27109751	27110750	62	4.9542
chr11	27157251	27158250	45	4.49185
chr11	27161251	27161750	18	3.66993
chr11	27217751	27218750	49	4.61471
chr11	27604501	27605000	19	3.74793
chr11	30266751	30267250	17	3.58746
chr11	30475501	30476000	17	3.58746
chr11	30500501	30501000	22	3.95943
chr11	30501251	30502000	37	4.41697
chr11	30589251	30590000	26	3.90796
chr11	30598001	30598500	17	3.58746
chr11	30608251	30608750	20	3.82193
chr11	30618001	30619000	124	5.9542
chr11	30626501	30627500	37	4.20945
chr11	30658251	30658750	18	3.66993
chr11	31440501	31441250	26	3.90796
chr11	31786251	31787000	26	3.90796
chr11	32135001	32135500	18	3.66993
chr11	32338251	32339250	97	5.59991
chr11	32401001	32401750	30	4.11441
chr11	32530251	32530750	18	3.66993
chr11	32584251	32585500	68	4.9265
chr11	32703251	32704250	47	4.55459
chr11	33130501	33131500	42	4.39232
chr11	33195251	33196000	31	4.16172
chr11	33384751	33385500	26	3.90796
chr11	33497251	33498250	33	4.04439
chr11	33735001	33735500	17	3.58746
chr11	34146751	34147250	17	3.58746
chr11	34221501	34222250	32	4.20752
chr11	34222501	34223000	22	3.95943
chr11	35449501	35450250	29	4.0655
chr11	35544751	35545500	28	4.01487
chr11	35653501	35654500	34	4.08746
chr11	36072751	36074250	107	5.44899
chr11	36112501	36113750	42	4.23135
chr11	36209001	36210250	173	6.27366
chr11	36650001	36651000	60	4.90689
chr11	36763001	36763750	32	4.20752
chr11	43771001	43771750	30	4.11441
chr11	43855001	43855500	19	3.74793
chr11	44156001	44157000	77	5.26679
chr11	44219501	44220750	95	5.40889
chr11	44349751	44350500	26	3.90796
chr11	44356501	44357250	28	4.01487
chr11	46004501	46005000	20	3.82193
chr11	46072501	46073000	17	3.58746
chr11	46612501	46613250	25	3.85137
chr11	46928001	46928500	18	3.66993
chr11	47146501	47147000	20	3.82193
chr11	47804751	47805250	21	3.89232
chr11	60466251	60467250	65	5.02237
chr11	63912251	63912750	19	3.74793
chr11	66427251	66427750	17	3.58746
chr11	69179501	69180250	35	4.3368
chr11	71274251	71274750	17	3.58746
chr11	72019251	72020250	58	4.85798
chr11	72640751	72641750	33	4.04439
chr11	73127001	73127750	35	4.3368
chr11	73276751	73277250	21	3.89232
chr11	73288251	73288750	17	3.58746
chr11	74798501	74799000	20	3.82193
chr11	75664751	75665750	49	4.61471
chr11	75666251	75667000	37	4.41697
chr11	75785251	75785750	20	3.82193
chr11	75842501	75843000	20	3.82193
chr11	76264751	76265250	18	3.66993
chr11	78637501	78638000	19	3.74793
chr11	78977251	78977750	17	3.58746
chr11	79223501	79224000	18	3.66993
chr11	79520251	79521250	53	4.72792
chr11	79739501	79740000	18	3.66993
chr11	80298751	80299500	25	3.85137
chr11	81108001	81109000	44	4.45943
chr11	81583751	81584500	30	4.11441
chr11	83074001	83074750	29	4.0655
chr11	85745751	85746250	18	3.66993
chr11	86504251	86504750	19	3.74793
chr11	86505001	86505500	17	3.58746
chr11	86642751	86643250	17	3.58746
chr11	88053001	88054250	50	4.48289
chr11	90987251	90987750	21	3.89232
chr11	91441251	91441750	21	3.89232
chr11	91604751	91605750	38	4.24793
chr11	91706251	91707000	29	4.0655
chr11	91834751	91835750	45	4.49185
chr11	91982251	91983000	27	3.96241
chr11	92063751	92065500	163	5.94505
chr11	92108751	92110000	44	4.29847
chr11	92324001	92324750	28	4.01487
chr11	92440001	92440750	43	4.63378
chr11	92527501	92528750	79	5.14282
chr11	92571751	92573250	98	5.32223
chr11	92576501	92577250	30	4.11441
chr11	92601251	92602250	60	4.90689
chr11	92626501	92627000	17	3.58746
chr11	93012001	93013750	130	5.61869
chr11	93015501	93016000	17	3.58746
chr11	94513251	94514000	30	4.11441
chr11	94842251	94842750	18	3.66993
chr11	94961501	94962000	21	3.89232
chr11	95183501	95184250	26	3.90796
chr11	95257251	95258000	36	4.37744
chr11	95383251	95384250	46	4.52356
chr11	95472501	95473000	19	3.74793
chr11	95631751	95632250	17	3.58746
chr11	95637251	95638000	35	4.3368
chr11	95911001	95912000	55	4.78136
chr11	95937501	95938000	18	3.66993
chr11	95967751	95968500	49	4.82223
chr11	96009751	96010500	30	4.11441
chr11	96011501	96012250	36	4.37744
chr11	96061501	96062500	44	4.45943
chr11	96070001	96071250	63	4.81632
[truncated: 10,264 more rows]

## Sheet: TCF7L2_uniquepeaks_ HeLa.xls
ChrNo	Peak Start	Peak End	Read Numbers in the peak	Peak Scores
chr1	825601	826350	67	4.90513
chr1	842101	842400	27	4.25489
chr1	1253701	1254000	26	4.20044
chr1	1266301	1266900	54	4.75489
chr1	1690051	1690800	72	5.00896
chr1	1711801	1712250	40	4.52945
chr1	1837651	1838100	40	4.52945
chr1	2126701	2127000	26	4.20044
chr1	2160451	2161050	56	4.80735
chr1	2425651	2426250	71	5.14975
chr1	2585551	2586000	43	4.63378
chr1	3419551	3420000	52	4.90796
chr1	3420751	3421200	42	4.59984
chr1	3457351	3457950	63	4.97728
chr1	3463801	3464100	28	4.30735
chr1	3529951	3530250	28	4.30735
chr1	4805551	4806000	44	4.66695
chr1	5726401	5726700	30	4.40689
chr1	6085201	6085500	27	4.25489
chr1	6306751	6307050	26	4.20044
chr1	6316801	6317250	48	4.79248
chr1	6408151	6408600	41	4.56507
chr1	6413701	6414600	109	5.4757
chr1	6419851	6420150	32	4.5
chr1	6473101	6473400	26	4.20044
chr1	6482851	6483750	77	4.97431
chr1	6486451	6486900	42	4.59984
chr1	6487201	6488250	98	5.21103
chr1	6822001	6822750	134	5.90513
chr1	6924601	6924900	26	4.20044
chr1	6950101	6950400	30	4.40689
chr1	7288801	7289100	27	4.25489
chr1	7333651	7333950	28	4.30735
chr1	7334401	7334850	41	4.56507
chr1	7394551	7395150	60	4.90689
chr1	7395151	7396350	254	6.48868
chr1	7432951	7433250	26	4.20044
chr1	7529401	7529700	28	4.30735
chr1	7611151	7611600	44	4.66695
chr1	7632751	7633200	39	4.49292
chr1	7929451	7930050	70	5.12928
chr1	8264101	8265000	132	5.75191
chr1	8278801	8279100	29	4.35798
chr1	8284801	8285400	58	4.85798
chr1	8317651	8317950	27	4.25489
chr1	8353201	8353500	27	4.25489
chr1	8686201	8686950	116	5.69702
chr1	8728201	8728800	89	5.47573
chr1	8793451	8794200	104	5.53948
chr1	8999401	9000150	71	4.98878
chr1	9046201	9046650	42	4.59984
chr1	9127351	9127650	31	4.4542
chr1	9161551	9161850	27	4.25489
chr1	9254101	9254400	28	4.30735
chr1	9261901	9262350	40	4.52945
chr1	9285451	9285750	28	4.30735
chr1	9335851	9336150	27	4.25489
chr1	9360301	9360600	29	4.35798
chr1	9471001	9471600	56	4.80735
chr1	9533101	9533550	39	4.49292
chr1	9537001	9537300	26	4.20044
chr1	9649801	9650100	27	4.25489
chr1	9934951	9935250	27	4.25489
chr1	10488151	10488450	26	4.20044
chr1	10489201	10489500	26	4.20044
chr1	10519201	10519500	30	4.40689
chr1	10659451	10659750	27	4.25489
chr1	10741201	10741500	27	4.25489
chr1	11026051	11026350	26	4.20044
chr1	11035801	11036250	46	4.73108
chr1	11415451	11415750	31	4.4542
chr1	11610751	11611050	30	4.40689
chr1	11705851	11706300	43	4.63378
chr1	11713201	11713500	30	4.40689
chr1	11781301	11782050	124	5.79323
chr1	11793451	11793750	27	4.25489
chr1	11795851	11797950	248	6.05052
chr1	11831551	11831850	26	4.20044
chr1	11845351	11845800	41	4.56507
chr1	11847601	11847900	26	4.20044
chr1	11860651	11861400	86	5.2653
chr1	11898751	11899050	28	4.30735
chr1	11932501	11932800	28	4.30735
chr1	11936401	11936700	27	4.25489
chr1	12104101	12104700	106	5.72792
chr1	12112051	12112350	27	4.25489
chr1	12203551	12204750	148	5.70945
chr1	12229651	12229950	27	4.25489
chr1	12230101	12230850	120	5.74593
chr1	12291151	12291450	30	4.40689
chr1	12640051	12640650	68	5.08746
chr1	14127751	14128050	29	4.35798
chr1	15598651	15599400	67	4.90513
chr1	15663751	15664650	91	5.21531
chr1	15664651	15665100	44	4.66695
chr1	15666751	15667200	41	4.56507
chr1	15672301	15672900	61	4.93074
chr1	15743551	15743850	26	4.20044
chr1	15744001	15744450	48	4.79248
chr1	15756151	15756750	80	5.32193
chr1	15757651	15758100	39	4.49292
chr1	15759451	15759750	29	4.35798
chr1	15786151	15787500	135	5.49185
chr1	15789751	15790500	104	5.53948
chr1	15790501	15791550	99	5.22568
chr1	15828001	15828300	28	4.30735
chr1	15851701	15852300	59	4.88264
chr1	15930151	15930600	39	4.49292
chr1	16007101	16008150	134	5.66241
chr1	16011451	16011750	28	4.30735
chr1	16056001	16056600	58	4.85798
chr1	16075951	16076400	39	4.49292
chr1	16090951	16091250	27	4.25489
chr1	16113151	16113600	43	4.63378
chr1	16114651	16115400	85	5.24843
chr1	16278751	16279650	117	5.57788
chr1	16298551	16298850	28	4.30735
chr1	16479451	16480200	65	4.8614
chr1	16511401	16511700	31	4.4542
chr1	16514251	16514700	43	4.63378
chr1	16515301	16516050	93	5.37819
chr1	16576351	16576650	26	4.20044
chr1	16963351	16963650	27	4.25489
chr1	17051251	17051550	32	4.5
chr1	17234851	17235150	27	4.25489
chr1	17249401	17249850	40	4.52945
chr1	17253151	17254500	124	5.36923
chr1	17330251	17331000	74	5.04849
chr1	17516401	17517000	88	5.45943
chr1	17519101	17519700	51	4.67243
chr1	17534401	17535000	52	4.70044
chr1	17535451	17535750	30	4.40689
chr1	17538451	17538750	29	4.35798
chr1	17542051	17542350	27	4.25489
chr1	17552701	17553450	77	5.10582
chr1	17603101	17603400	27	4.25489
chr1	17613751	17614500	101	5.49725
chr1	17674201	17674500	26	4.20044
chr1	17674501	17675250	108	5.59392
chr1	17773951	17774550	65	5.02237
chr1	17789101	17789550	45	4.69937
chr1	17798851	17799150	26	4.20044
chr1	17802151	17802900	114	5.67193
chr1	17871601	17872350	66	4.88343
chr1	17895601	17897100	152	5.58696
chr1	18085651	18085950	26	4.20044
chr1	19408201	19408500	27	4.25489
chr1	19966351	19967850	186	5.87819
chr1	19971751	19972050	26	4.20044
chr1	20092051	20092500	39	4.49292
chr1	20173201	20173500	29	4.35798
chr1	20187601	20187900	28	4.30735
chr1	20190151	20191350	152	5.74793
chr1	20815051	20815350	26	4.20044
chr1	20820301	20821200	79	5.0113
chr1	20914951	20916900	202	5.80799
chr1	20927851	20928450	74	5.20945
chr1	20930701	20931000	26	4.20044
chr1	21476401	21477000	87	5.44294
chr1	21486901	21487500	77	5.26679
chr1	21521551	21521850	27	4.25489
chr1	21620851	21621450	94	5.55459
chr1	21637501	21637950	44	4.66695
chr1	21662251	21662850	65	5.02237
chr1	21663751	21664200	39	4.49292
chr1	21694951	21695250	27	4.25489
chr1	21866551	21866850	27	4.25489
chr1	21955651	21956100	47	4.76211
chr1	22091101	22092000	285	6.86234
chr1	22262101	22262400	30	4.40689
chr1	22290301	22290750	39	4.49292
chr1	22293751	22294050	31	4.4542
chr1	22443901	22444200	29	4.35798
chr1	23016151	23016450	26	4.20044
chr1	23031001	23031300	29	4.35798
chr1	23087101	23087550	42	4.59984
chr1	23158501	23159100	54	4.75489
chr1	23188501	23188800	26	4.20044
chr1	23302801	23303400	54	4.75489
chr1	23337151	23337600	39	4.49292
chr1	23521201	23521500	28	4.30735
chr1	23523151	23523900	87	5.28198
chr1	23536801	23537550	77	5.10582
chr1	23541151	23541450	26	4.20044
chr1	23663701	23664150	64	5.20752
chr1	23710201	23710650	40	4.52945
chr1	23762701	23763150	42	4.59984
chr1	23851501	23852100	60	4.90689
chr1	23913751	23914350	81	5.33985
chr1	23919601	23920800	129	5.51123
chr1	23941651	23941950	26	4.20044
chr1	23961301	23961600	28	4.30735
chr1	23961751	23962050	29	4.35798
chr1	23977651	23978100	43	4.63378
chr1	23984101	23984400	29	4.35798
chr1	24098701	24099000	27	4.25489
chr1	24223501	24223800	32	4.5
chr1	24246451	24247050	72	5.16993
chr1	24528451	24529050	52	4.70044
chr1	24616351	24616950	57	4.83289
chr1	24718651	24718950	27	4.25489
chr1	24745651	24746250	67	5.06609
chr1	24968101	24968400	27	4.25489
chr1	25015201	25015500	30	4.40689
chr1	25045351	25045800	39	4.49292
chr1	25281601	25281900	27	4.25489
chr1	25344301	25344750	40	4.52945
chr1	25358701	25359000	29	4.35798
chr1	25362901	25363200	26	4.20044
chr1	25579201	25579500	26	4.20044
chr1	25580251	25580700	49	4.82223
chr1	25769851	25770150	28	4.30735
chr1	25864951	25865400	44	4.66695
chr1	25876201	25876650	39	4.49292
chr1	25877101	25877550	39	4.49292
chr1	25883251	25883550	26	4.20044
chr1	25911001	25911750	170	6.24843
chr1	26021551	26022000	46	4.73108
chr1	26145151	26145450	29	4.35798
chr1	26147251	26147550	28	4.30735
chr1	26221951	26222400	42	4.59984
chr1	26398801	26399400	70	5.12928
chr1	26401951	26402850	200	6.35137
chr1	26406301	26407050	78	5.12444
chr1	26420551	26421900	242	6.3339
chr1	26471551	26471850	31	4.4542
chr1	26548951	26549250	26	4.20044
chr1	26629501	26629800	26	4.20044
chr1	26647801	26648250	39	4.49292
chr1	26675701	26676150	42	4.59984
chr1	26679901	26680500	59	4.88264
chr1	26683801	26684250	50	4.85137
chr1	26685151	26685900	83	5.21408
chr1	26796901	26797500	52	4.70044
chr1	26814001	26814300	26	4.20044
chr1	26825551	26825850	26	4.20044
chr1	26989351	26989650	28	4.30735
chr1	27098101	27098550	41	4.56507
chr1	27175351	27176700	178	5.89077
chr1	27226351	27227100	70	4.96832
chr1	27248101	27248400	28	4.30735
chr1	27336001	27336600	60	4.90689
chr1	27413101	27413400	28	4.30735
chr1	27438451	27438900	42	4.59984
chr1	27518551	27519600	115	5.44181
chr1	27618751	27619050	26	4.20044
chr1	27707851	27708300	39	4.49292
chr1	27714901	27715500	53	4.72792
chr1	27823201	27823500	26	4.20044
chr1	27829651	27829950	27	4.25489
chr1	27834751	27835050	28	4.30735
chr1	27844651	27845100	42	4.59984
chr1	27852001	27852750	68	4.9265
chr1	27864451	27864750	30	4.40689
chr1	27865201	27865650	39	4.49292
chr1	27883951	27884250	30	4.40689
chr1	27915751	27916050	28	4.30735
chr1	27917701	27918000	27	4.25489
chr1	27921751	27922050	26	4.20044
chr1	28261351	28261950	51	4.67243
chr1	28523551	28524450	94	5.26211
chr1	28575901	28576350	45	4.69937
chr1	28578001	28578450	46	4.73108
chr1	28640401	28641000	51	4.67243
chr1	28718551	28718850	26	4.20044
chr1	28776601	28776900	26	4.20044
chr1	28837201	28837500	29	4.35798
chr1	28903951	28904250	29	4.35798
chr1	28925401	28926000	52	4.70044
chr1	29186851	29187600	78	5.12444
chr1	29203651	29203950	27	4.25489
chr1	29220151	29220450	26	4.20044
chr1	29225401	29225700	27	4.25489
chr1	29432401	29432700	32	4.5
chr1	29474851	29475300	42	4.59984
chr1	29598151	29598750	52	4.70044
chr1	30181801	30182100	28	4.30735
chr1	30666751	30667500	77	5.10582
chr1	31273951	31275150	133	5.55528
chr1	31289551	31289850	27	4.25489
chr1	31384201	31384500	27	4.25489
chr1	31584151	31584450	26	4.20044
chr1	31846201	31846650	44	4.66695
chr1	31886551	31886850	26	4.20044
chr1	31956151	31956750	86	5.42626
chr1	32043151	32043450	26	4.20044
chr1	32047501	32047800	26	4.20044
chr1	32049751	32050200	44	4.66695
chr1	32131801	32132550	96	5.424
chr1	32173951	32174400	42	4.59984
chr1	32178151	32178750	79	5.30378
chr1	32182351	32182950	52	4.70044
chr1	32219401	32220000	60	4.90689
chr1	32230351	32230650	26	4.20044
chr1	32362951	32363850	137	5.80555
chr1	32370601	32370900	27	4.25489
chr1	32408101	32408400	27	4.25489
chr1	32429701	32430150	42	4.59984
chr1	32532001	32532450	41	4.56507
chr1	32701801	32702250	39	4.49292
chr1	32708101	32708400	26	4.20044
chr1	32866501	32866950	40	4.52945
chr1	32951101	32951850	106	5.56696
chr1	32974351	32974650	26	4.20044
chr1	33055051	33055800	188	6.39362
chr1	33167401	33168150	66	4.88343
chr1	33168301	33169650	257	6.42066
chr1	33207001	33207300	32	4.5
chr1	33208351	33208950	53	4.72792
chr1	33211951	33212250	26	4.20044
chr1	33246151	33246900	87	5.28198
chr1	33249601	33249900	29	4.35798
chr1	33381601	33382200	66	5.04439
chr1	33446851	33447300	44	4.66695
chr1	33454651	33455400	142	5.98878
chr1	33457951	33458550	58	4.85798
chr1	33513451	33513750	26	4.20044
chr1	33526201	33526950	94	5.39362
chr1	33552001	33552300	27	4.25489
chr1	33654151	33654450	26	4.20044
chr1	33685501	33685950	42	4.59984
chr1	33686401	33687150	91	5.34683
chr1	33833251	33833850	52	4.70044
chr1	33967351	33967650	26	4.20044
chr1	35208601	35208900	26	4.20044
chr1	35274001	35274600	62	4.9542
chr1	35524651	35524950	30	4.40689
chr1	35528401	35528850	47	4.76211
chr1	36030151	36030600	42	4.59984
chr1	36565801	36566250	43	4.63378
chr1	36638401	36638700	26	4.20044
chr1	36850351	36850650	28	4.30735
chr1	36874051	36874350	28	4.30735
chr1	36877651	36877950	26	4.20044
chr1	36886501	36886950	42	4.59984
chr1	37920451	37921200	188	6.39362
chr1	37932901	37933200	26	4.20044
chr1	37952701	37953450	70	4.96832
chr1	38073601	38073900	29	4.35798
chr1	38086351	38086650	26	4.20044
chr1	38470051	38470350	27	4.25489
chr1	38604151	38604750	63	4.97728
chr1	39593251	39593550	30	4.40689
chr1	39974551	39975000	40	4.52945
chr1	40123651	40123950	34	4.58746
chr1	40142401	40143300	102	5.37994
chr1	40285051	40285350	27	4.25489
chr1	40596601	40596900	30	4.40689
chr1	41286001	41286300	28	4.30735
chr1	41363101	41363700	58	4.85798
chr1	41372701	41373000	27	4.25489
chr1	41414251	41415000	69	4.94756
chr1	41568001	41568300	28	4.30735
chr1	41575051	41576100	165	5.96264
chr1	41845951	41846250	28	4.30735
chr1	41884501	41884800	28	4.30735
chr1	41933551	41934150	75	5.22882
chr1	41940301	41940900	53	4.72792
chr1	41942251	41943150	193	6.29998
chr1	41947951	41949150	138	5.60852
chr1	41950051	41950350	30	4.40689
chr1	41951251	41951700	44	4.66695
chr1	41956651	41957100	39	4.49292
chr1	41958751	41959350	55	4.78136
chr1	41964301	41965050	116	5.69702
chr1	41967151	41967600	39	4.49292
chr1	42130801	42131250	42	4.59984
chr1	42143851	42144150	26	4.20044
chr1	42268501	42268800	30	4.40689
chr1	42328501	42329100	57	4.83289
chr1	42366301	42366900	68	5.08746
chr1	42631351	42632400	138	5.70485
chr1	42639151	42639600	40	4.52945
chr1	42675301	42676050	66	4.88343
chr1	42687901	42688200	28	4.30735
chr1	43408801	43409400	69	5.10852
chr1	43701451	43701750	29	4.35798
chr1	43703851	43704300	41	4.56507
chr1	43722301	43722900	78	5.2854
chr1	43758901	43759200	28	4.30735
chr1	43759501	43760100	58	4.85798
chr1	43795651	43795950	27	4.25489
chr1	43795951	43796250	26	4.20044
chr1	43988701	43989300	62	4.9542
chr1	43991851	43992150	29	4.35798
chr1	43994851	43995150	27	4.25489
chr1	44338051	44338350	27	4.25489
chr1	44444101	44444400	27	4.25489
chr1	44446201	44446500	27	4.25489
chr1	44494051	44494350	31	4.4542
chr1	44502151	44502450	27	4.25489
chr1	44513851	44514300	43	4.63378
chr1	44514301	44514900	69	5.10852
chr1	44515501	44516100	55	4.78136
chr1	44525551	44526000	41	4.56507
chr1	44534101	44534400	29	4.35798
chr1	44566201	44566500	28	4.30735
chr1	44566801	44567850	596	7.81549
chr1	44579551	44579850	30	4.40689
chr1	44683351	44683950	51	4.67243
chr1	44792101	44792400	33	4.54439
chr1	45136051	45136350	30	4.40689
chr1	45242851	45243300	45	4.69937
chr1	45269101	45269850	92	5.3626
chr1	45275701	45276000	26	4.20044
chr1	45433801	45434400	55	4.78136
chr1	45480151	45480750	55	4.78136
chr1	45704401	45704850	47	4.76211
chr1	45792301	45793200	93	5.24668
chr1	45793201	45793950	74	5.04849
chr1	45813301	45813600	27	4.25489
chr1	45814651	45814950	27	4.25489
chr1	45876901	45877350	40	4.52945
chr1	45978301	45978600	35	4.62928
chr1	46035601	46036050	40	4.52945
chr1	46600501	46601100	71	5.14975
chr1	46601251	46601700	47	4.76211
chr1	46636801	46637550	94	5.39362
chr1	46639951	46641450	163	5.68776
chr1	46653901	46654200	28	4.30735
chr1	46671301	46671600	27	4.25489
chr1	46942801	46943400	55	4.78136
chr1	46946851	46947150	29	4.35798
chr1	46985851	46986900	167	5.98003
chr1	46990951	46991250	26	4.20044
chr1	46993351	46994100	69	4.94756
chr1	47069551	47069850	32	4.5
chr1	47077351	47077650	26	4.20044
chr1	47082301	47082750	39	4.49292
chr1	47478901	47479650	167	6.22274
chr1	47640901	47641200	26	4.20044
chr1	47655901	47656350	42	4.59984
chr1	48223801	48226050	315	6.34576
chr1	48360301	48360750	41	4.56507
chr1	48399901	48400650	89	5.31477
chr1	48472651	48473400	115	5.68453
chr1	48483301	48483900	89	5.47573
chr1	48509251	48509550	27	4.25489
chr1	48515551	48516450	177	6.17512
chr1	48517201	48517500	27	4.25489
chr1	48519151	48519450	26	4.20044
chr1	49342051	49342350	26	4.20044
chr1	49397101	49398000	147	5.90719
chr1	50814301	50814600	27	4.25489
chr1	51439651	51439950	28	4.30735
chr1	51537751	51538200	43	4.63378
chr1	51747601	51747900	30	4.40689
chr1	51755851	51756150	29	4.35798
chr1	51767101	51767400	33	4.54439
chr1	51779701	51780300	56	4.80735
chr1	52023901	52024500	67	5.06609
chr1	52126801	52127250	39	4.49292
chr1	52159201	52159500	27	4.25489
chr1	52363501	52363800	26	4.20044
chr1	53124451	53124750	26	4.20044
chr1	53134351	53134650	26	4.20044
chr1	53513701	53514000	28	4.30735
chr1	53565451	53565750	28	4.30735
chr1	53605501	53605950	42	4.59984
chr1	53678851	53679150	27	4.25489
chr1	53758501	53758800	26	4.20044
chr1	53859451	53859750	26	4.20044
chr1	54038101	54038550	40	4.52945
chr1	54047851	54048450	92	5.52356
chr1	54105001	54105300	30	4.40689
chr1	54619051	54619950	110	5.48888
chr1	54747901	54748200	28	4.30735
chr1	55009201	55009500	27	4.25489
chr1	55264801	55265100	28	4.30735
chr1	55269901	55270800	93	5.24668
chr1	55321801	55322700	253	6.69051
chr1	55323451	55323750	26	4.20044
chr1	55330201	55330500	30	4.40689
chr1	55410901	55411650	71	4.98878
chr1	55438801	55439250	39	4.49292
chr1	55512901	55513200	26	4.20044
chr1	55534951	55535250	26	4.20044
chr1	55840651	55841400	69	4.94756
chr1	56055301	56055600	26	4.20044
chr1	56089051	56089350	28	4.30735
chr1	56092051	56092350	26	4.20044
chr1	56097301	56097600	30	4.40689
chr1	56097751	56098350	66	5.04439
chr1	56098501	56099100	57	4.83289
chr1	56185951	56186250	27	4.25489
chr1	56192401	56193150	67	4.90513
chr1	56215951	56216700	78	5.12444
chr1	56277901	56278650	149	6.0582
chr1	56279251	56279850	63	4.97728
chr1	56446201	56446950	91	5.34683
chr1	56545801	56546100	26	4.20044
chr1	57142351	57142650	31	4.4542
chr1	57262951	57263400	39	4.49292
chr1	57367501	57367800	29	4.35798
chr1	57876901	57877650	72	5.00896
chr1	57983401	57984750	215	6.16323
chr1	57985051	57985500	39	4.49292
chr1	58042501	58042950	42	4.59984
chr1	58057501	58057950	41	4.56507
chr1	58102951	58103250	29	4.35798
chr1	58340101	58340400	32	4.5
chr1	58507051	58507950	332	7.08256
chr1	58914001	58914300	26	4.20044
chr1	59058151	59058600	68	5.29498
chr1	59094601	59095050	46	4.73108
chr1	59239051	59239350	26	4.20044
chr1	59270551	59270850	36	4.66993
chr1	59290651	59291100	50	4.85137
chr1	59362351	59362650	26	4.20044
chr1	59387851	59388750	106	5.43544
chr1	59394001	59394900	145	5.88743
chr1	59395351	59396100	102	5.51146
chr1	59495101	59495550	40	4.52945
chr1	59602801	59603100	27	4.25489
chr1	59605051	59605500	46	4.73108
chr1	59616601	59617500	90	5.19937
chr1	59953051	59953500	43	4.63378
chr1	61946851	61947750	207	6.40101
chr1	61952101	61953000	116	5.5655
chr1	61970701	61971150	46	4.73108
chr1	62051401	62051700	27	4.25489
chr1	62303251	62303850	59	4.88264
chr1	62402401	62402700	27	4.25489
chr1	62695201	62695500	26	4.20044
chr1	62702551	62702850	33	4.54439
chr1	62759851	62760150	27	4.25489
chr1	62773501	62774250	153	6.09642
chr1	62781751	62782050	26	4.20044
chr1	62790751	62791200	48	4.79248
chr1	62822101	62822700	57	4.83289
chr1	62850301	62850750	53	4.93544
chr1	62855101	62855700	62	4.9542
chr1	62855701	62856150	46	4.73108
chr1	62857051	62857500	42	4.59984
chr1	62892001	62892300	27	4.25489
chr1	63727201	63728250	336	6.98864
chr1	64109701	64110000	31	4.4542
chr1	64163851	64164450	86	5.42626
chr1	65232151	65232450	26	4.20044
chr1	65417701	65418000	26	4.20044
chr1	65713501	65713950	39	4.49292
chr1	65891401	65891700	27	4.25489
chr1	66239401	66239850	59	5.09016
chr1	66277801	66278100	26	4.20044
chr1	66643201	66643800	61	4.93074
chr1	66695701	66696150	43	4.63378
chr1	66710101	66710700	88	5.45943
chr1	66727801	66728700	123	5.65003
chr1	66731851	66732450	89	5.47573
chr1	66751951	66752250	26	4.20044
chr1	66758551	66759150	62	4.9542
chr1	66820351	66820650	32	4.5
chr1	66902101	66902550	47	4.76211
chr1	66987451	66987900	40	4.52945
chr1	66989101	66989850	138	5.94756
chr1	67030051	67030350	26	4.20044
chr1	67866001	67866450	40	4.52945
chr1	67906201	67906500	30	4.40689
chr1	67966201	67966500	26	4.20044
chr1	68174401	68174700	27	4.25489
chr1	68236951	68237250	26	4.20044
chr1	68257651	68258400	111	5.63345
chr1	68735251	68735700	44	4.66695
chr1	69089851	69090450	106	5.72792
chr1	70232101	70232850	68	4.9265
chr1	70377001	70377300	26	4.20044
chr1	70448551	70449150	54	4.75489
chr1	70459501	70460400	114	5.54041
chr1	70550851	70551900	278	6.71526
chr1	76253251	76253550	26	4.20044
chr1	77856751	77857050	27	4.25489
chr1	77877901	77878200	26	4.20044
chr1	78005251	78006000	143	5.99891
chr1	78006001	78007050	143	5.75619
chr1	78245101	78245400	32	4.5
chr1	78504151	78504750	115	5.84549
chr1	78689101	78689400	26	4.20044
chr1	78695101	78695400	33	4.54439
chr1	78720151	78720750	97	5.59991
chr1	78746251	78746700	45	4.69937
chr1	78752251	78752850	57	4.83289
chr1	78769351	78769800	39	4.49292
chr1	78769951	78770400	41	4.56507
chr1	78938551	78938850	26	4.20044
chr1	79085401	79085850	40	4.52945
chr1	79157551	79158150	66	5.04439
chr1	79306501	79306800	29	4.35798
chr1	79377751	79378650	89	5.18325
chr1	79382551	79383150	145	6.17991
chr1	79409251	79409550	28	4.30735
chr1	79409551	79410150	60	4.90689
chr1	79414801	79415250	43	4.63378
chr1	79416901	79417500	51	4.67243
chr1	79654051	79654800	90	5.33089
chr1	79664551	79664850	28	4.30735
chr1	79857601	79858050	41	4.56507
chr1	80624401	80624850	43	4.63378
chr1	81196951	81197250	28	4.30735
chr1	81608101	81608700	213	6.73471
chr1	81617101	81617400	26	4.20044
chr1	81775801	81776550	144	6.00896
chr1	81791101	81791700	107	5.74147
chr1	81814801	81815550	81	5.17889
chr1	84201151	84201450	30	4.40689
chr1	85795951	85796250	32	4.5
chr1	86887501	86888100	54	4.75489
chr1	86895601	86895900	27	4.25489
chr1	87404101	87404550	42	4.59984
chr1	87889501	87889800	32	4.5
chr1	87901051	87901650	62	4.9542
chr1	87902101	87902550	43	4.63378
chr1	88837051	88837800	144	6.00896
chr1	88837951	88838400	45	4.69937
chr1	88863901	88864650	90	5.33089
chr1	88953751	88954350	106	5.72792
chr1	89239801	89240400	73	5.18982
chr1	89487301	89487600	29	4.35798
chr1	89591701	89592000	27	4.25489
chr1	90273751	90274050	29	4.35798
chr1	90320251	90320550	26	4.20044
chr1	90320851	90321150	26	4.20044
chr1	90321301	90321600	26	4.20044
chr1	90350701	90351000	27	4.25489
chr1	90370951	90371400	39	4.49292
chr1	90372001	90372450	39	4.49292
chr1	90374551	90375150	67	5.06609
chr1	90376351	90376650	29	4.35798
chr1	90417451	90418050	52	4.70044
chr1	90418651	90419100	42	4.59984
chr1	90439801	90440100	28	4.30735
chr1	90440251	90441150	140	5.8368
chr1	91585951	91586250	27	4.25489
chr1	91586701	91587450	152	6.08696
chr1	91630801	91631100	30	4.40689
chr1	91915801	91916100	27	4.25489
chr1	91940551	91941000	81	5.54737
chr1	92018701	92019000	27	4.25489
chr1	92035051	92035350	26	4.20044
chr1	92035351	92035650	28	4.30735
chr1	92057101	92057850	91	5.34683
chr1	92074951	92075550	65	5.02237
chr1	92076901	92077500	83	5.37504
chr1	92079151	92079600	51	4.87994
chr1	92079601	92079900	30	4.40689
chr1	92215051	92215950	274	6.80555
chr1	92230951	92231400	47	4.76211
chr1	92365951	92366700	304	7.08696
chr1	92377651	92378100	44	4.66695
chr1	92379451	92380200	91	5.34683
chr1	92389651	92390100	41	4.56507
chr1	92394751	92395200	49	4.82223
chr1	93288601	93288900	28	4.30735
chr1	93527701	93528000	27	4.25489
chr1	93803701	93804450	121	5.7579
chr1	93984901	93985500	90	5.49185
chr1	94140151	94140450	28	4.30735
chr1	94171351	94171950	52	4.70044
chr1	94180951	94181250	26	4.20044
chr1	94188601	94189200	63	4.97728
chr1	94215601	94215900	30	4.40689
chr1	94222051	94222800	95	5.40889
chr1	94263751	94264350	55	4.78136
chr1	94371451	94371750	26	4.20044
chr1	94486351	94487250	139	5.82646
chr1	95005051	95005650	64	5
chr1	95025451	95025750	28	4.30735
chr1	95028451	95028750	28	4.30735
chr1	95061151	95061750	228	6.83289
chr1	95107051	95108400	148	5.62449
chr1	95176051	95176350	26	4.20044
chr1	95248951	95249550	62	4.9542
chr1	95416951	95417550	84	5.39232
chr1	96836401	96837000	72	5.16993
chr1	96854551	96854850	26	4.20044
chr1	97559551	97560300	66	4.88343
chr1	97743451	97743900	45	4.69937
chr1	98106151	98106750	64	5
chr1	98315401	98316000	54	4.75489
chr1	98372551	98372850	30	4.40689
chr1	98403451	98403900	40	4.52945
chr1	98547451	98547750	27	4.25489
chr1	98961751	98962350	55	4.78136
chr1	99368851	99369150	35	4.62928
chr1	99372301	99372900	105	5.71425
chr1	100009801	100010400	81	5.33985
chr1	100125151	100125750	66	5.04439
chr1	100128001	100128750	193	6.43149
chr1	100137901	100138650	87	5.28198
chr1	100151251	100151550	27	4.25489
chr1	100231801	100232550	77	5.10582
chr1	100925101	100925550	39	4.49292
chr1	101616301	101616600	27	4.25489
chr1	101666101	101666400	31	4.4542
chr1	101701201	101701500	27	4.25489
chr1	101730151	101730750	72	5.16993
chr1	105249151	105249450	28	4.30735
chr1	105956101	105956400	27	4.25489
chr1	108152401	108152700	29	4.35798
chr1	108456751	108457200	52	4.90796
chr1	108459751	108460050	26	4.20044
chr1	108700051	108700350	29	4.35798
chr1	109045501	109046550	389	7.19995
chr1	109064401	109065300	223	6.50842
chr1	109104301	109105200	84	5.09984
chr1	109111951	109112250	30	4.40689
chr1	109126201	109126650	39	4.49292
chr1	109126801	109127550	108	5.59392
chr1	109127851	109128300	42	4.59984
chr1	109128301	109128600	27	4.25489
chr1	109128601	109129200	53	4.72792
chr1	109133551	109134000	48	4.79248
chr1	109134151	109134600	45	4.69937
chr1	109241851	109242150	29	4.35798
chr1	109275751	109276200	44	4.66695
chr1	109389151	109389450	30	4.40689
chr1	109477201	109477500	26	4.20044
chr1	109647151	109647750	71	5.14975
chr1	109655101	109655700	53	4.72792
chr1	109743901	109744350	42	4.59984
chr1	109752901	109753200	30	4.40689
chr1	109761151	109761600	43	4.63378
chr1	109853251	109853550	32	4.5
chr1	110013001	110013300	26	4.20044
chr1	110052901	110053200	26	4.20044
chr1	110074951	110076000	101	5.25453
chr1	110172001	110172300	28	4.30735
chr1	110178601	110179800	165	5.86632
chr1	110181151	110181600	40	4.52945
chr1	110182651	110183550	80	5.02945
chr1	110185951	110186700	65	4.8614
chr1	110187151	110187900	203	6.50437
chr1	110193151	110193750	71	5.14975
chr1	110201851	110202300	52	4.90796
chr1	110260351	110260800	46	4.73108
chr1	110263351	110263650	28	4.30735
chr1	110263651	110264100	40	4.52945
chr1	110282251	110282550	27	4.25489
chr1	110282701	110283750	100	5.24018
chr1	110305201	110305500	28	4.30735
chr1	110308801	110309100	27	4.25489
chr1	110316301	110316900	76	5.24793
chr1	110319451	110320200	74	5.04849
chr1	110327551	110327850	26	4.20044
chr1	110329051	110329500	50	4.85137
chr1	110329501	110329800	26	4.20044
chr1	110329801	110330700	103	5.39402
chr1	110331001	110331300	26	4.20044
chr1	110331601	110331900	26	4.20044
chr1	110336101	110336850	66	4.88343
chr1	110360851	110361450	52	4.70044
chr1	110363551	110365650	258	6.10755
chr1	110366101	110366550	39	4.49292
chr1	110366551	110367600	105	5.31057
chr1	110370451	110370750	30	4.40689
chr1	110389951	110390400	49	4.82223
chr1	110392801	110393250	41	4.56507
chr1	110414851	110415300	48	4.79248
chr1	110415751	110416800	115	5.44181
chr1	110419801	110420700	119	5.60234
chr1	110434951	110435550	74	5.20945
chr1	110436901	110437200	27	4.25489
chr1	110441401	110442000	68	5.08746
chr1	110442901	110443650	70	4.96832
chr1	110444101	110444850	74	5.04849
chr1	110445301	110445600	26	4.20044
chr1	110457151	110457600	43	4.63378
chr1	110460901	110461200	27	4.25489
chr1	110461801	110462400	56	4.80735
chr1	110469601	110469900	26	4.20044
chr1	110518501	110519100	53	4.72792
chr1	110520451	110521200	67	4.90513
chr1	110567401	110567700	28	4.30735
chr1	110584801	110585100	27	4.25489
chr1	110586451	110586750	27	4.25489
chr1	110596351	110597100	67	4.90513
chr1	110620201	110620500	31	4.4542
chr1	110628751	110629050	27	4.25489
chr1	110630551	110631300	73	5.02886
chr1	110635051	110635500	43	4.63378
chr1	110636701	110637000	29	4.35798
chr1	110638801	110639100	29	4.35798
chr1	110642551	110642850	26	4.20044
chr1	110645401	110645700	26	4.20044
chr1	110647051	110647500	39	4.49292
chr1	110648551	110649600	94	5.15091
chr1	110730901	110731650	67	4.90513
chr1	110732851	110733600	80	5.16096
chr1	110739601	110740050	49	4.82223
chr1	110750551	110751150	54	4.75489
chr1	110855101	110855550	39	4.49292
chr1	110984701	110985000	26	4.20044
chr1	111003001	111003450	41	4.56507
chr1	111007501	111007800	29	4.35798
chr1	111011401	111011700	28	4.30735
chr1	111016651	111016950	27	4.25489
chr1	111038701	111039000	26	4.20044
chr1	111265201	111265500	28	4.30735
chr1	111330601	111330900	26	4.20044
chr1	111489451	111489750	27	4.25489
chr1	111644701	111645150	41	4.56507
chr1	112050001	112050300	26	4.20044
chr1	112162651	112162950	30	4.40689
chr1	112264051	112264350	26	4.20044
chr1	112283851	112284150	26	4.20044
chr1	112290001	112290300	27	4.25489
chr1	112321051	112321500	49	4.82223
chr1	112323301	112323600	26	4.20044
chr1	112393201	112393500	26	4.20044
chr1	112474501	112474800	30	4.40689
chr1	112938301	112939800	153	5.59642
chr1	112946851	112947600	85	5.24843
chr1	112991851	112992150	29	4.35798
chr1	113027551	113028150	51	4.67243
chr1	113058301	113058750	47	4.76211
chr1	113087401	113087700	36	4.66993
chr1	113246551	113246850	28	4.30735
chr1	113346901	113347350	39	4.49292
chr1	113351851	113352300	48	4.79248
chr1	113478301	113479050	75	5.06785
chr1	113602051	113602350	27	4.25489
chr1	113683201	113683650	40	4.52945
chr1	113867551	113868150	56	4.80735
chr1	115619101	115619700	67	5.06609
chr1	115677751	115678200	43	4.63378
chr1	115726651	115727250	73	5.18982
chr1	115727851	115728150	29	4.35798
chr1	115732801	115733100	30	4.40689
chr1	115753051	115753500	39	4.49292
chr1	115843051	115843650	54	4.75489
chr1	115869151	115869450	26	4.20044
chr1	115875901	115876200	29	4.35798
chr1	115968751	115969350	53	4.72792
chr1	115974601	115975200	100	5.64386
chr1	116009401	116009700	27	4.25489
chr1	116012251	116013300	108	5.35121
chr1	116035501	116035800	31	4.4542
chr1	116039701	116040150	39	4.49292
chr1	116049751	116050050	26	4.20044
chr1	116249701	116250000	27	4.25489
chr1	116325601	116325900	34	4.58746
chr1	116658151	116658600	42	4.59984
chr1	116767201	116767500	26	4.20044
chr1	116868751	116869050	30	4.40689
chr1	116888401	116888700	30	4.40689
chr1	116943451	116943900	39	4.49292
chr1	117052951	117053250	26	4.20044
chr1	117061051	117061350	27	4.25489
chr1	117080101	117080550	40	4.52945
chr1	117108451	117108900	39	4.49292
chr1	117129451	117129750	28	4.30735
chr1	117229801	117230250	45	4.69937
chr1	117234751	117235050	26	4.20044
chr1	117236251	117237600	188	5.96963
chr1	117239701	117240000	28	4.30735
chr1	117279901	117280350	42	4.59984
chr1	117461401	117461700	28	4.30735
chr1	117499801	117500100	30	4.40689
chr1	117514651	117514950	26	4.20044
chr1	117523951	117524250	26	4.20044
chr1	117529201	117529650	41	4.56507
chr1	117635551	117637350	239	6.10839
chr1	117637501	117638250	129	5.85026
chr1	117639301	117640350	225	6.4101
chr1	117755851	117756150	26	4.20044
chr1	118083601	118084500	78	4.99292
chr1	118107451	118108050	55	4.78136
chr1	118214401	118214700	27	4.25489
chr1	118215901	118216500	70	5.12928
chr1	118364251	118364850	74	5.20945
chr1	118716001	118716300	27	4.25489
chr1	119489551	119489850	26	4.20044
chr1	119542201	119542800	74	5.20945
chr1	119544601	119545200	56	4.80735
chr1	119548501	119548800	26	4.20044
chr1	119689651	119689950	28	4.30735
chr1	119749951	119750250	26	4.20044
chr1	119770501	119770800	28	4.30735
chr1	119775601	119775900	26	4.20044
chr1	119817901	119818200	27	4.25489
chr1	119859451	119859750	29	4.35798
chr1	119910001	119910300	28	4.30735
chr1	120217951	120218550	53	4.72792
chr1	120256651	120257100	42	4.59984
chr1	120263251	120263550	29	4.35798
chr1	120263851	120264300	41	4.56507
chr1	120311401	120311700	27	4.25489
chr1	120413551	120414000	43	4.63378
chr1	120445351	120445800	39	4.49292
chr1	120462901	120463200	26	4.20044
chr1	120469801	120470250	42	4.59984
chr1	120479701	120480000	27	4.25489
chr1	120490951	120491850	77	4.97431
chr1	144865201	144865500	31	4.4542
chr1	144866551	144866850	33	4.54439
chr1	144867751	144868200	39	4.49292
chr1	144870901	144871200	32	4.5
chr1	144880651	144880950	33	4.54439
chr1	144882601	144883050	40	4.52945
chr1	144885901	144886200	28	4.30735
chr1	144886501	144886800	26	4.20044
chr1	144919501	144919800	26	4.20044
chr1	145416451	145416750	26	4.20044
chr1	145440301	145440900	59	4.88264
chr1	145549951	145550250	27	4.25489
chr1	145741501	145742100	58	4.85798
chr1	146638951	146639250	26	4.20044
chr1	146966851	146967150	28	4.30735
chr1	146976601	146977200	65	5.02237
chr1	146986051	146986350	28	4.30735
chr1	146990551	146990850	26	4.20044
chr1	147099301	147099600	28	4.30735
chr1	147112051	147112350	27	4.25489
chr1	147154351	147154650	26	4.20044
chr1	147362401	147362700	31	4.4542
chr1	147382651	147382950	26	4.20044
chr1	147716551	147716850	30	4.40689
chr1	147726151	147726600	40	4.52945
chr1	147727051	147727500	42	4.59984
chr1	147728251	147728550	29	4.35798
chr1	147728701	147729150	41	4.56507
chr1	150107551	150108000	42	4.59984
chr1	150129601	150129900	34	4.58746
chr1	150141151	150141450	31	4.4542
chr1	150142201	150142500	26	4.20044
chr1	150145501	150145800	27	4.25489
chr1	150158401	150159450	150	5.82514
chr1	150228301	150228750	46	4.73108
chr1	150230401	150230700	26	4.20044
chr1	150238651	150238950	27	4.25489
chr1	150305551	150305850	27	4.25489
chr1	150485101	150485400	26	4.20044
chr1	150508051	150508350	26	4.20044
chr1	150508501	150508950	46	4.73108
chr1	150523201	150523800	55	4.78136
chr1	150575851	150576150	29	4.35798
chr1	150583951	150584400	46	4.73108
chr1	150736951	150737850	174	6.15046
chr1	150779101	150779400	27	4.25489
chr1	150785551	150786000	40	4.52945
chr1	150853951	150854550	72	5.16993
chr1	150868051	150868650	63	4.97728
chr1	150923401	150923700	27	4.25489
chr1	150941251	150941550	27	4.25489
chr1	150946051	150946650	55	4.78136
chr1	150978601	150979650	117	5.46669
chr1	151011301	151011600	27	4.25489
chr1	151128451	151128750	28	4.30735
chr1	151266451	151266750	26	4.20044
chr1	151298701	151299000	26	4.20044
chr1	151299001	151299300	27	4.25489
chr1	151356751	151357200	42	4.59984
chr1	151507201	151507800	57	4.83289
chr1	151509001	151509300	27	4.25489
chr1	151509601	151510050	49	4.82223
chr1	151566601	151567050	46	4.73108
chr1	151578751	151579350	54	4.75489
chr1	151670851	151671150	26	4.20044
chr1	151678351	151678650	26	4.20044
chr1	151707451	151707900	45	4.69937
chr1	151770301	151770600	29	4.35798
chr1	151783651	151783950	26	4.20044
chr1	151792501	151793250	96	5.424
chr1	151800601	151800900	28	4.30735
chr1	151806451	151807050	54	4.75489
chr1	151807501	151807950	46	4.73108
chr1	151813651	151814100	39	4.49292
chr1	151818751	151819200	40	4.52945
chr1	151880251	151880550	26	4.20044
chr1	151974001	151974600	63	4.97728
chr1	151975501	151975800	26	4.20044
chr1	151976551	151977000	39	4.49292
chr1	151986151	151986600	41	4.56507
chr1	152012401	152012700	26	4.20044
chr1	152023051	152023650	60	4.90689
chr1	152104651	152105100	42	4.59984
chr1	152159251	152159850	65	5.02237
chr1	152413201	152413800	56	4.80735
chr1	152431051	152431350	26	4.20044
chr1	152432701	152433000	30	4.40689
chr1	153005401	153005700	29	4.35798
chr1	153031951	153032250	28	4.30735
chr1	153072751	153073200	58	5.0655
chr1	153095251	153095850	62	4.9542
chr1	153143101	153143400	26	4.20044
chr1	153330001	153330300	28	4.30735
chr1	153332851	153333150	29	4.35798
chr1	153363301	153364050	73	5.02886
chr1	153365101	153365400	26	4.20044
chr1	153446701	153447300	75	5.22882
chr1	153450751	153451050	26	4.20044
chr1	153451051	153451650	57	4.83289
chr1	153464101	153464400	31	4.4542
chr1	153467401	153467700	29	4.35798
chr1	153483301	153483900	67	5.06609
chr1	153488251	153489150	90	5.19937
chr1	153536101	153536400	27	4.25489
chr1	153569701	153570150	40	4.52945
chr1	153584251	153584700	43	4.63378
chr1	153585301	153585900	64	5
chr1	153588451	153590700	281	6.18098
chr1	153614701	153615000	30	4.40689
chr1	153619501	153620250	68	4.9265
chr1	153650101	153651900	187	5.75441
chr1	153651901	153652200	26	4.20044
chr1	153654151	153654450	26	4.20044
chr1	153665701	153666000	26	4.20044
chr1	153669451	153670200	71	4.98878
chr1	153670201	153670500	26	4.20044
chr1	153670501	153671250	92	5.3626
chr1	153671401	153672000	64	5
chr1	153680401	153680700	27	4.25489
chr1	153680851	153681450	96	5.58496
chr1	153704701	153705150	45	4.69937
chr1	153730051	153730350	28	4.30735
chr1	153769351	153770100	70	4.96832
chr1	153777751	153778200	40	4.52945
chr1	153800551	153800850	26	4.20044
chr1	153901501	153901800	26	4.20044
chr1	153912901	153913200	26	4.20044
chr1	153917551	153917850	27	4.25489
chr1	153941701	153942000	29	4.35798
chr1	153957901	153958200	27	4.25489
chr1	154077001	154077300	28	4.30735
chr1	154278151	154278450	26	4.20044
chr1	154298551	154298850	28	4.30735
chr1	154299001	154299450	41	4.56507
chr1	154397551	154398150	121	5.91886
chr1	154415851	154416150	27	4.25489
chr1	154417501	154417950	42	4.59984
chr1	154423351	154423650	27	4.25489
chr1	154456801	154457400	111	5.79442
chr1	154464751	154465050	26	4.20044
chr1	154491901	154492650	66	4.88343
chr1	154497301	154497600	28	4.30735
chr1	154527151	154527450	26	4.20044
chr1	154528951	154529250	27	4.25489
chr1	154547101	154547400	26	4.20044
chr1	154551001	154551300	26	4.20044
chr1	154574251	154575150	81	5.04737
chr1	154586701	154587000	29	4.35798
chr1	154670101	154670700	63	4.97728
chr1	154671001	154671300	29	4.35798
chr1	154709251	154709550	26	4.20044
chr1	154721551	154721850	26	4.20044
chr1	154792501	154792800	27	4.25489
chr1	154851001	154851300	26	4.20044
chr1	154879051	154879650	53	4.72792
chr1	154881901	154882200	26	4.20044
chr1	154894951	154895250	28	4.30735
chr1	154928251	154928850	66	5.04439
chr1	154970401	154970700	31	4.4542
chr1	154979401	154980150	138	5.94756
chr1	154995151	154995900	67	4.90513
chr1	154998901	154999650	71	4.98878
chr1	155010901	155011350	43	4.63378
chr1	155017201	155018100	84	5.09984
chr1	155020951	155021250	26	4.20044
chr1	155024101	155024550	39	4.49292
chr1	155025001	155025600	51	4.67243
chr1	155034001	155034300	32	4.5
chr1	155047651	155047950	26	4.20044
chr1	155049901	155050350	40	4.52945
chr1	155088751	155089050	26	4.20044
chr1	155103751	155104650	77	4.97431
chr1	155109451	155109750	30	4.40689
chr1	155110051	155110350	27	4.25489
chr1	155110651	155110950	28	4.30735
chr1	155176651	155177100	43	4.63378
chr1	155187451	155187900	42	4.59984
chr1	155188951	155190000	127	5.58501
chr1	155191201	155191500	30	4.40689
chr1	155191801	155192100	29	4.35798
chr1	155192251	155192700	39	4.49292
chr1	155192851	155193300	43	4.63378
chr1	155200801	155201400	53	4.72792
chr1	155211601	155212050	45	4.69937
chr1	155248351	155248650	29	4.35798
chr1	155259901	155260200	29	4.35798
chr1	155284651	155284950	26	4.20044
chr1	155369551	155370150	78	5.2854
chr1	155564401	155564700	28	4.30735
chr1	155826601	155827500	81	5.04737
chr1	155829601	155829900	29	4.35798
chr1	155863351	155863800	46	4.73108
chr1	155880451	155880900	46	4.73108
chr1	155920051	155920350	27	4.25489
chr1	155938951	155939250	28	4.30735
chr1	155945701	155947500	203	5.87285
chr1	155949751	155950050	29	4.35798
chr1	155951251	155952000	64	4.83904
chr1	155959051	155959650	59	4.88264
chr1	155960701	155961300	56	4.80735
chr1	155976601	155976900	27	4.25489
chr1	155978251	155978850	55	4.78136
chr1	156010501	156010950	39	4.49292
chr1	156033301	156033600	28	4.30735
chr1	156042751	156043050	27	4.25489
chr1	156047101	156047400	28	4.30735
chr1	156048001	156048450	39	4.49292
chr1	156070201	156070800	62	4.9542
chr1	156081301	156081900	58	4.85798
chr1	156089701	156090300	55	4.78136
chr1	156110101	156110400	29	4.35798
chr1	156130351	156130650	26	4.20044
chr1	156142501	156142800	28	4.30735
chr1	156223501	156223800	30	4.40689
chr1	156232351	156232650	27	4.25489
chr1	156246751	156247050	26	4.20044
chr1	156247801	156248100	26	4.20044
chr1	156271501	156271800	27	4.25489
chr1	156280651	156281100	44	4.66695
chr1	156384301	156384600	33	4.54439
chr1	156415501	156416400	83	5.08256
chr1	156435301	156435900	58	4.85798
chr1	156465601	156466050	43	4.63378
chr1	156466351	156466650	26	4.20044
chr1	156469051	156469650	54	4.75489
chr1	156478051	156478350	29	4.35798
chr1	156478951	156479250	27	4.25489
chr1	156480301	156481350	94	5.15091
chr1	156506851	156507150	26	4.20044
chr1	156521551	156522450	94	5.26211
chr1	156526351	156526650	26	4.20044
chr1	156554551	156555000	39	4.49292
chr1	156555601	156556050	42	4.59984
chr1	156578701	156579150	43	4.63378
chr1	156589051	156589650	59	4.88264
chr1	156592201	156592500	26	4.20044
chr1	156607801	156608550	69	4.94756
chr1	156610651	156611100	39	4.49292
chr1	156611101	156611400	26	4.20044
chr1	156613501	156613950	40	4.52945
chr1	156615601	156616350	66	4.88343
chr1	156618451	156618750	27	4.25489
chr1	156621751	156622050	26	4.20044
chr1	156628351	156628650	27	4.25489
chr1	156651751	156652200	40	4.52945
chr1	156660301	156660900	54	4.75489
chr1	156670651	156670950	27	4.25489
chr1	156673201	156673650	40	4.52945
chr1	156695401	156696150	82	5.19659
chr1	156696451	156696750	26	4.20044
chr1	156707251	156707550	28	4.30735
chr1	156729901	156730350	41	4.56507
chr1	156741001	156741300	30	4.40689
chr1	156771001	156771300	26	4.20044
chr1	156781651	156781950	26	4.20044
chr1	156782551	156782850	26	4.20044
chr1	156784801	156785700	85	5.11691
chr1	156840151	156841350	111	5.29442
chr1	156854851	156855150	26	4.20044
chr1	156859651	156860400	69	4.94756
chr1	156876601	156876900	27	4.25489
chr1	156941401	156941700	27	4.25489
chr1	156950401	156950700	26	4.20044
chr1	157055251	157055550	26	4.20044
chr1	157059601	157059900	26	4.20044
chr1	157060051	157060350	30	4.40689
chr1	157932001	157932600	57	4.83289
chr1	157992451	157993200	94	5.39362
chr1	158007451	158008200	72	5.00896
chr1	158114851	158115750	102	5.37994
chr1	158115751	158116500	97	5.43895
chr1	158155651	158155950	26	4.20044
chr1	158778601	158778900	26	4.20044
chr1	158969401	158970000	57	4.83289
chr1	158985151	158985750	56	4.80735
chr1	159092251	159092550	27	4.25489
chr1	159251851	159252150	28	4.30735
chr1	159721801	159722700	400	7.35137
chr1	159791251	159791550	26	4.20044
chr1	159836851	159837900	218	6.36451
chr1	159947401	159947850	43	4.63378
chr1	160174201	160174500	28	4.30735
chr1	160175251	160175550	29	4.35798
chr1	160175701	160176450	66	4.88343
chr1	160176601	160176900	31	4.4542
chr1	160181101	160181400	28	4.30735
chr1	160188601	160188900	27	4.25489
chr1	160252651	160252950	26	4.20044
chr1	160261051	160261500	41	4.56507
chr1	160279051	160279650	62	4.9542
chr1	160346101	160346400	28	4.30735
chr1	160368601	160368900	26	4.20044
chr1	160399051	160399350	26	4.20044
chr1	160746751	160747050	27	4.25489
chr1	160921201	160921500	27	4.25489
chr1	160967101	160967400	27	4.25489
chr1	160978501	160979100	77	5.26679
chr1	160992301	160992600	28	4.30735
chr1	161003551	161004000	41	4.56507
chr1	161024401	161024700	27	4.25489
chr1	161047051	161047350	29	4.35798
chr1	161056051	161056650	56	4.80735
chr1	161128801	161129400	63	4.97728
chr1	161129701	161130150	41	4.56507
chr1	161133151	161133450	28	4.30735
chr1	161168251	161168850	54	4.75489
chr1	161179651	161179950	27	4.25489
chr1	161230801	161231250	40	4.52945
chr1	161278051	161278350	26	4.20044
chr1	161442601	161443650	108	5.35121
chr1	161457151	161457450	26	4.20044
chr1	161493601	161493900	29	4.35798
chr1	161693251	161693550	26	4.20044
chr1	161969401	161969700	30	4.40689
chr1	161972251	161972700	41	4.56507
chr1	162004951	162005550	54	4.75489
chr1	162135901	162136350	45	4.69937
chr1	162138001	162138450	44	4.66695
chr1	162266851	162267150	28	4.30735
chr1	162298351	162298650	27	4.25489
chr1	162301951	162302250	28	4.30735
chr1	162342151	162342900	77	5.10582
chr1	162343351	162344550	224	6.30735
chr1	162351001	162352650	307	6.53238
chr1	162354151	162354450	29	4.35798
chr1	162358051	162358350	26	4.20044
chr1	162467251	162468450	132	5.54439
chr1	162520651	162520950	26	4.20044
chr1	162583351	162583950	57	4.83289
chr1	162643051	162643650	52	4.70044
chr1	162678901	162679500	51	4.67243
chr1	162704851	162705150	28	4.30735
chr1	162825901	162826500	59	4.88264
chr1	162912901	162913200	28	4.30735
chr1	163233601	163234500	150	5.93634
chr1	163259851	163260600	140	5.96832
chr1	164209201	164209500	26	4.20044
chr1	164526451	164527050	67	5.06609
chr1	164582401	164583000	56	4.80735
chr1	164592001	164593050	186	6.13548
chr1	164601451	164601750	30	4.40689
chr1	164613901	164614800	127	5.6962
chr1	164644651	164645100	39	4.49292
chr1	164669251	164669700	41	4.56507
chr1	164670451	164670900	47	4.76211
chr1	164676001	164677650	317	6.57862
chr1	164692501	164692950	42	4.59984
chr1	164704651	164705550	92	5.23108
chr1	164715751	164716200	44	4.66695
chr1	164718901	164719200	29	4.35798
chr1	164723101	164723400	26	4.20044
chr1	164724901	164725500	52	4.70044
chr1	164725951	164726250	27	4.25489
chr1	164736601	164737200	119	5.89482
chr1	164754901	164755800	84	5.09984
chr1	164760001	164760300	27	4.25489
chr1	165333751	165334500	78	5.12444
chr1	165336601	165336900	26	4.20044
chr1	165362251	165362550	28	4.30735
chr1	165615301	165615600	35	4.62928
chr1	165667201	165667950	78	5.12444
chr1	165800251	165800550	27	4.25489
chr1	165826651	165826950	28	4.30735
chr1	165858451	165858900	39	4.49292
chr1	166226251	166226550	27	4.25489
chr1	167025601	167026350	67	4.90513
chr1	167093251	167093550	26	4.20044
chr1	167105401	167105850	43	4.63378
chr1	167181901	167182200	27	4.25489
chr1	167411251	167411850	56	4.80735
chr1	167416801	167417100	32	4.5
chr1	167447251	167447550	31	4.4542
chr1	167481901	167482200	26	4.20044
chr1	167503051	167503350	30	4.40689
chr1	167533951	167534250	27	4.25489
chr1	167536201	167536500	26	4.20044
chr1	167632201	167632800	55	4.78136
chr1	167664301	167664600	27	4.25489
chr1	167688151	167688600	40	4.52945
chr1	167715451	167715750	26	4.20044
chr1	167759251	167759700	39	4.49292
chr1	167765101	167765700	60	4.90689
chr1	167766151	167766750	75	5.22882
chr1	167789401	167789850	39	4.49292
chr1	167920351	167920650	27	4.25489
chr1	168048151	168048450	26	4.20044
chr1	168051451	168052050	58	4.85798
chr1	168052651	168053550	78	4.99292
chr1	168054151	168054450	26	4.20044
chr1	168058201	168058500	27	4.25489
chr1	168058651	168059250	57	4.83289
chr1	168099301	168099750	48	4.79248
chr1	168212551	168213000	52	4.90796
chr1	168213001	168213450	40	4.52945
chr1	168257551	168258150	95	5.56986
chr1	168270751	168271950	263	6.53892
chr1	168274201	168274500	28	4.30735
chr1	168311851	168312300	39	4.49292
chr1	168362251	168362850	51	4.67243
chr1	168411751	168412050	32	4.5
chr1	168452701	168453450	84	5.23135
chr1	168473401	168473850	44	4.66695
chr1	168568201	168568500	32	4.5
chr1	168572701	168573150	40	4.52945
chr1	168577951	168578700	105	5.55328
chr1	168623851	168624150	26	4.20044
chr1	168683251	168683550	26	4.20044
chr1	168698251	168698550	27	4.25489
chr1	168743551	168743850	28	4.30735
chr1	168751651	168752550	141	5.84707
chr1	168752701	168753450	69	4.94756
chr1	168763351	168763650	29	4.35798
chr1	168773101	168773700	58	4.85798
chr1	168793801	168794250	46	4.73108
chr1	168911401	168911700	28	4.30735
chr1	168940501	168940800	26	4.20044
chr1	169071751	169072350	63	4.97728
chr1	169209751	169210500	76	5.08696
chr1	169219201	169219800	66	5.04439
chr1	169290751	169291050	30	4.40689
chr1	169441801	169443000	386	7.09246
chr1	169449001	169449300	29	4.35798
chr1	169480801	169481400	63	4.97728
chr1	169483801	169484100	31	4.4542
chr1	169831651	169831950	26	4.20044
chr1	169915351	169915800	44	4.66695
chr1	170450851	170451150	26	4.20044
chr1	171283051	171283350	27	4.25489
chr1	171403951	171404250	27	4.25489
chr1	171407551	171407850	26	4.20044
chr1	171410551	171410850	29	4.35798
chr1	171811351	171811800	41	4.56507
chr1	171870451	171870750	26	4.20044
chr1	171935251	171935550	26	4.20044
chr1	171935551	171935850	27	4.25489
chr1	171953251	171953550	27	4.25489
chr1	172009651	172009950	28	4.30735
chr1	172107901	172108200	27	4.25489
chr1	172415551	172415850	26	4.20044
chr1	172445401	172445700	26	4.20044
chr1	172466401	172466850	42	4.59984
chr1	172612051	172612350	27	4.25489
chr1	172612951	172613400	40	4.52945
chr1	172632751	172633350	99	5.62936
chr1	172689001	172689300	26	4.20044
chr1	172697101	172697400	31	4.4542
chr1	172920901	172921350	44	4.66695
chr1	172921651	172922100	49	4.82223
chr1	173019901	173020350	45	4.69937
chr1	173022001	173022450	39	4.49292
chr1	173048251	173048700	40	4.52945
chr1	173238451	173239350	146	5.89734
chr1	173300251	173301600	148	5.62449
chr1	173314951	173315250	29	4.35798
chr1	173362201	173362800	54	4.75489
chr1	173376151	173376450	26	4.20044
chr1	173389351	173389800	43	4.63378
chr1	173398951	173399550	65	5.02237
chr1	173400451	173400900	43	4.63378
chr1	173408401	173408850	39	4.49292
chr1	173442751	173443200	46	4.73108
chr1	173445151	173445450	30	4.40689
chr1	173473051	173473950	110	5.48888
chr1	173496151	173496600	48	4.79248
chr1	173912551	173912850	26	4.20044
chr1	174122701	174123000	26	4.20044
chr1	174134701	174135000	26	4.20044
chr1	174846451	174846750	27	4.25489
chr1	175448551	175449150	60	4.90689
chr1	175452001	175452300	26	4.20044
chr1	175542601	175543050	45	4.69937
chr1	175809301	175809750	39	4.49292
chr1	175814401	175815000	61	4.93074
chr1	175857301	175857600	27	4.25489
chr1	176214001	176214300	36	4.66993
chr1	177178351	177179100	111	5.63345
chr1	177188701	177190200	199	5.97566
chr1	177895651	177895950	26	4.20044
chr1	177915151	177915450	32	4.5
chr1	177953251	177953550	29	4.35798
chr1	178024201	178024650	47	4.76211
chr1	178236751	178237050	28	4.30735
chr1	178310401	178310850	42	4.59984
chr1	178313851	178314150	31	4.4542
chr1	178322851	178323150	30	4.40689
chr1	178474351	178474650	26	4.20044
chr1	178501051	178501950	112	5.51487
chr1	178530151	178530450	26	4.20044
chr1	178578151	178578600	39	4.49292
chr1	178579801	178580550	96	5.424
chr1	178643551	178644150	72	5.16993
chr1	178653601	178654350	104	5.53948
chr1	179038201	179038500	28	4.30735
chr1	179056351	179056800	44	4.66695
chr1	179098201	179098950	68	4.9265
chr1	179106751	179107350	62	4.9542
chr1	179112301	179112900	56	4.80735
chr1	179144401	179145300	91	5.21531
chr1	179197801	179198250	39	4.49292
chr1	179202451	179202750	26	4.20044
chr1	179203351	179204550	152	5.74793
chr1	179261251	179262000	69	4.94756
chr1	179800501	179800800	27	4.25489
chr1	179815501	179815950	42	4.59984
chr1	179846551	179847450	93	5.24668
chr1	179859751	179860050	26	4.20044
chr1	180060901	180061200	26	4.20044
chr1	180147751	180148500	69	4.94756
chr1	180157351	180157800	51	4.87994
chr1	180329401	180329850	39	4.49292
chr1	180347851	180348300	39	4.49292
chr1	180499501	180500100	51	4.67243
chr1	180541501	180541800	29	4.35798
chr1	180892501	180893250	67	4.90513
chr1	180917551	180917850	31	4.4542
chr1	180931351	180931650	31	4.4542
chr1	180941551	180941850	27	4.25489
chr1	181042651	181043250	80	5.32193
chr1	181056001	181056450	46	4.73108
chr1	181064101	181064400	30	4.40689
chr1	181090051	181090350	28	4.30735
chr1	181105351	181106100	66	4.88343
chr1	181108351	181109250	87	5.15046
chr1	181110751	181111050	28	4.30735
chr1	181111351	181112100	71	4.98878
chr1	181128901	181129350	40	4.52945
chr1	181173751	181174050	27	4.25489
chr1	181394101	181394400	30	4.40689
chr1	181906201	181906500	27	4.25489
chr1	182053951	182054400	40	4.52945
chr1	182082901	182083200	28	4.30735
chr1	182111701	182112000	27	4.25489
chr1	182206051	182206350	28	4.30735
chr1	182557801	182558550	96	5.424
chr1	182564851	182565150	28	4.30735
chr1	182567401	182567700	27	4.25489
chr1	182570551	182570850	27	4.25489
chr1	182648851	182649150	26	4.20044
chr1	182649901	182650950	107	5.33779
chr1	182721151	182721600	42	4.59984
chr1	182751451	182751750	32	4.5
chr1	182762401	182762700	26	4.20044
chr1	182838451	182838750	28	4.30735
chr1	182862451	182863050	53	4.72792
chr1	182879251	182879700	45	4.69937
chr1	182889151	182889450	28	4.30735
chr1	182931601	182932200	63	4.97728
chr1	182988301	182988750	41	4.56507
chr1	183048751	183049950	236	6.38264
chr1	183063001	183063750	111	5.63345
chr1	183093601	183093900	30	4.40689
chr1	183105451	183105750	29	4.35798
chr1	183164251	183164550	29	4.35798
chr1	183241051	183242400	230	6.26053
chr1	183242401	183242700	27	4.25489
chr1	183247651	183249600	198	5.77914
chr1	183250351	183251550	115	5.34549
chr1	183273601	183273900	27	4.25489
chr1	183287551	183288150	59	4.88264
chr1	183365551	183365850	27	4.25489
chr1	183436801	183437400	72	5.16993
chr1	183462751	183463050	32	4.5
chr1	183534451	183534750	26	4.20044
chr1	183536551	183536850	27	4.25489
chr1	183559351	183559650	27	4.25489
chr1	183578251	183578850	55	4.78136
chr1	183579601	183580050	40	4.52945
chr1	183592051	183592350	26	4.20044
chr1	183885001	183885450	40	4.52945
chr1	184133701	184134000	30	4.40689
chr1	184774801	184775400	52	4.70044
chr1	184775551	184775850	26	4.20044
chr1	185139451	185139750	28	4.30735
chr1	185226901	185227500	59	4.88264
chr1	185307751	185308050	30	4.40689
chr1	185404951	185405250	26	4.20044
chr1	185408701	185409300	54	4.75489
chr1	185938501	185939100	55	4.78136
chr1	185983951	185984550	61	4.93074
chr1	186002851	186003600	155	6.11516
chr1	186011101	186011850	176	6.29847
chr1	186063301	186063900	90	5.49185
chr1	186152251	186153300	247	6.54469
chr1	186171601	186171900	27	4.25489
chr1	186179401	186179850	43	4.63378
chr1	186181801	186182100	26	4.20044
chr1	186255901	186256350	39	4.49292
chr1	186257401	186257700	26	4.20044
chr1	186450451	186451050	80	5.32193
chr1	186504601	186504900	27	4.25489
chr1	186587401	186588000	59	4.88264
chr1	186612751	186613200	39	4.49292
chr1	186613951	186614550	61	4.93074
chr1	186668551	186669300	262	6.87246
chr1	186669901	186670350	46	4.73108
chr1	186672901	186673350	53	4.93544
chr1	186677701	186678450	97	5.43895
chr1	186684751	186686100	784	8.02975
chr1	186719251	186720000	101	5.49725
chr1	186732151	186732750	72	5.16993
chr1	186735601	186735900	26	4.20044
chr1	186803401	186804000	65	5.02237
chr1	187172401	187172700	28	4.30735
chr1	187657201	187657500	27	4.25489
chr1	187665151	187665450	27	4.25489
chr1	188040151	188040450	27	4.25489
chr1	188040901	188041200	27	4.25489
chr1	188812801	188813100	28	4.30735
chr1	188815651	188816250	52	4.70044
chr1	188855551	188856000	39	4.49292
chr1	188857351	188858100	86	5.2653
chr1	188873401	188873700	30	4.40689
chr1	189110251	189110550	28	4.30735
chr1	189431251	189431550	27	4.25489
chr1	189828601	189829050	41	4.56507
chr1	190036651	190036950	26	4.20044
chr1	190648651	190649100	42	4.59984
chr1	192445801	192446550	86	5.2653
chr1	192454801	192455700	94	5.26211
chr1	192579451	192580200	110	5.6204
chr1	192795901	192796800	124	5.66172
chr1	192889201	192889500	27	4.25489
chr1	192967501	192968100	67	5.06609
chr1	193302901	193303200	27	4.25489
chr1	193624351	193624950	117	5.87036
chr1	193674751	193675200	41	4.56507
chr1	193678801	193679100	29	4.35798
chr1	193698901	193699650	159	6.15192
chr1	194016301	194016750	49	4.82223
chr1	194561101	194561400	27	4.25489
chr1	195732901	195733200	27	4.25489
chr1	196032301	196032900	120	5.90689
chr1	197100451	197100750	30	4.40689
chr1	197281351	197281650	28	4.30735
chr1	197369251	197369550	27	4.25489
chr1	197409751	197410350	66	5.04439
chr1	197410951	197411850	299	6.93152
chr1	197450251	197450550	29	4.35798
chr1	197705551	197706450	99	5.33688
chr1	197768551	197768850	26	4.20044
chr1	197936101	197936700	119	5.89482
chr1	197987701	197988150	41	4.56507
chr1	197988301	197988600	28	4.30735
chr1	198060451	198060750	29	4.35798
chr1	198076351	198076800	39	4.49292
chr1	198082351	198083250	239	6.60839
chr1	198085201	198085650	40	4.52945
chr1	198087151	198087750	75	5.22882
chr1	198090001	198090750	106	5.56696
chr1	198094951	198096000	180	6.08818
chr1	198124351	198124950	83	5.37504
chr1	198189451	198190200	69	4.94756
chr1	198222751	198223350	118	5.88264
chr1	198228301	198229200	160	6.02945
chr1	198237001	198237750	89	5.31477
chr1	198313801	198314100	28	4.30735
chr1	198413851	198414300	41	4.56507
chr1	198418351	198418950	117	5.87036
chr1	198431251	198431850	52	4.70044
chr1	198456001	198456300	30	4.40689
chr1	198497401	198497700	27	4.25489
chr1	198498601	198499200	75	5.22882
chr1	198529351	198529650	27	4.25489
chr1	198655051	198655650	78	5.2854
chr1	199242901	199243200	28	4.30735
chr1	199243201	199243500	29	4.35798
chr1	199266901	199267500	84	5.39232
chr1	199459801	199460400	116	5.85798
chr1	199750051	199750650	81	5.33985
chr1	199777651	199777950	26	4.20044
chr1	200162101	200162400	31	4.4542
chr1	200191051	200191350	28	4.30735
chr1	200407651	200407950	28	4.30735
chr1	200413051	200413500	42	4.59984
chr1	200422501	200423100	64	5
chr1	200442001	200442450	43	4.63378
chr1	200443051	200443350	26	4.20044
chr1	200511301	200511600	26	4.20044
chr1	200609851	200610750	186	6.24668
chr1	200635501	200635800	26	4.20044
chr1	200668951	200669400	43	4.63378
chr1	200982151	200982450	30	4.40689
chr1	200988301	200989050	123	5.78155
chr1	200989051	200989950	97	5.30743
chr1	200993401	200993700	29	4.35798
chr1	200997451	200997900	41	4.56507
chr1	201012001	201012600	60	4.90689
chr1	201059551	201059850	26	4.20044
chr1	201105001	201105300	27	4.25489
chr1	201123001	201123450	39	4.49292
chr1	201123601	201124200	55	4.78136
chr1	201145951	201146550	55	4.78136
chr1	201152851	201153150	26	4.20044
chr1	201153751	201154650	94	5.26211
chr1	201223351	201223650	26	4.20044
chr1	201246001	201246300	27	4.25489
chr1	201265051	201265350	31	4.4542
chr1	201268051	201268350	29	4.35798
chr1	201271351	201272250	83	5.08256
chr1	201296701	201297000	28	4.30735
chr1	201297901	201298350	39	4.49292
chr1	201317251	201317550	27	4.25489
chr1	201341101	201341400	29	4.35798
chr1	201353101	201353700	52	4.70044
chr1	201376651	201376950	26	4.20044
chr1	201441001	201441300	26	4.20044
chr1	201444301	201445050	93	5.37819
chr1	201445501	201446250	131	5.87246
chr1	201454501	201454800	27	4.25489
chr1	201455101	201455400	28	4.30735
chr1	201515101	201515550	41	4.56507
chr1	201528751	201529200	42	4.59984
chr1	201562201	201563400	175	5.95121
chr1	201563401	201563700	26	4.20044
chr1	201563851	201564300	42	4.59984
chr1	201566701	201567600	114	5.54041
chr1	201597901	201598200	27	4.25489
chr1	201625501	201625800	27	4.25489
chr1	201663451	201663750	26	4.20044
chr1	201678751	201679050	26	4.20044
chr1	201717451	201718050	52	4.70044
chr1	201752251	201753150	82	5.06507
chr1	201756901	201757200	26	4.20044
chr1	201762151	201762450	26	4.20044
chr1	201828451	201829050	57	4.83289
chr1	201839551	201839850	27	4.25489
chr1	201845101	201845700	54	4.75489
chr1	201854851	201855150	27	4.25489
chr1	201865051	201865500	46	4.73108
chr1	201877951	201878250	26	4.20044
chr1	201885601	201887550	273	6.24254
chr1	201903001	201903600	58	4.85798
chr1	201905551	201905850	29	4.35798
chr1	201910351	201911400	139	5.71526
chr1	201913351	201913650	28	4.30735
chr1	201968851	201969300	41	4.56507
chr1	201970351	201970650	30	4.40689
chr1	201998101	201998850	103	5.52554
chr1	202033801	202034100	33	4.54439
chr1	202039651	202039950	29	4.35798
chr1	202041301	202042200	104	5.40796
chr1	202042351	202042800	43	4.63378
chr1	202057351	202057800	40	4.52945
chr1	202080001	202080300	27	4.25489
chr1	202090801	202091100	30	4.40689
chr1	202091701	202092000	28	4.30735
chr1	202096051	202096350	27	4.25489
chr1	202104301	202104900	52	4.70044
chr1	202138501	202138800	28	4.30735
chr1	202140301	202140600	26	4.20044
chr1	202170751	202171200	39	4.49292
chr1	202176451	202176750	36	4.66993
chr1	202185751	202186200	41	4.56507
chr1	202198651	202198950	26	4.20044
chr1	202233751	202234050	26	4.20044
chr1	202243801	202244100	31	4.4542
chr1	202261351	202261950	67	5.06609
chr1	202284751	202285050	30	4.40689
chr1	202425601	202426050	47	4.76211
chr1	202434901	202435500	63	4.97728
chr1	202464301	202464600	26	4.20044
chr1	202544101	202544400	26	4.20044
chr1	202559851	202560150	26	4.20044
chr1	202569301	202569600	29	4.35798
chr1	202572151	202572450	29	4.35798
chr1	202673101	202673400	27	4.25489
chr1	202771951	202772250	27	4.25489
chr1	202781551	202782150	51	4.67243
chr1	202821301	202821900	53	4.72792
chr1	202897501	202897800	27	4.25489
chr1	202928251	202929150	85	5.11691
chr1	202933801	202934550	66	4.88343
chr1	203008051	203008800	70	4.96832
chr1	203009101	203009400	27	4.25489
chr1	203051851	203052150	27	4.25489
chr1	203056351	203056650	26	4.20044
chr1	203068951	203069250	26	4.20044
chr1	203239801	203240100	29	4.35798
chr1	203242201	203242500	28	4.30735
chr1	203253901	203254200	30	4.40689
chr1	203260051	203260500	39	4.49292
chr1	203298001	203298450	46	4.73108
chr1	203299051	203299500	40	4.52945
chr1	203307751	203308050	27	4.25489
chr1	203309251	203309550	28	4.30735
chr1	203310751	203311050	27	4.25489
chr1	203328151	203328900	170	6.24843
chr1	203337901	203338650	111	5.63345
chr1	203401501	203401800	31	4.4542
chr1	203431951	203432400	39	4.49292
chr1	203467801	203468100	30	4.40689
chr1	203473801	203474400	52	4.70044
chr1	203476201	203476800	61	4.93074
chr1	203478301	203479200	79	5.0113
chr1	203480551	203480850	27	4.25489
chr1	203491201	203491500	26	4.20044
chr1	203491951	203492250	26	4.20044
chr1	203503501	203504400	120	5.61441
chr1	203509201	203509800	71	5.14975
chr1	203513551	203514150	66	5.04439
chr1	203518051	203518950	89	5.18325
chr1	203520601	203521050	44	4.66695
chr1	203524201	203524650	39	4.49292
chr1	203525101	203525700	56	4.80735
chr1	203526451	203527050	59	4.88264
chr1	203527201	203528100	180	6.19937
chr1	203532451	203532900	39	4.49292
chr1	203547001	203547300	26	4.20044
chr1	203559751	203560500	68	4.9265
chr1	203574001	203574450	39	4.49292
chr1	203588101	203588550	41	4.56507
chr1	203589001	203589600	56	4.80735
chr1	203605201	203605950	113	5.65921
chr1	203608651	203608950	30	4.40689
chr1	203612101	203612400	26	4.20044
chr1	203645251	203645550	26	4.20044
chr1	203661601	203663100	196	5.95375
chr1	203671201	203671650	45	4.69937
chr1	203705851	203706150	26	4.20044
chr1	203767351	203767800	39	4.49292
chr1	203836651	203837400	107	5.5805
chr1	203842801	203843100	26	4.20044
chr1	203866051	203866500	48	4.79248
chr1	203876101	203876550	39	4.49292
chr1	203895151	203895600	45	4.69937
chr1	204010201	204010800	88	5.45943
chr1	204060751	204061050	26	4.20044
chr1	204063601	204063900	26	4.20044
chr1	204067951	204068250	26	4.20044
chr1	204096751	204097200	49	4.82223
chr1	204146251	204146850	115	5.84549
chr1	204158251	204158550	26	4.20044
chr1	204167851	204168300	39	4.49292
chr1	204169951	204170250	27	4.25489
chr1	204172201	204172650	43	4.63378
chr1	204236551	204236850	26	4.20044
chr1	204245251	204245700	40	4.52945
chr1	204264751	204266100	157	5.70966
chr1	204286201	204286800	68	5.08746
chr1	204288451	204289350	162	6.04737
chr1	204289351	204290250	92	5.23108
chr1	204331651	204331950	26	4.20044
chr1	204332851	204333150	26	4.20044
chr1	204334951	204335400	39	4.49292
chr1	204343201	204343500	26	4.20044
chr1	204354151	204354600	42	4.59984
chr1	204365401	204365700	30	4.40689
chr1	204367351	204368100	73	5.02886
chr1	204379351	204379650	27	4.25489
chr1	204388201	204388800	58	4.85798
chr1	204389101	204389400	27	4.25489
chr1	204389401	204389850	40	4.52945
chr1	204391951	204392550	63	4.97728
chr1	204393901	204394200	26	4.20044
chr1	204395101	204395550	46	4.73108
chr1	204400351	204401250	96	5.29248
chr1	204404401	204405150	97	5.43895
chr1	204407701	204408450	89	5.31477
chr1	204417451	204418950	294	6.53871
chr1	204419551	204420900	180	5.90689
chr1	204437551	204437850	26	4.20044
chr1	204446401	204447150	77	5.10582
chr1	204453001	204453300	27	4.25489
chr1	204487201	204487500	27	4.25489
chr1	204591451	204591750	34	4.58746
chr1	204692401	204692700	28	4.30735
chr1	204697201	204697500	27	4.25489
chr1	204703801	204704100	27	4.25489
chr1	204915001	204915300	26	4.20044
chr1	205110901	205111200	29	4.35798
chr1	205144501	205145550	107	5.33779
chr1	205152751	205153350	55	4.78136
chr1	205198651	205198950	28	4.30735
chr1	205216951	205217550	55	4.78136
chr1	205219801	205220250	39	4.49292
chr1	205220401	205220700	26	4.20044
chr1	205239901	205240350	39	4.49292
chr1	205244401	205244850	41	4.56507
chr1	205248901	205249800	136	5.79498
chr1	205284151	205284450	31	4.4542
chr1	205290151	205291350	143	5.65987
chr1	205293751	205294950	104	5.20044
chr1	205303951	205304250	28	4.30735
chr1	205310251	205310700	43	4.63378
chr1	205324201	205324500	29	4.35798
chr1	205343851	205344300	39	4.49292
chr1	205344901	205345200	27	4.25489
chr1	205354801	205355100	27	4.25489
chr1	205422151	205422450	26	4.20044
chr1	205446001	205446300	26	4.20044
chr1	205482901	205483350	44	4.66695
chr1	205488601	205489350	94	5.39362
chr1	205489951	205490400	43	4.63378
chr1	205493401	205493850	41	4.56507
chr1	205512751	205513650	90	5.19937
chr1	205558201	205558500	26	4.20044
chr1	205568401	205568700	28	4.30735
chr1	205627951	205628400	39	4.49292
chr1	205672651	205672950	27	4.25489
chr1	205759951	205760250	30	4.40689
chr1	205765951	205766250	26	4.20044
chr1	205806601	205806900	27	4.25489
chr1	205887901	205888950	106	5.32424
chr1	205894801	205895250	43	4.63378
chr1	205902001	205902300	27	4.25489
chr1	205905301	205906050	117	5.7094
chr1	205906201	205906650	39	4.49292
chr1	205908751	205909350	51	4.67243
chr1	205918051	205918350	26	4.20044
chr1	205920901	205921200	26	4.20044
chr1	206320501	206320950	39	4.49292
chr1	206329951	206330250	27	4.25489
chr1	206630551	206630850	26	4.20044
chr1	206645851	206646300	44	4.66695
chr1	206666701	206667000	30	4.40689
chr1	206669251	206669550	27	4.25489
chr1	206669701	206670450	68	4.9265
chr1	206671651	206671950	26	4.20044
chr1	206674351	206675400	144	5.76625
chr1	206675401	206676000	53	4.72792
chr1	206677351	206678250	86	5.13378
chr1	206678401	206678700	29	4.35798
chr1	206679151	206679600	41	4.56507
chr1	206681851	206682900	99	5.22568
chr1	206688001	206689050	190	6.16618
chr1	206698051	206698650	73	5.18982
chr1	206699251	206699850	52	4.70044
chr1	206709151	206709450	27	4.25489
chr1	206718001	206718600	54	4.75489
chr1	206739001	206739300	26	4.20044
chr1	206758801	206759100	26	4.20044
chr1	206786851	206787150	26	4.20044
chr1	206859151	206859450	26	4.20044
chr1	206861101	206861850	84	5.23135
chr1	206875651	206875950	27	4.25489
chr1	206890801	206891100	35	4.62928
chr1	206894701	206895150	49	4.82223
chr1	206896201	206896800	52	4.70044
chr1	206896951	206898000	238	6.49114
chr1	206899801	206900250	39	4.49292
chr1	206914501	206914800	26	4.20044
chr1	206961151	206961600	43	4.63378
chr1	207007051	207007650	58	4.85798
chr1	207027901	207028650	114	5.67193
chr1	207039601	207039900	26	4.20044
chr1	207063151	207064650	553	7.45017
chr1	207064951	207065250	26	4.20044
chr1	207066001	207066300	34	4.58746
chr1	207078601	207079200	105	5.71425
chr1	207085801	207086400	52	4.70044
chr1	207097651	207097950	27	4.25489
chr1	207100651	207101550	95	5.27737
chr1	207112201	207112800	60	4.90689
chr1	207128701	207129450	112	5.64639
chr1	207154351	207154650	30	4.40689
chr1	207155251	207155550	28	4.30735
chr1	207158701	207159000	26	4.20044
chr1	207191551	207192000	39	4.49292
chr1	207192301	207192750	41	4.56507
chr1	207195601	207196200	65	5.02237
chr1	207252001	207252300	29	4.35798
chr1	207253051	207253650	61	4.93074
chr1	207254401	207255000	56	4.80735
chr1	207258001	207258300	27	4.25489
chr1	207267151	207267900	197	6.46109
chr1	207271351	207271650	29	4.35798
chr1	207282151	207283200	173	6.03095
chr1	207392251	207392550	31	4.4542
chr1	207396601	207396900	26	4.20044
chr1	207417301	207417750	48	4.79248
chr1	207476401	207476700	29	4.35798
chr1	207484501	207484950	43	4.63378
chr1	207486451	207486900	40	4.52945
chr1	207502201	207502650	43	4.63378
chr1	207508951	207509550	59	4.88264
chr1	207510151	207510750	54	4.75489
chr1	207519451	207520650	109	5.26818
chr1	207523351	207523650	28	4.30735
chr1	207581251	207581550	30	4.40689
chr1	207648451	207649050	63	4.97728
chr1	207880651	207881100	39	4.49292
chr1	207885901	207886650	135	5.91585
chr1	207886651	207886950	30	4.40689
chr1	207911101	207912150	320	6.91825
chr1	207913351	207914100	145	6.01895
chr1	207979201	207979500	28	4.30735
chr1	208021501	208021950	39	4.49292
chr1	208041601	208041900	28	4.30735
chr1	208042351	208042800	44	4.66695
chr1	208115101	208115400	29	4.35798
chr1	208136701	208137450	65	4.8614
chr1	208261651	208261950	26	4.20044
chr1	208267201	208267500	33	4.54439
chr1	208279051	208279350	26	4.20044
chr1	208280251	208280700	45	4.69937
chr1	208280701	208282650	463	7.00465
chr1	208282951	208283250	26	4.20044
chr1	208374301	208375200	114	5.54041
chr1	208392901	208393650	105	5.55328
chr1	208393951	208394700	99	5.46839
chr1	208401451	208402050	51	4.67243
chr1	208405201	208406250	124	5.55052
chr1	208412551	208413300	79	5.14282
chr1	208825651	208825950	26	4.20044
chr1	208842301	208842750	45	4.69937
chr1	209253451	209253750	26	4.20044
chr1	209433451	209434050	52	4.70044
chr1	209439751	209440800	291	6.7812
chr1	209492551	209493000	42	4.59984
chr1	209498851	209499300	42	4.59984
chr1	209527351	209527650	27	4.25489
chr1	209527651	209528100	42	4.59984
chr1	209562451	209562900	44	4.66695
chr1	209571751	209572500	95	5.40889
chr1	209608951	209609400	43	4.63378
chr1	209686801	209687100	26	4.20044
chr1	209750101	209750400	29	4.35798
chr1	209781301	209781600	27	4.25489
chr1	209794351	209794650	26	4.20044
chr1	209819551	209820150	54	4.75489
chr1	209820601	209820900	28	4.30735
chr1	209823751	209824350	55	4.78136
chr1	209824501	209825100	70	5.12928
chr1	209832001	209832300	28	4.30735
chr1	209837401	209837700	26	4.20044
chr1	209843851	209844450	71	5.14975
chr1	209861701	209862600	184	6.23108
chr1	209862901	209863200	30	4.40689
chr1	209869951	209870250	26	4.20044
chr1	209917051	209917350	29	4.35798
chr1	209981401	209981850	43	4.63378
chr1	210010351	210010650	29	4.35798
chr1	210012001	210012300	27	4.25489
chr1	210013051	210013650	66	5.04439
chr1	210028951	210029400	41	4.56507
chr1	210033751	210034050	26	4.20044
chr1	210037201	210037650	44	4.66695
chr1	210050401	210050850	56	5.01487
chr1	210058051	210058500	39	4.49292
chr1	210412651	210412950	30	4.40689
chr1	210438751	210439200	43	4.63378
chr1	210472801	210473400	92	5.52356
chr1	210534601	210534900	26	4.20044
chr1	210573901	210574350	41	4.56507
chr1	210580651	210580950	32	4.5
chr1	210757801	210758100	29	4.35798
chr1	210771151	210772200	112	5.40368
chr1	210866101	210866400	27	4.25489
chr1	211190701	211191300	64	5
chr1	211415401	211415700	27	4.25489
chr1	211433701	211434000	26	4.20044
chr1	211434151	211434450	34	4.58746
chr1	211502551	211502850	28	4.30735
chr1	211510651	211510950	26	4.20044
chr1	211512901	211513650	78	5.12444
chr1	211514401	211515150	96	5.424
chr1	211526551	211526850	27	4.25489
chr1	211593751	211594050	26	4.20044
chr1	211683451	211683900	41	4.56507
chr1	211690351	211691250	91	5.21531
chr1	211691851	211692150	26	4.20044
chr1	211703101	211703400	26	4.20044
chr1	211721851	211722600	91	5.34683
chr1	211722751	211723200	39	4.49292
chr1	211724701	211725750	272	6.68379
chr1	211732501	211733100	55	4.78136
chr1	211756801	211757100	26	4.20044
chr1	211786501	211787700	148	5.70945
chr1	211795051	211795350	27	4.25489
chr1	211806451	211806900	40	4.52945
chr1	211806901	211807200	27	4.25489
chr1	211808851	211809150	29	4.35798
chr1	211809301	211810500	214	6.24147
chr1	211826551	211827300	96	5.424
chr1	211827451	211827900	43	4.63378
chr1	211828351	211828950	72	5.16993
chr1	212091301	212091600	29	4.35798
chr1	212091901	212092200	26	4.20044
chr1	212098351	212098950	55	4.78136
chr1	212132851	212133150	29	4.35798
chr1	212151601	212151900	29	4.35798
chr1	212200951	212201250	27	4.25489
chr1	212311801	212312550	115	5.68453
chr1	212325751	212326050	26	4.20044
chr1	212434051	212434350	26	4.20044
chr1	212549401	212549700	28	4.30735
chr1	212558401	212558700	26	4.20044
chr1	212615551	212615850	30	4.40689
chr1	212629051	212629650	57	4.83289
chr1	212630851	212631450	56	4.80735
chr1	212634301	212634600	29	4.35798
chr1	212636551	212636850	27	4.25489
chr1	212636851	212637300	41	4.56507
chr1	212638201	212638500	26	4.20044
chr1	212650351	212650950	56	4.80735
chr1	212655301	212656650	162	5.75489
chr1	212660551	212661000	40	4.52945
chr1	212673751	212674050	26	4.20044
chr1	212680651	212680950	27	4.25489
chr1	212689801	212690100	30	4.40689
chr1	212734801	212735250	52	4.90796
chr1	212762701	212763000	26	4.20044
chr1	212767051	212767650	67	5.06609
chr1	212773651	212773950	27	4.25489
chr1	212803351	212803650	29	4.35798
chr1	212808751	212809500	68	4.9265
chr1	212810101	212810400	27	4.25489
[truncated: 19,212 more rows]

## Sheet: TCF7L2_uniquepeaks_ HepG2.xls
ChrNo	Peak Start	Peak End	Read Numbers in the peak	Peak Scores
chr1	931201	931500	25	4.14386
chr1	973351	973650	20	3.82193
chr1	993601	993900	20	3.82193
chr1	1101001	1101750	84	5.23135
chr1	1356601	1357050	37	4.41697
chr1	1699951	1700700	54	4.59392
chr1	1765201	1765950	83	5.21408
chr1	1872601	1873200	41	4.35755
chr1	1887001	1887600	46	4.52356
chr1	2065801	2066700	114	5.54041
chr1	2069401	2070150	78	5.12444
chr1	2182351	2182650	23	4.02356
chr1	2502751	2503050	20	3.82193
chr1	2514451	2515050	43	4.42626
chr1	2727601	2728050	33	4.25191
chr1	2879101	2879400	21	3.89232
chr1	3031801	3032100	23	4.02356
chr1	3145801	3146400	78	5.2854
chr1	3154651	3155400	58	4.69702
chr1	3167551	3167850	22	3.95943
chr1	3177901	3178200	21	3.89232
chr1	3243301	3243900	40	4.32193
chr1	3256951	3257550	50	4.64386
chr1	3264901	3265350	42	4.59984
chr1	3272401	3273000	79	5.30378
chr1	3360301	3360900	44	4.45943
chr1	3371701	3372150	30	4.11441
chr1	3373501	3374100	59	4.88264
chr1	4325701	4328850	1170	7.99613
chr1	4330951	4331400	41	4.56507
chr1	4333651	4334250	74	5.20945
chr1	5658001	5658300	21	3.89232
chr1	5993851	5994450	44	4.45943
chr1	6009301	6009900	56	4.80735
chr1	6015151	6016500	235	6.29155
chr1	6300151	6300900	68	4.9265
chr1	6632701	6633150	41	4.56507
chr1	6969901	6970200	23	4.02356
chr1	7156951	7157700	59	4.72168
chr1	7219051	7219650	50	4.64386
chr1	7748701	7749000	21	3.89232
chr1	8211601	8211900	20	3.82193
chr1	8301601	8302050	31	4.16172
chr1	8741101	8742150	107	5.33779
chr1	8797051	8797500	43	4.63378
chr1	8800051	8800800	62	4.79323
chr1	8814901	8815500	53	4.72792
chr1	9160501	9160800	23	4.02356
chr1	9172951	9173700	68	4.9265
chr1	9309451	9309900	32	4.20752
chr1	9561001	9561750	133	5.89432
chr1	9563401	9563700	20	3.82193
chr1	9592951	9593400	32	4.20752
chr1	9598051	9598500	30	4.11441
chr1	9610051	9610950	238	6.60234
chr1	9613501	9614550	271	6.67847
chr1	9624901	9625500	94	5.55459
chr1	9777451	9778050	43	4.42626
chr1	9895501	9896100	71	5.14975
chr1	9974251	9975150	124	5.66172
chr1	9989251	9990450	140	5.62928
chr1	10116301	10116750	33	4.25191
chr1	10229401	10229700	20	3.82193
chr1	10230601	10231800	168	5.89232
chr1	10232251	10232700	32	4.20752
chr1	10288651	10288950	22	3.95943
chr1	10318051	10318350	23	4.02356
chr1	10728301	10728750	45	4.69937
chr1	11272051	11272350	20	3.82193
chr1	11327701	11328150	33	4.25191
chr1	11731351	11732100	55	4.6204
chr1	11902201	11903250	231	6.44807
chr1	12050701	12051150	36	4.37744
chr1	12318151	12318750	55	4.78136
chr1	12440851	12441900	200	6.24018
chr1	12460201	12460500	20	3.82193
chr1	12461551	12463350	573	7.36991
chr1	12465451	12466050	49	4.61471
chr1	12466201	12467400	191	6.07743
chr1	12668251	12669000	88	5.29847
chr1	12674251	12675150	64	4.70752
chr1	12714601	12715350	79	5.14282
chr1	14455351	14456100	64	4.83904
chr1	15266101	15266550	30	4.11441
chr1	15268951	15269250	23	4.02356
chr1	15276301	15276900	50	4.64386
chr1	15278851	15280050	528	7.54439
chr1	15283051	15283650	74	5.20945
chr1	15325951	15326400	38	4.45545
chr1	15347851	15348150	22	3.95943
chr1	15471751	15472500	86	5.2653
chr1	15516001	15517050	176	6.05575
chr1	15533251	15533700	33	4.25191
chr1	15697351	15697950	42	4.39232
chr1	15698551	15699300	86	5.2653
chr1	15932101	15932700	47	4.55459
chr1	15936601	15937050	32	4.20752
chr1	16330201	16331100	313	6.99754
chr1	16439401	16439850	39	4.49292
chr1	16443451	16443750	26	4.20044
chr1	16751701	16752750	110	5.37768
chr1	17890951	17891400	32	4.20752
chr1	17907901	17908500	48	4.58496
chr1	17914801	17915100	25	4.14386
chr1	17918251	17919000	99	5.46839
chr1	18229651	18230400	60	4.74593
chr1	18611551	18612150	50	4.64386
chr1	18972901	18973500	72	5.16993
chr1	19263451	19263750	22	3.95943
chr1	19284151	19284600	35	4.3368
chr1	19315201	19315950	96	5.424
chr1	19326601	19326900	23	4.02356
chr1	19340251	19340550	20	3.82193
chr1	19364251	19364550	23	4.02356
chr1	19372351	19373550	131	5.53342
chr1	19465351	19466250	98	5.32223
chr1	19528801	19529250	32	4.20752
chr1	19549501	19549800	21	3.89232
chr1	19664701	19665150	35	4.3368
chr1	19713601	19714050	32	4.20752
chr1	19735801	19736850	282	6.73587
chr1	19751101	19751700	46	4.52356
chr1	19752301	19752600	23	4.02356
chr1	19753651	19753950	22	3.95943
chr1	19763101	19763850	96	5.424
chr1	19946101	19947000	247	6.65589
chr1	20272501	20273550	106	5.32424
chr1	20307751	20308350	43	4.42626
chr1	20314201	20314800	61	4.93074
chr1	20806801	20807850	199	6.23295
chr1	20808151	20808900	51	4.51146
chr1	20878501	20878800	21	3.89232
chr1	20997451	20997750	20	3.82193
chr1	20998351	20998950	54	4.75489
chr1	21016201	21016500	21	3.89232
chr1	21111001	21111750	70	4.96832
chr1	21441751	21442050	20	3.82193
chr1	21592651	21593100	52	4.90796
chr1	21598051	21598650	45	4.49185
chr1	21653251	21653850	51	4.67243
chr1	21949951	21950550	55	4.78136
chr1	22032151	22032450	22	3.95943
chr1	22063351	22063950	79	5.30378
chr1	22192501	22193100	49	4.61471
chr1	22254151	22254600	39	4.49292
chr1	22695751	22696650	76	4.95545
chr1	23289751	23290050	23	4.02356
chr1	23441401	23442150	84	5.23135
chr1	23501551	23501850	20	3.82193
chr1	23548801	23549550	53	4.56696
chr1	23549701	23550450	117	5.7094
chr1	23629951	23630400	36	4.37744
chr1	24004051	24004650	40	4.32193
chr1	24536551	24537600	71	4.74607
chr1	24715801	24716400	63	4.97728
chr1	24878401	24879300	80	5.02945
chr1	24915001	24915600	72	5.16993
chr1	25093651	25094400	70	4.96832
chr1	25240951	25241700	59	4.72168
chr1	25242451	25243350	72	4.87744
chr1	25453051	25453650	69	5.10852
chr1	25500751	25502100	111	5.20945
chr1	25785451	25785750	22	3.95943
chr1	26235451	26236050	56	4.80735
chr1	27086101	27086550	46	4.73108
chr1	27208051	27208500	35	4.3368
chr1	27236851	27237600	78	5.12444
chr1	27264451	27265500	109	5.36451
chr1	27271651	27272250	54	4.75489
chr1	27273451	27273900	45	4.69937
chr1	27274651	27275250	49	4.61471
chr1	27288451	27288750	21	3.89232
chr1	27316951	27318150	103	5.1865
chr1	27425851	27426150	20	3.82193
chr1	27889951	27890850	79	5.0113
chr1	27911701	27912000	25	4.14386
chr1	28143601	28144050	39	4.49292
chr1	28623001	28623600	48	4.58496
chr1	28918201	28918650	31	4.16172
chr1	28920001	28920450	91	5.71531
chr1	29504101	29504400	26	4.20044
chr1	29512801	29513100	21	3.89232
chr1	29646001	29646300	21	3.89232
chr1	29798401	29799000	59	4.88264
chr1	30491401	30491700	20	3.82193
chr1	31243051	31243650	41	4.35755
chr1	31365601	31366050	33	4.25191
chr1	31447801	31448550	81	5.17889
chr1	31907101	31907700	62	4.9542
chr1	31914751	31915800	127	5.58501
chr1	31922401	31923450	331	6.96701
chr1	31974751	31975350	58	4.85798
chr1	31989451	31989750	24	4.08496
chr1	32296951	32297250	20	3.82193
chr1	32715601	32716200	41	4.35755
chr1	32721001	32721450	37	4.41697
chr1	32787301	32787750	39	4.49292
chr1	32811001	32811300	24	4.08496
chr1	33700051	33700800	165	6.20536
chr1	33724351	33724950	48	4.58496
chr1	33799651	33800250	45	4.49185
chr1	33829051	33829350	25	4.14386
chr1	34901551	34902150	86	5.42626
chr1	34902301	34903050	74	5.04849
chr1	35312401	35313150	148	6.04849
chr1	35443501	35443950	30	4.11441
chr1	35644651	35645100	34	4.29498
chr1	35910001	35910300	24	4.08496
chr1	36705451	36706350	73	4.89734
chr1	36734701	36735600	177	6.17512
chr1	36789601	36789900	21	3.89232
chr1	36845701	36846300	41	4.35755
chr1	38119651	38119950	21	3.89232
chr1	38189401	38189850	39	4.49292
chr1	38380501	38380800	21	3.89232
chr1	38420101	38420400	23	4.02356
chr1	38453401	38454150	63	4.81632
chr1	38731801	38732250	32	4.20752
chr1	39202201	39202500	23	4.02356
chr1	39365251	39365550	21	3.89232
chr1	39598501	39598950	30	4.11441
chr1	39665851	39666150	23	4.02356
chr1	39679501	39680550	205	6.2758
chr1	40525201	40525500	24	4.08496
chr1	40855501	40856250	108	5.59392
chr1	40880101	40880550	40	4.52945
chr1	40887151	40888350	184	6.02356
chr1	41001301	41001900	54	4.75489
chr1	41181151	41182050	165	6.07384
chr1	41183101	41183400	21	3.89232
chr1	41224201	41224950	70	4.96832
chr1	41290651	41291250	49	4.61471
chr1	41395801	41396400	52	4.70044
chr1	41616601	41617200	42	4.39232
chr1	42781351	42781650	20	3.82193
chr1	42785551	42785850	22	3.95943
chr1	43445851	43446750	96	5.29248
chr1	43499701	43500750	109	5.36451
chr1	43501201	43502550	450	7.22882
chr1	43510501	43511100	63	4.97728
chr1	43712401	43712850	38	4.45545
chr1	43747951	43748700	73	5.02886
chr1	43806151	43806900	82	5.19659
chr1	43931401	43932000	45	4.49185
chr1	44011351	44011800	30	4.11441
chr1	44097901	44098350	33	4.25191
chr1	44174701	44175300	61	4.93074
chr1	44222851	44223900	170	6.00571
chr1	44475151	44475900	101	5.49725
chr1	44705251	44705700	36	4.37744
chr1	44748901	44750250	220	6.1964
chr1	45147451	45148350	97	5.30743
chr1	45174151	45174450	20	3.82193
chr1	45412351	45412950	48	4.58496
chr1	45414751	45415500	126	5.81632
chr1	45572701	45573000	22	3.95943
chr1	45591901	45592200	22	3.95943
chr1	45763201	45764100	68	4.79498
chr1	45801451	45802050	42	4.39232
chr1	46008301	46008900	75	5.22882
chr1	46123651	46124400	83	5.21408
chr1	46288351	46288650	21	3.89232
chr1	46336951	46338450	143	5.49891
chr1	46353151	46353450	22	3.95943
chr1	46945501	46945950	35	4.3368
chr1	47843701	47844450	105	5.55328
chr1	47845051	47845800	159	6.15192
chr1	47856451	47857050	55	4.78136
chr1	48285151	48285750	80	5.32193
chr1	48303451	48304200	96	5.424
chr1	48306601	48306900	22	3.95943
chr1	48331651	48331950	24	4.08496
chr1	48332101	48333300	137	5.59803
chr1	48333301	48333750	33	4.25191
chr1	48341851	48342150	22	3.95943
chr1	48377401	48378000	59	4.88264
chr1	48378751	48379650	93	5.24668
chr1	48389851	48390150	22	3.95943
chr1	48581401	48582000	47	4.55459
chr1	48775201	48775500	23	4.02356
chr1	49218901	49219500	55	4.78136
chr1	50992651	50994300	342	6.68814
chr1	51337051	51337800	65	4.8614
chr1	52155751	52156950	171	5.91785
chr1	52199551	52200000	31	4.16172
chr1	52333051	52333650	40	4.32193
chr1	52502851	52503750	164	6.06507
chr1	52545601	52546500	118	5.59016
chr1	52563601	52564350	95	5.40889
chr1	52747201	52747800	66	5.04439
chr1	53117551	53118300	75	5.06785
chr1	53555251	53555550	20	3.82193
chr1	53587201	53587800	53	4.72792
chr1	53596801	53597250	30	4.11441
chr1	53626501	53627250	123	5.78155
chr1	53648851	53649750	220	6.48888
chr1	54384901	54385500	43	4.42626
chr1	54447001	54447300	20	3.82193
chr1	54448051	54448350	21	3.89232
chr1	54494551	54494850	25	4.14386
chr1	54536251	54536700	32	4.20752
chr1	54546151	54546900	51	4.51146
chr1	54813601	54813900	20	3.82193
chr1	54814051	54814500	32	4.20752
chr1	54820501	54821100	68	5.08746
chr1	55045051	55045650	59	4.88264
chr1	55114801	55115550	59	4.72168
chr1	55331101	55331700	63	4.97728
chr1	55333201	55333950	79	5.14282
chr1	55334851	55335450	72	5.16993
chr1	55349401	55350150	53	4.56696
chr1	55355101	55355400	21	3.89232
chr1	55385401	55385700	21	3.89232
chr1	55518451	55518750	23	4.02356
chr1	55519051	55519800	143	5.99891
chr1	55996201	55997400	231	6.35175
chr1	56495701	56496150	34	4.29498
chr1	56655151	56656650	436	7.10722
chr1	56656651	56656950	21	3.89232
chr1	56701651	56702100	32	4.20752
chr1	56750701	56751000	20	3.82193
chr1	56763451	56764050	43	4.42626
chr1	56797051	56798250	138	5.60852
chr1	56901301	56901750	31	4.16172
chr1	56902201	56903550	559	7.54174
chr1	56926801	56927700	204	6.37994
chr1	56941651	56942250	53	4.72792
chr1	56947951	56948850	95	5.27737
chr1	56973901	56974800	159	6.0204
chr1	56975551	56976300	66	4.88343
chr1	57001351	57002550	277	6.61374
chr1	57013801	57014100	21	3.89232
chr1	57029101	57029850	57	4.67193
chr1	57043951	57044250	21	3.89232
chr1	57286801	57287100	20	3.82193
chr1	57301351	57301650	23	4.02356
chr1	57319801	57321150	303	6.65821
chr1	57374401	57375000	43	4.42626
chr1	57375751	57376950	248	6.4542
chr1	57377101	57377700	41	4.35755
chr1	57381601	57382200	42	4.39232
chr1	57384901	57386100	229	6.3392
chr1	57386101	57386550	37	4.41697
chr1	57431551	57432000	32	4.20752
chr1	57451201	57452400	164	5.85755
chr1	57472801	57473250	33	4.25191
chr1	57744151	57744750	58	4.85798
chr1	57833551	57834000	35	4.3368
chr1	58555201	58556400	275	6.60329
chr1	59175601	59175900	24	4.08496
chr1	59321101	59321550	39	4.49292
chr1	59364601	59365500	134	5.77361
chr1	59669701	59670150	45	4.69937
chr1	59781601	59782200	46	4.52356
chr1	59782951	59783250	22	3.95943
chr1	59811901	59812650	120	5.74593
chr1	59863201	59863950	63	4.81632
chr1	59874001	59875050	174	6.03927
chr1	59977051	59978400	197	6.03709
chr1	59988601	59989350	109	5.60722
chr1	60009001	60009450	34	4.29498
chr1	60059701	60060450	51	4.51146
chr1	60123601	60123900	24	4.08496
chr1	60135301	60136200	127	5.6962
chr1	60140101	60140700	54	4.75489
chr1	60162451	60163500	135	5.67314
chr1	60179701	60180750	173	6.03095
chr1	60731701	60732450	113	5.65921
chr1	61198351	61199400	145	5.77623
chr1	61294501	61294800	20	3.82193
chr1	61297351	61298100	65	4.8614
chr1	61438801	61439100	25	4.14386
chr1	61554901	61555500	51	4.67243
chr1	61579801	61580700	83	5.08256
chr1	61588051	61588500	32	4.20752
chr1	61648951	61649700	166	6.21408
chr1	61649851	61650150	21	3.89232
chr1	61687351	61687650	21	3.89232
chr1	61730251	61731150	177	6.17512
chr1	61765051	61765650	42	4.39232
chr1	61767601	61767900	20	3.82193
chr1	61845451	61845900	44	4.66695
chr1	62495401	62495700	22	3.95943
chr1	62664301	62664900	42	4.39232
chr1	62751751	62752800	89	5.07206
chr1	62765551	62765850	20	3.82193
chr1	62818201	62818650	33	4.25191
chr1	62889451	62890050	57	4.83289
chr1	62989501	62990100	50	4.64386
chr1	62994901	62995500	51	4.67243
chr1	63072001	63072300	27	4.25489
chr1	63074551	63075150	42	4.39232
chr1	63087601	63088200	40	4.32193
chr1	63138001	63138450	31	4.16172
chr1	63155851	63156600	68	4.9265
chr1	63156601	63157350	54	4.59392
chr1	63199351	63200700	354	6.88264
chr1	63600451	63600750	25	4.14386
chr1	64105951	64107750	344	6.63378
chr1	65376151	65376450	20	3.82193
chr1	65376451	65376750	20	3.82193
chr1	65573701	65574000	23	4.02356
chr1	65624251	65625000	126	5.81632
chr1	65643901	65644200	20	3.82193
chr1	65933101	65933700	58	4.85798
chr1	65941951	65942700	105	5.55328
chr1	65949601	65950650	166	5.97136
chr1	67057801	67058250	35	4.3368
chr1	67587901	67588650	116	5.69702
chr1	67635601	67635900	20	3.82193
chr1	67979551	67980000	48	4.79248
chr1	67980001	67980300	20	3.82193
chr1	67990051	67990350	20	3.82193
chr1	67998901	67999650	57	4.67193
chr1	68044351	68044800	30	4.11441
chr1	68129401	68130450	251	6.56787
chr1	68163301	68163900	88	5.45943
chr1	68225701	68226000	21	3.89232
chr1	72700801	72701250	35	4.3368
chr1	72707101	72707400	21	3.89232
chr1	72948151	72950400	768	7.63152
chr1	74822101	74822850	72	5.00896
chr1	75197101	75197850	67	4.90513
chr1	77139601	77140200	59	4.88264
chr1	77203801	77204550	112	5.64639
chr1	78051451	78051750	20	3.82193
chr1	78365251	78365700	32	4.20752
chr1	82572301	82572900	53	4.72792
chr1	83361601	83362200	54	4.75489
chr1	84206851	84207750	106	5.43544
chr1	84974101	84974700	64	5
chr1	85185751	85186650	96	5.29248
chr1	85261801	85262400	75	5.22882
chr1	86071051	86071650	44	4.45943
chr1	86146801	86147250	35	4.3368
chr1	87224251	87224700	34	4.29498
chr1	87253951	87254550	68	5.08746
chr1	87271501	87272100	56	4.80735
chr1	87433801	87434100	20	3.82193
chr1	87569851	87570450	46	4.52356
chr1	88186051	88186800	71	4.98878
chr1	88252201	88253550	165	5.78136
chr1	88269151	88269600	30	4.11441
chr1	88289251	88289700	32	4.20752
chr1	88599751	88600050	22	3.95943
chr1	89386501	89387100	56	4.80735
chr1	89401201	89401800	41	4.35755
chr1	89510851	89511600	100	5.48289
chr1	89822251	89823300	190	6.16618
chr1	90053251	90053850	47	4.55459
chr1	90247351	90247650	24	4.08496
chr1	90276301	90277050	71	4.98878
chr1	90291901	90292800	169	6.1084
chr1	90297301	90297900	44	4.45943
chr1	90301351	90303150	264	6.25191
chr1	90329551	90329850	20	3.82193
chr1	90336301	90337350	143	5.75619
chr1	90393901	90394950	209	6.30368
chr1	90408301	90409200	117	5.57788
chr1	90711451	90712050	56	4.80735
chr1	91213951	91214850	124	5.66172
chr1	91491901	91492350	33	4.25191
chr1	91970701	91971000	21	3.89232
chr1	92210851	92211300	33	4.25191
chr1	92232451	92232750	20	3.82193
chr1	92283301	92283600	21	3.89232
chr1	92907151	92908200	137	5.69435
chr1	92970451	92971500	106	5.32424
chr1	93352201	93352800	55	4.78136
chr1	93401401	93401850	32	4.20752
chr1	93595051	93595650	53	4.72792
chr1	93666001	93667200	312	6.7854
chr1	93687451	93688050	46	4.52356
chr1	93694051	93694950	158	6.0113
chr1	93724951	93725550	62	4.9542
chr1	93741001	93741750	53	4.56696
chr1	94057051	94058100	80	4.91825
chr1	94250101	94250550	33	4.25191
chr1	94293301	94294050	67	4.90513
chr1	94493401	94494300	263	6.74644
chr1	94581901	94582500	65	5.02237
chr1	94591201	94592250	74	4.80578
chr1	94780051	94780350	20	3.82193
chr1	94820701	94821750	135	5.67314
chr1	94849351	94851000	172	5.69655
chr1	94890751	94892250	292	6.52886
chr1	95163301	95164050	62	4.79323
chr1	95164501	95164950	35	4.3368
chr1	95224651	95225400	66	4.88343
chr1	95479201	95480250	239	6.49719
chr1	95532751	95533200	33	4.25191
chr1	95534551	95535450	64	4.70752
chr1	95599351	95599800	33	4.25191
chr1	95752051	95752350	21	3.89232
chr1	97070251	97070550	22	3.95943
chr1	97096801	97097100	20	3.82193
chr1	97097101	97098750	505	7.25042
chr1	97690951	97691700	83	5.21408
chr1	97737601	97737900	21	3.89232
chr1	97976101	97976550	37	4.41697
chr1	98395501	98396100	40	4.32193
chr1	99742501	99743100	48	4.58496
chr1	100045051	100045500	33	4.25191
chr1	100054501	100055850	322	6.74595
chr1	100100851	100101150	22	3.95943
chr1	100204351	100204800	33	4.25191
chr1	100220251	100220550	23	4.02356
chr1	100221301	100221750	38	4.45545
chr1	100224451	100225800	113	5.23522
chr1	100733551	100734150	41	4.35755
chr1	100788451	100788750	23	4.02356
chr1	100878451	100879050	71	5.14975
chr1	100981351	100981800	35	4.3368
chr1	101048551	101049000	33	4.25191
chr1	101050351	101051400	111	5.39074
chr1	101196901	101197350	35	4.3368
chr1	101469451	101470500	116	5.4543
chr1	101602051	101602950	122	5.63826
chr1	101602951	101603550	41	4.35755
chr1	101698951	101699400	33	4.25191
chr1	101735851	101736450	66	5.04439
chr1	104477101	104477400	21	3.89232
chr1	105010951	105011550	47	4.55459
chr1	105642451	105643200	62	4.79323
chr1	106174651	106176450	215	5.95571
chr1	109229701	109230000	23	4.02356
chr1	109699501	109700250	91	5.34683
chr1	109904401	109904700	21	3.89232
chr1	109983601	109984350	65	4.8614
chr1	110128651	110129400	71	4.98878
chr1	110477851	110478600	67	4.90513
chr1	111587701	111588150	31	4.16172
chr1	111685351	111685650	22	3.95943
chr1	111737551	111738000	30	4.11441
chr1	111780901	111781200	21	3.89232
chr1	111989401	111990000	48	4.58496
chr1	112051951	112052250	21	3.89232
chr1	112078201	112078800	59	4.88264
chr1	112181551	112181850	23	4.02356
chr1	112182451	112182750	25	4.14386
chr1	112275901	112276200	24	4.08496
chr1	113348851	113349300	54	4.96241
chr1	113546701	113547600	156	5.99292
chr1	113551051	113551350	21	3.89232
chr1	113937001	113937450	31	4.16172
chr1	113977201	113977500	21	3.89232
chr1	113981551	113981850	21	3.89232
chr1	114525151	114525450	22	3.95943
chr1	115579801	115580100	25	4.14386
chr1	116173051	116173350	20	3.82193
chr1	116266351	116266800	30	4.11441
chr1	116270551	116271000	34	4.29498
chr1	116454601	116455200	88	5.45943
chr1	116648551	116649150	85	5.40939
chr1	116672101	116672550	32	4.20752
chr1	116718601	116719650	122	5.52706
chr1	116721001	116721300	22	3.95943
chr1	116721901	116722500	41	4.35755
chr1	116857051	116857650	54	4.75489
chr1	116954701	116955450	86	5.2653
chr1	116958751	116959050	21	3.89232
chr1	116988151	116988450	24	4.08496
chr1	117070651	117071550	129	5.71875
chr1	118661101	118661550	32	4.20752
chr1	119457001	119457300	20	3.82193
chr1	119502901	119503950	252	6.5736
chr1	119506201	119506800	55	4.78136
chr1	119881351	119881650	23	4.02356
chr1	119883901	119884500	86	5.42626
chr1	120267151	120267900	92	5.3626
chr1	120271651	120272250	40	4.32193
chr1	120308401	120308700	20	3.82193
chr1	120308851	120310050	133	5.55528
chr1	120358951	120359550	42	4.39232
chr1	121327501	121329150	281	6.40471
chr1	144853201	144853800	58	4.85798
chr1	145390501	145391400	201	6.35857
chr1	145536751	145537200	47	4.76211
chr1	146683051	146683500	32	4.20752
chr1	146684251	146684550	20	3.82193
chr1	146684701	146685000	21	3.89232
chr1	146705701	146706000	21	3.89232
chr1	147097051	147097650	42	4.39232
chr1	147108151	147108600	31	4.16172
chr1	147230401	147230850	31	4.16172
chr1	147279001	147279450	31	4.16172
chr1	149960551	149960850	22	3.95943
chr1	149980651	149980950	21	3.89232
chr1	150373801	150374400	40	4.32193
chr1	150382501	150382950	33	4.25191
chr1	150383101	150383700	71	5.14975
chr1	150985201	150986250	171	6.01418
chr1	151080901	151081200	21	3.89232
chr1	151237801	151238400	102	5.67243
chr1	151702051	151702800	55	4.6204
chr1	153193051	153193500	31	4.16172
chr1	153702601	153703200	61	4.93074
chr1	154209601	154210650	144	5.76625
chr1	155427901	155428500	52	4.70044
chr1	155611951	155612400	30	4.11441
chr1	155937151	155937450	21	3.89232
chr1	156088051	156088350	20	3.82193
chr1	156153751	156154650	91	5.21531
chr1	156340501	156340800	24	4.08496
chr1	156343201	156343800	53	4.72792
chr1	156430801	156431250	33	4.25191
chr1	157205851	157206300	30	4.11441
chr1	157209901	157211100	379	7.06605
chr1	160022401	160024650	962	7.95645
chr1	160034551	160034850	20	3.82193
chr1	160044751	160045200	31	4.16172
chr1	160050451	160050900	35	4.3368
chr1	160482451	160482750	22	3.95943
chr1	160508701	160509000	20	3.82193
chr1	160836001	160836600	48	4.58496
chr1	160930951	160931700	84	5.23135
chr1	160983451	160984200	55	4.6204
chr1	161188051	161188950	135	5.78433
chr1	161207701	161208300	109	5.76818
chr1	161347651	161348250	53	4.72792
chr1	161671951	161672250	20	3.82193
chr1	161883301	161883600	22	3.95943
chr1	162061051	162062550	280	6.46832
chr1	162101251	162102150	80	5.02945
chr1	162166651	162167400	69	4.94756
chr1	162196501	162196950	31	4.16172
chr1	162216901	162217800	145	5.88743
chr1	162566401	162567150	52	4.53948
chr1	162651751	162652050	22	3.95943
chr1	162843751	162844350	43	4.42626
chr1	165106351	165108150	722	7.70337
chr1	165210451	165211200	80	5.16096
chr1	165222901	165223800	113	5.5277
chr1	165228301	165228600	22	3.95943
chr1	165454801	165455700	152	5.95545
chr1	165754201	165754800	71	5.14975
chr1	165853801	165854400	59	4.88264
chr1	165869701	165870600	277	6.82126
chr1	165874051	165874650	65	5.02237
chr1	165879901	165880950	186	6.13548
chr1	166842901	166843350	40	4.52945
chr1	167350501	167350950	31	4.16172
chr1	167786251	167787150	136	5.79498
chr1	168445951	168446250	21	3.89232
chr1	168464851	168465150	24	4.08496
chr1	168466651	168467700	106	5.32424
chr1	168520951	168521400	35	4.3368
chr1	168524701	168525450	60	4.74593
chr1	168526501	168527100	46	4.52356
chr1	168659551	168659850	23	4.02356
chr1	168661951	168663150	234	6.37036
chr1	168802651	168804450	557	7.32905
chr1	169055701	169056450	105	5.55328
chr1	169114201	169114800	48	4.58496
chr1	169117651	169118550	120	5.61441
chr1	169273351	169273650	24	4.08496
chr1	169476601	169477350	58	4.69702
chr1	169537651	169538250	57	4.83289
chr1	169539151	169539900	69	4.94756
chr1	169545451	169546050	50	4.64386
chr1	169554001	169554300	20	3.82193
chr1	169555501	169556250	67	4.90513
chr1	169557301	169557900	47	4.55459
chr1	169713901	169715550	613	7.53003
chr1	171129751	171130500	57	4.67193
chr1	171137101	171137400	20	3.82193
chr1	171164851	171165600	94	5.39362
chr1	172237951	172238850	104	5.40796
chr1	172526401	172527000	72	5.16993
chr1	173179351	173179650	21	3.89232
chr1	173179801	173180700	62	4.66172
chr1	173182051	173182650	70	5.12928
chr1	173886301	173886750	30	4.11441
chr1	174208651	174208950	23	4.02356
chr1	174235651	174235950	20	3.82193
chr1	174235951	174237150	187	6.04689
chr1	174635101	174636150	213	6.33103
chr1	174651451	174652200	121	5.7579
chr1	174683101	174683400	22	3.95943
chr1	174781501	174782400	141	5.84707
chr1	175009351	175010100	198	6.46839
chr1	176119351	176119950	41	4.35755
chr1	176571451	176572050	40	4.32193
chr1	177616201	177616950	113	5.65921
chr1	177939151	177939450	22	3.95943
chr1	177977701	177978000	20	3.82193
chr1	177990901	177991650	59	4.72168
chr1	178396051	178396650	43	4.42626
chr1	178520251	178521000	76	5.08696
chr1	178533451	178534050	80	5.32193
chr1	178589851	178590600	90	5.33089
chr1	178599451	178599750	20	3.82193
chr1	178637701	178638300	56	4.80735
chr1	178651201	178652400	287	6.66491
chr1	178687051	178687500	38	4.45545
chr1	178714351	178714950	52	4.70044
chr1	178885801	178886550	88	5.29847
chr1	178888051	178889700	362	6.77013
chr1	178892551	178893150	47	4.55459
chr1	179014951	179015700	140	5.96832
chr1	179058901	179059350	50	4.85137
chr1	179120851	179121750	91	5.21531
chr1	179195701	179196300	55	4.78136
chr1	180085951	180086550	49	4.61471
chr1	180279301	180279600	20	3.82193
chr1	180894751	180895350	42	4.39232
chr1	180971551	180972300	53	4.56696
chr1	180982201	180982950	88	5.29847
chr1	181013551	181014000	30	4.11441
chr1	181062001	181062450	37	4.41697
chr1	181077601	181077900	21	3.89232
chr1	181102651	181102950	21	3.89232
chr1	181628701	181629000	21	3.89232
chr1	182043451	182044200	100	5.48289
chr1	182169451	182169900	40	4.52945
chr1	182174701	182175000	23	4.02356
chr1	182190601	182190900	22	3.95943
chr1	182218201	182218800	46	4.52356
chr1	182248651	182249400	74	5.04849
chr1	182260651	182261700	139	5.71526
chr1	182262151	182263050	171	6.12537
chr1	182998951	183000000	140	5.72561
chr1	183081451	183081750	21	3.89232
chr1	183609151	183609900	89	5.31477
chr1	183668551	183669600	137	5.69435
chr1	183861451	183861750	24	4.08496
chr1	183962101	183962700	48	4.58496
chr1	183965551	183965850	21	3.89232
chr1	184761451	184762050	41	4.35755
chr1	184830901	184831350	34	4.29498
chr1	184944301	184944900	47	4.55459
chr1	185203351	185203950	61	4.93074
chr1	185210251	185210700	34	4.29498
chr1	185250151	185250900	82	5.19659
chr1	185317951	185318550	55	4.78136
chr1	185319151	185319600	39	4.49292
chr1	185470351	185470650	23	4.02356
chr1	185643151	185643900	104	5.53948
chr1	190421251	190422000	55	4.6204
chr1	192581701	192582150	32	4.20752
chr1	192602251	192602700	30	4.11441
chr1	192666901	192667200	21	3.89232
chr1	192667801	192668250	43	4.63378
chr1	192670051	192670500	34	4.29498
chr1	192976501	192977700	288	6.66993
chr1	193078801	193079250	32	4.20752
chr1	193081201	193081800	40	4.32193
chr1	193252651	193252950	24	4.08496
chr1	193306501	193306800	22	3.95943
chr1	195976801	195977550	102	5.51146
chr1	196407301	196408200	137	5.80555
chr1	196414951	196415400	34	4.29498
chr1	197013151	197013750	40	4.32193
chr1	197036251	197037150	79	5.0113
chr1	197554801	197555550	106	5.56696
chr1	197702251	197703150	83	5.08256
chr1	197851351	197851950	67	5.06609
chr1	197853151	197853900	84	5.23135
chr1	198446401	198447150	128	5.83904
chr1	198460051	198460350	20	3.82193
chr1	200011201	200011950	53	4.56696
chr1	200200951	200201250	20	3.82193
chr1	200232301	200232900	53	4.72792
chr1	200265451	200265750	20	3.82193
chr1	200283601	200284050	32	4.20752
chr1	200307301	200308050	59	4.72168
chr1	200349751	200350050	20	3.82193
chr1	201144301	201144750	34	4.29498
chr1	201464701	201465300	58	4.85798
chr1	202831801	202832400	74	5.20945
chr1	203157751	203158350	70	5.12928
chr1	203179951	203180700	114	5.67193
chr1	203883451	203883750	23	4.02356
chr1	204020851	204021150	20	3.82193
chr1	204047401	204047850	31	4.16172
chr1	204062551	204062850	20	3.82193
chr1	204114001	204114750	91	5.34683
chr1	204912601	204912900	20	3.82193
chr1	205098751	205099050	20	3.82193
chr1	205313401	205313850	33	4.25191
chr1	205365001	205365450	30	4.11441
chr1	205461301	205461900	46	4.52356
chr1	205585801	205586100	21	3.89232
chr1	205604401	205605300	167	6.09122
chr1	205608751	205609200	35	4.3368
chr1	205611601	205612350	83	5.21408
chr1	205678501	205679100	40	4.32193
chr1	205695601	205696200	41	4.35755
chr1	206285101	206285400	21	3.89232
chr1	206292301	206292900	65	5.02237
chr1	206625151	206625750	42	4.39232
chr1	206872951	206873550	77	5.26679
chr1	207182851	207183450	50	4.64386
chr1	208331851	208332150	20	3.82193
chr1	208332151	208332600	30	4.11441
chr1	208345501	208346100	61	4.93074
chr1	209987101	209987850	82	5.19659
chr1	210819151	210819900	78	5.12444
chr1	211694701	211695150	33	4.25191
chr1	211696051	211696500	36	4.37744
chr1	211792351	211792950	61	4.93074
chr1	211957201	211957800	64	5
chr1	211962901	211963950	150	5.82514
chr1	212059351	212059950	57	4.83289
chr1	212068651	212069250	45	4.49185
chr1	212118151	212118450	22	3.95943
chr1	212332501	212332950	30	4.11441
chr1	212415601	212416500	139	5.82646
chr1	212428351	212428800	61	5.13826
chr1	212428951	212429400	35	4.3368
chr1	212431501	212431800	23	4.02356
chr1	212802001	212802750	73	5.02886
chr1	212901901	212902350	34	4.29498
chr1	212968051	212968350	22	3.95943
chr1	212989951	212990550	40	4.32193
chr1	212993101	212993400	20	3.82193
chr1	213001051	213001650	47	4.55459
chr1	213007351	213007650	20	3.82193
chr1	213104401	213104700	21	3.89232
chr1	213452551	213453300	68	4.9265
chr1	213545101	213546150	259	6.61313
chr1	213550201	213550650	38	4.45545
chr1	213560551	213561150	65	5.02237
chr1	213567151	213567750	49	4.61471
chr1	213570901	213571500	54	4.75489
chr1	213665251	213666450	296	6.70945
chr1	213823951	213824700	67	4.90513
chr1	213852451	213852750	21	3.89232
chr1	213902251	213902700	33	4.25191
chr1	213906901	213907800	115	5.55301
chr1	213910651	213911250	43	4.42626
chr1	213915301	213915600	25	4.14386
chr1	213933001	213933750	79	5.14282
chr1	213945451	213945750	23	4.02356
chr1	213966601	213967800	222	6.29442
chr1	213993751	213994050	20	3.82193
chr1	213994501	213994800	22	3.95943
chr1	214120651	214120950	20	3.82193
chr1	214129351	214130550	327	6.85315
chr1	214131601	214132200	55	4.78136
chr1	214161151	214161450	21	3.89232
chr1	214162801	214163250	38	4.45545
chr1	214170751	214171200	41	4.56507
chr1	214200301	214203000	426	6.64975
chr1	214212451	214213500	171	6.01418
chr1	214217851	214218450	44	4.45943
chr1	214223551	214225050	567	7.48624
chr1	214241851	214242750	67	4.77361
chr1	214299901	214300650	71	4.98878
chr1	214456351	214456950	41	4.35755
chr1	214492201	214492650	33	4.25191
chr1	214633351	214634400	101	5.25453
chr1	214696801	214697250	37	4.41697
chr1	215809651	215810250	41	4.35755
chr1	216038401	216038850	36	4.37744
chr1	216380401	216381000	50	4.64386
chr1	216397651	216397950	20	3.82193
chr1	218571001	218571300	21	3.89232
chr1	218582251	218582700	32	4.20752
chr1	218598901	218600100	134	5.56609
chr1	219344401	219345150	80	5.16096
chr1	219503851	219504450	66	5.04439
chr1	219587401	219588150	82	5.19659
chr1	220012951	220013400	33	4.25191
chr1	220864651	220865100	35	4.3368
chr1	220940551	220942200	264	6.31468
chr1	221099101	221099400	22	3.95943
chr1	221890651	221891100	32	4.20752
chr1	222235201	222235800	59	4.88264
chr1	223051351	223051650	22	3.95943
chr1	223184251	223184850	43	4.42626
chr1	223218751	223219800	122	5.52706
chr1	223262101	223262550	47	4.76211
chr1	223369801	223370400	50	4.64386
chr1	223593001	223593450	32	4.20752
chr1	223809901	223810650	55	4.6204
chr1	223952851	223954200	115	5.26053
chr1	224074201	224074650	33	4.25191
chr1	224374351	224374950	47	4.55459
chr1	225133501	225134550	184	6.11988
chr1	225169651	225170250	54	4.75489
chr1	225600151	225601350	179	5.98382
chr1	225636001	225636300	24	4.08496
chr1	225883501	225883800	20	3.82193
chr1	225883801	225884250	32	4.20752
chr1	226000951	226001700	93	5.37819
chr1	226009351	226009800	31	4.16172
chr1	226233901	226234500	57	4.83289
chr1	226407901	226408650	60	4.74593
chr1	226668601	226669350	70	4.96832
chr1	226746901	226747500	64	5
chr1	227108101	227108700	57	4.83289
chr1	227131351	227131650	22	3.95943
chr1	227132701	227133600	110	5.48888
chr1	227162701	227163000	20	3.82193
chr1	227430901	227431950	112	5.40368
chr1	228302701	228303000	20	3.82193
chr1	228984601	228985350	88	5.29847
chr1	228993151	228994200	88	5.05575
chr1	229000201	229000500	20	3.82193
chr1	229020601	229021200	49	4.61471
chr1	229070851	229071450	67	5.06609
chr1	229074151	229074600	30	4.11441
chr1	229125751	229126350	46	4.52356
chr1	229133101	229134150	166	5.97136
chr1	229139101	229139850	110	5.6204
chr1	229158301	229158900	69	5.10852
chr1	229167151	229168200	131	5.62975
chr1	229234651	229235400	64	4.83904
chr1	229260451	229261350	61	4.63826
chr1	229265701	229266600	123	5.65003
chr1	229266901	229267950	161	5.92724
chr1	229305151	229305600	47	4.76211
chr1	229434001	229435650	264	6.31468
chr1	229542451	229542750	24	4.08496
chr1	230289301	230290200	77	4.97431
chr1	230293651	230295300	320	6.59221
chr1	230296651	230296950	20	3.82193
chr1	230775301	230776500	147	5.69967
chr1	230792401	230793000	43	4.42626
chr1	230793901	230794350	30	4.11441
chr1	230851351	230851800	35	4.3368
chr1	230861101	230861400	22	3.95943
chr1	230866801	230867250	44	4.66695
chr1	231084601	231085050	33	4.25191
chr1	231368551	231370500	331	6.52047
chr1	231371851	231372450	82	5.35755
chr1	231401251	231401550	21	3.89232
chr1	231712801	231713250	38	4.45545
chr1	231810151	231810900	89	5.31477
chr1	232300201	232300650	34	4.29498
chr1	233397001	233397300	20	3.82193
chr1	234371101	234371400	20	3.82193
chr1	234449401	234450450	302	6.83473
chr1	234507001	234507600	51	4.67243
chr1	234517351	234518700	395	7.04075
chr1	234524701	234525150	33	4.25191
chr1	234673951	234674400	31	4.16172
chr1	234767251	234767700	36	4.37744
chr1	234778351	234780000	557	7.39182
chr1	234850951	234851250	25	4.14386
chr1	234883651	234883950	20	3.82193
chr1	234899401	234900450	357	7.0761
chr1	234998401	234999150	55	4.6204
chr1	235249051	235249500	36	4.37744
chr1	235400401	235400850	35	4.3368
chr1	235575001	235575450	55	4.98888
chr1	235777801	235778100	25	4.14386
chr1	235794001	235794300	23	4.02356
chr1	235814101	235814850	173	6.27366
chr1	235820551	235821150	40	4.32193
chr1	235986601	235987800	207	6.19349
chr1	236055901	236056800	98	5.32223
chr1	236109151	236109750	46	4.52356
chr1	236111251	236111550	21	3.89232
chr1	236203051	236203350	25	4.14386
chr1	236227351	236227800	35	4.3368
chr1	236236651	236237250	46	4.52356
chr1	236422801	236423400	44	4.45943
chr1	236920801	236921550	77	5.10582
chr1	236996851	236997450	67	5.06609
chr1	237007501	237008850	123	5.35755
chr1	237025051	237025650	93	5.53916
chr1	237025651	237026550	115	5.55301
chr1	237129901	237130650	94	5.39362
chr1	237729901	237730350	31	4.16172
chr1	241161901	241162350	34	4.29498
chr1	241684951	241685550	41	4.35755
chr1	243312451	243312750	29	4.35798
chr1	243669151	243669750	80	5.32193
chr1	243791701	243792450	104	5.53948
chr1	244231201	244231650	34	4.29498
chr1	244371151	244371600	39	4.49292
chr1	244524901	244525200	22	3.95943
chr1	244980901	244981200	20	3.82193
chr1	245208751	245209200	31	4.16172
chr1	245223751	245224650	125	5.6733
chr1	245258251	245258550	23	4.02356
chr1	245270401	245271150	51	4.51146
chr1	245626501	245627250	66	4.88343
chr1	245631151	245631750	66	5.04439
chr1	245869051	245869500	33	4.25191
chr1	245974201	245975250	206	6.28282
chr1	246241951	246242400	32	4.20752
chr1	246244201	246244950	105	5.55328
chr1	246339601	246340500	112	5.51487
chr1	246750751	246751200	36	4.37744
chr1	246870751	246871200	33	4.25191
chr1	247488151	247488750	42	4.39232
chr10	352351	352950	50	4.64386
chr10	695551	696150	59	4.88264
chr10	834601	835200	69	5.10852
chr10	1019851	1020450	51	4.67243
chr10	1474201	1474650	36	4.37744
chr10	2121751	2122500	103	5.52554
chr10	3441301	3441600	21	3.89232
chr10	3782251	3783150	117	5.57788
chr10	3807001	3807450	30	4.11441
chr10	3808201	3808800	47	4.55459
chr10	4170151	4170600	32	4.20752
chr10	4932151	4932750	45	4.49185
chr10	4981651	4981950	20	3.82193
chr10	5090101	5090400	20	3.82193
chr10	5123251	5123550	22	3.95943
chr10	5141551	5141850	20	3.82193
chr10	5210701	5211300	40	4.32193
chr10	5236351	5236950	50	4.64386
chr10	5237701	5239050	267	6.47573
chr10	5260951	5262300	305	6.6677
chr10	5275201	5275500	22	3.95943
chr10	5276101	5276400	24	4.08496
chr10	5285251	5286000	120	5.74593
chr10	5416201	5416500	20	3.82193
chr10	5570401	5570850	38	4.45545
chr10	5575951	5576850	155	5.98364
chr10	5577301	5577600	22	3.95943
chr10	5596051	5596800	59	4.72168
chr10	5613301	5614050	115	5.68453
chr10	5622901	5623500	45	4.49185
chr10	5790301	5791200	101	5.36573
chr10	5859601	5860200	48	4.58496
chr10	5873251	5874000	127	5.82772
chr10	5882251	5883150	101	5.36573
chr10	6010801	6011250	36	4.37744
chr10	6584851	6585150	21	3.89232
chr10	6748651	6749850	154	5.76679
chr10	7574851	7575600	53	4.56696
chr10	7582501	7583100	40	4.32193
chr10	7583701	7584900	103	5.1865
chr10	7742401	7743300	202	6.36573
chr10	7744201	7746000	315	6.50673
chr10	7746301	7746600	26	4.20044
chr10	7748401	7749750	284	6.56478
chr10	7974001	7974900	84	5.09984
chr10	8378551	8379000	34	4.29498
chr10	11564851	11565450	41	4.35755
chr10	11565751	11566500	68	4.9265
chr10	11637151	11637600	35	4.3368
chr10	11637601	11638500	102	5.37994
chr10	11681851	11682900	179	6.08014
chr10	11739901	11740500	43	4.42626
chr10	11740651	11742300	415	6.96725
chr10	11991901	11993100	339	6.90514
chr10	12062851	12063150	20	3.82193
chr10	12087601	12088200	47	4.55459
chr10	12277951	12278250	22	3.95943
chr10	12279001	12280650	397	6.90328
chr10	12280651	12281550	91	5.21531
chr10	12304351	12305250	86	5.13378
chr10	12364651	12364950	20	3.82193
chr10	12742651	12742950	24	4.08496
chr10	13149451	13150350	83	5.08256
chr10	13325251	13325850	68	5.08746
chr10	13456801	13457250	33	4.25191
chr10	13542001	13542750	86	5.2653
chr10	13627051	13627500	30	4.11441
chr10	13758001	13758300	20	3.82193
chr10	13767451	13768050	44	4.45943
chr10	13807651	13808550	68	4.79498
chr10	13809601	13810500	208	6.40796
chr10	13810501	13810800	21	3.89232
chr10	13957801	13958250	31	4.16172
chr10	14226451	14227800	299	6.63904
chr10	14234851	14235300	31	4.16172
chr10	14574751	14575200	32	4.20752
chr10	14592301	14593050	71	4.98878
chr10	14598301	14599200	120	5.61441
chr10	14620501	14621100	41	4.35755
chr10	15150301	15151200	65	4.72989
chr10	15193951	15194550	60	4.90689
chr10	15375751	15377100	350	6.86625
chr10	15501151	15501900	60	4.74593
chr10	17565901	17566350	33	4.25191
chr10	17692801	17693700	193	6.29998
chr10	17710351	17711400	102	5.26875
chr10	17713351	17713800	33	4.25191
chr10	18904501	18905100	40	4.32193
chr10	18926251	18927000	57	4.67193
chr10	18988801	18989400	56	4.80735
chr10	19309951	19310700	87	5.28198
chr10	19674901	19675200	21	3.89232
chr10	21762151	21762450	21	3.89232
chr10	21764101	21764700	43	4.42626
chr10	21794551	21795450	133	5.7628
chr10	21856051	21856500	38	4.45545
chr10	21859651	21860250	41	4.35755
chr10	21873601	21874350	102	5.51146
chr10	21912151	21912750	51	4.67243
chr10	22043251	22043850	70	5.12928
chr10	22823701	22824450	67	4.90513
chr10	22955401	22955850	35	4.3368
chr10	23048851	23049450	54	4.75489
chr10	23138401	23138850	49	4.82223
chr10	23388751	23389050	22	3.95943
chr10	23399551	23400300	55	4.6204
chr10	23475301	23476200	146	5.89734
chr10	23490151	23490600	30	4.11441
chr10	23529301	23529600	23	4.02356
chr10	23542651	23543100	37	4.41697
chr10	23806051	23806650	51	4.67243
chr10	24662551	24663000	37	4.41697
chr10	24931801	24932250	35	4.3368
chr10	25367851	25368750	62	4.66172
chr10	27022951	27023550	59	4.88264
chr10	27890401	27890700	20	3.82193
chr10	28531651	28532400	115	5.68453
chr10	28565401	28565700	20	3.82193
chr10	28633051	28633800	69	4.94756
chr10	28654651	28655100	36	4.37744
chr10	28669051	28669800	84	5.23135
chr10	28858651	28859100	30	4.11441
chr10	29057851	29058900	226	6.4165
chr10	29162551	29163000	32	4.20752
chr10	29164651	29165400	58	4.69702
chr10	29371951	29372250	23	4.02356
chr10	29512501	29513100	47	4.55459
chr10	29527651	29528100	31	4.16172
chr10	29606401	29607600	114	5.33289
chr10	29607901	29608800	73	4.89734
chr10	29615851	29617200	201	6.06609
chr10	29621551	29622150	58	4.85798
chr10	29642551	29643300	73	5.02886
chr10	29724751	29725050	20	3.82193
chr10	29743801	29744250	37	4.41697
chr10	29802601	29803050	30	4.11441
chr10	29916751	29917050	20	3.82193
chr10	29924551	29925300	60	4.74593
chr10	30384601	30385200	59	4.88264
chr10	30811501	30812100	53	4.72792
chr10	30816751	30817350	58	4.85798
chr10	30826951	30827550	42	4.39232
chr10	30876451	30877200	69	4.94756
chr10	30891601	30893100	193	5.93149
chr10	30893851	30894150	23	4.02356
chr10	31008751	31009350	55	4.78136
chr10	31307701	31308300	47	4.55459
chr10	32177251	32177850	45	4.49185
chr10	32232901	32234400	125	5.30482
chr10	32348251	32349150	110	5.48888
chr10	32383951	32384550	43	4.42626
chr10	32408701	32410200	280	6.46832
chr10	32413951	32414550	57	4.83289
chr10	32452351	32452650	21	3.89232
chr10	32478601	32479050	31	4.16172
chr10	33030601	33030900	20	3.82193
chr10	33434401	33435450	96	5.18129
chr10	33444751	33445650	136	5.79498
chr10	33484201	33486300	484	7.01519
chr10	33541651	33542100	36	4.37744
chr10	33543751	33544050	20	3.82193
chr10	33576001	33576300	21	3.89232
chr10	34088551	34088850	26	4.20044
chr10	34120951	34121850	124	5.66172
chr10	34155751	34156950	247	6.44837
chr10	34164151	34164600	35	4.3368
chr10	34165501	34165950	40	4.52945
chr10	34188451	34189050	55	4.78136
chr10	34226401	34226700	22	3.95943
chr10	34275301	34276050	90	5.33089
chr10	34295401	34296150	55	4.6204
chr10	34405051	34406100	154	5.86311
chr10	34452901	34453500	52	4.70044
chr10	34492951	34493400	31	4.16172
chr10	34501951	34503450	508	7.32772
chr10	34520401	34521450	102	5.26875
chr10	34521451	34521900	30	4.11441
chr10	34543651	34543950	22	3.95943
chr10	34586551	34587150	48	4.58496
chr10	34634251	34634850	45	4.49185
chr10	34768801	34769250	30	4.11441
chr10	34819501	34820250	68	4.9265
chr10	34936051	34936800	64	4.83904
chr10	35025901	35026800	90	5.19937
chr10	35509351	35510100	58	4.69702
chr10	35556451	35557050	48	4.58496
chr10	35634301	35635050	63	4.81632
chr10	35638351	35638650	20	3.82193
chr10	35653801	35654250	32	4.20752
chr10	35685751	35686200	31	4.16172
chr10	35831101	35831700	47	4.55459
chr10	35974201	35974950	78	5.12444
chr10	37177651	37178400	90	5.33089
chr10	38101051	38101950	151	5.94592
chr10	43039051	43039800	50	4.48289
chr10	43212601	43213050	34	4.29498
chr10	43635901	43636200	22	3.95943
chr10	43894801	43895100	24	4.08496
chr10	44359201	44359800	51	4.67243
chr10	44398201	44398950	120	5.74593
chr10	44690701	44691750	127	5.58501
chr10	44740051	44740950	65	4.72989
chr10	44740951	44741400	30	4.11441
chr10	45430951	45431400	34	4.29498
chr10	45435301	45436050	67	4.90513
chr10	45448051	45448800	113	5.65921
chr10	45485551	45486150	52	4.70044
chr10	45500401	45500700	20	3.82193
chr10	45500851	45501150	25	4.14386
chr10	46071301	46072050	99	5.46839
chr10	46074001	46074300	20	3.82193
chr10	49572601	49572900	21	3.89232
chr10	51526651	51527100	30	4.11441
chr10	51531151	51531450	20	3.82193
chr10	51542701	51543750	208	6.29676
chr10	51559351	51560100	70	4.96832
chr10	51563251	51564300	110	5.37768
chr10	51574351	51575250	92	5.23108
chr10	51575701	51576000	22	3.95943
chr10	51592951	51593250	21	3.89232
chr10	52009801	52010250	31	4.16172
chr10	52011151	52011600	35	4.3368
chr10	52298701	52299450	78	5.12444
chr10	52325401	52326600	226	6.32018
chr10	52331701	52332300	45	4.49185
chr10	52642201	52643100	148	5.91697
chr10	52645351	52645950	40	4.32193
chr10	52778251	52778550	20	3.82193
chr10	53972551	53973000	34	4.29498
chr10	54397351	54397650	22	3.95943
chr10	54515101	54515550	33	4.25191
chr10	54527701	54528600	72	4.87744
chr10	54531151	54532050	90	5.19937
chr10	54533851	54535050	489	7.43369
chr10	54535051	54535500	32	4.20752
chr10	54727801	54728250	34	4.29498
chr10	54928651	54929400	57	4.67193
chr10	55646551	55646850	20	3.82193
chr10	55699201	55700100	145	5.88743
chr10	55710451	55710900	33	4.25191
chr10	55720201	55720650	33	4.25191
chr10	55764601	55765800	121	5.41886
chr10	56426851	56427300	31	4.16172
chr10	56824651	56825550	102	5.37994
chr10	57853351	57853950	50	4.64386
chr10	59998801	59999250	37	4.41697
chr10	60217951	60218550	57	4.83289
chr10	60227551	60227850	23	4.02356
chr10	60228001	60229350	469	7.28848
chr10	60397051	60397800	88	5.29847
chr10	60577201	60577650	32	4.20752
chr10	60723451	60724200	65	4.8614
chr10	60725551	60726300	70	4.96832
chr10	60727201	60727800	41	4.35755
chr10	60753751	60755100	216	6.16993
chr10	60761851	60762150	21	3.89232
chr10	60766201	60767850	338	6.67116
chr10	60796351	60796800	31	4.16172
chr10	60797101	60797700	44	4.45943
chr10	60817201	60818550	344	6.8413
chr10	60832501	60834600	858	7.84116
chr10	60837601	60837900	20	3.82193
chr10	60868051	60869100	126	5.5736
chr10	60935551	60935850	20	3.82193
chr10	60936601	60937650	116	5.4543
chr10	60938701	60939000	20	3.82193
chr10	60975901	60976950	75	4.82514
chr10	61082701	61083300	43	4.42626
chr10	61155751	61156350	42	4.39232
chr10	61387351	61387800	30	4.11441
chr10	61437301	61437750	30	4.11441
chr10	61655401	61655700	23	4.02356
chr10	62182501	62182800	20	3.82193
chr10	62561251	62561850	52	4.70044
chr10	62766151	62766600	35	4.3368
chr10	63636601	63637350	73	5.02886
chr10	63710551	63710850	21	3.89232
chr10	63724351	63725250	110	5.48888
chr10	63727051	63727350	25	4.14386
chr10	63858001	63858450	37	4.41697
chr10	64251451	64251900	35	4.3368
chr10	64544251	64544550	22	3.95943
chr10	64620601	64621200	55	4.78136
chr10	65046151	65046450	20	3.82193
chr10	65265451	65265900	35	4.3368
chr10	65803801	65804400	70	5.12928
chr10	65814151	65814750	59	4.88264
chr10	65834701	65836200	288	6.50896
chr10	65836201	65836650	31	4.16172
chr10	66333301	66333750	34	4.29498
chr10	68043301	68044650	362	6.91488
chr10	68261101	68261700	50	4.64386
chr10	69001201	69001800	52	4.70044
chr10	69562651	69564600	638	7.46719
chr10	69649351	69649800	31	4.16172
chr10	69932851	69933450	56	4.80735
chr10	70164301	70164750	38	4.45545
chr10	70358851	70359150	21	3.89232
chr10	70636201	70636800	57	4.83289
chr10	71062351	71062650	21	3.89232
chr10	71185651	71185950	21	3.89232
chr10	71845501	71846700	233	6.36419
chr10	71850451	71851200	77	5.10582
chr10	71869051	71869500	32	4.20752
chr10	71934001	71934450	36	4.37744
chr10	72112051	72113100	106	5.32424
chr10	72128851	72129300	31	4.16172
chr10	72205801	72206100	22	3.95943
chr10	72208051	72208350	25	4.14386
chr10	72263551	72264000	42	4.59984
chr10	72304951	72305250	21	3.89232
chr10	72355201	72356700	181	5.83888
chr10	72611851	72612300	34	4.29498
chr10	73093801	73094700	88	5.16695
chr10	73653751	73654050	22	3.95943
chr10	73708501	73708950	32	4.20752
chr10	73740901	73741500	46	4.52356
chr10	73746451	73747200	66	4.88343
chr10	73789351	73789650	23	4.02356
chr10	73790251	73791150	279	6.83164
chr10	73816801	73817400	54	4.75489
chr10	73846201	73846500	23	4.02356
chr10	73848151	73848750	41	4.35755
chr10	73855801	73856250	37	4.41697
chr10	74011201	74012250	100	5.24018
chr10	74283301	74284350	129	5.60755
chr10	74577751	74578050	20	3.82193
chr10	74622751	74623350	47	4.55459
chr10	74714551	74714850	22	3.95943
chr10	74783551	74783850	26	4.20044
chr10	74847901	74848650	74	5.04849
chr10	74879101	74879700	66	5.04439
chr10	74891401	74892750	180	5.90689
chr10	75600001	75600750	80	5.16096
chr10	76308301	76308750	36	4.37744
chr10	76516051	76516350	22	3.95943
chr10	76927651	76928700	429	7.34116
chr10	76949101	76949700	40	4.32193
chr10	77255101	77256450	124	5.36923
chr10	77278951	77279400	32	4.20752
chr10	77366251	77366550	23	4.02356
chr10	77492701	77493600	163	6.05625
chr10	77502901	77503350	38	4.45545
chr10	77514901	77516100	388	7.09991
chr10	77534551	77535000	30	4.11441
chr10	77536051	77537550	722	7.83489
chr10	77548201	77549400	166	5.87504
chr10	77722501	77722800	21	3.89232
chr10	77784151	77785200	204	6.26875
chr10	77796151	77796750	40	4.32193
chr10	77809651	77809950	20	3.82193
chr10	77909701	77911350	309	6.54175
chr10	79211851	79212150	20	3.82193
chr10	79727251	79727550	20	3.82193
chr10	79826551	79826850	25	4.14386
chr10	80197951	80199150	118	5.38264
chr10	80203651	80203950	23	4.02356
chr10	80231551	80232750	183	6.0157
chr10	80288401	80289150	117	5.7094
chr10	80303551	80304150	109	5.76818
chr10	80399401	80399850	35	4.3368
chr10	80401501	80401950	45	4.69937
chr10	80404801	80405550	57	4.67193
chr10	80416801	80417100	20	3.82193
chr10	80654401	80655000	77	5.26679
chr10	80729401	80730000	63	4.97728
chr10	80763451	80763900	34	4.29498
chr10	80818651	80820150	429	7.08387
chr10	80865151	80865600	30	4.11441
chr10	80936701	80937450	59	4.72168
chr10	80945701	80946450	64	4.83904
chr10	80946901	80947350	30	4.11441
chr10	80947951	80948400	30	4.11441
chr10	81094801	81096150	416	7.11548
chr10	81139951	81140550	61	4.93074
chr10	81184201	81184800	49	4.61471
chr10	81870751	81871350	44	4.45943
chr10	81871801	81872100	21	3.89232
chr10	82019251	82019850	58	4.85798
chr10	82023901	82024650	115	5.68453
chr10	82032451	82032750	20	3.82193
chr10	82224151	82224750	40	4.32193
chr10	82253251	82253850	46	4.52356
chr10	82267201	82267800	51	4.67243
chr10	84351001	84351750	99	5.46839
chr10	86030401	86031000	48	4.58496
chr10	86086801	86087250	36	4.37744
chr10	86222251	86222700	32	4.20752
chr10	86257351	86258400	146	5.78615
chr10	87647701	87648150	33	4.25191
chr10	88170451	88170750	20	3.82193
chr10	88197751	88199850	261	6.12423
chr10	88200451	88201650	256	6.5
chr10	88518451	88519200	83	5.21408
chr10	88534651	88535250	74	5.20945
chr10	88620901	88622100	146	5.68982
chr10	88622101	88623000	81	5.04737
chr10	88930801	88931100	24	4.08496
chr10	89350951	89351250	21	3.89232
chr10	89378251	89379150	139	5.82646
chr10	89503051	89503350	21	3.89232
chr10	91029451	91030200	96	5.424
chr10	91109401	91110150	60	4.74593
chr10	91334251	91334550	20	3.82193
chr10	91429651	91430250	60	4.90689
chr10	91459351	91460100	61	4.76977
chr10	93563401	93564450	70	4.72561
chr10	93873601	93874650	152	5.84425
chr10	94456801	94458300	400	6.98289
chr10	94518301	94518750	34	4.29498
chr10	94831501	94831800	20	3.82193
chr10	94995451	94995750	32	4.5
chr10	95010001	95010300	22	3.95943
chr10	95013901	95014500	42	4.39232
chr10	95360101	95360400	21	3.89232
chr10	95361151	95362200	70	4.72561
chr10	95373901	95374200	23	4.02356
chr10	95430751	95431050	21	3.89232
chr10	95431801	95432100	20	3.82193
chr10	95550151	95550450	21	3.89232
chr10	96876751	96877050	25	4.14386
chr10	96897751	96898500	93	5.37819
chr10	96937801	96939300	305	6.5917
chr10	97033051	97033800	78	5.12444
chr10	97037401	97038600	483	7.41588
chr10	97095601	97096350	131	5.87246
chr10	97101301	97101900	52	4.70044
chr10	97109851	97110450	66	5.04439
chr10	97110451	97111050	42	4.39232
chr10	97211701	97212000	20	3.82193
chr10	97217101	97217550	30	4.11441
chr10	97259251	97260000	54	4.59392
chr10	97261201	97262100	98	5.32223
chr10	97272901	97273500	43	4.42626
chr10	97324051	97324350	23	4.02356
chr10	97394551	97395750	211	6.2211
chr10	97400701	97401000	21	3.89232
chr10	97578301	97578600	21	3.89232
chr10	97625701	97626150	35	4.3368
chr10	97852951	97853400	30	4.11441
chr10	98176351	98176950	50	4.64386
chr10	98436001	98436900	89	5.18325
chr10	98437201	98437650	32	4.20752
chr10	98558251	98558700	32	4.20752
chr10	98733451	98734050	56	4.80735
chr10	98760451	98760900	30	4.11441
chr10	98917051	98918100	357	7.0761
chr10	100025701	100026150	36	4.37744
chr10	100034251	100034700	31	4.16172
chr10	100248451	100249050	46	4.52356
chr10	100270051	100270350	20	3.82193
chr10	101064151	101064750	42	4.39232
chr10	101149351	101149950	50	4.64386
chr10	101155351	101156250	149	5.92669
chr10	101180851	101181900	200	6.24018
chr10	101296351	101296650	20	3.82193
chr10	101433001	101433900	81	5.04737
chr10	101514301	101515050	67	4.90513
chr10	101609251	101609550	23	4.02356
chr10	101798251	101798550	20	3.82193
chr10	101841151	101841900	58	4.69702
chr10	101854801	101855400	92	5.52356
chr10	101861251	101862150	177	6.17512
chr10	101927701	101928000	21	3.89232
chr10	101939551	101940150	48	4.58496
chr10	102100501	102101250	70	4.96832
chr10	102152101	102152400	24	4.08496
chr10	102639601	102640200	40	4.32193
chr10	102656851	102657150	22	3.95943
chr10	102725401	102726150	64	4.83904
chr10	102794251	102794850	49	4.61471
chr10	102871651	102871950	22	3.95943
chr10	103090801	103091700	114	5.54041
chr10	103253101	103253400	21	3.89232
chr10	104222551	104223000	30	4.11441
chr10	104359201	104360100	135	5.78433
chr10	104434351	104434650	23	4.02356
chr10	104573701	104575350	154	5.53707
chr10	104609701	104610150	33	4.25191
chr10	104636251	104636850	59	4.88264
chr10	104766601	104767350	73	5.02886
chr10	104785501	104785800	20	3.82193
chr10	104813401	104814000	84	5.39232
chr10	104843401	104843700	23	4.02356
chr10	104964601	104965200	40	4.32193
chr10	105336451	105336900	34	4.29498
chr10	105475951	105476550	51	4.67243
chr10	105593401	105594150	78	5.12444
chr10	105615751	105616650	84	5.09984
chr10	106002601	106003350	56	4.64639
chr10	106108801	106109850	151	5.83473
chr10	106919101	106919550	37	4.41697
chr10	110481601	110481900	21	3.89232
chr10	111725101	111725700	65	5.02237
chr10	111734251	111735300	163	5.94505
chr10	112329301	112330050	77	5.10582
chr10	112495351	112495950	59	4.88264
chr10	112603801	112604400	87	5.44294
chr10	112636351	112637250	124	5.66172
chr10	113235301	113236200	199	6.34414
chr10	113813551	113814300	71	4.98878
chr10	113937151	113937600	42	4.59984
chr10	113974951	113975550	43	4.42626
chr10	113980351	113980650	20	3.82193
chr10	113983501	113983950	34	4.29498
chr10	113984251	113984700	30	4.11441
chr10	113985001	113986050	108	5.35121
chr10	113986951	113988000	213	6.33103
chr10	114018151	114018600	31	4.16172
chr10	114025351	114026100	100	5.48289
chr10	114034651	114036300	307	6.53238
chr10	114039901	114040800	76	4.95545
chr10	114046651	114047400	119	5.73385
chr10	114061951	114062700	59	4.72168
chr10	114063901	114064950	156	5.88172
chr10	114067501	114068250	54	4.59392
chr10	114124651	114125250	54	4.75489
chr10	114133351	114134550	243	6.42481
chr10	114150901	114151650	101	5.49725
chr10	114153451	114155250	533	7.26551
chr10	114321901	114322200	22	3.95943
chr10	114362851	114363150	26	4.20044
chr10	114391051	114392250	170	5.90939
chr10	114397801	114398400	60	4.90689
chr10	114403201	114403950	90	5.33089
chr10	114418501	114419250	61	4.76977
chr10	114438151	114439050	96	5.29248
chr10	114455101	114455850	80	5.16096
chr10	114487951	114489000	114	5.42921
chr10	114499201	114500400	150	5.72882
chr10	114510751	114511050	24	4.08496
chr10	114534001	114534450	31	4.16172
chr10	114581551	114581850	22	3.95943
chr10	114595651	114595950	22	3.95943
chr10	114778501	114778800	20	3.82193
chr10	115300951	115301250	20	3.82193
chr10	115404301	115404600	21	3.89232
chr10	116789251	116790150	87	5.15046
chr10	116811001	116811300	22	3.95943
chr10	117508051	117508500	30	4.11441
chr10	117816151	117817050	154	5.97431
chr10	118093351	118093650	24	4.08496
chr10	118421851	118422300	33	4.25191
chr10	118454101	118454700	50	4.64386
chr10	118480201	118480950	60	4.74593
chr10	118530751	118531200	31	4.16172
chr10	118598251	118598850	41	4.35755
chr10	119120101	119121750	420	6.98453
chr10	119127301	119127600	20	3.82193
chr10	119164351	119164950	48	4.58496
chr10	119775301	119775600	21	3.89232
chr10	120217351	120217650	21	3.89232
chr10	120279601	120280050	32	4.20752
chr10	120879901	120880350	46	4.73108
chr10	121121701	121122000	24	4.08496
chr10	121168651	121169250	45	4.49185
chr10	121169401	121169850	30	4.11441
chr10	121258351	121258950	70	5.12928
chr10	121261801	121262250	45	4.69937
chr10	121452751	121453200	39	4.49292
chr10	121521301	121522350	151	5.83473
chr10	121522951	121523250	23	4.02356
chr10	121655701	121656000	22	3.95943
chr10	122128501	122128950	35	4.3368
chr10	122859001	122859600	51	4.67243
chr10	123290401	123291300	110	5.48888
chr10	123291901	123292500	48	4.58496
chr10	123455551	123456000	32	4.20752
chr10	123602851	123603450	44	4.45943
chr10	123614101	123614850	68	4.9265
chr10	123736201	123736500	20	3.82193
chr10	124063051	124064100	167	5.98003
chr10	124090951	124092000	87	5.03927
chr10	124112251	124112700	30	4.11441
chr10	124131451	124131900	30	4.11441
chr10	124779151	124780650	320	6.66096
chr10	124794901	124795500	55	4.78136
chr10	124878601	124879050	35	4.3368
chr10	124963051	124963650	41	4.35755
chr10	125795251	125796000	187	6.38593
chr10	125802301	125803650	472	7.29768
chr10	125807551	125809050	248	6.29323
chr10	126105151	126105750	62	4.9542
chr10	126159001	126159900	152	5.95545
chr10	126166201	126166500	25	4.14386
chr10	126277951	126278550	43	4.42626
chr10	126401251	126401550	24	4.08496
chr10	127486501	127487100	50	4.64386
chr10	127537501	127537800	24	4.08496
chr10	128831851	128832450	56	4.80735
chr10	128931901	128932200	24	4.08496
chr10	129077401	129078300	146	5.89734
chr10	129955201	129955650	35	4.3368
chr10	131260201	131261100	148	5.91697
chr10	131440651	131441250	77	5.26679
chr10	132884251	132884850	42	4.39232
chr10	133583701	133584300	56	4.80735
chr10	133794151	133794600	35	4.3368
chr10	133817401	133818000	70	5.12928
chr10	134065351	134065800	31	4.16172
chr10	135160501	135161100	108	5.75489
chr10	135325201	135326100	124	5.66172
chr11	374101	374400	21	3.89232
chr11	588001	588300	21	3.89232
chr11	655201	655650	32	4.20752
chr11	657751	658350	61	4.93074
chr11	729451	730200	58	4.69702
chr11	942151	942750	50	4.64386
chr11	952351	952950	42	4.39232
chr11	1068001	1068600	45	4.49185
chr11	1240951	1241700	141	5.97859
chr11	1296601	1296900	26	4.20044
chr11	1320301	1320900	43	4.42626
chr11	1323901	1324500	48	4.58496
chr11	1325701	1326000	25	4.14386
chr11	1675651	1676400	76	5.08696
chr11	1682701	1683150	30	4.11441
chr11	1694851	1696500	399	6.91053
chr11	1696651	1698000	204	6.08746
chr11	1711201	1711500	21	3.89232
chr11	1805401	1805850	45	4.69937
chr11	1973851	1974600	83	5.21408
chr11	1990351	1990950	54	4.75489
chr11	1991251	1991550	20	3.82193
chr11	2002051	2002650	47	4.55459
chr11	2009101	2010450	233	6.27922
chr11	2010601	2010900	20	3.82193
chr11	2011051	2011800	80	5.16096
chr11	2011951	2012850	73	4.89734
chr11	2060401	2061000	50	4.64386
chr11	2118601	2119350	50	4.48289
chr11	2123851	2124150	22	3.95943
chr11	2149801	2150250	30	4.11441
chr11	2231851	2233050	549	7.60066
chr11	2233651	2235600	597	7.37137
chr11	2584051	2585400	207	6.10852
chr11	2588551	2589150	40	4.32193
chr11	2710201	2710800	56	4.80735
chr11	2712301	2712900	57	4.83289
chr11	2749801	2750700	193	6.29998
chr11	2751451	2752650	111	5.29442
chr11	2753401	2754300	141	5.84707
chr11	2761501	2762100	73	5.18982
chr11	2809801	2810250	30	4.11441
chr11	3733351	3734100	75	5.06785
chr11	3954151	3955050	86	5.13378
chr11	3980701	3981750	172	6.02259
chr11	4937701	4938450	75	5.06785
chr11	6423301	6423750	32	4.20752
chr11	6462151	6462750	56	4.80735
chr11	6506101	6506400	23	4.02356
chr11	6510451	6511200	50	4.48289
chr11	6675901	6676200	21	3.89232
chr11	7546651	7546950	24	4.08496
chr11	7594651	7595550	72	4.87744
chr11	7634701	7635300	49	4.61471
chr11	8410801	8411550	65	4.8614
chr11	8686651	8687400	197	6.46109
chr11	8719951	8720250	20	3.82193
chr11	8721451	8721900	32	4.20752
chr11	9531901	9532800	544	7.79498
chr11	9534001	9534450	34	4.29498
chr11	9952351	9952950	49	4.61471
chr11	9954451	9954900	45	4.69937
chr11	9972151	9972450	20	3.82193
chr11	10306951	10307250	20	3.82193
chr11	10625701	10626450	89	5.31477
chr11	10782601	10783650	139	5.71526
chr11	12244951	12245400	30	4.11441
chr11	12620851	12621450	52	4.70044
chr11	12845851	12846450	61	4.93074
chr11	13029451	13030200	81	5.17889
chr11	13113301	13113900	45	4.49185
chr11	13163851	13164150	24	4.08496
chr11	13383901	13384200	21	3.89232
chr11	14606101	14606550	38	4.45545
chr11	14641201	14642250	97	5.19624
chr11	14691601	14691900	20	3.82193
chr11	14705851	14706300	30	4.11441
chr11	14709751	14710050	24	4.08496
chr11	14762701	14763150	50	4.85137
chr11	14840251	14841000	79	5.14282
chr11	15725401	15726450	342	7.01418
chr11	16115251	16116300	85	5.00571
chr11	16136251	16137450	150	5.72882
chr11	16175851	16176150	21	3.89232
chr11	16176151	16176750	51	4.67243
chr11	16206151	16206600	32	4.20752
chr11	16377901	16378350	35	4.3368
chr11	16379251	16379850	41	4.35755
chr11	16424101	16424700	79	5.30378
chr11	16791601	16791900	25	4.14386
chr11	16796401	16797150	108	5.59392
chr11	16825801	16826250	30	4.11441
chr11	16908301	16908600	22	3.95943
chr11	17034451	17035050	44	4.45943
chr11	17162401	17163000	59	4.88264
chr11	17597401	17597700	23	4.02356
chr11	18007951	18009300	128	5.41504
chr11	18022201	18022800	66	5.04439
chr11	18139951	18140700	77	5.10582
chr11	18152851	18153150	23	4.02356
chr11	18245401	18246000	98	5.61471
chr11	18250951	18251250	22	3.95943
chr11	18258451	18259050	66	5.04439
chr11	18292651	18293100	35	4.3368
chr11	18600601	18601050	34	4.29498
chr11	19259251	19260150	130	5.72989
chr11	19842901	19843200	21	3.89232
chr11	19932301	19932750	34	4.29498
chr11	19933351	19934850	207	6.03252
chr11	19997851	19998600	59	4.72168
chr11	20024101	20024850	55	4.6204
chr11	20032801	20033250	30	4.11441
chr11	20042101	20042550	37	4.41697
chr11	20042851	20043150	21	3.89232
chr11	20106601	20107350	54	4.59392
chr11	21861451	21861750	26	4.20044
chr11	22656301	22657650	289	6.58996
chr11	22695301	22696950	154	5.53707
chr11	22702201	22702650	33	4.25191
chr11	23032501	23033100	46	4.52356
chr11	23808601	23809200	42	4.39232
chr11	25758301	25759350	169	5.9972
chr11	27046801	27047100	20	3.82193
chr11	27076351	27077250	111	5.50193
chr11	27333601	27334200	41	4.35755
chr11	27342901	27343200	21	3.89232
chr11	27396901	27397500	44	4.45943
chr11	31080901	31081800	106	5.43544
chr11	32124601	32125500	98	5.32223
chr11	32132401	32132850	34	4.29498
chr11	33499501	33499800	20	3.82193
chr11	34235251	34235550	23	4.02356
chr11	34360651	34361550	81	5.04737
chr11	34483951	34485000	141	5.73587
chr11	34805101	34806600	245	6.27567
chr11	34847101	34848600	188	5.89362
chr11	35424151	35424750	63	4.97728
chr11	36269251	36269700	37	4.41697
chr11	41154451	41155050	55	4.78136
chr11	41211751	41212200	34	4.29498
chr11	43431901	43432350	33	4.25191
chr11	44431201	44431500	23	4.02356
chr11	44730751	44731050	25	4.14386
chr11	45412801	45413400	78	5.2854
chr11	45415801	45416250	33	4.25191
chr11	46526251	46526850	53	4.72792
chr11	46655251	46656000	57	4.67193
chr11	46716751	46717500	146	6.02886
chr11	46739551	46740450	128	5.70752
chr11	46740451	46740900	40	4.52945
chr11	46940401	46940700	24	4.08496
chr11	47140501	47140950	31	4.16172
chr11	47457151	47457900	122	5.76977
chr11	47907301	47907750	32	4.20752
chr11	48098851	48099150	22	3.95943
chr11	56285251	56285550	20	3.82193
chr11	57208351	57208800	30	4.11441
chr11	57209101	57209850	75	5.06785
chr11	57220951	57221700	52	4.53948
chr11	57270301	57270900	69	5.10852
chr11	57407251	57407550	21	3.89232
chr11	57525601	57526350	120	5.74593
chr11	57555451	57556050	51	4.67243
chr11	57568051	57568500	36	4.37744
chr11	57703051	57704100	100	5.24018
chr11	57739051	57740400	225	6.22882
chr11	57746101	57746700	56	4.80735
chr11	57779251	57779550	21	3.89232
chr11	57792151	57792600	33	4.25191
chr11	57828751	57829050	21	3.89232
chr11	57932551	57934050	359	6.82688
chr11	58329151	58330500	204	6.08746
chr11	58374301	58375050	56	4.64639
chr11	58529851	58530750	116	5.5655
chr11	58647901	58648800	83	5.08256
chr11	58693801	58694400	57	4.83289
chr11	58716601	58717200	53	4.72792
chr11	59729101	59729700	49	4.61471
chr11	59865901	59866500	77	5.26679
chr11	60623401	60624150	79	5.14282
chr11	61066351	61066800	35	4.3368
chr11	61136851	61137450	40	4.32193
chr11	61256251	61256850	44	4.45943
chr11	61434301	61434750	33	4.25191
chr11	61449451	61450200	70	4.96832
chr11	61517101	61517400	21	3.89232
chr11	61524151	61524450	24	4.08496
chr11	61537051	61537650	101	5.65821
chr11	61690951	61691400	34	4.29498
chr11	61698151	61699050	124	5.66172
chr11	61747951	61748850	149	5.92669
chr11	61764451	61764900	33	4.25191
chr11	61767901	61768500	52	4.70044
chr11	61769101	61769700	59	4.88264
chr11	62027251	62029200	438	6.92457
chr11	62107051	62107800	54	4.59392
chr11	62107801	62108250	30	4.11441
chr11	62206051	62206650	53	4.72792
chr11	62234851	62235750	145	5.88743
chr11	62248201	62248500	20	3.82193
chr11	62355301	62355600	22	3.95943
chr11	62994001	62994600	42	4.39232
chr11	63006301	63007800	248	6.29323
chr11	63008101	63009000	91	5.21531
chr11	63014851	63015150	20	3.82193
chr11	63015151	63015600	35	4.3368
chr11	63017101	63019500	554	7.11374
chr11	63057001	63057600	43	4.42626
chr11	63129901	63130350	30	4.11441
chr11	63136651	63137700	99	5.22568
chr11	63342301	63342750	31	4.16172
chr11	63354001	63354300	20	3.82193
chr11	63370501	63370950	39	4.49292
chr11	63524401	63525000	45	4.49185
chr11	63623551	63623850	22	3.95943
chr11	63630451	63630750	24	4.08496
chr11	63789901	63790500	63	4.97728
chr11	63860251	63860550	22	3.95943
chr11	63865801	63866250	34	4.29498
chr11	64322701	64323600	155	5.98364
chr11	64348351	64348950	51	4.67243
chr11	64638001	64638450	33	4.25191
chr11	64660801	64661250	31	4.16172
chr11	64661701	64662150	31	4.16172
chr11	64787401	64787700	21	3.89232
chr11	64860451	64860750	26	4.20044
chr11	65072851	65073900	95	5.16618
chr11	65125501	65125800	21	3.89232
chr11	65169001	65169750	61	4.76977
chr11	65611501	65612400	67	4.77361
chr11	66118501	66119400	109	5.4757
chr11	66357301	66358050	83	5.21408
chr11	66669301	66670200	90	5.19937
chr11	67346401	67347600	90	4.99185
chr11	67399651	67400400	96	5.424
chr11	67843801	67844250	31	4.16172
chr11	67894201	67894800	47	4.55459
chr11	67895101	67895850	61	4.76977
chr11	68077051	68077650	76	5.24793
chr11	68095801	68096250	36	4.37744
chr11	68098651	68099400	80	5.16096
chr11	68141551	68141850	20	3.82193
chr11	68223451	68223900	48	4.79248
chr11	68612851	68613450	76	5.24793
chr11	68624851	68625600	84	5.23135
chr11	68781751	68782350	68	5.08746
chr11	68920201	68920650	31	4.16172
chr11	69034951	69035400	46	4.73108
chr11	69264451	69265050	48	4.58496
chr11	69300301	69300600	20	3.82193
chr11	69430351	69430650	22	3.95943
chr11	69485101	69485400	20	3.82193
chr11	69523801	69524100	21	3.89232
chr11	70077601	70078200	41	4.35755
chr11	70484101	70485000	281	6.84195
chr11	70979701	70980150	35	4.3368
chr11	70993351	70993950	48	4.58496
chr11	71105401	71105850	31	4.16172
chr11	71599201	71599950	66	4.88343
chr11	72128551	72129750	190	6.06986
chr11	72143551	72144300	102	5.51146
chr11	72457051	72457350	20	3.82193
chr11	72493351	72493800	31	4.16172
chr11	72731101	72731550	33	4.25191
chr11	72772801	72773700	113	5.5277
chr11	72869401	72870000	65	5.02237
chr11	72878701	72879000	20	3.82193
chr11	72880351	72880650	24	4.08496
chr11	72884101	72884700	60	4.90689
chr11	72886501	72888000	213	6.07375
chr11	72892501	72892950	32	4.20752
chr11	72900901	72901500	59	4.88264
chr11	73041901	73042800	110	5.48888
chr11	73057951	73058700	201	6.49009
chr11	73150351	73151250	92	5.23108
chr11	73359751	73360050	22	3.95943
chr11	73363201	73363950	67	4.90513
chr11	73364251	73364550	21	3.89232
chr11	73458601	73459950	153	5.67243
chr11	73664101	73664850	54	4.59392
chr11	73796101	73796400	20	3.82193
chr11	74173051	74173500	30	4.11441
chr11	74270401	74271300	112	5.51487
chr11	74444701	74445450	144	6.00896
chr11	74687701	74688000	23	4.02356
chr11	74866801	74867700	104	5.40796
chr11	74870401	74871150	64	4.83904
chr11	74875351	74876400	108	5.35121
chr11	74914801	74915700	147	5.90719
chr11	75228601	75229350	110	5.6204
chr11	75430651	75431250	45	4.49185
chr11	75454951	75455250	21	3.89232
chr11	75473851	75474450	48	4.58496
chr11	75493651	75494550	96	5.29248
chr11	75495001	75495750	52	4.53948
chr11	75859951	75860250	20	3.82193
chr11	75860251	75860550	23	4.02356
chr11	75888001	75888600	71	5.14975
chr11	76234201	76234500	20	3.82193
chr11	76234951	76235550	54	4.75489
chr11	76504351	76504950	53	4.72792
chr11	76627651	76628400	95	5.40889
chr11	76673851	76674750	123	5.65003
chr11	76807201	76807650	34	4.29498
chr11	77170351	77170800	38	4.45545
chr11	77341951	77342250	22	3.95943
chr11	77495551	77495850	21	3.89232
chr11	77797801	77798250	34	4.29498
chr11	77881951	77882250	24	4.08496
chr11	77903401	77903700	20	3.82193
chr11	78021601	78021900	20	3.82193
chr11	78184051	78184350	22	3.95943
chr11	78271951	78272700	60	4.74593
chr11	78287551	78288150	52	4.70044
chr11	78312001	78312750	81	5.17889
chr11	78324151	78325050	86	5.13378
chr11	82521151	82522050	64	4.70752
chr11	82529401	82529850	33	4.25191
chr11	82542301	82542900	70	5.12928
chr11	82778101	82778400	21	3.89232
chr11	82829851	82830450	48	4.58496
chr11	82963501	82963800	21	3.89232
chr11	82963801	82964850	204	6.26875
chr11	83231851	83232450	53	4.72792
chr11	83563201	83563500	20	3.82193
chr11	83563501	83564400	166	6.08256
chr11	83581651	83582400	90	5.33089
chr11	85345651	85346400	84	5.23135
chr11	85633801	85634250	31	4.16172
chr11	85634401	85635150	79	5.14282
chr11	85637701	85638300	50	4.64386
chr11	85641901	85642650	95	5.40889
chr11	85681651	85682250	46	4.52356
chr11	85835101	85835700	46	4.52356
chr11	85920751	85921650	129	5.71875
chr11	86002351	86002950	60	4.90689
chr11	86187151	86187750	75	5.22882
chr11	86262901	86263200	23	4.02356
chr11	86651101	86651550	30	4.11441
chr11	86739601	86741100	297	6.55336
chr11	86754901	86755500	71	5.14975
chr11	86787751	86788800	206	6.28282
chr11	86839051	86840250	324	6.83985
chr11	86991151	86991600	55	4.98888
chr11	87117601	87117900	22	3.95943
chr11	87634651	87635100	32	4.20752
chr11	88166551	88167300	66	4.88343
chr11	88560151	88560600	34	4.29498
chr11	89904451	89904900	40	4.52945
chr11	91128001	91128750	62	4.79323
chr11	91129501	91130550	105	5.31057
chr11	91874251	91874700	42	4.59984
chr11	92228101	92229000	82	5.06507
chr11	92962801	92963100	20	3.82193
chr11	93263251	93263700	34	4.29498
chr11	93478501	93478950	37	4.41697
chr11	93503401	93503700	26	4.20044
chr11	93849451	93850050	51	4.67243
chr11	93934051	93934800	131	5.87246
chr11	95221051	95221350	20	3.82193
chr11	95245951	95246250	22	3.95943
chr11	95747101	95748600	203	6.00437
chr11	95970751	95971500	118	5.72168
chr11	97603051	97603950	121	5.62638
chr11	99127801	99128100	24	4.08496
chr11	100645501	100646250	56	4.64639
chr11	101847301	101847600	21	3.89232
chr11	101864701	101866650	271	6.23193
chr11	101866651	101867400	51	4.51146
chr11	101987101	101987550	31	4.16172
chr11	102018451	102019500	102	5.26875
chr11	102060601	102061350	69	4.94756
chr11	102112951	102113250	22	3.95943
chr11	102143101	102143850	127	5.82772
chr11	102329251	102329550	23	4.02356
chr11	102331651	102332850	119	5.39482
chr11	102333151	102333900	78	5.12444
chr11	102493051	102493350	23	4.02356
chr11	103229701	103230450	63	4.81632
chr11	104827201	104827500	21	3.89232
chr11	104864851	104865150	22	3.95943
chr11	104865751	104866350	57	4.83289
chr11	104922001	104922900	208	6.40796
chr11	104928001	104928900	83	5.08256
chr11	105050101	105051150	98	5.21103
chr11	106302451	106302900	40	4.52945
chr11	106351501	106351950	33	4.25191
chr11	107067001	107067600	43	4.42626
chr11	107068501	107069100	53	4.72792
chr11	108979651	108980550	196	6.32223
chr11	111178801	111179250	31	4.16172
chr11	111180151	111180750	45	4.49185
chr11	111191401	111192150	87	5.28198
chr11	111201151	111201750	52	4.70044
chr11	111207301	111207900	41	4.35755
chr11	111230251	111231600	728	7.92283
chr11	111236251	111237450	194	6.09991
chr11	111265801	111266400	50	4.64386
chr11	111293701	111294000	23	4.02356
chr11	111498901	111499200	23	4.02356
chr11	111501901	111502650	66	4.88343
chr11	111503851	111504600	80	5.16096
chr11	111504751	111505050	21	3.89232
chr11	111597001	111597600	60	4.90689
chr11	111609001	111609600	44	4.45943
chr11	111627151	111627750	59	4.88264
chr11	111648451	111648900	30	4.11441
chr11	111648901	111649200	20	3.82193
[truncated: 11,677 more rows]

## Sheet: TCF7L2_uniquepeaks_ MCF7.xls
ChrNo	Peak Start	Peak End	Read Numbers in the peak	Peak Scores
chr1	1009001	1009400	18	3.66993
chr1	1724801	1725400	24	3.79248
chr1	2013601	2014000	16	3.5
chr1	2207401	2208000	39	4.49292
chr1	3253801	3254200	21	3.89232
chr1	3266801	3267400	25	3.85137
chr1	3276201	3276600	16	3.5
chr1	4719001	4719800	49	4.61471
chr1	5573801	5574200	17	3.58746
chr1	6019601	6020400	43	4.42626
chr1	7386201	7386800	27	3.96241
chr1	7507801	7508600	60	4.90689
chr1	7777801	7778200	21	3.89232
chr1	8593801	8594200	16	3.5
chr1	9391601	9392200	32	4.20752
chr1	9510401	9510800	16	3.5
chr1	10084601	10085000	16	3.5
chr1	10138401	10139200	37	4.20945
chr1	10145201	10145800	42	4.59984
chr1	11140201	11141000	34	4.08746
chr1	11434401	11435000	27	3.96241
chr1	11545401	11546200	102	5.67243
chr1	11854201	11854800	25	3.85137
chr1	14085601	14086200	35	4.3368
chr1	14125201	14125800	34	4.29498
chr1	14208001	14208600	26	3.90796
chr1	14655001	14655800	60	4.90689
chr1	14882201	14882600	20	3.82193
chr1	15303801	15304400	28	4.01487
chr1	16934601	16935800	58	4.5655
chr1	17666401	17667400	78	5.12444
chr1	17703801	17704400	24	3.79248
chr1	17738601	17739600	121	5.7579
chr1	17880201	17881000	54	4.75489
chr1	18289401	18290200	46	4.52356
chr1	18625201	18625600	16	3.5
chr1	18767001	18767800	84	5.39232
chr1	18791001	18791600	26	3.90796
chr1	18862001	18862600	32	4.20752
chr1	20463401	20463800	16	3.5
chr1	20857401	20857800	19	3.74793
chr1	21196201	21196600	16	3.5
chr1	21223401	21223800	18	3.66993
chr1	21568001	21568800	60	4.90689
chr1	22369601	22370000	19	3.74793
chr1	22498801	22499400	27	3.96241
chr1	22774001	22774600	24	3.79248
chr1	22799001	22799600	28	4.01487
chr1	22944401	22945200	33	4.04439
chr1	22955601	22956400	47	4.55459
chr1	23116001	23116400	18	3.66993
chr1	23656201	23656600	16	3.5
chr1	23778401	23778800	16	3.5
chr1	24283601	24284000	16	3.5
chr1	24338001	24338600	36	4.37744
chr1	24661401	24662000	28	4.01487
chr1	26449801	26450200	16	3.5
chr1	27470801	27471600	39	4.2854
chr1	27472201	27473000	48	4.58496
chr1	27492801	27493200	17	3.58746
chr1	28853401	28853800	19	3.74793
chr1	29002201	29002600	19	3.74793
chr1	29198601	29199000	18	3.66993
chr1	30818401	30819000	27	3.96241
chr1	31645001	31645800	60	4.90689
chr1	31731201	31731800	29	4.0655
chr1	32346201	32346600	17	3.58746
chr1	33102601	33103200	29	4.0655
chr1	34872801	34873200	17	3.58746
chr1	35291001	35291600	27	3.96241
chr1	35454201	35454600	16	3.5
chr1	35664601	35665000	18	3.66993
chr1	35751801	35752600	38	4.24793
chr1	35989601	35990200	32	4.20752
chr1	36710001	36710400	16	3.5
chr1	36881201	36881800	45	4.69937
chr1	36902401	36903000	30	4.11441
chr1	37217001	37217600	52	4.90796
chr1	38636801	38637400	27	3.96241
chr1	38797401	38797800	16	3.5
chr1	39107801	39108400	24	3.79248
chr1	39608401	39609000	27	3.96241
chr1	39714601	39715200	31	4.16172
chr1	40454201	40454800	25	3.85137
chr1	40560401	40560800	17	3.58746
chr1	41697801	41698200	16	3.5
chr1	41819401	41820000	29	4.0655
chr1	41915201	41915600	18	3.66993
chr1	42138001	42138400	18	3.66993
chr1	42255401	42256000	24	3.79248
chr1	42593201	42593600	18	3.66993
chr1	42601001	42601400	29	4.35798
chr1	42671801	42672200	17	3.58746
chr1	43458001	43458600	26	3.90796
chr1	43696401	43696800	20	3.82193
chr1	43959401	43960000	26	3.90796
chr1	43975601	43976000	17	3.58746
chr1	44001801	44002800	40	4.16096
chr1	44296401	44297000	26	3.90796
chr1	44594001	44594600	29	4.0655
chr1	45910401	45910800	18	3.66993
chr1	47222801	47223400	29	4.0655
chr1	49135801	49136600	33	4.04439
chr1	49207201	49207600	18	3.66993
chr1	49209601	49210400	91	5.50779
chr1	49233001	49233800	51	4.67243
chr1	51680201	51680800	27	3.96241
chr1	51694001	51694400	25	4.14386
chr1	51814801	51815600	79	5.30378
chr1	52073201	52073800	25	3.85137
chr1	53326201	53326600	19	3.74793
chr1	54264801	54265400	32	4.20752
chr1	54408001	54408400	16	3.5
chr1	54419801	54421000	73	4.89734
chr1	54695001	54695400	20	3.82193
chr1	55300401	55300800	16	3.5
chr1	55728601	55729000	20	3.82193
chr1	56250801	56251400	31	4.16172
chr1	56939201	56939800	24	3.79248
chr1	57178801	57179400	25	3.85137
chr1	57276801	57277600	37	4.20945
chr1	59085001	59085600	29	4.0655
chr1	59085801	59086200	19	3.74793
chr1	59111601	59112400	33	4.04439
chr1	61614801	61615600	79	5.30378
chr1	61681201	61682000	80	5.32193
chr1	61787601	61788000	19	3.74793
chr1	61789401	61789800	17	3.58746
chr1	62555601	62556400	43	4.42626
chr1	64446601	64447200	31	4.16172
chr1	64870801	64871200	16	3.5
chr1	65030001	65030600	28	4.01487
chr1	65344601	65345400	43	4.42626
chr1	65413801	65414400	34	4.29498
chr1	65455201	65455600	20	3.82193
chr1	65462401	65463000	28	4.01487
chr1	65510001	65510800	50	4.64386
chr1	65636201	65636800	27	3.96241
chr1	66917601	66918400	40	4.32193
chr1	67841801	67842600	48	4.58496
chr1	72382601	72383400	34	4.08746
chr1	72396201	72397000	78	5.2854
chr1	72466201	72466800	26	3.90796
chr1	75118001	75118800	42	4.39232
chr1	76256601	76257400	69	5.10852
chr1	77729201	77729600	16	3.5
chr1	78248601	78249200	25	3.85137
chr1	78297601	78298200	25	3.85137
chr1	80596401	80596800	19	3.74793
chr1	80625801	80626400	25	3.85137
chr1	81423601	81424000	17	3.58746
chr1	81474001	81474600	24	3.79248
chr1	81579601	81580600	83	5.21408
chr1	81632801	81633200	17	3.58746
chr1	81869601	81870000	16	3.5
chr1	82576001	82576400	17	3.58746
chr1	82921001	82921600	31	4.16172
chr1	83251001	83251400	20	3.82193
chr1	83519401	83520000	35	4.3368
chr1	83521001	83522000	73	5.02886
chr1	83966601	83967200	30	4.11441
chr1	84044001	84044400	18	3.66993
chr1	84106601	84107000	18	3.66993
chr1	84338001	84338600	28	4.01487
chr1	85098601	85099200	33	4.25191
chr1	85308201	85308800	28	4.01487
chr1	85969801	85970400	25	3.85137
chr1	86312001	86312800	44	4.45943
chr1	87783801	87784200	17	3.58746
chr1	88759201	88760000	50	4.64386
chr1	89555601	89556000	18	3.66993
chr1	91627201	91627800	39	4.49292
chr1	92044001	92044400	18	3.66993
chr1	94059401	94059800	41	4.85755
chr1	94583401	94584200	49	4.61471
chr1	96092801	96093200	19	3.74793
chr1	96525001	96526000	55	4.6204
chr1	96541201	96541800	34	4.29498
chr1	96629801	96630600	49	4.61471
chr1	96686201	96686600	17	3.58746
chr1	96983401	96983800	17	3.58746
chr1	96986001	96986400	18	3.66993
chr1	97529201	97529600	16	3.5
chr1	97658401	97658800	18	3.66993
chr1	99483601	99484400	41	4.35755
chr1	100431001	100432000	82	5.19659
chr1	103298601	103299200	24	3.79248
chr1	106736601	106737200	24	3.79248
chr1	106738801	106739200	18	3.66993
chr1	106739601	106740600	44	4.29847
chr1	106740801	106744600	181	5.37588
chr1	106744801	106748800	208	5.53948
chr1	106749201	106749600	16	3.5
chr1	106749601	106750800	60	4.61441
chr1	106750801	106755400	230	5.58371
chr1	106756601	106757000	17	3.58746
chr1	106766801	106773800	339	5.8405
chr1	106775601	106776200	27	3.96241
chr1	106776201	106782000	302	5.80941
chr1	106785201	106786800	91	5.00779
chr1	106787001	106787800	33	4.04439
chr1	106788201	106791400	160	5.32193
chr1	106791601	106799800	466	6.18541
chr1	106800001	106801200	53	4.43544
chr1	106801401	106803600	133	5.32557
chr1	106803801	106807600	159	5.18892
chr1	106807801	106811400	189	5.47728
chr1	106811401	106813800	97	4.80743
chr1	106814001	106815400	58	4.4543
chr1	106816001	106816800	35	4.12928
chr1	106817401	106820800	164	5.31382
chr1	106821401	106822000	29	4.0655
chr1	106822201	106825000	137	5.19435
chr1	106825001	106825600	25	3.85137
chr1	106826001	106826800	40	4.32193
chr1	106827601	106828600	49	4.45375
chr1	106829201	106839000	481	6.10254
chr1	106839201	106840200	50	4.48289
chr1	106840601	106841000	19	3.74793
chr1	106841401	106842200	40	4.32193
chr1	106842201	106843600	55	4.37768
chr1	106843601	106848600	225	5.49185
chr1	106848801	106850800	90	4.83089
chr1	106850801	106851400	24	3.79248
chr1	106851401	106852600	57	4.54041
chr1	106852601	106854000	59	4.47897
chr1	106857801	106858600	35	4.12928
chr1	106859201	106860600	86	5.02259
chr1	106862001	106864800	149	5.31549
chr1	106865401	106866600	62	4.66172
chr1	106866801	106867200	17	3.58746
chr1	106867801	106869600	82	4.77259
chr1	106869601	106870200	24	3.79248
chr1	106870601	106871600	42	4.23135
chr1	106878001	106879800	86	4.8413
chr1	106880001	106882000	94	4.89362
chr1	106882001	106882400	17	3.58746
chr1	106882801	106883400	24	3.79248
chr1	106883401	106884400	42	4.23135
chr1	106884401	106885200	35	4.12928
chr1	106885401	106888400	140	5.17584
chr1	106888601	106889000	16	3.5
chr1	106890601	106891400	35	4.12928
chr1	106892601	106900400	435	6.12217
chr1	106902001	106906400	201	5.42134
chr1	106906401	106907600	53	4.43544
chr1	106907601	106910400	143	5.25619
chr1	106910601	106914200	204	5.58746
chr1	106914201	106914600	16	3.5
chr1	106917001	106926200	489	6.17191
chr1	106926401	106929200	138	5.20485
chr1	106929401	106931800	107	4.94899
chr1	106932401	106935400	155	5.32268
chr1	106935401	106938400	144	5.21648
chr1	106938401	106940400	94	4.89362
chr1	106940601	106942600	98	4.95375
chr1	106942801	106943400	27	3.96241
chr1	106943601	106944200	25	3.85137
chr1	106945401	106948000	141	5.28933
chr1	106948201	106954000	344	5.99727
chr1	106956201	106957400	59	4.59016
chr1	106957601	106958600	44	4.29847
chr1	106958801	106959600	38	4.24793
chr1	106960001	106961000	47	4.39362
chr1	106961801	106962200	18	3.66993
chr1	106962201	106962600	16	3.5
chr1	106963001	106963600	26	3.90796
chr1	106965601	106966600	40	4.16096
chr1	106966601	106968200	74	4.70945
chr1	106970401	106973400	145	5.22646
chr1	106974201	106977600	185	5.48765
chr1	106977801	106978400	25	3.85137
chr1	106978601	106980200	72	4.66993
chr1	106981601	106985200	164	5.27259
chr1	106985201	107003800	1023	6.72901
chr1	107004401	107005200	36	4.16993
chr1	107005601	107014600	482	6.16696
chr1	107015001	107016200	54	4.46241
chr1	107016201	107017200	52	4.53948
chr1	107018201	107019000	35	4.12928
chr1	107019401	107020400	51	4.51146
chr1	107020601	107021200	25	3.85137
chr1	107023401	107023800	17	3.58746
chr1	107024001	107024800	37	4.20945
chr1	107025601	107026400	34	4.08746
chr1	107026401	107034600	476	6.21604
chr1	107034601	107035200	24	3.79248
chr1	107035201	107038800	206	5.60154
chr1	107038801	107039800	56	4.64639
chr1	107039801	107042800	158	5.35034
chr1	107042801	107043600	37	4.20945
chr1	107043601	107044600	57	4.67193
chr1	107044801	107047800	158	5.35034
chr1	107047801	107048400	25	3.85137
chr1	107048801	107050200	67	4.66241
chr1	107050201	107057600	407	6.06416
chr1	107057601	107061400	214	5.6175
chr1	107061401	107063000	86	4.92626
chr1	107063401	107064200	33	4.04439
chr1	107064401	107065400	41	4.19659
chr1	107065601	107071400	299	5.79501
chr1	107071401	107071800	17	3.58746
chr1	107072001	107072400	16	3.5
chr1	107072601	107073400	37	4.20945
chr1	107073601	107081000	499	6.35817
chr1	107081201	107088400	452	6.23522
chr1	107089601	107095800	415	6.21987
chr1	107096601	107101200	251	5.70976
chr1	107101201	107103000	71	4.56478
chr1	107103401	107117400	1010	6.9155
chr1	107117401	107124800	479	6.29916
chr1	107124801	107128200	235	5.83279
chr1	107128601	107129600	42	4.23135
chr1	107130801	107131400	24	3.79248
chr1	107132001	107132600	24	3.79248
chr1	107133001	107139200	611	6.77793
chr1	107141201	107161800	1582	7.28428
chr1	107168001	107169400	59	4.47897
chr1	107170201	107179200	572	6.41394
chr1	107179201	107195600	1191	7.03918
chr1	107196201	107198400	123	5.2128
chr1	107199801	107203000	162	5.33985
chr1	107203201	107205200	93	4.87819
chr1	107205801	107207000	50	4.35137
chr1	107207401	107211000	173	5.34967
chr1	107211401	107222600	744	6.63548
chr1	107222601	107225600	175	5.49777
chr1	107225601	107226000	17	3.58746
chr1	107226401	107238000	819	6.74873
chr1	107238001	107240800	160	5.41825
chr1	107241001	107258200	1153	6.95804
chr1	107258401	107263000	316	6.042
chr1	107263001	107269800	442	6.24417
chr1	107269801	107290600	1549	7.2469
chr1	107308201	107325600	1304	7.12726
chr1	107325801	107338000	881	6.81763
chr1	107338201	107347200	617	6.5232
chr1	107347801	107352000	273	5.8966
chr1	107353001	107353400	16	3.5
chr1	107353601	107358200	310	6.01434
chr1	107358401	107359400	50	4.48289
chr1	107359401	107359800	17	3.58746
chr1	107359801	107363800	262	5.87246
chr1	107363801	107366000	122	5.20102
chr1	107366001	107371600	352	6.05575
chr1	107371801	107379200	574	6.56018
chr1	107379401	107390800	768	6.66852
chr1	107391201	107395800	297	5.95254
chr1	107397401	107398000	25	3.85137
chr1	107401801	107403600	105	5.12928
chr1	107403801	107412800	594	6.46839
chr1	107414401	107420600	398	6.15953
chr1	107421601	107423000	102	5.26875
chr1	107423001	107423400	18	3.66993
chr1	107423801	107424800	43	4.2653
chr1	107426001	107426400	19	3.74793
chr1	107427001	107429400	163	5.55625
chr1	107429601	107431400	83	4.79008
chr1	107431601	107432600	43	4.2653
chr1	107433401	107434400	41	4.19659
chr1	107435201	107435800	25	3.85137
chr1	107435801	107437200	57	4.42921
chr1	107437401	107438200	32	4
chr1	107438601	107439200	24	3.79248
chr1	107440201	107442200	90	4.83089
chr1	107442201	107444800	107	4.89125
chr1	107445001	107445800	34	4.08746
chr1	107446001	107446400	17	3.58746
chr1	107447601	107448200	28	4.01487
chr1	107448201	107450200	95	4.90889
chr1	107450201	107451000	34	4.08746
chr1	107451201	107452200	41	4.19659
chr1	107453001	107453600	24	3.79248
chr1	107454201	107454800	25	3.85137
chr1	107454801	107458000	134	5.06609
chr1	107459201	107459600	16	3.5
chr1	107459601	107460000	16	3.5
chr1	107460401	107462000	72	4.66993
chr1	107462201	107463600	64	4.59632
chr1	107463601	107466400	113	4.9165
chr1	107467001	107467400	17	3.58746
chr1	107468001	107468600	26	3.90796
chr1	107468801	107469800	41	4.19659
chr1	107470601	107472000	69	4.70485
chr1	107476601	107478000	63	4.5736
chr1	107478001	107479400	65	4.61869
chr1	107479801	107481400	68	4.58746
chr1	107481601	107482200	24	3.79248
chr1	107483601	107485000	67	4.66241
chr1	107485801	107486400	26	3.90796
chr1	107486601	107487000	16	3.5
chr1	107487201	107488800	66	4.54439
chr1	107489201	107491600	104	4.90796
chr1	107492601	107493200	24	3.79248
chr1	107493401	107493800	16	3.5
chr1	107496001	107497200	56	4.51487
chr1	107497401	107500000	121	5.06864
chr1	107500201	107500600	17	3.58746
chr1	107500601	107502600	80	4.66096
chr1	107502801	107505200	104	4.90796
chr1	107505601	107506200	25	3.85137
chr1	107506601	107507200	27	3.96241
chr1	107508201	107509000	34	4.08746
chr1	107509001	107509800	32	4
chr1	107510001	107512200	98	4.88499
chr1	107512401	107513000	27	3.96241
chr1	107513001	107515000	98	4.95375
chr1	107515201	107516800	70	4.62928
chr1	107516801	107517200	17	3.58746
chr1	107518001	107519800	93	4.9542
chr1	107520801	107524800	166	5.21408
chr1	107525001	107527200	110	5.05164
chr1	107527601	107528400	35	4.12928
chr1	107528401	107529200	35	4.12928
chr1	107530201	107530600	17	3.58746
chr1	107530601	107531200	28	4.01487
chr1	107531401	107532400	43	4.2653
chr1	107533201	107534200	42	4.23135
chr1	107536001	107536600	25	3.85137
chr1	107537201	107538400	59	4.59016
chr1	107540801	107541600	34	4.08746
chr1	107542201	107542800	25	3.85137
chr1	107542801	107544200	72	4.76625
chr1	107544201	107547600	166	5.33131
chr1	107548001	107549200	49	4.32223
chr1	107550801	107552600	92	4.9386
chr1	107552801	107553600	33	4.04439
chr1	107553801	107555200	59	4.47897
chr1	107556601	107558800	108	5.02517
chr1	107558801	107560400	74	4.70945
chr1	107560601	107561400	39	4.2854
chr1	107561801	107562600	34	4.08746
chr1	107562801	107563800	44	4.29847
chr1	107564001	107565400	65	4.61869
chr1	107567001	107567600	25	3.85137
chr1	107568001	107569000	48	4.424
chr1	107569401	107570600	73	4.89734
chr1	107570801	107574400	164	5.27259
chr1	107574601	107575600	44	4.29847
chr1	107575801	107577400	78	4.7854
chr1	107577401	107579200	73	4.60486
chr1	107579401	107581200	79	4.71882
chr1	107583801	107587000	148	5.20945
chr1	107594001	107595800	81	4.75489
chr1	107602601	107603200	26	3.90796
chr1	107603801	107610000	287	5.68781
chr1	107611001	107611400	16	3.5
chr1	107612601	107613000	17	3.58746
chr1	107613601	107616600	141	5.18611
chr1	107622001	107623000	45	4.33089
chr1	107623201	107624200	57	4.67193
chr1	107624601	107625000	17	3.58746
chr1	107625801	107626600	34	4.08746
chr1	107626601	107627000	17	3.58746
chr1	107627201	107629200	95	4.90889
chr1	107629401	107630600	51	4.37994
chr1	107631801	107635400	179	5.39885
chr1	107635401	107636200	42	4.39232
chr1	107636401	107640000	189	5.47728
chr1	107640601	107641000	18	3.66993
chr1	107641201	107642600	84	4.98864
chr1	107642601	107650600	473	6.22473
chr1	107650601	107651200	26	3.90796
chr1	107651401	107654400	176	5.50599
chr1	107654801	107670000	841	6.592
chr1	107670001	107671800	88	4.87447
chr1	107671801	107672200	18	3.66993
chr1	107672601	107676400	218	5.64422
chr1	107676401	107677800	71	4.74607
chr1	107677801	107682000	205	5.48332
chr1	107683001	107683400	16	3.5
chr1	107684401	107686000	101	5.15821
chr1	107686201	107687000	32	4
chr1	107687001	107692200	335	6.0378
chr1	107701601	107707600	381	6.1202
chr1	107708001	107716600	483	6.20275
chr1	107716601	107720800	223	5.60474
chr1	107720801	107722000	71	4.85727
chr1	107722201	107724200	130	5.3614
chr1	107734801	107750400	969	6.77765
chr1	107751201	107756600	335	6.01057
chr1	107758001	107758400	17	3.58746
chr1	107760801	107761200	21	3.89232
chr1	107761801	107762400	30	4.11441
chr1	107763001	107775200	656	6.39218
chr1	107775201	107776600	71	4.74607
chr1	107777001	107779400	120	5.11441
chr1	107781601	107784400	153	5.35371
chr1	107785001	107789000	211	5.56014
chr1	107789201	107791600	144	5.37744
chr1	107792801	107793200	17	3.58746
chr1	107793201	107797000	185	5.40742
chr1	107797601	107804200	422	6.1989
chr1	107804401	107809600	277	5.76352
chr1	107809601	107811400	112	5.22239
chr1	107811401	107817800	354	5.96761
chr1	107818201	107820200	129	5.35026
chr1	107820201	107833800	797	6.5947
chr1	107833801	107835200	69	4.70485
chr1	107835201	107839200	207	5.53252
chr1	107840001	107847600	436	6.14422
chr1	107848401	107848800	17	3.58746
chr1	107849401	107850800	70	4.72561
chr1	107851201	107853000	108	5.16993
chr1	107853401	107856800	164	5.31382
chr1	107857801	107861200	176	5.4157
chr1	107861801	107864400	128	5.14978
chr1	107865201	107878800	738	6.48375
chr1	107879001	107880200	51	4.37994
chr1	107880201	107890200	565	6.32018
chr1	107890801	107894200	164	5.31382
chr1	107895401	107895800	16	3.5
chr1	107897201	107899000	91	4.92283
chr1	107904401	107910200	355	6.04268
chr1	107910401	107919000	456	6.11976
chr1	107919401	107920200	35	4.12928
chr1	107921001	107922200	61	4.63826
chr1	107922201	107928400	337	5.91951
chr1	107929401	107930800	74	4.80578
chr1	108087001	108087400	16	3.5
chr1	108136201	108137200	49	4.45375
chr1	108183801	108184600	37	4.20945
chr1	108281201	108282400	151	5.94592
chr1	108299001	108299400	16	3.5
chr1	108328201	108329200	40	4.16096
chr1	108353201	108353600	16	3.5
chr1	108372201	108372800	45	4.69937
chr1	108469201	108469600	21	3.89232
chr1	108482801	108483200	18	3.66993
chr1	108506601	108507400	32	4
chr1	108630001	108630400	17	3.58746
chr1	108648401	108649000	25	3.85137
chr1	108649001	108649400	17	3.58746
chr1	108656001	108656400	17	3.58746
chr1	108660801	108661800	44	4.29847
chr1	108691401	108692000	24	3.79248
chr1	108755201	108755600	17	3.58746
chr1	108854201	108854600	16	3.5
chr1	108882601	108883000	16	3.5
chr1	108888601	108889000	16	3.5
chr1	109076001	109076800	40	4.32193
chr1	109140001	109140400	16	3.5
chr1	109323801	109324200	16	3.5
chr1	109355801	109356400	31	4.16172
chr1	109592601	109593400	83	5.37504
chr1	109599601	109600000	16	3.5
chr1	109608601	109609400	53	4.72792
chr1	109680601	109681400	38	4.24793
chr1	109691601	109692600	99	5.46839
chr1	109710801	109711400	25	3.85137
chr1	109788801	109789200	17	3.58746
chr1	109793201	109793600	22	3.95943
chr1	109959001	109959400	16	3.5
chr1	110143001	110143400	16	3.5
chr1	110267801	110268600	70	5.12928
chr1	110530201	110530600	17	3.58746
chr1	110708601	110709000	16	3.5
chr1	110745801	110746200	18	3.66993
chr1	110899001	110899400	18	3.66993
chr1	110926001	110926400	18	3.66993
chr1	111220001	111220600	40	4.52945
chr1	111313801	111314200	16	3.5
chr1	111359601	111360000	19	3.74793
chr1	111563401	111563800	16	3.5
chr1	111779401	111780000	24	3.79248
chr1	112055801	112056600	60	4.90689
chr1	112119201	112119600	20	3.82193
chr1	112130001	112130400	16	3.5
chr1	112370601	112371400	47	4.55459
chr1	112371601	112372400	35	4.12928
chr1	112372601	112373000	17	3.58746
chr1	112377401	112377800	16	3.5
chr1	112379001	112379400	18	3.66993
chr1	112380601	112381000	16	3.5
chr1	112382401	112382800	16	3.5
chr1	112389201	112389600	16	3.5
chr1	112397401	112398000	25	3.85137
chr1	112410401	112410800	18	3.66993
chr1	112413801	112414400	25	3.85137
chr1	112415201	112415600	16	3.5
chr1	112417201	112417600	18	3.66993
chr1	112418601	112419000	16	3.5
chr1	112423401	112423800	16	3.5
chr1	112433601	112435000	69	4.70485
chr1	112435201	112435800	24	3.79248
chr1	112435801	112436200	16	3.5
chr1	112456001	112456400	16	3.5
chr1	112457001	112458000	66	4.88343
chr1	112458401	112460000	70	4.62928
chr1	112460001	112460400	16	3.5
chr1	112461001	112461400	16	3.5
chr1	112465401	112465800	17	3.58746
chr1	112465801	112466200	16	3.5
chr1	112470801	112471200	16	3.5
chr1	112472401	112472800	17	3.58746
chr1	112479201	112479600	16	3.5
chr1	112491201	112491800	25	3.85137
chr1	112494201	112494600	17	3.58746
chr1	112501001	112501800	34	4.08746
chr1	112513001	112513400	16	3.5
chr1	112522401	112523400	43	4.2653
chr1	112527401	112527800	16	3.5
chr1	112528001	112528400	19	3.74793
chr1	112530801	112531400	24	3.79248
chr1	112532601	112533000	16	3.5
chr1	112533401	112534600	51	4.37994
chr1	112540601	112541000	16	3.5
chr1	112553601	112554200	24	3.79248
chr1	112555601	112556000	17	3.58746
chr1	112557201	112557600	16	3.5
chr1	112560401	112561400	42	4.23135
chr1	112562201	112562600	16	3.5
chr1	112564001	112564400	17	3.58746
chr1	112567601	112568800	47	4.26211
chr1	113136801	113137600	36	4.16993
chr1	113229801	113230400	24	3.79248
chr1	114059201	114059600	16	3.5
chr1	114069001	114069400	16	3.5
chr1	114074801	114075200	16	3.5
chr1	114075601	114076000	17	3.58746
chr1	114078201	114078600	18	3.66993
chr1	114082801	114083600	35	4.12928
chr1	114091001	114092000	39	4.12444
chr1	114108401	114108800	17	3.58746
chr1	114120201	114120600	17	3.58746
chr1	114124001	114125000	40	4.16096
chr1	114130601	114131800	47	4.26211
chr1	114158801	114159200	16	3.5
chr1	114164601	114165000	17	3.58746
chr1	114189401	114190000	25	3.85137
chr1	114202001	114202400	17	3.58746
chr1	114202401	114203400	40	4.16096
chr1	114236801	114237200	17	3.58746
chr1	114240601	114241600	44	4.29847
chr1	114244201	114244800	24	3.79248
chr1	114267201	114268000	34	4.08746
chr1	114272001	114272800	35	4.12928
chr1	114275201	114275600	18	3.66993
chr1	114276001	114276400	17	3.58746
chr1	114280601	114281000	16	3.5
chr1	114288601	114289600	40	4.16096
chr1	114291801	114292200	16	3.5
chr1	114303601	114304000	16	3.5
chr1	114308801	114309200	18	3.66993
chr1	114314601	114315000	18	3.66993
chr1	114324001	114324400	17	3.58746
chr1	114325401	114325800	17	3.58746
chr1	114328601	114329200	29	4.0655
chr1	114330201	114332000	72	4.58496
chr1	114333201	114334200	41	4.19659
chr1	114334801	114335200	16	3.5
chr1	114346801	114348000	76	4.95545
chr1	114356201	114356600	17	3.58746
chr1	114356801	114358400	71	4.64975
chr1	114361001	114362600	131	5.53342
chr1	114364001	114365200	61	4.63826
chr1	114365601	114367000	59	4.47897
chr1	114367001	114367400	17	3.58746
chr1	114369601	114370000	20	3.82193
chr1	114370801	114371200	18	3.66993
chr1	114371601	114374800	146	5.18982
chr1	114375201	114375800	30	4.11441
chr1	114376601	114377200	26	3.90796
chr1	114378601	114379000	17	3.58746
chr1	114380001	114382600	115	4.99527
chr1	114385801	114386200	17	3.58746
chr1	114388001	114389200	60	4.61441
chr1	114389801	114390200	16	3.5
chr1	114391201	114392000	41	4.35755
chr1	114393201	114394000	36	4.16993
chr1	114394201	114395200	52	4.53948
chr1	114397201	114398000	34	4.08746
chr1	114398201	114398600	17	3.58746
chr1	114398601	114399600	48	4.424
chr1	114400001	114400600	26	3.90796
chr1	114401601	114402400	34	4.08746
chr1	114402801	114403200	16	3.5
chr1	114403201	114404000	33	4.04439
chr1	114405001	114405800	32	4
chr1	114407601	114409000	72	4.76625
chr1	114409801	114411800	92	4.8626
chr1	114412201	114413000	33	4.04439
chr1	114413201	114413600	16	3.5
chr1	114414001	114418000	204	5.51146
chr1	114418601	114421600	124	5.00075
chr1	114422201	114423000	32	4
chr1	114423601	114425000	56	4.40368
chr1	114428601	114429000	16	3.5
chr1	114429001	114429400	17	3.58746
chr1	114432601	114435400	124	5.05052
chr1	114436401	114437200	42	4.39232
chr1	114437201	114439200	99	4.96839
chr1	114439801	114442800	129	5.05778
chr1	114443801	114444600	38	4.24793
chr1	114444801	114445200	16	3.5
chr1	114449401	114449800	16	3.5
chr1	114450401	114454200	166	5.25108
chr1	114454801	114457400	114	4.98267
chr1	114457401	114458200	34	4.08746
chr1	114458201	114459600	64	4.59632
chr1	114460001	114461200	62	4.66172
chr1	114463201	114463600	16	3.5
chr1	114464601	114465200	27	3.96241
chr1	114465601	114466800	52	4.40796
chr1	114467001	114467800	32	4
chr1	114467801	114468400	24	3.79248
chr1	114469001	114469600	27	3.96241
chr1	114476201	114479200	156	5.33196
chr1	114479401	114481200	78	4.70044
chr1	114485001	114485800	33	4.04439
chr1	114486001	114486800	32	4
chr1	114491201	114491600	16	3.5
chr1	114491801	114492200	17	3.58746
chr1	114492801	114493200	16	3.5
chr1	114493401	114494600	47	4.26211
chr1	114495001	114495400	16	3.5
chr1	114496601	114498600	95	4.90889
chr1	114499601	114500200	26	3.90796
chr1	114500401	114503800	176	5.4157
chr1	114504601	114507800	144	5.16993
chr1	114512801	114513200	17	3.58746
chr1	114513401	114514200	32	4
chr1	114514401	114516400	83	4.71408
chr1	114516401	114520000	190	5.48489
chr1	114520801	114521200	16	3.5
chr1	114524001	114524400	20	3.82193
chr1	114526401	114527000	29	4.0655
chr1	114531201	114531600	16	3.5
chr1	114532401	114533000	24	3.79248
chr1	114536801	114537200	16	3.5
chr1	114541001	114541600	26	3.90796
chr1	114541801	114542200	17	3.58746
chr1	114542801	114543600	33	4.04439
chr1	114544001	114544400	16	3.5
chr1	114546401	114547400	41	4.19659
chr1	114547601	114548000	16	3.5
chr1	114550201	114550800	24	3.79248
chr1	114551001	114552600	63	4.47728
chr1	114552801	114554200	65	4.61869
chr1	114554401	114555000	24	3.79248
chr1	114555401	114555800	17	3.58746
chr1	114556801	114557600	35	4.12928
chr1	114557601	114558400	34	4.08746
chr1	114559001	114559400	16	3.5
chr1	114560201	114561000	37	4.20945
chr1	114565401	114565800	20	3.82193
chr1	114569401	114570000	26	3.90796
chr1	114570601	114571200	25	3.85137
chr1	114571401	114572400	41	4.19659
chr1	114575201	114575600	16	3.5
chr1	114575601	114578000	117	5.07788
chr1	114578801	114579400	24	3.79248
chr1	114583401	114585000	70	4.62928
chr1	114587001	114587400	17	3.58746
chr1	114588001	114589600	77	4.76679
chr1	114590001	114590800	37	4.20945
chr1	114592001	114592400	17	3.58746
chr1	114592801	114593400	25	3.85137
chr1	114594001	114595200	50	4.35137
chr1	114596001	114596400	16	3.5
chr1	114596801	114597200	18	3.66993
chr1	114598001	114600000	85	4.74843
chr1	114603201	114603600	17	3.58746
chr1	114605201	114608000	148	5.30578
chr1	114615401	114616000	24	3.79248
chr1	114616401	114618800	113	5.0277
chr1	114618801	114619400	24	3.79248
chr1	114619401	114619800	17	3.58746
chr1	114622401	114622800	17	3.58746
chr1	114623801	114624200	18	3.66993
chr1	114624801	114627600	154	5.36311
chr1	114630801	114633600	140	5.22561
chr1	114633801	114634200	16	3.5
chr1	114634801	114635200	16	3.5
chr1	114636001	114637800	72	4.58496
chr1	114639601	114640000	21	3.89232
chr1	114640601	114642000	57	4.42921
chr1	114646601	114647000	17	3.58746
chr1	114647801	114648200	16	3.5
chr1	114649601	114650000	16	3.5
chr1	114650401	114650800	17	3.58746
chr1	114651601	114652000	18	3.66993
chr1	114653201	114654200	44	4.29847
chr1	114655001	114655400	17	3.58746
chr1	114655401	114655800	16	3.5
chr1	114658601	114659400	33	4.04439
chr1	114660001	114660400	17	3.58746
chr1	114661201	114661600	16	3.5
chr1	114663401	114663800	16	3.5
chr1	114664401	114664800	16	3.5
chr1	114665801	114666400	29	4.0655
chr1	114671401	114672400	43	4.2653
chr1	114672601	114673200	26	3.90796
chr1	114673201	114676000	114	4.92921
chr1	114677201	114677800	27	3.96241
chr1	114678601	114679000	18	3.66993
chr1	114681801	114682800	44	4.29847
chr1	114683001	114683600	25	3.85137
chr1	114685001	114685400	16	3.5
chr1	114687201	114687600	18	3.66993
chr1	114687801	114688800	69	4.94756
chr1	114689001	114689800	34	4.08746
chr1	114689801	114690200	17	3.58746
chr1	114690401	114690800	17	3.58746
chr1	114692401	114692800	16	3.5
chr1	114693201	114694200	39	4.12444
chr1	114699601	114700200	24	3.79248
chr1	114700201	114701000	35	4.12928
chr1	114701001	114701400	19	3.74793
chr1	114701801	114702200	16	3.5
chr1	114702201	114703800	67	4.56609
chr1	114706401	114707200	32	4
chr1	114709801	114710600	32	4
chr1	114710801	114712000	50	4.35137
chr1	114713001	114713600	24	3.79248
chr1	114714401	114715000	24	3.79248
chr1	114721401	114722200	35	4.12928
chr1	114722401	114722800	16	3.5
chr1	114724401	114725000	27	3.96241
chr1	114732001	114732400	16	3.5
chr1	114733601	114734200	24	3.79248
chr1	114734601	114735000	17	3.58746
chr1	114735001	114735600	24	3.79248
chr1	114737601	114738400	34	4.08746
chr1	114738601	114739000	18	3.66993
chr1	114739401	114741200	73	4.60486
chr1	114741601	114742400	34	4.08746
chr1	114742801	114744200	58	4.4543
chr1	114744801	114745600	34	4.08746
chr1	114746601	114747000	17	3.58746
chr1	114748201	114748800	25	3.85137
chr1	114749201	114750600	62	4.55052
chr1	114751201	114751800	27	3.96241
chr1	114752401	114752800	16	3.5
chr1	114753001	114754400	74	4.80578
chr1	114754601	114755200	29	4.0655
chr1	114755401	114756600	62	4.66172
chr1	114756601	114757000	17	3.58746
chr1	114757401	114758200	34	4.08746
chr1	114758201	114758600	17	3.58746
chr1	114758601	114763200	436	6.5064
chr1	114763401	114764000	27	3.96241
chr1	114764201	114767800	203	5.58037
chr1	114768201	114770800	138	5.2583
chr1	114771601	114773400	87	4.85798
chr1	114773801	114774200	18	3.66993
chr1	114774201	114779200	284	5.82782
chr1	114780001	114782200	111	5.0647
chr1	114794801	114804000	501	6.20689
chr1	114804001	114811400	363	5.8991
chr1	114811401	114812800	71	4.74607
chr1	114813001	114816800	215	5.62423
chr1	114816801	114819600	145	5.27623
chr1	114819601	114824000	260	5.79265
chr1	114830001	114832400	142	5.35727
chr1	114833201	114845000	596	6.27785
chr1	114845801	114846200	16	3.5
chr1	114853201	114855400	114	5.10317
chr1	114855801	114856400	26	3.90796
chr1	114857201	114857800	25	3.85137
chr1	114858001	114858400	16	3.5
chr1	114858401	114859000	26	3.90796
chr1	114859601	114860400	37	4.20945
chr1	114860601	114870000	545	6.31282
chr1	114870201	114872600	111	5.00193
chr1	114872801	114873400	25	3.85137
chr1	114873801	114874200	17	3.58746
chr1	114874201	114876800	143	5.30965
chr1	114876801	114877200	18	3.66993
chr1	114877401	114878000	38	4.45545
chr1	114878801	114879600	40	4.32193
chr1	114881001	114881600	24	3.79248
chr1	114881801	114884200	103	4.89402
chr1	114884201	114886000	84	4.80735
chr1	114886801	114887200	16	3.5
chr1	114890801	114892200	58	4.4543
chr1	114892601	114893800	54	4.46241
chr1	114894401	114895400	50	4.48289
chr1	114895801	114896200	16	3.5
chr1	114896801	114898200	66	4.64072
chr1	114899601	114900000	18	3.66993
chr1	114900201	114902000	73	4.60486
chr1	114902201	114903400	57	4.54041
chr1	114910001	114911000	40	4.16096
chr1	114912201	114913400	50	4.35137
chr1	114914801	114915400	24	3.79248
chr1	114916201	114916600	17	3.58746
chr1	114919001	114921200	106	4.9982
chr1	114921201	114922000	35	4.12928
chr1	114922601	114924800	95	4.84014
chr1	114925001	114925600	27	3.96241
chr1	114925601	114926000	16	3.5
chr1	114927201	114928400	65	4.72989
chr1	114928601	114929800	49	4.32223
chr1	114931001	114938400	476	6.29009
chr1	114938401	114944000	336	5.98864
chr1	114944201	114946000	116	5.27302
chr1	114947001	114956000	520	6.27644
chr1	114956401	114960400	184	5.3626
chr1	114961801	114972000	624	6.44919
chr1	114972001	114975400	175	5.40748
chr1	114975601	114978800	191	5.57743
chr1	114979201	114980000	40	4.32193
chr1	114980401	114982000	85	4.90939
chr1	114982401	114985200	150	5.32514
chr1	114986401	114988000	90	4.99185
chr1	114988001	114988400	17	3.58746
chr1	114988601	114992600	219	5.61382
chr1	114993001	114994600	95	5.06986
chr1	115002201	115002800	25	3.85137
chr1	115002801	115003800	47	4.39362
chr1	115004001	115007200	168	5.39232
chr1	115007201	115008200	49	4.45375
chr1	115017601	115018200	25	3.85137
chr1	115018201	115019400	54	4.46241
chr1	115019401	115021600	120	5.17717
chr1	115021801	115022200	16	3.5
chr1	115023001	115024000	74	5.04849
chr1	115024401	115025800	73	4.78615
chr1	115026201	115027200	45	4.33089
chr1	115027601	115028600	52	4.53948
chr1	115028801	115030400	85	4.90939
chr1	115030601	115032200	70	4.62928
chr1	115035401	115036600	58	4.5655
chr1	115036801	115040000	163	5.34873
chr1	115040001	115041000	56	4.64639
chr1	115041001	115042600	106	5.22792
chr1	115043001	115043600	29	4.0655
chr1	115043801	115046000	94	4.82487
chr1	115046001	115048400	137	5.30555
chr1	115049201	115050800	91	5.00779
chr1	115058601	115059000	17	3.58746
chr1	115061201	115061600	17	3.58746
chr1	115062201	115063200	43	4.2653
chr1	115063201	115066000	151	5.33473
chr1	115066401	115068200	96	5
chr1	115068401	115069000	30	4.11441
chr1	115069601	115070000	18	3.66993
chr1	115070601	115071000	16	3.5
chr1	115071201	115072000	49	4.61471
chr1	115072801	115076400	175	5.36625
chr1	115076601	115077000	17	3.58746
chr1	115077401	115078200	36	4.16993
chr1	115078201	115079600	60	4.50321
chr1	115085201	115085800	30	4.11441
chr1	115086201	115086800	25	3.85137
chr1	115090601	115091200	31	4.16172
chr1	115091601	115094200	156	5.43518
chr1	115094801	115095600	37	4.20945
chr1	115095801	115096800	44	4.29847
chr1	115097001	115099800	164	5.45387
chr1	115100201	115102800	138	5.2583
chr1	115103001	115105000	98	4.95375
chr1	115106601	115109200	128	5.14978
chr1	115109601	115110800	55	4.48888
chr1	115111601	115113600	109	5.10722
chr1	115114001	115115600	92	5.02356
chr1	115116001	115117600	91	5.00779
chr1	115118201	115118800	25	3.85137
chr1	115119401	115120200	36	4.16993
chr1	115120201	115120600	17	3.58746
chr1	115120801	115121800	60	4.74593
chr1	115122801	115123200	18	3.66993
chr1	115127201	115129400	113	5.09046
chr1	115129801	115133200	206	5.64277
chr1	115133401	115134600	63	4.6848
chr1	115134801	115138000	149	5.21917
chr1	115138201	115139600	67	4.66241
chr1	115140401	115141600	56	4.51487
chr1	115141601	115142400	37	4.20945
chr1	115142601	115145800	179	5.48382
chr1	115146401	115148400	123	5.28155
chr1	115155601	115157400	105	5.12928
chr1	115157801	115158600	34	4.08746
chr1	115159601	115160000	19	3.74793
chr1	115160801	115163800	203	5.71189
chr1	115163801	115167400	172	5.3413
chr1	115167401	115172000	274	5.83625
chr1	115172201	115172600	18	3.66993
chr1	115172801	115173800	51	4.51146
chr1	115174001	115177000	161	5.37747
chr1	115177001	115177400	17	3.58746
chr1	115177401	115178400	45	4.33089
chr1	115178801	115179600	49	4.61471
chr1	115180601	115182000	65	4.61869
chr1	115182201	115184600	144	5.37744
chr1	115185001	115188800	232	5.73402
chr1	115188801	115190400	88	4.95943
chr1	115190801	115191600	46	4.52356
chr1	115192001	115192600	26	3.90796
chr1	115193401	115194000	24	3.79248
chr1	115194201	115195400	55	4.48888
chr1	115195401	115198200	134	5.16241
chr1	115198601	115199000	16	3.5
chr1	115199801	115201800	114	5.17193
chr1	115202801	115206600	209	5.5834
chr1	115217401	115218200	36	4.16993
chr1	115218201	115220400	101	4.9285
chr1	115220801	115222600	81	4.75489
chr1	115222601	115223600	47	4.39362
chr1	115223601	115224000	18	3.66993
chr1	115224001	115231000	376	5.98995
chr1	115231001	115233800	133	5.1516
chr1	115234601	115235000	17	3.58746
chr1	115235801	115236200	17	3.58746
chr1	115236801	115237200	19	3.74793
chr1	115237601	115238600	44	4.29847
chr1	115239401	115240400	45	4.33089
chr1	115241601	115242000	19	3.74793
chr1	115242201	115242800	26	3.90796
chr1	115244401	115245000	25	3.85137
chr1	115245201	115245600	17	3.58746
chr1	115245601	115247200	70	4.62928
chr1	115248401	115252000	165	5.28136
chr1	115253201	115253800	26	3.90796
chr1	115254201	115255000	34	4.08746
chr1	115255001	115256200	49	4.32223
chr1	115256201	115256800	28	4.01487
chr1	115256801	115257400	24	3.79248
chr1	115260801	115264000	147	5.19967
chr1	115265001	115268200	140	5.12928
chr1	115268601	115269400	38	4.24793
chr1	115269401	115270200	33	4.04439
chr1	115270401	115273800	144	5.12619
chr1	115273801	115275000	47	4.26211
chr1	115276201	115277200	47	4.39362
chr1	115277401	115278600	58	4.5655
chr1	115278601	115279000	18	3.66993
chr1	115279001	115279400	16	3.5
chr1	115279601	115280200	25	3.85137
chr1	115280801	115281200	18	3.66993
chr1	115282401	115284000	77	4.76679
chr1	115284401	115284800	17	3.58746
chr1	115286201	115286800	27	3.96241
chr1	115287601	115290200	122	5.08052
chr1	115290601	115292000	64	4.59632
chr1	115292401	115296400	186	5.37819
chr1	115302601	115303400	38	4.24793
chr1	115303601	115304200	26	3.90796
chr1	115304401	115305000	26	3.90796
chr1	115308801	115309400	24	3.79248
chr1	115310001	115311000	40	4.16096
chr1	115311401	115311800	17	3.58746
chr1	115312001	115312400	18	3.66993
chr1	115313001	115313800	35	4.12928
chr1	115314001	115318000	185	5.37042
chr1	115318401	115319400	47	4.39362
chr1	115324201	115324600	18	3.66993
chr1	115325601	115326400	32	4
chr1	115336401	115336800	16	3.5
chr1	115336801	115337800	39	4.12444
chr1	115338001	115338400	16	3.5
chr1	115338801	115339600	32	4
chr1	115339801	115340200	16	3.5
chr1	115340401	115340800	17	3.58746
chr1	115340801	115341200	17	3.58746
chr1	115341801	115342200	17	3.58746
chr1	115342401	115342800	16	3.5
chr1	115343001	115343400	16	3.5
chr1	115343401	115344000	24	3.79248
chr1	115344201	115344600	19	3.74793
chr1	115345401	115346200	36	4.16993
chr1	115350401	115350800	17	3.58746
chr1	115353601	115354200	27	3.96241
chr1	115355601	115356400	32	4
chr1	115356601	115357600	51	4.51146
chr1	115357801	115359000	49	4.32223
chr1	115359401	115360600	55	4.48888
chr1	115360601	115361000	16	3.5
chr1	115361001	115364200	140	5.12928
chr1	115364201	115365200	52	4.53948
chr1	115368001	115368400	17	3.58746
chr1	115370801	115371200	16	3.5
chr1	115372001	115372400	16	3.5
chr1	115379601	115380200	26	3.90796
chr1	115381001	115381600	28	4.01487
chr1	115383201	115383600	16	3.5
chr1	115384401	115386400	81	4.67889
chr1	115386401	115386800	16	3.5
chr1	115387401	115388600	50	4.35137
chr1	115390401	115392000	68	4.58746
chr1	115395401	115395800	17	3.58746
chr1	115398601	115399000	16	3.5
chr1	115401801	115402200	16	3.5
chr1	115402401	115402800	16	3.5
chr1	115403001	115404200	51	4.37994
chr1	115412001	115412400	16	3.5
chr1	115413401	115413800	16	3.5
chr1	115417401	115417800	17	3.58746
chr1	115418201	115418800	24	3.79248
chr1	115422001	115422600	24	3.79248
chr1	115422801	115423200	16	3.5
chr1	115424201	115425200	40	4.16096
chr1	115427201	115427800	24	3.79248
chr1	115428001	115428600	24	3.79248
chr1	115430201	115431000	36	4.16993
chr1	115433801	115434400	25	3.85137
chr1	115438401	115439200	32	4
chr1	115447801	115448200	16	3.5
chr1	115452601	115453000	17	3.58746
chr1	115454801	115455400	25	3.85137
chr1	115455401	115455800	17	3.58746
chr1	115456601	115457000	16	3.5
chr1	115468801	115469200	16	3.5
chr1	115469801	115470600	34	4.08746
chr1	115470801	115473000	95	4.84014
chr1	115474201	115474600	19	3.74793
chr1	115483401	115483800	20	3.82193
chr1	115484201	115484600	16	3.5
chr1	115484601	115485000	16	3.5
chr1	115485201	115485600	16	3.5
chr1	115485601	115486400	36	4.16993
chr1	115486401	115486800	16	3.5
chr1	115487601	115488200	26	3.90796
chr1	115490801	115491400	26	3.90796
chr1	115491401	115492200	32	4
chr1	115495801	115496200	19	3.74793
chr1	115497801	115498200	17	3.58746
chr1	115515401	115516400	42	4.23135
chr1	115517401	115518000	24	3.79248
chr1	115519201	115519800	26	3.90796
chr1	115520401	115521400	45	4.33089
chr1	115521401	115522000	25	3.85137
chr1	115528801	115529200	17	3.58746
chr1	115529201	115529800	24	3.79248
chr1	115530401	115530800	16	3.5
chr1	115532001	115532800	34	4.08746
chr1	115535601	115536200	25	3.85137
chr1	115536801	115537200	17	3.58746
chr1	115537201	115537600	16	3.5
chr1	115538201	115538800	24	3.79248
chr1	115539401	115540600	47	4.26211
chr1	115540801	115541200	17	3.58746
chr1	115544801	115545400	24	3.79248
chr1	115563601	115564200	25	3.85137
chr1	115566401	115566800	19	3.74793
chr1	115567201	115567600	16	3.5
chr1	115567801	115568800	46	4.3626
chr1	115569801	115570200	18	3.66993
chr1	115573001	115575200	92	4.79385
chr1	115577201	115578000	32	4
chr1	115578401	115579200	34	4.08746
chr1	115580801	115581400	26	3.90796
chr1	115582401	115583600	48	4.29248
chr1	115583801	115584200	16	3.5
chr1	115584401	115584800	16	3.5
chr1	115591001	115591400	16	3.5
chr1	115592201	115592600	17	3.58746
chr1	115592801	115593200	16	3.5
chr1	115596001	115596400	18	3.66993
chr1	115596401	115597000	26	3.90796
chr1	115598601	115599200	28	4.01487
chr1	115603601	115604000	17	3.58746
chr1	115609201	115609600	16	3.5
chr1	115616801	115617200	16	3.5
chr1	115617201	115617600	16	3.5
chr1	115624601	115625000	16	3.5
chr1	115625801	115626800	39	4.12444
chr1	115699401	115699800	18	3.66993
chr1	115737001	115738000	40	4.16096
chr1	115751601	115752000	16	3.5
chr1	115761601	115762000	16	3.5
chr1	115866201	115866600	16	3.5
chr1	115910201	115910600	17	3.58746
chr1	116001201	116001600	16	3.5
chr1	116073001	116073600	27	3.96241
chr1	116120001	116120400	16	3.5
chr1	116221601	116222000	16	3.5
chr1	116236801	116237800	39	4.12444
chr1	116255401	116256400	368	7.3626
chr1	116256801	116258200	351	7.05165
chr1	116296401	116297000	29	4.0655
chr1	116302401	116302800	16	3.5
chr1	116314001	116314600	24	3.79248
chr1	116353601	116354400	46	4.52356
chr1	116358201	116358600	17	3.58746
chr1	116390201	116390600	16	3.5
chr1	116408001	116408400	16	3.5
chr1	116423801	116424600	40	4.32193
chr1	116440601	116441000	17	3.58746
chr1	116449201	116449800	32	4.20752
chr1	116472401	116472800	19	3.74793
chr1	116495001	116496000	158	6.14282
chr1	116558001	116558800	36	4.16993
chr1	116618801	116619200	16	3.5
chr1	116622401	116622800	16	3.5
chr1	116732001	116732400	17	3.58746
chr1	116762401	116763000	25	3.85137
chr1	116770001	116770400	17	3.58746
chr1	116809401	116810000	26	3.90796
chr1	116845801	116846200	17	3.58746
chr1	116854401	116855600	64	4.70752
chr1	116891001	116891400	16	3.5
chr1	116897601	116898000	16	3.5
chr1	116900401	116900800	16	3.5
chr1	116901601	116902400	32	4
chr1	116934001	116934800	34	4.08746
chr1	116996201	116996800	24	3.79248
chr1	117043401	117043800	16	3.5
chr1	117065801	117066200	16	3.5
chr1	117216601	117218000	62	4.55052
chr1	117248601	117249400	48	4.58496
chr1	117377801	117378200	17	3.58746
chr1	117388601	117389000	17	3.58746
chr1	117401401	117401800	18	3.66993
chr1	117415801	117416200	16	3.5
chr1	117444601	117445200	39	4.49292
chr1	117555801	117556600	67	5.06609
chr1	117680001	117680400	16	3.5
chr1	117699201	117699600	19	3.74793
chr1	117751601	117752000	16	3.5
chr1	117811001	117812200	257	6.71314
chr1	117814201	117814800	25	3.85137
chr1	117827001	117827400	18	3.66993
chr1	117947601	117948200	26	3.90796
chr1	117952201	117952600	16	3.5
chr1	117976801	117977400	25	3.85137
chr1	117979201	117979600	16	3.5
chr1	118080201	118080600	18	3.66993
chr1	118132801	118133200	17	3.58746
chr1	118170201	118170800	24	3.79248
chr1	118217801	118218200	17	3.58746
chr1	118624001	118624800	73	5.18982
chr1	118659601	118660400	40	4.32193
chr1	118664801	118665200	16	3.5
chr1	119099401	119100000	26	3.90796
chr1	120216401	120217200	40	4.32193
chr1	120455001	120455400	16	3.5
chr1	142542601	142543000	16	3.5
chr1	142655801	142656200	17	3.58746
chr1	144938801	144939200	17	3.58746
chr1	144944601	144945400	32	4
chr1	145066601	145067000	18	3.66993
chr1	145089801	145090200	17	3.58746
chr1	145421601	145422000	16	3.5
chr1	145433401	145433800	16	3.5
chr1	145486001	145486600	25	3.85137
chr1	145556601	145557400	33	4.04439
chr1	145669001	145669800	45	4.49185
chr1	147113601	147114200	28	4.01487
chr1	147148201	147149000	39	4.2854
chr1	147323001	147323800	33	4.04439
chr1	147712401	147712800	18	3.66993
chr1	147713001	147713600	27	3.96241
chr1	149950401	149951000	28	4.01487
chr1	150009001	150009400	17	3.58746
chr1	150029601	150030000	16	3.5
chr1	150063001	150063400	19	3.74793
chr1	150068401	150068800	16	3.5
chr1	150078401	150078800	16	3.5
chr1	150114001	150114600	39	4.49292
chr1	150275201	150275600	17	3.58746
chr1	150275601	150276000	16	3.5
chr1	150395401	150395800	16	3.5
chr1	150622401	150623400	67	4.90513
chr1	150678601	150679200	27	3.96241
chr1	150704001	150704400	16	3.5
chr1	150751201	150751800	24	3.79248
chr1	150808401	150809000	24	3.79248
chr1	150812801	150813200	19	3.74793
chr1	150824601	150825000	18	3.66993
chr1	150934201	150934800	28	4.01487
chr1	151464801	151465200	21	3.89232
chr1	151551401	151552000	24	3.79248
chr1	151554201	151555000	62	4.9542
chr1	151696201	151697200	67	4.90513
chr1	151705601	151706000	16	3.5
chr1	151740801	151741200	22	3.95943
chr1	151801401	151802200	46	4.52356
chr1	151847601	151848000	16	3.5
chr1	151857801	151858200	17	3.58746
chr1	151888001	151888400	17	3.58746
chr1	151895601	151896400	60	4.90689
chr1	151923401	151923800	16	3.5
chr1	151938601	151939200	24	3.79248
chr1	151956401	151956800	19	3.74793
chr1	151971201	151972000	41	4.35755
chr1	151982601	151983000	17	3.58746
chr1	151988401	151988800	20	3.82193
chr1	151996401	151997000	24	3.79248
chr1	152056401	152056800	16	3.5
chr1	152061601	152062600	66	4.88343
chr1	152114401	152115000	24	3.79248
chr1	152141601	152142000	16	3.5
chr1	152157801	152158600	32	4
chr1	152178201	152178800	25	3.85137
chr1	152290601	152291000	18	3.66993
chr1	152311001	152311400	17	3.58746
chr1	152314001	152314400	17	3.58746
chr1	152346801	152347200	16	3.5
chr1	152365001	152366200	143	5.86739
chr1	152415001	152415600	30	4.11441
chr1	152701401	152702000	26	3.90796
chr1	152715601	152716000	16	3.5
chr1	152878801	152879200	18	3.66993
chr1	152956201	152956800	27	3.96241
chr1	153551001	153551600	26	3.90796
chr1	154658801	154659200	27	4.25489
chr1	155092401	155093200	38	4.24793
chr1	156577801	156578200	16	3.5
chr1	157101601	157102800	98	5.32223
chr1	159903001	159903600	39	4.49292
chr1	159929401	159929800	16	3.5
chr1	162129001	162129800	81	5.33985
chr1	162299401	162299800	16	3.5
chr1	163265801	163266400	25	3.85137
chr1	165038001	165038400	20	3.82193
chr1	165128001	165128600	28	4.01487
chr1	165257801	165258600	46	4.52356
chr1	165425401	165426000	29	4.0655
chr1	166114801	166115200	18	3.66993
chr1	166572201	166573000	50	4.64386
chr1	167822601	167823000	16	3.5
chr1	168067801	168068600	68	5.08746
chr1	168085801	168086200	21	3.89232
chr1	168596601	168597000	16	3.5
chr1	168733201	168733800	24	3.79248
chr1	168779401	168779800	18	3.66993
chr1	168863201	168863600	17	3.58746
chr1	168908601	168909600	49	4.45375
chr1	168961001	168961400	16	3.5
chr1	169105001	169105400	16	3.5
chr1	169215001	169215400	16	3.5
chr1	169466601	169467000	20	3.82193
chr1	169710201	169710800	24	3.79248
chr1	169748401	169748800	20	3.82193
chr1	169750401	169750800	17	3.58746
chr1	169826001	169826400	18	3.66993
chr1	169842601	169843600	68	4.9265
chr1	169854401	169855000	27	3.96241
chr1	170105201	170105600	18	3.66993
chr1	170857401	170857800	16	3.5
chr1	171224001	171224600	37	4.41697
chr1	171226201	171226800	26	3.90796
chr1	171519201	171519600	16	3.5
chr1	171920201	171920600	17	3.58746
chr1	171958801	171959200	16	3.5
chr1	172074401	172075000	25	3.85137
chr1	172146801	172147600	57	4.83289
chr1	172453201	172454200	54	4.59392
chr1	172481601	172482200	26	3.90796
chr1	172518001	172518400	16	3.5
chr1	174293601	174294000	17	3.58746
chr1	174553401	174553800	16	3.5
chr1	174923001	174923400	18	3.66993
chr1	174935001	174935800	53	4.72792
chr1	175147401	175147800	16	3.5
chr1	175238401	175238800	16	3.5
chr1	175945801	175946200	16	3.5
chr1	177411601	177412000	19	3.74793
chr1	177417801	177418400	37	4.41697
chr1	177445601	177446200	26	3.90796
chr1	177554401	177555600	114	5.54041
chr1	177635401	177635800	17	3.58746
chr1	177866601	177867400	50	4.64386
chr1	177882001	177882800	48	4.58496
chr1	178046401	178046800	16	3.5
chr1	179063801	179064600	43	4.42626
chr1	179301201	179301600	18	3.66993
chr1	179368601	179369000	20	3.82193
chr1	179555201	179555600	17	3.58746
chr1	179560801	179561200	17	3.58746
chr1	180065801	180066200	16	3.5
chr1	180334201	180334600	17	3.58746
chr1	180531601	180532000	16	3.5
chr1	180640201	180640600	17	3.58746
chr1	180787601	180788200	24	3.79248
chr1	180812201	180812600	16	3.5
chr1	180823601	180824200	27	3.96241
chr1	180850801	180851200	17	3.58746
chr1	180861801	180862200	16	3.5
chr1	181031201	181031600	16	3.5
chr1	181117801	181118200	16	3.5
chr1	181273601	181274000	17	3.58746
chr1	181283001	181283400	16	3.5
chr1	181373601	181374600	59	4.72168
chr1	181392601	181393000	16	3.5
chr1	181421801	181422400	25	3.85137
chr1	181439001	181439400	17	3.58746
chr1	181483201	181484000	35	4.12928
chr1	182056801	182057600	40	4.32193
chr1	182070601	182071000	17	3.58746
chr1	182213401	182214000	25	3.85137
chr1	182309601	182310000	16	3.5
chr1	182602601	182603400	55	4.78136
chr1	182615801	182616400	24	3.79248
chr1	182656401	182657000	25	3.85137
chr1	182922601	182923000	16	3.5
chr1	183022001	183022400	16	3.5
chr1	183191801	183192600	55	4.78136
chr1	183231801	183232200	17	3.58746
chr1	183308801	183309200	17	3.58746
chr1	183575001	183575600	24	3.79248
chr1	183688201	183689000	55	4.78136
chr1	184050201	184050600	16	3.5
chr1	184130401	184131000	27	3.96241
chr1	184132801	184133200	16	3.5
chr1	184182001	184182600	26	3.90796
chr1	184362201	184362600	16	3.5
chr1	184393201	184393600	16	3.5
chr1	184393601	184394000	16	3.5
chr1	184394601	184396000	104	5.29676
chr1	184415601	184416000	16	3.5
chr1	184422601	184423200	30	4.11441
chr1	184452001	184452600	28	4.01487
chr1	184772001	184772800	48	4.58496
chr1	185070401	185070800	16	3.5
chr1	185116601	185117000	18	3.66993
chr1	185362801	185363200	20	3.82193
chr1	185364601	185365400	62	4.9542
chr1	185665801	185666600	47	4.55459
chr1	185723201	185723600	16	3.5
chr1	185793201	185793600	17	3.58746
chr1	186075601	186076000	17	3.58746
chr1	186077401	186078000	28	4.01487
chr1	186317401	186317800	18	3.66993
chr1	186841401	186841800	17	3.58746
chr1	186880001	186880400	17	3.58746
chr1	187005601	187006000	19	3.74793
chr1	187282401	187283000	25	3.85137
chr1	187328601	187329000	16	3.5
chr1	187350601	187351000	20	3.82193
chr1	187486601	187487000	16	3.5
chr1	187779601	187780000	16	3.5
chr1	187926001	187926400	18	3.66993
chr1	188031001	188031600	27	3.96241
chr1	188340401	188341200	69	5.10852
chr1	188341801	188342400	30	4.11441
chr1	188401401	188402600	81	5.04737
chr1	188738201	188739800	157	5.79462
chr1	188862401	188863000	24	3.79248
chr1	188904601	188905000	18	3.66993
chr1	188998601	188999000	16	3.5
chr1	189338201	189338600	17	3.58746
chr1	189650401	189651200	44	4.45943
chr1	189685201	189685800	24	3.79248
chr1	189710001	189710600	24	3.79248
chr1	189743801	189745000	71	4.85727
chr1	189788801	189789200	16	3.5
chr1	189969401	189969800	18	3.66993
chr1	190116601	190117200	28	4.01487
chr1	190138201	190139000	58	4.85798
chr1	190149001	190149600	26	3.90796
chr1	190254201	190254600	16	3.5
chr1	190430201	190430600	16	3.5
chr1	190444401	190444800	16	3.5
chr1	190633401	190633800	17	3.58746
chr1	190753201	190753600	16	3.5
chr1	190755001	190755400	22	3.95943
chr1	190818401	190818800	18	3.66993
chr1	191229001	191229800	46	4.52356
chr1	191307401	191307800	16	3.5
chr1	191396601	191397400	39	4.2854
chr1	191497401	191497800	21	3.89232
chr1	191638801	191639200	16	3.5
chr1	191643801	191644200	17	3.58746
chr1	191660001	191660400	16	3.5
chr1	191670601	191671800	61	4.63826
chr1	191678001	191678800	49	4.61471
chr1	191723201	191723600	16	3.5
chr1	191765601	191766000	16	3.5
chr1	191928201	191928600	17	3.58746
chr1	192252801	192253200	16	3.5
chr1	192465201	192466000	72	5.16993
chr1	192514401	192514800	20	3.82193
chr1	192548001	192549000	74	5.04849
chr1	192936601	192937000	17	3.58746
chr1	194348001	194348400	16	3.5
chr1	194403001	194403400	16	3.5
chr1	195708401	195708800	16	3.5
chr1	196643801	196644800	47	4.39362
chr1	196993401	196994200	38	4.24793
chr1	197139001	197139400	17	3.58746
chr1	197213601	197214000	16	3.5
chr1	197475801	197476200	16	3.5
chr1	197644401	197644800	16	3.5
chr1	197730601	197731200	26	3.90796
chr1	197732601	197733000	17	3.58746
chr1	197737801	197738200	17	3.58746
chr1	198276201	198276800	24	3.79248
chr1	198511201	198511600	16	3.5
chr1	198621801	198622200	17	3.58746
chr1	198704601	198705000	16	3.5
chr1	198810601	198811000	17	3.58746
chr1	198908201	198909000	35	4.12928
chr1	199117801	199118200	16	3.5
chr1	199464401	199464800	16	3.5
chr1	199878001	199878600	26	3.90796
chr1	199985801	199986400	39	4.49292
chr1	200234201	200234600	18	3.66993
chr1	200479201	200479600	17	3.58746
chr1	200531601	200532000	16	3.5
chr1	200689201	200689600	18	3.66993
chr1	200796401	200796800	19	3.74793
chr1	200847001	200847400	18	3.66993
chr1	201251201	201251800	28	4.01487
chr1	201510001	201510600	27	3.96241
chr1	202000601	202001000	16	3.5
chr1	202051201	202051600	16	3.5
chr1	202101201	202101600	18	3.66993
chr1	202304201	202304800	28	4.01487
chr1	202379601	202380600	42	4.23135
chr1	202498401	202498800	16	3.5
chr1	202555401	202556000	25	3.85137
chr1	203379601	203380000	16	3.5
chr1	203428401	203429000	30	4.11441
chr1	203654601	203655000	17	3.58746
chr1	203889601	203890000	22	3.95943
chr1	203898801	203899400	40	4.52945
chr1	203970201	203971000	35	4.12928
chr1	204052401	204052800	16	3.5
chr1	204110201	204110800	47	4.76211
chr1	204163201	204163600	17	3.58746
chr1	204227201	204227600	19	3.74793
chr1	204256001	204256600	26	3.90796
chr1	204349401	204350800	96	5.18129
chr1	204412401	204412800	18	3.66993
chr1	204448601	204449800	115	5.55301
chr1	204542401	204543200	32	4
chr1	204592601	204593000	21	3.89232
chr1	204968001	204969200	52	4.40796
chr1	204972401	204973200	46	4.52356
chr1	205322801	205323200	18	3.66993
chr1	205532801	205533200	16	3.5
chr1	205534601	205535600	80	5.16096
chr1	205739401	205740000	25	3.85137
chr1	206218201	206218800	35	4.3368
chr1	206319601	206320000	17	3.58746
chr1	206621601	206622600	127	5.82772
chr1	206623001	206623600	25	3.85137
chr1	206977601	206978000	20	3.82193
chr1	207017001	207017400	17	3.58746
chr1	207216601	207217000	20	3.82193
chr1	207754801	207755200	17	3.58746
chr1	207963001	207963800	44	4.45943
chr1	208328001	208328400	18	3.66993
chr1	209392201	209392600	17	3.58746
chr1	209557201	209558000	61	4.93074
chr1	209999401	209999800	19	3.74793
chr1	210903201	210904000	51	4.67243
chr1	210928601	210929000	18	3.66993
chr1	211765401	211765800	16	3.5
chr1	212320801	212321400	25	3.85137
chr1	214390201	214390600	18	3.66993
chr1	214443401	214444000	31	4.16172
chr1	214810401	214810800	17	3.58746
chr1	214826601	214827000	17	3.58746
chr1	214868001	214868600	24	3.79248
chr1	214873601	214874000	17	3.58746
chr1	215221401	215222000	27	3.96241
chr1	215271801	215272200	18	3.66993
chr1	215297801	215298200	16	3.5
chr1	215319401	215320400	60	4.74593
chr1	215649001	215650200	86	5.13378
chr1	215655401	215655800	22	3.95943
chr1	215663201	215663800	28	4.01487
chr1	215673601	215674400	41	4.35755
chr1	215676401	215676800	16	3.5
chr1	215691801	215692600	36	4.16993
chr1	215713201	215714000	50	4.64386
chr1	215795601	215796000	16	3.5
chr1	216702201	216702800	29	4.0655
chr1	216771601	216772000	16	3.5
chr1	216927001	216927400	16	3.5
chr1	216939801	216940400	24	3.79248
chr1	216995801	216996400	28	4.01487
chr1	217126801	217127200	17	3.58746
chr1	217166801	217167200	16	3.5
chr1	217202601	217203000	17	3.58746
chr1	217236001	217236400	18	3.66993
chr1	217240801	217241600	65	5.02237
chr1	217262601	217264000	65	4.61869
chr1	217292601	217293400	35	4.12928
chr1	217297601	217298400	37	4.20945
chr1	217301801	217302200	17	3.58746
chr1	217486201	217486600	18	3.66993
chr1	217488601	217489200	24	3.79248
chr1	217492801	217493600	32	4
chr1	217511601	217512800	63	4.6848
chr1	217536401	217536800	16	3.5
chr1	217545401	217545800	22	3.95943
chr1	217666601	217667200	37	4.41697
chr1	217746201	217746800	37	4.41697
chr1	217833601	217834400	33	4.04439
chr1	217884601	217885000	17	3.58746
chr1	217886201	217887200	79	5.14282
chr1	218126601	218127400	50	4.64386
chr1	218218401	218218800	16	3.5
chr1	218293201	218293600	16	3.5
chr1	218563801	218564600	35	4.12928
chr1	218583201	218583800	27	3.96241
chr1	218646601	218647000	16	3.5
chr1	218663601	218664200	27	3.96241
chr1	218686401	218687000	30	4.11441
chr1	218749201	218749600	18	3.66993
chr1	218787001	218787400	16	3.5
chr1	218790001	218790400	19	3.74793
chr1	218792001	218792800	62	4.9542
chr1	218818601	218819000	16	3.5
chr1	219167401	219167800	16	3.5
chr1	219498201	219498800	27	3.96241
chr1	219617401	219617800	16	3.5
chr1	219703801	219705000	76	4.95545
chr1	219706801	219707400	25	3.85137
chr1	219728601	219729400	33	4.04439
chr1	219737201	219737600	16	3.5
chr1	219754801	219755200	16	3.5
chr1	220509001	220509400	21	3.89232
chr1	220510601	220511200	24	3.79248
chr1	220541801	220542200	18	3.66993
chr1	220564801	220565200	18	3.66993
chr1	220695001	220695600	24	3.79248
chr1	221778801	221779400	30	4.11441
chr1	221842801	221843600	32	4
chr1	222081801	222082600	39	4.2854
chr1	223203601	223204200	25	3.85137
chr1	223322401	223322800	20	3.82193
chr1	223492601	223493400	36	4.16993
chr1	223617801	223618400	24	3.79248
chr1	223908601	223909000	19	3.74793
chr1	224050201	224050600	17	3.58746
chr1	224253201	224253600	16	3.5
chr1	224391401	224391800	18	3.66993
chr1	224486601	224487000	18	3.66993
chr1	224492401	224492800	18	3.66993
chr1	224493401	224494000	27	3.96241
chr1	224605801	224606200	16	3.5
chr1	224921001	224921400	16	3.5
chr1	224970401	224971000	45	4.69937
chr1	225091401	225092200	73	5.18982
chr1	225606401	225606800	16	3.5
chr1	226515401	226515800	16	3.5
chr1	226858801	226859400	27	3.96241
chr1	226885601	226886200	30	4.11441
chr1	228083201	228083800	29	4.0655
chr1	228373201	228373600	17	3.58746
chr1	228608601	228609200	26	3.90796
chr1	229277401	229278000	32	4.20752
chr1	229850601	229851200	25	3.85137
chr1	229953001	229953400	18	3.66993
chr1	230894401	230894800	20	3.82193
chr1	230999001	230999800	44	4.45943
chr1	231275401	231276400	59	4.72168
chr1	231855201	231855600	16	3.5
chr1	231913601	231914200	26	3.90796
chr1	232106201	232106600	16	3.5
chr1	232457801	232458800	113	5.65921
chr1	232470401	232470800	16	3.5
chr1	232665401	232666200	35	4.12928
chr1	232814001	232814800	36	4.16993
chr1	232824201	232824800	26	3.90796
chr1	233839401	233840000	24	3.79248
chr1	233840801	233841200	16	3.5
chr1	233871601	233872000	23	4.02356
chr1	233895401	233895800	21	3.89232
chr1	234116801	234117400	24	3.79248
chr1	235333401	235333800	20	3.82193
chr1	239798401	239799000	26	3.90796
chr1	240249001	240249400	19	3.74793
chr1	240599201	240600000	35	4.12928
chr1	241151201	241151600	16	3.5
chr1	241428601	241429200	24	3.79248
chr1	241697001	241697400	20	3.82193
chr1	241705601	241706000	17	3.58746
chr1	244490001	244490800	69	5.10852
chr1	245210201	245210600	17	3.58746
chr1	245966201	245966600	16	3.5
chr1	246033201	246033800	24	3.79248
chr1	246229801	246230800	43	4.2653
chr1	246329201	246330000	45	4.49185
chr10	158201	158800	25	3.85137
chr10	183401	183800	17	3.58746
chr10	384601	385000	16	3.5
chr10	419401	420000	25	3.85137
chr10	450401	451200	43	4.42626
chr10	451601	452400	44	4.45943
chr10	527201	527800	24	3.79248
chr10	592601	593400	52	4.70044
chr10	636201	636800	28	4.01487
chr10	659201	659600	18	3.66993
chr10	778401	779200	94	5.55459
chr10	1490601	1491200	57	5.04041
chr10	3169001	3169600	31	4.16172
chr10	3302801	3303600	39	4.2854
chr10	3332001	3332600	25	3.85137
chr10	3627001	3627800	33	4.04439
chr10	4015201	4015800	24	3.79248
chr10	4173601	4174000	16	3.5
chr10	4479801	4480200	20	3.82193
chr10	4492801	4493600	73	5.18982
chr10	5122001	5122400	20	3.82193
chr10	5160401	5160800	16	3.5
chr10	5371001	5371600	30	4.11441
chr10	5530201	5531000	44	4.45943
chr10	5543401	5544000	28	4.01487
chr10	5545201	5546000	38	4.24793
chr10	5555001	5555800	47	4.55459
chr10	5593001	5593400	19	3.74793
chr10	5593601	5594400	36	4.16993
chr10	5606601	5607200	29	4.0655
chr10	5631201	5631800	25	3.85137
chr10	6338801	6339400	29	4.0655
chr10	6339401	6340600	115	5.55301
chr10	6404801	6405400	29	4.0655
chr10	7244601	7245400	45	4.49185
chr10	7271801	7272600	36	4.16993
chr10	7275001	7276600	225	6.31378
chr10	7687801	7688200	19	3.74793
chr10	7701401	7701800	16	3.5
chr10	8022001	8022400	17	3.58746
chr10	8068801	8069200	17	3.58746
chr10	8117401	8117800	16	3.5
chr10	8117801	8118200	18	3.66993
chr10	8126601	8127600	85	5.24843
chr10	8169201	8170000	33	4.04439
chr10	8170201	8171400	435	7.47239
chr10	8408001	8409000	81	5.17889
chr10	8449401	8449800	16	3.5
chr10	8473401	8473800	17	3.58746
chr10	8513401	8514000	24	3.79248
chr10	8586001	8587000	77	5.10582
chr10	8623601	8624600	139	5.95798
chr10	8644601	8645400	93	5.53916
chr10	8670201	8670800	37	4.41697
chr10	8712001	8713000	51	4.51146
chr10	8713401	8713800	16	3.5
chr10	8767601	8769000	107	5.33779
chr10	8794401	8794800	17	3.58746
chr10	8842201	8843200	49	4.45375
chr10	8872601	8873400	44	4.45943
chr10	8898801	8900000	58	4.5655
chr10	8903601	8904000	16	3.5
chr10	8915201	8915600	16	3.5
chr10	8915801	8916600	51	4.67243
chr10	8940801	8941200	18	3.66993
chr10	8952001	8952800	38	4.24793
chr10	8955401	8956200	54	4.75489
chr10	9013401	9013800	21	3.89232
chr10	9079601	9081000	86	5.02259
chr10	9110801	9112000	116	5.5655
chr10	9139201	9139600	17	3.58746
chr10	9190801	9192000	116	5.5655
chr10	9220401	9221200	62	4.9542
chr10	9228601	9229200	29	4.0655
chr10	9237201	9237800	26	3.90796
chr10	9270601	9271400	69	5.10852
chr10	9295001	9295600	25	3.85137
chr10	9384801	9385200	16	3.5
chr10	11581001	11581800	52	4.70044
chr10	11654601	11655000	17	3.58746
chr10	11879601	11880400	47	4.55459
chr10	12630001	12630800	42	4.39232
chr10	12647401	12648400	53	4.56696
chr10	12677201	12677600	16	3.5
chr10	12827601	12828000	17	3.58746
chr10	12917201	12917600	21	3.89232
chr10	13035401	13036000	94	5.76211
chr10	13599001	13599400	20	3.82193
chr10	13877001	13877600	25	3.85137
chr10	13992001	13992600	27	3.96241
chr10	14116201	14117000	38	4.24793
chr10	14267601	14268400	47	4.55459
chr10	14338201	14338800	25	3.85137
chr10	14388201	14389000	40	4.32193
chr10	14449201	14450200	60	4.74593
chr10	14951001	14951600	33	4.25191
chr10	15165601	15166400	49	4.61471
chr10	15352001	15352600	29	4.0655
chr10	16749401	16750000	36	4.37744
chr10	17223801	17224200	17	3.58746
chr10	17390401	17391000	27	3.96241
chr10	17395401	17395800	17	3.58746
chr10	17399001	17400000	58	4.69702
chr10	17430001	17430800	81	5.33985
chr10	17487401	17488000	24	3.79248
chr10	18515401	18515800	18	3.66993
chr10	19327401	19327800	16	3.5
chr10	19443201	19443600	16	3.5
chr10	19498201	19499200	39	4.12444
chr10	19510001	19510600	27	3.96241
chr10	19521201	19521800	26	3.90796
chr10	19788001	19788600	24	3.79248
chr10	19964601	19965000	18	3.66993
chr10	20105201	20105600	17	3.58746
chr10	20118001	20118400	18	3.66993
chr10	20124001	20124400	16	3.5
chr10	20560201	20560800	27	3.96241
chr10	20565001	20565600	30	4.11441
chr10	20963801	20964200	16	3.5
chr10	21558201	21558600	18	3.66993
chr10	21877201	21877600	16	3.5
chr10	21907801	21908400	29	4.0655
chr10	22031601	22032200	24	3.79248
chr10	22254401	22254800	19	3.74793
chr10	22306201	22306600	16	3.5
chr10	22403201	22404000	32	4
chr10	22406801	22407400	45	4.69937
chr10	22871601	22872200	34	4.29498
chr10	22872601	22873400	45	4.49185
chr10	22920601	22921000	17	3.58746
chr10	22944401	22944800	18	3.66993
chr10	22961401	22961800	19	3.74793
chr10	23016001	23016400	17	3.58746
chr10	23336401	23337000	24	3.79248
chr10	23368801	23369200	20	3.82193
chr10	23603801	23604200	18	3.66993
chr10	24031801	24032400	27	3.96241
chr10	24122801	24123600	35	4.12928
chr10	24540401	24541000	29	4.0655
chr10	24777401	24778200	181	6.49985
chr10	24783201	24783600	18	3.66993
chr10	24907201	24907800	43	4.63378
chr10	25569001	25569600	29	4.0655
chr10	25582801	25583400	29	4.0655
chr10	25656401	25656800	16	3.5
chr10	25673401	25674200	37	4.20945
chr10	25782201	25783200	86	5.2653
chr10	25797001	25797400	16	3.5
chr10	26264201	26264600	17	3.58746
chr10	26335201	26335800	26	3.90796
chr10	27271001	27271400	16	3.5
chr10	27926201	27927200	53	4.56696
chr10	28009401	28009800	20	3.82193
chr10	28197201	28197800	50	4.85137
chr10	28545801	28546200	19	3.74793
chr10	28610601	28611400	39	4.2854
chr10	28615601	28616200	26	3.90796
chr10	28785001	28786200	82	5.06507
chr10	28824201	28825000	41	4.35755
chr10	29142201	29142600	17	3.58746
chr10	29154801	29155200	16	3.5
chr10	29311401	29312000	25	3.85137
chr10	29387601	29388600	43	4.2653
chr10	29391001	29392200	121	5.62638
chr10	29413601	29414600	186	6.37819
chr10	29872401	29873000	31	4.16172
chr10	29919001	29919800	36	4.16993
chr10	29955001	29955600	24	3.79248
chr10	30080601	30081400	81	5.33985
chr10	30115601	30116000	21	3.89232
chr10	30387401	30388000	25	3.85137
chr10	30392201	30392800	27	3.96241
chr10	30436201	30436600	16	3.5
chr10	30725801	30726200	19	3.74793
chr10	30735801	30736600	49	4.61471
chr10	31154401	31155000	36	4.37744
chr10	31642401	31642800	16	3.5
chr10	32649001	32649600	32	4.20752
chr10	33641601	33642000	17	3.58746
chr10	33652001	33653000	41	4.19659
chr10	34594201	34594800	37	4.41697
chr10	34762001	34762400	16	3.5
chr10	35002601	35003000	16	3.5
chr10	35003401	35003800	16	3.5
chr10	35081401	35082200	46	4.52356
chr10	35146801	35147400	32	4.20752
chr10	35904801	35905400	30	4.11441
chr10	35979401	35979800	17	3.58746
chr10	36056001	36056400	21	3.89232
chr10	37002201	37002600	17	3.58746
chr10	37778001	37778600	26	3.90796
chr10	38448001	38448400	18	3.66993
chr10	38789201	38790000	35	4.12928
chr10	38791401	38792600	55	4.48888
chr10	38801001	38801600	24	3.79248
chr10	38808401	38809000	24	3.79248
chr10	39076801	39077200	18	3.66993
chr10	39077401	39077800	16	3.5
chr10	39080801	39081200	16	3.5
chr10	39102801	39103400	32	4.20752
chr10	39112401	39113200	35	4.12928
chr10	39118601	39119000	17	3.58746
chr10	39132001	39133200	51	4.37994
chr10	39133401	39134000	26	3.90796
chr10	39136001	39136400	17	3.58746
chr10	39136601	39137000	19	3.74793
chr10	39142601	39143200	24	3.79248
chr10	42662601	42663200	24	3.79248
chr10	42791201	42791600	18	3.66993
chr10	42791801	42792400	24	3.79248
chr10	42792401	42792800	16	3.5
chr10	42809801	42810200	16	3.5
chr10	42810201	42810600	16	3.5
chr10	42815201	42815600	16	3.5
chr10	43606001	43606600	30	4.11441
chr10	43845601	43846200	24	3.79248
chr10	43870801	43871200	16	3.5
chr10	44668801	44669400	25	3.85137
chr10	44796401	44797200	61	4.93074
chr10	44968601	44969000	18	3.66993
chr10	44988201	44988600	20	3.82193
chr10	45123201	45124000	34	4.08746
chr10	47144201	47144600	17	3.58746
chr10	48342601	48343200	52	4.90796
chr10	48484401	48484800	16	3.5
chr10	49496001	49496400	20	3.82193
chr10	49591401	49592000	26	3.90796
chr10	50022001	50022600	24	3.79248
chr10	50022801	50023600	49	4.61471
chr10	50366801	50367200	17	3.58746
chr10	50536801	50537200	17	3.58746
chr10	50571801	50572200	19	3.74793
chr10	50942601	50943200	47	4.76211
chr10	52312601	52313200	30	4.11441
chr10	52339601	52340600	94	5.39362
chr10	52359801	52360400	26	3.90796
chr10	54235401	54235800	17	3.58746
chr10	54253601	54254000	16	3.5
chr10	54409001	54409600	26	3.90796
chr10	56449401	56449800	16	3.5
chr10	58978001	58978400	21	3.89232
chr10	60172201	60173000	74	5.20945
chr10	60965801	60966600	58	4.85798
chr10	61110201	61110800	24	3.79248
chr10	61272601	61273000	21	3.89232
chr10	61448801	61449200	16	3.5
chr10	61598801	61599600	50	4.64386
chr10	61614201	61615000	51	4.67243
chr10	61704401	61704800	16	3.5
chr10	61705201	61705800	27	3.96241
chr10	61866801	61867600	37	4.20945
chr10	62423401	62424200	45	4.49185
chr10	62607801	62608200	16	3.5
chr10	63031201	63031800	24	3.79248
chr10	63169401	63170200	64	5
chr10	63755001	63755400	16	3.5
chr10	63872001	63872800	40	4.32193
chr10	63896601	63897000	19	3.74793
chr10	63946601	63947600	148	6.04849
chr10	64209401	64209800	17	3.58746
chr10	64605001	64605600	25	3.85137
chr10	71074801	71075400	29	4.0655
chr10	71093001	71093400	16	3.5
chr10	71144401	71144800	16	3.5
chr10	71333201	71333600	17	3.58746
chr10	71422001	71422600	26	3.90796
chr10	71481401	71481800	18	3.66993
chr10	71483401	71483800	17	3.58746
chr10	71880001	71880400	16	3.5
chr10	72633601	72634400	32	4
chr10	73349801	73350400	27	3.96241
chr10	76403401	76403800	16	3.5
chr10	77272001	77272400	16	3.5
chr10	78922401	78922800	21	3.89232
chr10	78993201	78993800	28	4.01487
chr10	79033801	79034200	19	3.74793
chr10	79366601	79367000	17	3.58746
chr10	79482601	79483200	26	3.90796
chr10	79617001	79617600	45	4.69937
chr10	79619201	79620000	37	4.20945
chr10	79625201	79626200	117	5.7094
chr10	79679401	79679800	21	3.89232
chr10	80383401	80383800	16	3.5
chr10	80523601	80524000	16	3.5
chr10	80998201	80998800	25	3.85137
chr10	81931001	81931400	19	3.74793
chr10	82196201	82196800	25	3.85137
chr10	82699601	82700000	20	3.82193
chr10	82726001	82726600	34	4.29498
chr10	82868401	82869200	45	4.49185
chr10	82875801	82876400	25	3.85137
chr10	84443601	84444400	44	4.45943
chr10	85267201	85267800	27	3.96241
chr10	85531401	85532000	24	3.79248
chr10	86167001	86167600	24	3.79248
chr10	86287201	86287800	45	4.69937
chr10	88316201	88316800	24	3.79248
chr10	89801801	89802200	16	3.5
chr10	90199601	90200600	47	4.39362
chr10	90221201	90221600	17	3.58746
chr10	90465601	90466000	16	3.5
chr10	92166801	92168000	74	4.91697
chr10	92259001	92259600	27	3.96241
chr10	92472801	92473400	34	4.29498
chr10	92677601	92678000	16	3.5
chr10	93315201	93315600	17	3.58746
chr10	93503001	93503400	16	3.5
chr10	93691401	93691800	20	3.82193
chr10	95278201	95278600	19	3.74793
chr10	95482201	95482800	34	4.29498
chr10	95509001	95509400	16	3.5
chr10	96089601	96090000	17	3.58746
chr10	97023801	97024400	25	3.85137
chr10	97480401	97481000	83	5.58256
chr10	97998401	97999200	51	4.67243
chr10	98043401	98043800	18	3.66993
chr10	98047601	98048000	16	3.5
chr10	98300001	98300400	18	3.66993
chr10	98392601	98393200	27	3.96241
chr10	100136201	100136800	43	4.63378
chr10	100723601	100724000	17	3.58746
chr10	100731201	100731800	24	3.79248
chr10	101414401	101415000	30	4.11441
chr10	102643001	102643600	46	4.73108
chr10	103070401	103070800	16	3.5
chr10	103139601	103140200	26	3.90796
chr10	103746201	103747000	41	4.35755
chr10	104928001	104929200	47	4.26211
chr10	105708001	105708800	47	4.55459
[truncated: 10,905 more rows]

## Sheet: TCF7L2_uniquepeaks_PANC1.xls
ChrNo	Peak Start	Peak End	Read Numbers in the peak	Peak Scores
chr1	1180801	1181200	15	3.40689
chr1	1362201	1362800	27	3.96241
chr1	1365401	1366600	138	5.81604
chr1	1372001	1372400	13	3.20044
chr1	1511601	1512000	16	3.5
chr1	1858001	1858600	21	3.59984
chr1	2172401	2172800	13	3.20044
chr1	2201801	2202200	13	3.20044
chr1	2292201	2293000	26	3.70044
chr1	2379001	2379800	29	3.85798
chr1	2381001	2381800	39	4.2854
chr1	2383001	2384800	123	5.35755
chr1	2387201	2387800	25	3.85137
chr1	2394001	2395000	56	4.64639
chr1	2473801	2474800	51	4.51146
chr1	2475201	2476000	26	3.70044
chr1	2587001	2587400	13	3.20044
chr1	2615401	2615800	13	3.20044
chr1	2622201	2623000	28	3.80735
chr1	2629001	2629400	13	3.20044
chr1	3250401	3250800	13	3.20044
chr1	3277201	3277600	13	3.20044
chr1	3286201	3286800	19	3.45545
chr1	3432801	3433200	13	3.20044
chr1	3503601	3504400	40	4.32193
chr1	3696801	3697200	14	3.30735
chr1	4029201	4029600	14	3.30735
chr1	4734201	4734600	14	3.30735
chr1	5831401	5831800	15	3.40689
chr1	6038001	6038800	39	4.2854
chr1	6062401	6062800	13	3.20044
chr1	6410401	6410800	14	3.30735
chr1	7283401	7283800	13	3.20044
chr1	7740801	7741200	15	3.40689
chr1	7765601	7766400	28	3.80735
chr1	7842001	7842800	33	4.04439
chr1	7973201	7973600	13	3.20044
chr1	8066401	8067600	44	4.16695
chr1	8072201	8072600	16	3.5
chr1	8074401	8075000	20	3.52945
chr1	8083601	8084400	26	3.70044
chr1	8121201	8122600	61	4.52706
chr1	8186801	8187200	17	3.58746
chr1	8206201	8206600	13	3.20044
chr1	8231801	8232600	28	3.80735
chr1	8245601	8246000	15	3.40689
chr1	8362001	8363200	61	4.63826
chr1	8408001	8408400	13	3.20044
chr1	8437601	8438000	15	3.40689
chr1	8456401	8457400	33	3.88343
chr1	8475001	8476600	139	5.61894
chr1	8478801	8479200	13	3.20044
chr1	8732601	8733000	13	3.20044
chr1	8907401	8907800	13	3.20044
chr1	8922401	8923000	20	3.52945
chr1	8931201	8931600	13	3.20044
chr1	8990201	8990600	14	3.30735
chr1	8998201	8998600	13	3.20044
chr1	9135001	9135400	14	3.30735
chr1	9374801	9375400	20	3.52945
chr1	9472801	9474400	292	6.68982
chr1	9526801	9528200	59	4.47897
chr1	9960401	9960800	13	3.20044
chr1	10018801	10019200	14	3.30735
chr1	10143201	10144000	26	3.70044
chr1	10570601	10571400	32	4
chr1	10754801	10755200	15	3.40689
chr1	10855201	10855600	13	3.20044
chr1	11028401	11028800	17	3.58746
chr1	11240001	11241000	50	4.48289
chr1	11791201	11792600	130	5.61869
chr1	11884601	11885000	13	3.20044
chr1	12134601	12135000	14	3.30735
chr1	12616401	12617000	21	3.59984
chr1	12658801	12659200	14	3.30735
chr1	12734801	12735200	13	3.20044
chr1	14027001	14027400	14	3.30735
chr1	14812801	14813800	58	4.69702
chr1	14825401	14825800	13	3.20044
chr1	14875401	14876000	19	3.45545
chr1	14912401	14912800	13	3.20044
chr1	15606001	15606400	17	3.58746
chr1	15710601	15711200	20	3.52945
chr1	16135401	16135800	13	3.20044
chr1	16229401	16229800	16	3.5
chr1	16450201	16450600	15	3.40689
chr1	16475201	16475800	20	3.52945
chr1	16675401	16676000	20	3.52945
chr1	17410801	17411200	13	3.20044
chr1	17511401	17512200	38	4.24793
chr1	17513401	17513800	13	3.20044
chr1	17600601	17601000	15	3.40689
chr1	17633001	17633400	13	3.20044
chr1	18238201	18238800	32	4.20752
chr1	18516801	18517200	14	3.30735
chr1	19043201	19044000	35	4.12928
chr1	19258201	19258800	22	3.66695
chr1	19259401	19259800	15	3.40689
chr1	19680801	19681200	13	3.20044
chr1	19683601	19684400	31	3.9542
chr1	19694001	19694400	13	3.20044
chr1	19739001	19740000	86	5.2653
chr1	19778601	19779000	13	3.20044
chr1	19789601	19790400	26	3.70044
chr1	20834401	20835000	20	3.52945
chr1	21213801	21214400	22	3.66695
chr1	21669001	21669600	19	3.45545
chr1	21997401	21998000	19	3.45545
chr1	22143401	22143800	17	3.58746
chr1	22228201	22229800	56	4.30735
chr1	22236001	22236600	19	3.45545
chr1	22237401	22237800	13	3.20044
chr1	22245001	22245400	13	3.20044
chr1	22755201	22755600	14	3.30735
chr1	22946201	22946600	15	3.40689
chr1	23043801	23044400	19	3.45545
chr1	23113001	23113600	20	3.52945
chr1	23276201	23276600	17	3.58746
chr1	23426401	23426800	15	3.40689
chr1	23751401	23752000	22	3.66695
chr1	24291401	24291800	14	3.30735
chr1	24639001	24639600	32	4.20752
chr1	24678601	24679000	14	3.30735
chr1	24701201	24702400	101	5.36573
chr1	24702801	24703400	19	3.45545
chr1	25049001	25049400	17	3.58746
chr1	25057001	25057400	14	3.30735
chr1	25483401	25484200	38	4.24793
chr1	26069801	26070200	13	3.20044
chr1	26079801	26080200	15	3.40689
chr1	26735001	26735400	14	3.30735
chr1	27032201	27033400	46	4.23108
chr1	27041401	27042200	26	3.70044
chr1	27051401	27051800	13	3.20044
chr1	27079601	27080400	26	3.70044
chr1	27126401	27127200	34	4.08746
chr1	27353801	27354200	13	3.20044
chr1	27410801	27411600	30	3.90689
chr1	27432401	27433000	20	3.52945
chr1	27677801	27678400	21	3.59984
chr1	27894801	27895200	14	3.30735
chr1	28201801	28202200	13	3.20044
chr1	28281601	28282000	13	3.20044
chr1	28499001	28499800	29	3.85798
chr1	29152401	29152800	19	3.74793
chr1	29159601	29160000	13	3.20044
chr1	30387801	30388200	14	3.30735
chr1	31899201	31899600	13	3.20044
chr1	32045801	32046800	83	5.21408
chr1	32397001	32397400	13	3.20044
chr1	32398001	32398400	14	3.30735
chr1	32803801	32804400	24	3.79248
chr1	32930401	32930800	14	3.30735
chr1	33202401	33203000	22	3.66695
chr1	33230401	33231000	24	3.79248
chr1	33547401	33548200	27	3.75489
chr1	34752401	34752800	13	3.20044
chr1	35078001	35078400	13	3.20044
chr1	35894001	35894400	13	3.20044
chr1	35896401	35897000	20	3.52945
chr1	35917601	35918800	96	5.29248
chr1	36007601	36008000	14	3.30735
chr1	36038801	36039200	13	3.20044
chr1	36335001	36335600	22	3.66695
chr1	36367601	36368000	14	3.30735
chr1	36424201	36424600	14	3.30735
chr1	37778601	37779400	27	3.75489
chr1	38142201	38142800	28	4.01487
chr1	38405801	38406800	39	4.12444
chr1	39073801	39074200	13	3.20044
chr1	39576001	39576800	27	3.75489
chr1	39596001	39596400	14	3.30735
chr1	39615401	39616000	20	3.52945
chr1	39620401	39620800	15	3.40689
chr1	39626401	39627000	21	3.59984
chr1	39655201	39655800	28	4.01487
chr1	39870601	39871600	48	4.424
chr1	40607801	40608200	13	3.20044
chr1	40782401	40782800	13	3.20044
chr1	40845601	40846000	13	3.20044
chr1	41351601	41352000	17	3.58746
chr1	41391801	41393000	123	5.65003
chr1	41399401	41399800	13	3.20044
chr1	41442601	41443200	20	3.52945
chr1	41486801	41487600	26	3.70044
chr1	41880001	41880600	27	3.96241
chr1	42327201	42327600	13	3.20044
chr1	42340201	42341000	37	4.20945
chr1	44844801	44845200	14	3.30735
chr1	44889201	44890000	39	4.2854
chr1	45142801	45143200	14	3.30735
chr1	45436001	45436800	34	4.08746
chr1	45692401	45692800	16	3.5
chr1	46099401	46099800	13	3.20044
chr1	46394801	46395600	26	3.70044
chr1	46650401	46651000	19	3.45545
chr1	47108601	47109800	150	5.93634
chr1	47783601	47784000	14	3.30735
chr1	47789201	47789800	29	4.0655
chr1	48057801	48058800	42	4.23135
chr1	48103401	48103800	13	3.20044
chr1	48150201	48151400	95	5.27737
chr1	48429601	48430400	29	3.85798
chr1	48768201	48768800	27	3.96241
chr1	51117601	51118000	14	3.30735
chr1	51416001	51416600	25	3.85137
chr1	51528801	51529200	13	3.20044
chr1	51577801	51578200	15	3.40689
chr1	51950401	51950800	13	3.20044
chr1	51986601	51987000	13	3.20044
chr1	52044201	52045000	75	5.22882
chr1	52078001	52078400	15	3.40689
chr1	52090401	52090800	14	3.30735
chr1	52254401	52255400	74	5.04849
chr1	52586201	52586600	14	3.30735
chr1	52592401	52592800	14	3.30735
chr1	53642201	53642800	20	3.52945
chr1	54205601	54206000	13	3.20044
chr1	54258401	54258800	15	3.40689
chr1	54301201	54301600	14	3.30735
chr1	54309001	54309800	59	4.88264
chr1	54862401	54863400	61	4.76977
chr1	55678201	55678600	14	3.30735
chr1	55679401	55679800	13	3.20044
chr1	55776201	55776800	22	3.66695
chr1	56120601	56121000	14	3.30735
chr1	56539601	56540200	26	3.90796
chr1	57093001	57094000	43	4.2653
chr1	58648801	58649600	31	3.9542
chr1	58875401	58876400	51	4.51146
chr1	59154801	59155400	20	3.52945
chr1	59168401	59169000	19	3.45545
chr1	59323801	59324800	60	4.74593
chr1	59339401	59340400	83	5.21408
chr1	59358801	59359200	13	3.20044
chr1	59371201	59371600	14	3.30735
chr1	59609401	59610200	29	3.85798
chr1	59612001	59612800	26	3.70044
chr1	59908801	59909400	22	3.66695
chr1	59911801	59912200	13	3.20044
chr1	59949801	59950200	13	3.20044
chr1	59951201	59951600	14	3.30735
chr1	61358801	61359200	13	3.20044
chr1	61913201	61913600	13	3.20044
chr1	62248201	62249000	34	4.08746
chr1	62307801	62308200	14	3.30735
chr1	62356401	62356800	13	3.20044
chr1	63191601	63192400	28	3.80735
chr1	63539401	63540200	29	3.85798
chr1	63578001	63578600	23	3.73108
chr1	64275401	64275800	16	3.5
chr1	64282801	64283200	13	3.20044
chr1	64288401	64288800	16	3.5
chr1	64333001	64333400	14	3.30735
chr1	64339201	64339800	20	3.52945
chr1	64342601	64343000	13	3.20044
chr1	64358601	64359000	13	3.20044
chr1	64706001	64706400	13	3.20044
chr1	64802401	64802800	15	3.40689
chr1	64853801	64854400	19	3.45545
chr1	65470001	65470600	22	3.66695
chr1	65776001	65776400	15	3.40689
chr1	66608201	66608600	15	3.40689
chr1	68083801	68084800	62	4.79323
chr1	68095001	68096000	48	4.424
chr1	68143401	68144000	20	3.52945
chr1	69514001	69514400	13	3.20044
chr1	72636201	72636800	20	3.52945
chr1	73145201	73146000	26	3.70044
chr1	73531001	73532000	91	5.34683
chr1	73865601	73866200	19	3.45545
chr1	77505401	77505800	13	3.20044
chr1	77886201	77887000	41	4.35755
chr1	77974601	77975400	41	4.35755
chr1	77979801	77980600	33	4.04439
chr1	78454201	78454600	13	3.20044
chr1	79444201	79445000	29	3.85798
chr1	79483001	79483800	28	3.80735
chr1	79594201	79594800	21	3.59984
chr1	80182201	80182600	14	3.30735
chr1	80667201	80667600	13	3.20044
chr1	80849801	80850200	13	3.20044
chr1	81856801	81857200	13	3.20044
chr1	83978201	83978600	14	3.30735
chr1	84256201	84256600	16	3.5
chr1	84582601	84583200	19	3.45545
chr1	84630201	84630600	15	3.40689
chr1	84850201	84850600	13	3.20044
chr1	84863601	84864000	15	3.40689
chr1	85003601	85004200	19	3.45545
chr1	85006401	85007000	24	3.79248
chr1	85164001	85164400	13	3.20044
chr1	85215801	85216400	21	3.59984
chr1	85224601	85225000	13	3.20044
chr1	85234201	85234600	13	3.20044
chr1	85240801	85241200	13	3.20044
chr1	85245601	85246400	34	4.08746
chr1	85255401	85255800	15	3.40689
chr1	85299801	85301200	81	4.93617
chr1	85366001	85366400	15	3.40689
chr1	85410401	85411000	22	3.66695
chr1	85462401	85462800	17	3.58746
chr1	85463201	85465200	135	5.41585
chr1	85493201	85493600	14	3.30735
chr1	85527401	85527800	13	3.20044
chr1	85544201	85545000	28	3.80735
chr1	85637601	85638000	15	3.40689
chr1	85663601	85664200	19	3.45545
chr1	85725201	85725800	24	3.79248
chr1	85760601	85761400	25	3.64386
chr1	85809001	85810000	131	5.87246
chr1	85821401	85822000	22	3.66695
chr1	85825801	85826400	22	3.66695
chr1	85828001	85828400	13	3.20044
chr1	85836401	85837600	60	4.61441
chr1	85864401	85865000	21	3.59984
chr1	85876401	85876800	13	3.20044
chr1	85877201	85877600	13	3.20044
chr1	85893001	85893400	15	3.40689
chr1	85916201	85916600	14	3.30735
chr1	85917401	85918200	32	4
chr1	85918601	85919200	20	3.52945
chr1	85958001	85958400	13	3.20044
chr1	85965801	85966200	13	3.20044
chr1	85967001	85968800	59	4.29768
chr1	85996001	85996400	13	3.20044
chr1	86003601	86004200	19	3.45545
chr1	86004201	86004600	16	3.5
chr1	86016201	86016600	13	3.20044
chr1	86016801	86017400	23	3.73108
chr1	86035601	86036000	14	3.30735
chr1	86051401	86052200	36	4.16993
chr1	86063601	86065200	57	4.33289
chr1	86077601	86078200	21	3.59984
chr1	86078201	86079000	28	3.80735
chr1	86090001	86090400	14	3.30735
chr1	86127401	86128000	20	3.52945
chr1	86349801	86350800	51	4.51146
chr1	86813001	86813400	13	3.20044
chr1	87511401	87512000	19	3.45545
chr1	87530801	87531400	20	3.52945
chr1	87614801	87615200	13	3.20044
chr1	87615601	87616000	17	3.58746
chr1	87691801	87692600	26	3.70044
chr1	87974801	87975600	33	4.04439
chr1	88421401	88422000	25	3.85137
chr1	89144201	89144600	13	3.20044
chr1	89488401	89488800	14	3.30735
chr1	90163401	90164800	218	6.36451
chr1	90167201	90168000	35	4.12928
chr1	90580001	90580400	15	3.40689
chr1	90707401	90707800	13	3.20044
chr1	90728401	90729000	24	3.79248
chr1	91187001	91187400	13	3.20044
chr1	92022401	92023200	28	3.80735
chr1	92030001	92030400	13	3.20044
chr1	92030801	92031400	19	3.45545
chr1	92045201	92046000	46	4.52356
chr1	92208401	92208800	14	3.30735
chr1	94095001	94095400	14	3.30735
chr1	94346401	94346800	14	3.30735
chr1	94560001	94560600	19	3.45545
chr1	94621601	94622000	15	3.40689
chr1	94663001	94663600	20	3.52945
chr1	98377401	98377800	13	3.20044
chr1	98553801	98554200	15	3.40689
chr1	98563801	98564200	15	3.40689
chr1	98642401	98642800	13	3.20044
chr1	98796401	98797400	105	5.55328
chr1	98869801	98870400	21	3.59984
chr1	98872401	98873000	20	3.52945
chr1	100819401	100820200	32	4
chr1	103202001	103203000	32	3.83904
chr1	103491201	103492000	42	4.39232
chr1	103586201	103587000	37	4.20945
chr1	103622201	103623000	54	4.75489
chr1	103636201	103637200	52	4.53948
chr1	103646001	103647000	91	5.34683
chr1	103715801	103716400	20	3.52945
chr1	103740601	103741200	19	3.45545
chr1	104697001	104697600	22	3.66695
chr1	104957201	104957600	14	3.30735
chr1	105075001	105075800	30	3.90689
chr1	105741601	105742400	42	4.39232
chr1	106198401	106199200	39	4.2854
chr1	106206801	106207800	91	5.34683
chr1	110454601	110455800	125	5.6733
chr1	110456001	110456400	14	3.30735
chr1	110470401	110471000	21	3.59984
chr1	110472201	110472800	19	3.45545
chr1	110626601	110627400	32	4
chr1	110866801	110867200	13	3.20044
chr1	111785601	111786400	28	3.80735
chr1	111980001	111980400	13	3.20044
chr1	112232801	112233400	22	3.66695
chr1	113179401	113181000	120	5.40689
chr1	113415201	113415800	22	3.66695
chr1	113518001	113518600	23	3.73108
chr1	113579801	113580200	13	3.20044
chr1	116151201	116151600	14	3.30735
chr1	117397601	117398200	19	3.45545
chr1	118117201	118117600	13	3.20044
chr1	121370201	121370600	14	3.30735
chr1	121473801	121474200	13	3.20044
chr1	121478401	121478800	15	3.40689
chr1	144870001	144870400	13	3.20044
chr1	146655001	146655400	13	3.20044
chr1	147822801	147823200	13	3.20044
chr1	147825401	147826200	28	3.80735
chr1	149820001	149820800	25	3.64386
chr1	150270601	150271200	19	3.45545
chr1	151035001	151035400	13	3.20044
chr1	151119001	151119600	20	3.52945
chr1	151222801	151223200	13	3.20044
chr1	151375201	151376000	29	3.85798
chr1	151830001	151830400	13	3.20044
chr1	152161801	152162200	13	3.20044
chr1	152488001	152488600	21	3.59984
chr1	153438201	153438600	13	3.20044
chr1	153515801	153516200	13	3.20044
chr1	153621601	153622000	15	3.40689
chr1	154943001	154943400	14	3.30735
chr1	154991401	154991800	13	3.20044
chr1	155408201	155408800	22	3.66695
chr1	155504201	155504600	15	3.40689
chr1	155607201	155607600	14	3.30735
chr1	155743001	155743400	13	3.20044
chr1	155908001	155908400	14	3.30735
chr1	156217201	156217600	15	3.40689
chr1	156594001	156594400	13	3.20044
chr1	157964401	157965200	27	3.75489
chr1	157972001	157974200	125	5.23607
chr1	158151601	158152000	14	3.30735
chr1	159199001	159200200	65	4.72989
chr1	159864001	159864400	13	3.20044
chr1	161397601	161398200	20	3.52945
chr1	161450401	161451000	33	4.25191
chr1	161502401	161502800	13	3.20044
chr1	162027201	162027600	13	3.20044
chr1	162030001	162030800	26	3.70044
chr1	162103001	162104000	91	5.34683
chr1	162149001	162149400	16	3.5
chr1	162150801	162151200	13	3.20044
chr1	162164401	162164800	16	3.5
chr1	162176601	162177600	48	4.424
chr1	162185001	162185400	13	3.20044
chr1	162192201	162195400	328	6.35755
chr1	162199801	162200200	13	3.20044
chr1	162223801	162224400	21	3.59984
chr1	162236601	162237000	14	3.30735
chr1	162508601	162509000	15	3.40689
chr1	163172801	163173400	21	3.59984
chr1	163217801	163218400	21	3.59984
chr1	163795601	163796000	13	3.20044
chr1	167040401	167040800	13	3.20044
chr1	167106401	167106800	13	3.20044
chr1	167525201	167525600	13	3.20044
chr1	167899401	167899800	13	3.20044
chr1	168014401	168015000	20	3.52945
chr1	168468601	168469400	36	4.16993
chr1	168883201	168883600	13	3.20044
chr1	169970001	169971000	41	4.19659
chr1	170066201	170067400	153	5.96491
chr1	170144401	170144800	13	3.20044
chr1	170208201	170208600	13	3.20044
chr1	172022601	172023000	16	3.5
chr1	172090001	172090600	20	3.52945
chr1	172111401	172111800	13	3.20044
chr1	172153001	172153800	45	4.49185
chr1	172154201	172155200	38	4.08696
chr1	172251201	172251600	13	3.20044
chr1	172255601	172256400	41	4.35755
chr1	172292801	172293200	16	3.5
chr1	172313001	172313400	14	3.30735
chr1	172351001	172351800	25	3.64386
chr1	172368401	172369000	23	3.73108
chr1	173385201	173385600	15	3.40689
chr1	174166201	174166600	13	3.20044
chr1	176001201	176001800	19	3.45545
chr1	178095001	178095400	13	3.20044
chr1	178095801	178096200	13	3.20044
chr1	179133601	179134000	16	3.5
chr1	179337001	179337400	14	3.30735
chr1	179779001	179779400	13	3.20044
chr1	179946001	179946400	15	3.40689
chr1	180095801	180096200	15	3.40689
chr1	180232001	180232400	15	3.40689
chr1	180529601	180530000	13	3.20044
chr1	180865601	180866000	14	3.30735
chr1	181451801	181452400	21	3.59984
chr1	183047001	183047400	21	3.89232
chr1	183318401	183319000	21	3.59984
chr1	183385401	183385800	13	3.20044
chr1	183857201	183857800	20	3.52945
chr1	184026201	184027000	25	3.64386
chr1	185494601	185495000	13	3.20044
chr1	185503801	185504600	28	3.80735
chr1	185510801	185511800	59	4.72168
chr1	185563001	185564200	120	5.61441
chr1	185618801	185619200	14	3.30735
chr1	185619601	185620600	95	5.40889
chr1	187245801	187246600	29	3.85798
chr1	187275801	187277000	75	4.93634
chr1	187617201	187618200	32	3.83904
chr1	188497201	188497600	14	3.30735
chr1	188838601	188839400	27	3.75489
chr1	189263001	189263800	30	3.90689
chr1	190122401	190122800	13	3.20044
chr1	190162401	190163600	64	4.70752
chr1	190723601	190724200	20	3.52945
chr1	191144001	191145000	41	4.19659
chr1	191232001	191232400	13	3.20044
chr1	191605201	191606200	32	3.83904
chr1	191736601	191737000	13	3.20044
chr1	192831001	192831600	22	3.66695
chr1	193030401	193030800	13	3.20044
chr1	193198201	193198800	19	3.45545
chr1	193310801	193311200	13	3.20044
chr1	193377801	193378600	33	4.04439
chr1	193643401	193644000	22	3.66695
chr1	193732001	193733000	66	4.88343
chr1	193784801	193785600	46	4.52356
chr1	194336201	194336800	21	3.59984
chr1	194437001	194437400	14	3.30735
chr1	194544401	194544800	14	3.30735
chr1	194743401	194743800	13	3.20044
chr1	197632001	197633200	78	4.99292
chr1	197758001	197758400	13	3.20044
chr1	197834801	197835600	68	5.08746
chr1	198436601	198437400	27	3.75489
chr1	198545201	198546000	60	4.90689
chr1	198906401	198906800	16	3.5
chr1	200022001	200022800	29	3.85798
chr1	200050001	200050400	13	3.20044
chr1	200050401	200051000	25	3.85137
chr1	200381001	200381600	19	3.45545
chr1	200437201	200438000	47	4.55459
chr1	201018601	201019000	14	3.30735
chr1	201060401	201060800	13	3.20044
chr1	201506401	201506800	13	3.20044
chr1	201617801	201618200	15	3.40689
chr1	201657201	201657600	13	3.20044
chr1	201688601	201689000	13	3.20044
chr1	201711001	201712000	34	3.9265
chr1	202203601	202204000	13	3.20044
chr1	202291001	202291400	14	3.30735
chr1	202690801	202691400	24	3.79248
chr1	204030601	204031000	13	3.20044
chr1	204053401	204054200	34	4.08746
chr1	204788001	204788600	19	3.45545
chr1	204899001	204899400	15	3.40689
chr1	205134601	205135000	14	3.30735
chr1	205276201	205276600	14	3.30735
chr1	205640801	205641400	20	3.52945
chr1	205818601	205819800	126	5.6848
chr1	206966001	206966400	13	3.20044
chr1	211496801	211497400	19	3.45545
chr1	211877401	211877800	13	3.20044
chr1	211987001	211987400	18	3.66993
chr1	212005801	212006200	13	3.20044
chr1	212016801	212017800	82	5.19659
chr1	212483801	212484600	37	4.20945
chr1	213293401	213294000	19	3.45545
chr1	213306001	213306400	13	3.20044
chr1	213369801	213370200	15	3.40689
chr1	214507201	214507600	14	3.30735
chr1	214649001	214649600	19	3.45545
chr1	214667001	214667400	13	3.20044
chr1	214669401	214670000	20	3.52945
chr1	214719401	214719800	15	3.40689
chr1	214720601	214721200	19	3.45545
chr1	216704801	216705200	13	3.20044
chr1	218198601	218199400	33	4.04439
chr1	218382801	218383400	23	3.73108
chr1	218384201	218384800	19	3.45545
chr1	218523001	218524400	76	4.84425
chr1	218545201	218545600	13	3.20044
chr1	218547601	218548400	27	3.75489
chr1	218592201	218592600	16	3.5
chr1	218636401	218637000	19	3.45545
chr1	218639801	218641000	79	5.0113
chr1	218661801	218662200	13	3.20044
chr1	218672401	218673200	29	3.85798
chr1	218731001	218731400	13	3.20044
chr1	218794401	218795000	23	3.73108
chr1	218797001	218797400	13	3.20044
chr1	218798001	218798800	33	4.04439
chr1	218819601	218820400	39	4.2854
chr1	218844601	218845800	128	5.70752
chr1	218859601	218860400	38	4.24793
chr1	218867001	218867600	25	3.85137
chr1	218990601	218991200	23	3.73108
chr1	219747801	219748600	27	3.75489
chr1	219753401	219753800	14	3.30735
chr1	220907801	220908400	20	3.52945
chr1	222792001	222792400	13	3.20044
chr1	222858001	222858600	26	3.90796
chr1	223225601	223226000	14	3.30735
chr1	223892601	223893200	28	4.01487
chr1	223962601	223963000	14	3.30735
chr1	224464401	224465200	28	3.80735
chr1	224469801	224470400	20	3.52945
chr1	226736801	226737600	28	3.80735
chr1	226925201	226925600	14	3.30735
chr1	226926201	226926600	13	3.20044
chr1	227456401	227457200	75	5.22882
chr1	227616401	227617000	24	3.79248
chr1	227730201	227730600	13	3.20044
chr1	227918001	227918600	19	3.45545
chr1	227920201	227920600	14	3.30735
chr1	228078801	228079600	27	3.75489
chr1	228116601	228117200	22	3.66695
chr1	228289401	228290200	25	3.64386
chr1	228335801	228336800	40	4.16096
chr1	228412801	228413200	13	3.20044
chr1	228651201	228651800	22	3.66695
chr1	228739401	228739800	13	3.20044
chr1	228771201	228771600	18	3.66993
chr1	229521001	229521800	27	3.75489
chr1	230292401	230292800	14	3.30735
chr1	231013401	231014000	32	4.20752
chr1	231298001	231298400	13	3.20044
chr1	231531201	231531800	26	3.90796
chr1	231556001	231556400	14	3.30735
chr1	232574801	232575400	22	3.66695
chr1	232765001	232765400	15	3.40689
chr1	232941001	232941400	16	3.5
chr1	233016601	233017000	13	3.20044
chr1	233609801	233610200	13	3.20044
chr1	234044801	234045800	53	4.56696
chr1	234052201	234053000	48	4.58496
chr1	234053801	234054200	13	3.20044
chr1	234247201	234247600	13	3.20044
chr1	234760201	234760800	20	3.52945
chr1	235030001	235030400	13	3.20044
chr1	235032601	235033200	23	3.73108
chr1	235051801	235052200	15	3.40689
chr1	235072801	235073200	13	3.20044
chr1	235089001	235089800	28	3.80735
chr1	235579801	235580800	35	3.96832
chr1	235788001	235788400	14	3.30735
chr1	236086001	236086600	22	3.66695
chr1	236086801	236087200	14	3.30735
chr1	236228401	236229000	19	3.45545
chr1	236254801	236255200	13	3.20044
chr1	236472201	236472600	13	3.20044
chr1	236474401	236474800	13	3.20044
chr1	236518001	236518400	13	3.20044
chr1	236525401	236526000	26	3.90796
chr1	236554601	236555000	14	3.30735
chr1	236558201	236558800	20	3.52945
chr1	236670601	236671200	44	4.66695
chr1	236712001	236712800	33	4.04439
chr1	236713201	236714000	31	3.9542
chr1	238811201	238811600	15	3.40689
chr1	240962001	240962600	25	3.85137
chr1	241698801	241699200	13	3.20044
chr1	241766801	241767800	100	5.48289
chr1	241769801	241770400	23	3.73108
chr1	241815201	241815600	13	3.20044
chr1	242310401	242310800	14	3.30735
chr1	242538201	242538600	13	3.20044
chr1	242598601	242599000	13	3.20044
chr1	243584801	243585600	26	3.70044
chr1	244624401	244624800	14	3.30735
chr1	245001201	245001600	13	3.20044
chr1	245004401	245005200	32	4
chr1	245044801	245045200	14	3.30735
chr1	245572201	245573600	110	5.37768
chr1	245837601	245838000	15	3.40689
chr1	246795601	246796000	13	3.20044
chr1	246887201	246888000	26	3.70044
chr1	247436201	247436800	20	3.52945
chr1	248567401	248567800	16	3.5
chr10	962801	963800	33	3.88343
chr10	3135401	3135800	15	3.40689
chr10	3545001	3545600	19	3.45545
chr10	3666201	3666800	21	3.59984
chr10	3815601	3816200	19	3.45545
chr10	3843001	3843400	15	3.40689
chr10	3849601	3850000	13	3.20044
chr10	3850201	3850800	20	3.52945
chr10	3900201	3900600	15	3.40689
chr10	3917601	3918200	24	3.79248
chr10	3944401	3945000	22	3.66695
chr10	3968801	3969800	146	6.02886
chr10	3987801	3989000	91	5.21531
chr10	3996601	3997400	25	3.64386
chr10	3997801	3998600	43	4.42626
chr10	4001801	4002400	21	3.59984
chr10	4047001	4047400	14	3.30735
chr10	4077201	4078000	32	4
chr10	4095401	4096000	23	3.73108
chr10	4100001	4100400	13	3.20044
chr10	4100401	4101600	115	5.55301
chr10	4105801	4106200	17	3.58746
chr10	4233601	4234000	13	3.20044
chr10	4259001	4260200	77	4.97431
chr10	4269201	4269800	19	3.45545
chr10	4357601	4359200	61	4.43074
chr10	4806001	4806800	35	4.12928
chr10	4895201	4896000	36	4.16993
chr10	5227601	5228000	14	3.30735
chr10	8354401	8354800	14	3.30735
chr10	8993001	8994000	82	5.19659
chr10	12910201	12910800	20	3.52945
chr10	13535001	13535800	27	3.75489
chr10	13760001	13760400	16	3.5
chr10	16935401	16936400	101	5.49725
chr10	17028201	17029400	63	4.6848
chr10	17030801	17031200	24	4.08496
chr10	17038001	17038800	30	3.90689
chr10	17063601	17064000	17	3.58746
chr10	17064801	17065200	15	3.40689
chr10	17065401	17065800	13	3.20044
chr10	17100601	17101800	135	5.78433
chr10	17109601	17110400	88	5.45943
chr10	17155401	17156800	97	5.19624
chr10	17170001	17170600	19	3.45545
chr10	17219601	17220000	13	3.20044
chr10	17275601	17276000	20	3.82193
chr10	17280201	17280600	19	3.74793
chr10	17320601	17321400	52	4.70044
chr10	17469001	17469400	13	3.20044
chr10	21423801	21424200	13	3.20044
chr10	21453201	21453800	19	3.45545
chr10	21570801	21571600	32	4
chr10	21685601	21686400	44	4.45943
chr10	21947601	21948600	125	5.80482
chr10	22625001	22625600	20	3.52945
chr10	24482201	24482600	24	4.08496
chr10	24582001	24582800	32	4
chr10	25051001	25051800	37	4.20945
chr10	29880001	29880800	26	3.70044
chr10	30083601	30084600	39	4.12444
chr10	30084801	30085200	16	3.5
chr10	30471201	30471800	23	3.73108
chr10	30496201	30497400	111	5.50193
chr10	31073801	31074200	14	3.30735
chr10	31958401	31958800	13	3.20044
chr10	32062601	32063800	82	5.06507
chr10	32119601	32120000	15	3.40689
chr10	33242001	33242800	32	4
chr10	33250801	33251200	16	3.5
chr10	33489001	33489400	14	3.30735
chr10	33587401	33587800	13	3.20044
chr10	33595001	33596600	69	4.60852
chr10	33891201	33891800	23	3.73108
chr10	35296401	35297400	144	6.00896
chr10	35709801	35710400	19	3.45545
chr10	38784801	38785200	15	3.40689
chr10	38786601	38787000	13	3.20044
chr10	38794801	38795200	13	3.20044
chr10	38802401	38802800	14	3.30735
chr10	42596601	42597200	22	3.66695
chr10	42805001	42805400	13	3.20044
chr10	43522001	43522400	14	3.30735
chr10	43539601	43540400	28	3.80735
chr10	43550401	43551200	63	4.97728
chr10	43551401	43552200	38	4.24793
chr10	43552601	43553400	32	4
chr10	44143801	44144600	35	4.12928
chr10	44185601	44186000	13	3.20044
chr10	44851201	44851600	14	3.30735
chr10	45963201	45963800	20	3.52945
chr10	46015401	46015800	14	3.30735
chr10	46973001	46973600	19	3.45545
chr10	46973601	46974400	26	3.70044
chr10	47000601	47001000	14	3.30735
chr10	47037201	47037600	14	3.30735
chr10	47142001	47142400	13	3.20044
chr10	47142801	47143200	13	3.20044
chr10	47148201	47148800	25	3.85137
chr10	47658601	47659000	14	3.30735
chr10	48531801	48532600	31	3.9542
chr10	48548401	48549200	45	4.49185
chr10	49517601	49518000	14	3.30735
chr10	49525601	49526200	19	3.45545
chr10	50490201	50490600	13	3.20044
chr10	50618201	50619200	38	4.08696
chr10	52991401	52992000	23	3.73108
chr10	53005801	53006200	15	3.40689
chr10	54111601	54112000	15	3.40689
chr10	54314801	54315200	13	3.20044
chr10	54325801	54327000	56	4.51487
chr10	54488201	54488600	14	3.30735
chr10	54508601	54509000	14	3.30735
chr10	54597201	54597600	15	3.40689
chr10	54624201	54624600	13	3.20044
chr10	54638801	54640200	86	5.02259
chr10	54770001	54770400	14	3.30735
chr10	54785001	54785400	15	3.40689
chr10	54789601	54790000	13	3.20044
chr10	54830001	54830800	38	4.24793
chr10	54831001	54832800	125	5.38082
chr10	55190201	55190800	27	3.96241
chr10	55743001	55743800	30	3.90689
chr10	56062201	56062800	28	4.01487
chr10	56210201	56210800	20	3.52945
chr10	56909801	56910400	30	4.11441
chr10	57178801	57179600	37	4.20945
chr10	57257801	57259200	67	4.66241
chr10	57277801	57278600	51	4.67243
chr10	57390601	57391000	14	3.30735
chr10	58922001	58922400	13	3.20044
chr10	59372401	59373400	54	4.59392
chr10	59448401	59450200	67	4.48113
chr10	59463401	59463800	16	3.5
chr10	59465801	59466200	13	3.20044
chr10	59684801	59685400	26	3.90796
chr10	60997201	60997600	14	3.30735
chr10	61122201	61122600	13	3.20044
chr10	62226401	62227200	29	3.85798
chr10	62233201	62233600	13	3.20044
chr10	62950601	62951000	13	3.20044
chr10	63212801	63213600	31	3.9542
chr10	63216001	63216600	21	3.59984
chr10	63428801	63429400	21	3.59984
chr10	63513801	63515200	78	4.88172
chr10	63560201	63560600	13	3.20044
chr10	63629601	63630800	70	4.8368
chr10	63699801	63700200	14	3.30735
chr10	63704001	63704800	46	4.52356
chr10	63907201	63907800	22	3.66695
chr10	63925801	63927200	75	4.82514
chr10	63928001	63928400	13	3.20044
chr10	63954401	63955400	71	4.98878
chr10	63993201	63994400	102	5.37994
chr10	64112401	64112800	13	3.20044
chr10	64139601	64140200	19	3.45545
chr10	64145801	64146200	14	3.30735
chr10	64397201	64397600	14	3.30735
chr10	64575801	64576600	33	4.04439
chr10	64979601	64980000	16	3.5
chr10	64988001	64988400	15	3.40689
chr10	65052801	65053400	20	3.52945
chr10	65869201	65869600	13	3.20044
chr10	66118601	66119000	15	3.40689
chr10	66915401	66916000	20	3.52945
chr10	67110201	67110800	21	3.59984
chr10	67419601	67420200	21	3.59984
chr10	67555001	67555600	19	3.45545
chr10	67586201	67587200	59	4.72168
chr10	67612201	67612600	14	3.30735
chr10	67946601	67947400	42	4.39232
chr10	68237201	68237800	21	3.59984
chr10	68695601	68696400	29	3.85798
chr10	68701201	68701600	14	3.30735
chr10	69266001	69266800	32	4
chr10	69274201	69275000	37	4.20945
chr10	69280601	69281600	35	3.96832
chr10	69299201	69299800	20	3.52945
chr10	69366201	69366800	21	3.59984
chr10	69430601	69431000	15	3.40689
chr10	69806201	69806600	16	3.5
chr10	69859601	69860200	21	3.59984
chr10	69860201	69861000	29	3.85798
chr10	69871201	69871600	13	3.20044
chr10	69877801	69878200	13	3.20044
chr10	69887601	69888400	58	4.85798
chr10	69902201	69902800	21	3.59984
chr10	69910401	69910800	13	3.20044
chr10	69915201	69916600	66	4.64072
chr10	69916601	69917400	31	3.9542
chr10	69968201	69968600	13	3.20044
chr10	70094001	70094400	14	3.30735
chr10	70740801	70741200	13	3.20044
chr10	70847201	70847600	13	3.20044
chr10	71087801	71088200	15	3.40689
chr10	71206201	71207400	64	4.70752
chr10	71239601	71240000	15	3.40689
chr10	71303001	71303400	13	3.20044
chr10	72072201	72072600	15	3.40689
chr10	72215001	72215600	19	3.45545
chr10	72659801	72660600	29	3.85798
chr10	72691801	72692800	68	4.9265
chr10	72910001	72910400	13	3.20044
chr10	73156601	73157800	62	4.66172
chr10	73223401	73223800	13	3.20044
chr10	73434801	73435200	13	3.20044
chr10	73567201	73567600	13	3.20044
chr10	73572001	73572400	13	3.20044
chr10	73584801	73585200	13	3.20044
chr10	73597001	73597400	13	3.20044
chr10	73600401	73601400	36	4.00896
chr10	73605401	73605800	13	3.20044
chr10	73607601	73608000	13	3.20044
chr10	73608601	73609000	13	3.20044
chr10	73612001	73612400	13	3.20044
chr10	73613601	73614000	13	3.20044
chr10	73633401	73634200	34	4.08746
chr10	73637801	73638200	14	3.30735
chr10	73680401	73681400	43	4.2653
chr10	73804201	73804600	13	3.20044
chr10	73805201	73805600	13	3.20044
chr10	74045601	74046400	26	3.70044
chr10	74052601	74053000	13	3.20044
chr10	74454201	74454600	14	3.30735
chr10	74672401	74673000	23	3.73108
chr10	74820601	74821200	19	3.45545
chr10	74918801	74919200	22	3.95943
chr10	75315601	75316000	13	3.20044
chr10	75401401	75401800	13	3.20044
chr10	75778401	75778800	13	3.20044
chr10	75786201	75786800	19	3.45545
chr10	75881001	75881400	13	3.20044
chr10	75924201	75925000	31	3.9542
chr10	76009801	76010400	22	3.66695
chr10	76394801	76395400	19	3.45545
chr10	76513201	76514200	89	5.31477
chr10	76559601	76560000	14	3.30735
chr10	76709201	76709800	19	3.45545
chr10	76712801	76713400	33	4.25191
chr10	76736201	76736600	13	3.20044
chr10	76859601	76860000	13	3.20044
chr10	76993001	76993400	14	3.30735
chr10	77167001	77168200	49	4.32223
chr10	77999001	77999600	26	3.90796
chr10	78656801	78657200	14	3.30735
chr10	78916201	78916800	20	3.52945
chr10	78917201	78918400	47	4.26211
chr10	78939001	78939400	16	3.5
chr10	78999801	79000400	19	3.45545
chr10	79010401	79010800	13	3.20044
chr10	79011001	79011400	13	3.20044
chr10	79081001	79081600	19	3.45545
chr10	79118601	79119200	21	3.59984
chr10	79131801	79132200	13	3.20044
chr10	79144001	79144600	19	3.45545
chr10	79151401	79151800	13	3.20044
chr10	79152201	79152600	13	3.20044
chr10	79152601	79153000	15	3.40689
chr10	79153601	79154000	13	3.20044
chr10	79313601	79314000	14	3.30735
chr10	79324401	79325400	39	4.12444
chr10	79338401	79339600	104	5.40796
chr10	79373001	79374200	58	4.5655
chr10	79385801	79386600	65	5.02237
chr10	79388801	79390400	81	4.83985
chr10	79395401	79396000	20	3.52945
chr10	80095201	80096000	32	4
chr10	80394601	80395000	14	3.30735
chr10	80534401	80535600	59	4.59016
chr10	80537401	80537800	13	3.20044
chr10	80561801	80562200	14	3.30735
chr10	80564801	80565400	27	3.96241
chr10	80611401	80611800	15	3.40689
chr10	80837201	80838200	38	4.08696
chr10	80850201	80850800	19	3.45545
chr10	80888001	80888400	13	3.20044
chr10	81822801	81823200	17	3.58746
chr10	81903801	81904200	15	3.40689
chr10	82653801	82654600	28	3.80735
chr10	82731201	82732000	34	4.08746
chr10	82800601	82801400	44	4.45943
chr10	86120601	86121400	31	3.9542
chr10	87026601	87027000	14	3.30735
chr10	87204401	87204800	14	3.30735
chr10	87671601	87672400	30	3.90689
chr10	87755201	87756000	32	4
chr10	87860801	87861200	15	3.40689
chr10	88283001	88283400	13	3.20044
chr10	88538801	88539600	27	3.75489
chr10	88595801	88596200	13	3.20044
chr10	89720001	89720400	13	3.20044
chr10	89780601	89781200	23	3.73108
chr10	89835401	89836000	24	3.79248
chr10	89994001	89994600	30	4.11441
chr10	90003201	90004200	55	4.6204
chr10	90167601	90168000	15	3.40689
chr10	90176801	90177800	47	4.39362
chr10	90321601	90322400	34	4.08746
chr10	90342601	90343200	22	3.66695
chr10	90443601	90444000	13	3.20044
chr10	90596601	90597000	13	3.20044
chr10	90618201	90619000	27	3.75489
chr10	90643401	90643800	13	3.20044
chr10	90668001	90668400	13	3.20044
chr10	91085801	91086400	21	3.59984
chr10	91157601	91158000	13	3.20044
chr10	91294601	91295400	43	4.42626
chr10	91940801	91941400	23	3.73108
chr10	92636001	92636600	20	3.52945
chr10	93296401	93297200	27	3.75489
chr10	93342601	93343000	13	3.20044
chr10	93673001	93673600	19	3.45545
chr10	93901801	93903200	201	6.24737
chr10	93904401	93905000	21	3.59984
chr10	94545001	94545400	15	3.40689
chr10	94602801	94603200	15	3.40689
chr10	94662201	94662600	14	3.30735
chr10	94821401	94822800	55	4.37768
chr10	94826601	94827000	13	3.20044
chr10	95004201	95004800	22	3.66695
chr10	95041001	95041400	14	3.30735
chr10	95046201	95046600	13	3.20044
chr10	95059601	95060000	13	3.20044
chr10	95136001	95136400	13	3.20044
chr10	95221401	95221800	13	3.20044
chr10	95222401	95223000	21	3.59984
chr10	95254001	95254600	20	3.52945
chr10	95308401	95308800	14	3.30735
chr10	95336601	95337600	46	4.3626
chr10	95516801	95517400	19	3.45545
chr10	95751201	95752200	38	4.08696
chr10	95759201	95760000	33	4.04439
chr10	95813001	95813600	23	3.73108
chr10	95844001	95844600	19	3.45545
chr10	95869401	95870000	20	3.52945
chr10	95882801	95883600	28	3.80735
chr10	95925001	95925400	13	3.20044
chr10	95987401	95987800	13	3.20044
chr10	96059001	96059800	31	3.9542
chr10	96157401	96158200	32	4
chr10	96198001	96198600	19	3.45545
chr10	96303401	96304200	28	3.80735
chr10	96377201	96377800	19	3.45545
chr10	96752401	96752800	13	3.20044
chr10	96974401	96975000	19	3.45545
chr10	96993601	96994000	14	3.30735
chr10	97004001	97004400	16	3.5
chr10	97042001	97042400	17	3.58746
chr10	97054601	97056000	94	5.15091
chr10	97124401	97124800	13	3.20044
chr10	97179001	97179400	13	3.20044
chr10	97204401	97204800	13	3.20044
chr10	97205001	97205400	15	3.40689
chr10	97205601	97206200	23	3.73108
chr10	97224001	97224600	22	3.66695
chr10	97271001	97271800	26	3.70044
chr10	97277201	97278000	50	4.64386
chr10	97297201	97297600	14	3.30735
chr10	97309801	97310200	13	3.20044
chr10	97376201	97376600	13	3.20044
chr10	97515001	97515400	13	3.20044
chr10	97727601	97728000	14	3.30735
chr10	98129801	98130400	23	3.73108
chr10	98135001	98135400	14	3.30735
chr10	98160001	98160600	19	3.45545
chr10	98783801	98784800	59	4.72168
chr10	98946201	98946800	19	3.45545
chr10	99109201	99110400	114	5.54041
chr10	99254801	99255400	19	3.45545
chr10	99429201	99429600	13	3.20044
chr10	99486601	99487000	13	3.20044
chr10	100092601	100093000	15	3.40689
chr10	100176201	100177000	29	3.85798
chr10	100205401	100205800	13	3.20044
chr10	100227201	100227800	20	3.52945
chr10	100234201	100234600	13	3.20044
chr10	100658601	100659200	22	3.66695
chr10	100840201	100840600	15	3.40689
chr10	100876001	100876400	15	3.40689
chr10	101089001	101091200	125	5.23607
chr10	101129601	101130000	16	3.5
chr10	101689001	101689600	21	3.59984
chr10	101698401	101698800	14	3.30735
chr10	101755201	101755600	13	3.20044
chr10	101763001	101763400	16	3.5
chr10	101774001	101774400	17	3.58746
chr10	102241201	102241600	16	3.5
chr10	102494401	102494800	15	3.40689
chr10	102495401	102496800	50	4.24018
chr10	102497201	102498000	33	4.04439
chr10	102498601	102499400	28	3.80735
chr10	102500601	102501200	22	3.66695
chr10	102501401	102503800	375	6.75827
chr10	102880601	102881200	25	3.85137
chr10	102988001	102988600	20	3.52945
chr10	103169801	103170200	13	3.20044
chr10	103326201	103327000	42	4.39232
chr10	103355401	103356200	72	5.16993
chr10	103373801	103374400	20	3.52945
chr10	103908801	103909200	14	3.30735
chr10	104049201	104049800	21	3.59984
chr10	104117401	104117800	13	3.20044
chr10	104387601	104388000	13	3.20044
chr10	104430401	104430800	14	3.30735
chr10	104498801	104499200	13	3.20044
chr10	104511801	104512600	37	4.20945
chr10	104526601	104527200	24	3.79248
chr10	104561001	104561600	26	3.90796
chr10	104594601	104595000	13	3.20044
chr10	104743801	104744200	14	3.30735
chr10	104817801	104818200	13	3.20044
chr10	104943801	104944600	37	4.20945
chr10	105478801	105479200	13	3.20044
chr10	105517201	105517800	19	3.45545
chr10	105517801	105518600	46	4.52356
chr10	105519001	105520000	45	4.33089
chr10	105604001	105604600	22	3.66695
chr10	106068201	106068800	25	3.85137
chr10	106093401	106094400	198	6.46839
chr10	106101601	106102000	13	3.20044
chr10	107345401	107346000	21	3.59984
chr10	107375401	107376000	22	3.66695
chr10	111898001	111898400	13	3.20044
chr10	111997401	111997800	14	3.30735
chr10	112506001	112506400	14	3.30735
chr10	112514201	112514800	26	3.90796
chr10	112737201	112738200	42	4.23135
chr10	113365801	113366200	13	3.20044
chr10	114105001	114105400	14	3.30735
chr10	114535201	114536200	57	4.67193
chr10	114602001	114602600	21	3.59984
chr10	114713001	114714000	34	3.9265
chr10	114719001	114719800	45	4.49185
chr10	114721601	114722000	14	3.30735
chr10	114723401	114723800	15	3.40689
chr10	114726201	114726600	15	3.40689
chr10	114859601	114860400	27	3.75489
chr10	114882601	114883200	23	3.73108
chr10	114885601	114886800	76	4.95545
chr10	114923801	114924200	16	3.5
chr10	114935601	114936400	36	4.16993
chr10	115280801	115281200	13	3.20044
chr10	115561601	115562000	13	3.20044
chr10	115657001	115658800	123	5.35755
chr10	115704801	115705200	14	3.30735
chr10	115761001	115761400	14	3.30735
chr10	115798601	115799200	20	3.52945
chr10	115802401	115802800	14	3.30735
chr10	115803401	115803800	13	3.20044
chr10	115805001	115805600	21	3.59984
chr10	115811401	115812400	112	5.64639
chr10	115863001	115863400	13	3.20044
chr10	115895201	115895800	22	3.66695
chr10	115923001	115924000	59	4.72168
chr10	115924001	115924600	20	3.52945
chr10	115999001	115999400	13	3.20044
chr10	116117601	116118000	15	3.40689
chr10	116147001	116147400	13	3.20044
chr10	116159601	116161400	88	4.87447
chr10	116162401	116162800	14	3.30735
chr10	116168601	116169400	25	3.64386
chr10	116180601	116181400	64	5
chr10	116186801	116187800	41	4.19659
chr10	116256801	116257200	16	3.5
chr10	116281801	116282600	32	4
chr10	116313401	116313800	13	3.20044
chr10	116345001	116345600	20	3.52945
chr10	116352801	116353800	69	4.94756
chr10	116387201	116387600	14	3.30735
chr10	116389801	116390200	14	3.30735
chr10	116395401	116396200	31	3.9542
chr10	116398401	116399800	94	5.15091
chr10	116405201	116406600	44	4.05575
chr10	116409801	116410400	26	3.90796
chr10	116410401	116411400	41	4.19659
chr10	116412401	116413200	29	3.85798
chr10	116415001	116415400	14	3.30735
chr10	116423401	116423800	15	3.40689
chr10	116428401	116429000	22	3.66695
chr10	116441601	116442400	26	3.70044
chr10	116445201	116445600	13	3.20044
chr10	116451201	116452000	26	3.70044
chr10	116463401	116463800	13	3.20044
chr10	116470601	116471600	48	4.424
chr10	116489001	116489400	14	3.30735
chr10	116512801	116513400	20	3.52945
chr10	116520601	116521400	32	4
chr10	116571601	116572000	13	3.20044
chr10	116661801	116662600	38	4.24793
chr10	116852001	116854000	78	4.62444
chr10	117425601	117426000	14	3.30735
chr10	118607201	118607600	13	3.20044
chr10	118896401	118897600	40	4.02945
chr10	118898201	118898800	27	3.96241
chr10	118934201	118935200	32	3.83904
chr10	120213801	120214200	13	3.20044
chr10	120401001	120401400	14	3.30735
chr10	120499201	120500000	37	4.20945
chr10	120559001	120559400	13	3.20044
chr10	120672201	120672800	22	3.66695
chr10	120705001	120705400	13	3.20044
chr10	120768401	120768800	13	3.20044
chr10	120981801	120982600	30	3.90689
chr10	121010601	121011200	20	3.52945
chr10	121064001	121064400	13	3.20044
chr10	121172601	121173000	13	3.20044
chr10	121198401	121199000	21	3.59984
chr10	121292801	121293600	43	4.42626
chr10	121352401	121353200	28	3.80735
chr10	121374201	121374600	14	3.30735
chr10	121378201	121378800	20	3.52945
chr10	121407801	121408200	13	3.20044
chr10	121414001	121414400	14	3.30735
chr10	121414801	121415800	46	4.3626
chr10	121436601	121437000	13	3.20044
chr10	121502601	121503000	13	3.20044
chr10	121854801	121856200	124	5.55052
chr10	121857601	121858800	66	4.75191
chr10	122489001	122489400	15	3.40689
chr10	123081401	123081800	14	3.30735
chr10	123297801	123298200	13	3.20044
chr10	123440401	123440800	14	3.30735
chr10	123609001	123609400	13	3.20044
chr10	123837601	123838400	26	3.70044
chr10	123861201	123862600	132	5.64072
chr10	124055801	124056400	19	3.45545
chr10	124221201	124222600	53	4.32424
chr10	124618601	124619400	29	3.85798
chr10	124624401	124624800	14	3.30735
chr10	124895601	124896400	37	4.20945
chr10	124907401	124907800	15	3.40689
chr10	125343201	125343600	14	3.30735
chr10	125629401	125630600	156	5.99292
chr10	125660401	125661200	31	3.9542
chr10	125848401	125848800	15	3.40689
chr10	125850001	125850400	13	3.20044
chr10	126200601	126201000	14	3.30735
chr10	126416001	126416400	14	3.30735
chr10	126429001	126429400	14	3.30735
chr10	126840801	126841600	36	4.16993
chr10	126842001	126842600	19	3.45545
chr10	127569401	127569800	13	3.20044
chr10	127735801	127736200	13	3.20044
chr10	127770201	127770600	15	3.40689
chr10	127965801	127966200	13	3.20044
chr10	128227201	128228200	33	3.88343
chr10	128473201	128473600	15	3.40689
chr10	128487201	128487600	13	3.20044
chr10	128526801	128527200	16	3.5
chr10	128921001	128921400	13	3.20044
chr10	128945001	128945400	13	3.20044
chr10	131503201	131504200	53	4.56696
chr10	131756801	131757600	30	3.90689
chr10	131926401	131927200	46	4.52356
chr10	131988201	131988600	13	3.20044
chr10	132160601	132161000	14	3.30735
chr10	132221201	132221600	13	3.20044
chr10	132881201	132881600	15	3.40689
chr10	134102801	134103600	31	3.9542
chr10	134202601	134203200	19	3.45545
chr10	134204601	134205000	13	3.20044
chr10	134214201	134214600	13	3.20044
chr10	134332001	134332400	13	3.20044
chr10	134340801	134342200	56	4.40368
chr10	134355001	134356000	34	3.9265
chr10	134388601	134389600	48	4.424
chr10	134390601	134391000	15	3.40689
chr10	134396201	134396600	13	3.20044
chr10	134397401	134398000	21	3.59984
chr10	134451201	134451600	14	3.30735
chr10	134479601	134480000	14	3.30735
chr10	134558601	134559000	14	3.30735
chr10	134778801	134779200	13	3.20044
chr10	135050801	135051600	46	4.52356
chr10	135071601	135072000	13	3.20044
chr10	135132201	135132600	13	3.20044
chr10	135148801	135149200	13	3.20044
chr10	135235601	135236400	32	4
chr11	191801	192400	19	3.45545
chr11	280001	280600	26	3.90796
chr11	316201	316600	14	3.30735
chr11	492401	493600	90	5.19937
chr11	560001	560400	13	3.20044
chr11	565801	566400	20	3.52945
chr11	765201	765600	15	3.40689
chr11	767201	767800	20	3.52945
chr11	825201	825800	20	3.52945
chr11	829001	829400	13	3.20044
chr11	830601	831600	41	4.19659
chr11	837001	838200	40	4.02945
chr11	838401	839200	33	4.04439
chr11	839801	840600	35	4.12928
chr11	846001	846400	14	3.30735
chr11	898201	898600	13	3.20044
chr11	1001601	1002000	14	3.30735
chr11	1017601	1018000	13	3.20044
chr11	1102201	1102600	13	3.20044
chr11	1372601	1373000	16	3.5
chr11	1374401	1375800	80	4.91825
chr11	1377401	1377800	13	3.20044
chr11	1377801	1378400	21	3.59984
chr11	1394801	1395400	20	3.52945
chr11	1431601	1432000	17	3.58746
chr11	1473201	1474000	38	4.24793
chr11	1792601	1793000	14	3.30735
chr11	1847801	1849000	86	5.13378
chr11	1849001	1850000	38	4.08696
chr11	1850001	1850800	31	3.9542
chr11	1965001	1965400	14	3.30735
chr11	1968401	1968800	15	3.40689
chr11	2023601	2024400	27	3.75489
chr11	2171401	2171800	13	3.20044
chr11	2177801	2178200	14	3.30735
chr11	2288801	2289400	24	3.79248
chr11	2296801	2297400	20	3.52945
chr11	2552601	2553000	13	3.20044
chr11	2947801	2948200	13	3.20044
chr11	3058201	3059200	36	4.00896
chr11	3833801	3834200	14	3.30735
chr11	3886801	3887200	15	3.40689
chr11	3901001	3901800	35	4.12928
chr11	3987801	3988200	13	3.20044
chr11	4081801	4082200	14	3.30735
chr11	4205401	4206000	22	3.66695
chr11	4578801	4579200	13	3.20044
chr11	4913001	4913600	23	3.73108
chr11	5122201	5122600	13	3.20044
chr11	5526001	5526400	15	3.40689
chr11	5582201	5582600	13	3.20044
chr11	5642201	5643000	29	3.85798
chr11	6449001	6449400	14	3.30735
chr11	6498201	6498600	13	3.20044
chr11	6507401	6508000	24	3.79248
chr11	6544401	6545000	20	3.52945
chr11	6659201	6659600	13	3.20044
chr11	6759201	6759600	14	3.30735
chr11	7165201	7165600	13	3.20044
chr11	7273401	7273800	13	3.20044
chr11	7392801	7393200	13	3.20044
chr11	7444201	7444600	13	3.20044
chr11	7534201	7534800	20	3.52945
chr11	7535201	7535600	16	3.5
chr11	7643801	7644200	16	3.5
chr11	7698601	7699200	19	3.45545
chr11	7914601	7915200	19	3.45545
chr11	7976801	7977200	13	3.20044
chr11	7989201	7989600	13	3.20044
chr11	8004801	8005200	13	3.20044
chr11	8073201	8073600	14	3.30735
chr11	8189201	8189600	13	3.20044
chr11	8331001	8331400	14	3.30735
chr11	8364201	8365400	46	4.23108
chr11	8482801	8483200	13	3.20044
chr11	8615601	8616000	15	3.40689
chr11	8762201	8762600	13	3.20044
chr11	8766801	8767600	30	3.90689
chr11	8800401	8800800	13	3.20044
chr11	8814201	8814600	13	3.20044
chr11	8815601	8816000	13	3.20044
chr11	8847601	8848000	13	3.20044
chr11	8861001	8862600	55	4.28136
chr11	8880201	8881000	65	5.02237
chr11	8939001	8939400	15	3.40689
chr11	8962401	8963000	19	3.45545
chr11	9025201	9025800	21	3.59984
chr11	9035001	9035400	14	3.30735
chr11	9114401	9114800	17	3.58746
chr11	9184601	9185000	13	3.20044
chr11	9333401	9333800	14	3.30735
chr11	9345801	9346200	15	3.40689
chr11	9394401	9394800	13	3.20044
chr11	9592201	9592600	13	3.20044
chr11	9592801	9593800	32	3.83904
chr11	9598601	9599000	13	3.20044
chr11	9673801	9674200	14	3.30735
chr11	9678201	9678800	19	3.45545
chr11	9710001	9710400	13	3.20044
chr11	9772001	9772400	13	3.20044
chr11	9774601	9775200	20	3.52945
chr11	9775401	9776000	19	3.45545
chr11	9790001	9790800	28	3.80735
chr11	9801201	9801800	23	3.73108
chr11	9823801	9824600	36	4.16993
chr11	9825001	9825800	34	4.08746
chr11	9830601	9831000	16	3.5
chr11	9841801	9843400	69	4.60852
chr11	9845201	9846000	40	4.32193
chr11	9855801	9856400	19	3.45545
chr11	9860201	9861400	293	6.90228
[truncated: 7,180 more rows]
