# Supplementary material for: Cell type-specific binding patterns reveal that TCF7L2 can be tethered to the genome by association with GATA3
Source: Genome Biol. 2012 Sep 5;13(9):R52. doi: 10.1186/gb-2012-13-9-r52 (PMC3491396; doi:10.1186/gb-2012-13-9-r52)
Supplement: Additional file 16 — Table S8 - RNA-seq analysis of TCF7L2 and GATA3 knockdowns. The RNAseq data were processed by TopHat and Cufflinks programs essentially as described [55]. [file gb-2012-13-9-r52-S16.xls]

## Sheet: siGATA3_RNAseq
gene	value_siCONTROL	value_siGATA3	log2(fold_change)	test_stat	p_value	q_value	significant
DDX11L1	0.248277	0.215168	-0.206484	0.320814	0.748351	1	no
OR4F5	0	0	0	0	1	1	no
LOC100132287,LOC100133331	4.28034	4.64752	0.118736	-0.651904	0.514463	0.852115	no
OR4F29	0.0205625	0.0310737	0.595677	-0.171773	0.863616	1	no
LOC643837	3.42222	3.29489	-0.0547017	0.175693	0.860535	0.971343	no
SAMD11	8.01831	8.18336	0.0293964	-0.116227	0.907473	0.980811	no
KLHL17	5.2695	3.96528	-0.410244	1.44538	0.148352	0.525543	no
PLEKHN1	2.71967	2.74191	0.0117508	-0.0516846	0.95878	0.99504	no
ISG15	49.4692	260.791	2.39829	-12.3036	0	0	yes
AGRN	65.9845	63.5453	-0.0543417	0.322178	0.747318	0.941775	no
LOC254099	0.111672	0.182186	0.706138	-0.758265	0.448292	1	no
MIR200B	0	1.19034	1.79769e+308	1.79769e+308	0.0786496	0.383167	no
MIR200A	0	0.550887	1.79769e+308	1.79769e+308	0.158655	0.537128	no
MIR429	0	0	0	0	1	1	no
TTLL10	0.323089	0.28199	-0.196291	0.345453	0.729754	1	no
B3GALT6	13.9408	10.3128	-0.434877	1.89992	0.0574441	0.325375	no
SCNN1D	0.652325	0.391955	-0.734903	1.73828	0.0821623	0.392756	no
PUSL1	14.1436	10.9409	-0.370423	1.44979	0.147117	0.523483	no
GLTPD1	10.4198	10.1564	-0.0369523	0.150933	0.880028	0.976098	no
TAS1R3	0.217683	0.213375	-0.0288383	0.0457491	0.96351	1	no
LOC148413	11.3075	12.2718	0.118062	-0.496852	0.619293	0.8965	no
TMEM88B	0	0.0997539	1.79769e+308	1.79769e+308	0.158655	1	no
VWA1	6.49656	6.57987	0.0183845	-0.0792758	0.936813	0.989987	no
ATAD3C	0.995974	0.855247	-0.219767	0.649677	0.515901	0.853311	no
ATAD3B	8.47594	6.94819	-0.286737	1.13627	0.255842	0.65805	no
ATAD3A	14.0135	11.5677	-0.276712	1.84854	0.0645241	0.346187	no
MIB2	4.30878	4.5844	0.0894533	-0.603429	0.546224	0.866772	no
MMP23A,MMP23B	0.15682	0.168685	0.105222	-0.0738843	0.941102	1	no
MMP23A	0.12558	0.13504	0.104781	-0.0741878	0.940861	1	no
CALML6	0.630275	0.164312	-1.93954	2.68878	0.00717143	0.0865767	no
GABRD	1.00217	1.24887	0.317497	-0.849503	0.395602	0.776227	no
PRKCZ	12.2269	12.85	0.0717057	-0.371908	0.709961	0.931214	no
SKI	10.9088	10.5176	-0.0526774	0.26592	0.790301	0.954881	no
RER1	34.4789	31.0691	-0.150235	0.8284	0.407444	0.785658	no
PLCH2	0.176793	0.304734	0.785488	-1.81447	0.0696057	1	no
TNFRSF14	0	0.0255234	1.79769e+308	1.79769e+308	0.158655	1	no
FAM213B	20.4978	16.9014	-0.278329	2.44927	0.0143148	0.139146	no
ACTRT2	0	0	0	0	1	1	no
PRDM16	0.548575	0.348814	-0.653228	1.94671	0.0515694	0.307558	no
MIR4251	0	0	0	0	1	1	no
ARHGEF16	17.4891	18.5374	0.0839761	-0.416882	0.676764	0.920515	no
TPRG1L	18.4111	19.0197	0.0469155	-0.23274	0.815963	0.960512	no
TP73	4.1083	4.03639	-0.0254754	0.142339	0.886812	0.977495	no
CCDC27	0.0462585	0.0656847	0.50584	-0.459072	0.646183	1	no
LOC388588	2.08323	2.42493	0.219121	-0.531514	0.595063	0.885848	no
DFFB	2.22578	1.93118	-0.20483	0.672176	0.501472	0.84543	no
LOC100133612	0.145809	0.239553	0.716262	-1.02685	0.304492	1	no
LOC728716	0	0	0	0	1	1	no
LOC284661	0	0	0	0	1	1	no
AJAP1	0.0929115	0.0319966	-1.53794	1.2132	0.225053	1	no
MIR4417	0	0	0	0	1	1	no
KCNAB2	2.2006	1.95656	-0.169574	0.854635	0.392753	0.774097	no
RNF207	1.88998	1.16395	-0.699341	2.23287	0.0255576	0.201585	no
HES3	0	0	0	0	1	1	no
ESPN	11.6042	8.81695	-0.396296	1.76772	0.0771082	0.381447	no
TAS1R1	0.0621239	0.0827487	0.413588	-0.31033	0.75631	1	no
ZBTB48	5.55562	4.51696	-0.298595	1.12115	0.262224	0.664634	no
PHF13	14.803	13.6569	-0.116264	0.584123	0.559137	0.871413	no
THAP3	6.20278	5.15815	-0.26606	1.19586	0.231753	0.639438	no
CAMTA1	29.3697	24.3656	-0.26948	1.68243	0.0924846	0.416166	no
VAMP3	39.2528	37.427	-0.0687157	0.379282	0.704479	0.930041	no
PER3	6.85475	7.63434	0.155399	-0.774538	0.438613	0.809289	no
PARK7	179.606	175.126	-0.0364453	0.356791	0.721248	0.93462	no
SLC45A1	0.0197052	0.404399	4.35913	-2.94501	0.00322942	1	no
ENO1-AS1	0.577705	0.654517	0.180096	-0.243607	0.807535	0.95817	no
CA6	0.0236178	0	-1.79769e+308	-1.79769e+308	0.158655	1	no
H6PD	7.57443	7.96742	0.0729741	-0.384411	0.700674	0.928862	no
SPSB1	6.37812	6.49864	0.0270069	-0.110232	0.912226	0.982555	no
SLC25A33	12.2539	8.76736	-0.483026	1.9446	0.0518237	0.308402	no
TMEM201	9.02529	4.99314	-0.854028	4.5761	4.7373e-06	0.000284101	yes
PIK3CD	0.549615	0.45425	-0.274935	0.763093	0.445408	0.814466	no
NMNAT1	4.01251	4.73356	0.238423	-0.988972	0.322677	0.718377	no
RBP7	4.04716	2.46589	-0.7148	2.07069	0.0383876	0.258838	no
UBE4B	20.5516	20.1523	-0.0283067	0.17121	0.864059	0.971343	no
KIF1B	13.1961	14.7912	0.164626	-1.22747	0.219645	0.624007	no
PGD	135.24	149.31	0.14279	-0.846282	0.397395	0.778192	no
APITD1,APITD1-CORT,CORT	11.7244	9.75729	-0.264956	1.60981	0.107439	0.448646	no
PEX14	7.32482	7.11627	-0.0416719	0.158114	0.874367	0.974238	no
TARDBP	65.9963	59.0812	-0.159687	0.945692	0.344306	0.736899	no
ANGPTL7	0	0.0160143	1.79769e+308	1.79769e+308	0.158655	1	no
UBIAD1	6.72081	5.51163	-0.286155	1.21235	0.225378	0.631148	no
PTCHD2	0.646137	0.436983	-0.564264	1.56151	0.118404	0.468677	no
FBXO44	4.14193	3.05118	-0.440938	2.59897	0.00935049	0.104754	no
FBXO6	3.4855	3.44952	-0.0149701	0.0482943	0.961482	0.995924	no
C1orf187	0.20863	0.0666677	-1.64588	1.73306	0.083085	1	no
AGTRAP	15.8807	17.9781	0.178965	-1.3402	0.180181	0.570162	no
CLCN6,NPPA-AS1	5.09488	6.83087	0.423021	-2.82602	0.00471301	0.0640289	no
PLOD1	18.2106	16.6906	-0.125741	0.635457	0.52513	0.857389	no
MFN2	26.3507	23.6584	-0.155491	1.00789	0.313509	0.709888	no
MIIP	7.07239	5.51276	-0.359422	1.3226	0.185969	0.580386	no
TNFRSF8	0	0.0177411	1.79769e+308	1.79769e+308	0.158655	1	no
MIR4632,TNFRSF1B	0.010326	0.0327897	1.66697	-1.00065	0.316995	1	no
VPS13D	8.2613	12.0204	0.541045	-3.63425	0.000278787	0.0078789	yes
SNORA59A	1.27638	1.2887	0.0138503	-0.0121461	0.990309	0.998572	no
AADACL4	0	0	0	0	1	1	no
AADACL3	0	0	0	0	1	1	no
C1orf158	0	0	0	0	1	1	no
PRAMEF12	0	0	0	0	1	1	no
PRAMEF1	0	0.00393981	1.79769e+308	1.79769e+308	0.401294	1	no
PRAMEF2	0	0.00537143	1.79769e+308	1.79769e+308	0.401294	1	no
PRAMEF7,PRAMEF8	0	0.00662527	1.79769e+308	1.79769e+308	0.369441	1	no
PRAMEF22	0	0	0	0	1	1	no
PRAMEF5	0	0	0	0	1	1	no
PRAMEF9	0	0	0	0	1	1	no
PRAMEF16	0	0	0	0	1	1	no
PRAMEF20,PRAMEF21	0	0	0	0	1	1	no
PRAMEF9	0	0	0	0	1	1	no
PRAMEF17	0	0	0	0	1	1	no
PRAMEF20,PRAMEF21	0	0	0	0	1	1	no
PDPN	0	0	0	0	1	1	no
PRDM2	10.7923	11.6636	0.112008	-0.659374	0.509656	0.850282	no
KAZN	4.48562	3.87113	-0.212552	1.20537	0.22806	0.635567	no
TMEM51	5.0198	3.07577	-0.706682	3.79139	0.000149805	0.00481865	yes
FHAD1	0.0346146	0.00598002	-2.53316	1.6256	0.104034	1	no
EFHD2	17.0196	13.4203	-0.342772	1.58685	0.112546	0.457749	no
CTRC	0.134072	0.0470424	-1.51098	0.907013	0.3644	1	no
CELA2A	0.0420754	0.0987777	1.23121	-0.637847	0.523574	1	no
CELA2B	0.0823431	0.135003	0.713276	-0.518391	0.604185	1	no
DNAJC16	5.32581	6.17837	0.214227	-1.01418	0.310499	0.707482	no
DDI2,RSC1A1	19.1338	20.2289	0.0802961	-0.692471	0.488641	0.838329	no
PLEKHM2	15.1524	14.2605	-0.0875139	0.447581	0.654456	0.913883	no
SLC25A34	0.17966	0.194926	0.117658	-0.201351	0.840424	1	no
TMEM82	0	0.064891	1.79769e+308	1.79769e+308	0.0786496	1	no
FBLIM1	2.81368	2.22539	-0.338399	1.74636	0.0807486	0.389972	no
SPEN	14.7499	16.0972	0.126103	-0.743746	0.45703	0.820652	no
C1orf64	0.158646	0.378165	1.25321	-1.44553	0.148308	1	no
CLCNKA	0.00862075	0	-1.79769e+308	-1.79769e+308	0.352728	1	no
CLCNKB	0.00943243	0	-1.79769e+308	-1.79769e+308	0.353752	1	no
C1orf144	51.0557	49.5775	-0.0423869	0.308565	0.757652	0.945095	no
NECAP2	17.5097	17.2061	-0.0252324	0.171744	0.863639	0.971343	no
MIR3675	0	0	0	0	1	1	no
MST1P2	0.934581	0.642029	-0.54168	1.39825	0.162038	0.543153	no
MIR3675	0	0	0	0	1	1	no
CROCC	2.8673	2.61483	-0.132979	0.521241	0.602199	0.88916	no
PADI1	0.00993348	0.0052171	-0.929052	0.287992	0.773353	1	no
PADI3	0.226294	0.144908	-0.643061	1.15298	0.248919	1	no
PADI4	0.0638253	0.0504454	-0.339406	0.308025	0.758063	1	no
PADI6	0.0148692	0.0310582	1.06265	-0.601407	0.547569	1	no
ARHGEF10L	7.35693	6.85461	-0.10203	0.631221	0.527896	0.85809	no
ACTL8	0.590101	0.443777	-0.411127	0.899562	0.368354	0.754586	no
IGSF21	0	0	0	0	1	1	no
KLHDC7A	0.786894	1.0346	0.394837	-1.22707	0.219796	0.624055	no
PAX7	0	0	0	0	1	1	no
MRTO4	20.1653	15.582	-0.37199	1.83674	0.0662481	0.351819	no
PQLC2	7.37154	7.5949	0.0430646	-0.22176	0.824501	0.962723	no
C1orf151-NBL1,MINOS1,NBL1	33.3852	30.5512	-0.12798	0.977682	0.328231	0.724326	no
HTR6	0.109982	0.0903528	-0.28363	0.257406	0.796865	1	no
OTUD3	5.35417	4.29896	-0.316675	1.47162	0.141122	0.511764	no
PLA2G5	0	0	0	0	1	1	no
PLA2G2F	0	0	0	0	1	1	no
UBXN10	0	0.0121459	1.79769e+308	1.79769e+308	0.158655	1	no
VWA5B1	0	0	0	0	1	1	no
FAM43B	0	0	0	0	1	1	no
CDA	0	0	0	0	1	1	no
PINK1	12.0348	10.4456	-0.204322	0.906905	0.364457	0.752189	no
LOC100506801	0.0718358	0.0905269	0.333643	-0.351073	0.725533	1	no
NBPF3	8.773	9.93326	0.179198	-1.4201	0.155578	0.537128	no
ALPL	0	0	0	0	1	1	no
LDLRAD2	0.0805215	0	-1.79769e+308	-1.79769e+308	0.0193668	1	no
CELA3B	0	0.0472866	1.79769e+308	1.79769e+308	0.158655	1	no
CELA3A	0	0	0	0	1	1	no
LINC00339	7.26459	8.57363	0.239025	-0.883025	0.377223	0.761005	no
CDC42	71.2142	70.4646	-0.0152663	0.0910091	0.927485	0.987421	no
ZBTB40	7.83026	8.39365	0.100237	-0.594566	0.552133	0.867981	no
EPHA8	0.0718549	0.024882	-1.52998	0.881259	0.378177	1	no
C1QA	0.0366323	0	-1.79769e+308	-1.79769e+308	0.158655	1	no
C1QC	0	0	0	0	1	1	no
C1QB	0	0	0	0	1	1	no
EPHB2	1.28888	1.00869	-0.353629	1.19757	0.231084	0.638686	no
MIR4684	0	0	0	0	1	1	no
KDM1A	39.3166	35.0402	-0.166127	1.22607	0.220173	0.624422	no
MIR3115	0	0	0	0	1	1	no
C1orf213	0.759681	0.743213	-0.0316178	0.0866357	0.930961	0.987421	no
MDS2	0	0	0	0	1	1	no
RPL11	638.378	640.459	0.0046961	-0.0544283	0.956594	0.994235	no
TCEB3	16.2526	16.1466	-0.00944043	0.0521331	0.958423	0.995006	no
PITHD1	22.4379	18.5647	-0.273375	1.27655	0.20176	0.600989	no
LYPLA2	24.5833	28.0949	0.192632	-0.909844	0.362905	0.750937	no
MIR378F	0	0	0	0	1	1	no
PNRC2	67.4773	61.309	-0.138305	0.80448	0.42112	0.796705	no
LOC284632	0	0	0	0	1	1	no
GRHL3	0.852364	0.526498	-0.695041	1.97087	0.048739	0.297657	no
NIPAL3	3.6789	4.47182	0.281587	-1.20491	0.22824	0.635594	no
RCAN3	4.60477	3.25427	-0.500794	3.1972	0.0013877	0.026326	yes
C1orf130	0.0362349	0.00153536	-4.56074	0.525057	0.599544	1	no
SRRM1	30.8691	31.0682	0.00927557	-0.0533569	0.957448	0.994548	no
CLIC4	47.8957	48.8812	0.0293817	-0.173275	0.862435	0.971343	no
RHD	0.0481022	0.218679	2.18464	-2.00833	0.0446078	1	no
TMEM50A	32.7685	34.391	0.0697216	-0.37908	0.704629	0.930041	no
TMEM57	9.56176	9.8124	0.0373299	-0.185786	0.852613	0.970692	no
LDLRAP1	11.5193	8.85455	-0.37956	1.71895	0.0856242	0.400467	no
MAN1C1	1.821	1.53144	-0.249841	0.791959	0.428385	0.801975	no
SEPN1	19.158	16.3411	-0.229447	1.21586	0.22404	0.629575	no
FAM54B	11.0687	13.4763	0.283938	-1.56428	0.117752	0.467299	no
EXTL1	0.0563049	0.0607487	0.109591	-0.120108	0.904398	1	no
PDIK1L	9.43269	8.71112	-0.11481	0.853401	0.393437	0.774364	no
FAM110D	0.0347234	0	-1.79769e+308	-1.79769e+308	0.158655	1	no
ZNF593	16.8879	15.0112	-0.169949	0.620209	0.53512	0.862155	no
CNKSR1	6.48033	6.8522	0.0805012	-0.323812	0.746081	0.941775	no
CATSPER4	0.0537895	0.0276822	-0.958366	0.54239	0.58755	1	no
CEP85	11.3158	8.97006	-0.335143	1.65596	0.0977298	0.427218	no
SH3BGRL3	64.4343	75.6765	0.232017	-1.23974	0.215072	0.618253	no
CD52	0	0	0	0	1	1	no
LIN28A	0.028753	0.0321393	0.160627	-0.132855	0.894308	1	no
DHDDS	10.0269	11.7836	0.232906	-1.53119	0.125722	0.481179	no
HMGN2	69.4454	55.8648	-0.313941	1.79984	0.0718856	0.367044	no
RPS6KA1	11.0019	14.7322	0.421224	-2.32492	0.0200764	0.174085	no
MIR1976	0	0	0	0	1	1	no
ARID1A	25.9984	27.5774	0.0850615	-0.726107	0.467773	0.825181	no
PIGV	9.93882	12.4553	0.325619	-1.62075	0.105071	0.444046	no
ZDHHC18	14.4257	11.3127	-0.350693	1.65332	0.0982657	0.428431	no
SFN	78.3328	79.186	0.0156302	-0.0858124	0.931616	0.987629	no
NUDC	47.6779	41.6394	-0.195371	1.036	0.300202	0.699334	no
TRNP1	1.5983	2.02236	0.339507	-0.987062	0.323612	0.719459	no
WDTC1	13.4638	11.7633	-0.194795	0.991843	0.321274	0.717162	no
TMEM222	16.1603	13.221	-0.289622	1.48876	0.136549	0.505119	no
LOC644961	34.8801	26.0044	-0.423646	2.29314	0.0218402	0.184373	no
SYTL1	15.3051	18.9028	0.304587	-1.52343	0.127652	0.484704	no
GPR3	0.255421	0.081094	-1.65521	2.00658	0.0447944	1	no
FAM76A	3.07481	3.4206	0.153751	-0.818592	0.413019	0.78968	no
STX12	16.2699	17.6423	0.116833	-0.599415	0.548896	0.867733	no
PPP1R8	20.0042	20.1339	0.00932662	-0.0492293	0.960737	0.995724	no
SCARNA1	0	0	0	0	1	1	no
C1orf38	0.161368	0.46478	1.5262	-2.26314	0.0236269	0.192984	no
SMPDL3B	3.82772	3.9128	0.0317138	-0.149046	0.881517	0.976828	no
XKR8	2.89739	3.9025	0.429646	-1.43348	0.15172	0.531757	no
ATPIF1	108.521	104.537	-0.0539648	0.362253	0.717163	0.933949	no
SESN2	11.2132	15.5648	0.473094	-2.29283	0.0218576	0.184406	no
MED18	9.752	10.2849	0.0767643	-0.317641	0.750758	0.94295	no
PHACTR4	9.8201	10.4293	0.0868365	-0.574119	0.565887	0.873728	no
RCC1,SNHG3	64.1355	47.6516	0	0	1	1	no
TRNAU1AP	4.41181	5.25959	0.253578	-1.30184	0.192972	0.590041	no
RAB42	0.0910211	0.0646612	-0.493301	0.374566	0.707983	1	no
RNU11	0	0.312087	1.79769e+308	1.79769e+308	0.158655	1	no
GMEB1	4.21037	4.12329	-0.0301514	0.157671	0.874716	0.974405	no
YTHDF2	40.5502	41.6793	0.0396218	-0.231523	0.816909	0.960809	no
OPRD1	0.0586937	0.095042	0.695359	-0.52799	0.597506	1	no
EPB41	7.47655	6.70712	-0.15668	1.53025	0.125956	0.481602	no
PTPRU	11.298	15.3249	0.439815	-2.29745	0.0215928	0.182734	no
LOC100129196	1.05622	1.25175	0.245037	-0.67502	0.499663	0.844142	no
PRO0611	0.431437	0.310835	0	0	1	1	no
ZCCHC17	14.6834	14.7311	0.00468601	-0.0211793	0.983103	0.998572	no
SERINC2	11.3849	13.7625	0.273626	-1.19693	0.231333	0.638809	no
LOC149086	0	0	0	0	1	1	no
LOC284551	0	0	0	0	1	1	no
TINAGL1	0	0.10667	1.79769e+308	1.79769e+308	0.088453	1	no
HCRTR1	0	0.0459791	1.79769e+308	1.79769e+308	0.0786496	1	no
KHDRBS1	100.167	103.869	0.0523575	-0.31029	0.75634	0.944566	no
TMEM39B	6.37027	6.80533	0.0953103	-0.351512	0.725204	0.935983	no
KPNA6	20.6836	19.4868	-0.0859855	0.4963	0.619683	0.896781	no
TXLNA	22.2167	24.8748	0.163039	-0.91971	0.357724	0.746935	no
CCDC28B	0.931163	0.950764	0.030053	-0.0685303	0.945364	0.992229	no
IQCC	2.91712	3.17905	0.12405	-0.544914	0.585813	0.882542	no
DCDC2B	0.567129	0.287283	-0.981205	1.77017	0.0766995	0.380176	no
EIF3I	82.8728	82.8263	-0.000809969	0.00464185	0.996296	0.99901	no
FAM167B	0.61178	0.577648	-0.0828222	0.156868	0.875348	0.974936	no
LCK	0	0	0	0	1	1	no
HDAC1	70.5496	76.5046	0.116908	-0.680147	0.496411	0.842037	no
TSSK3	0.946854	0.95857	0.0177415	-0.0439157	0.964972	0.996907	no
ZBTB8B	0.0469554	0.0286113	-0.714705	0.678349	0.497551	1	no
ZBTB8A	3.1909	3.25543	0.0288849	-0.128289	0.89792	0.978278	no
RBBP4	19.6902	18.2701	-0.10799	0.632276	0.527207	0.858023	no
KIAA1522	68.4573	62.5386	-0.130458	1.62592	0.103967	0.441403	no
S100PBP	8.81347	8.38266	0	0	1	1	no
HPCA	0.302895	0.182064	-0.734374	0.941328	0.346537	1	no
ADC	0.106058	0.165862	0.645128	-0.848443	0.396191	1	no
ZNF362	11.6304	13.2589	0.189063	-0.887113	0.375018	0.759837	no
ZSCAN20	1.42313	1.87746	0.399719	-1.37622	0.168752	0.552886	no
HMGB4	0	0	0	0	1	1	no
LOC402779	0	0	0	0	1	1	no
C1orf94	0	0	0	0	1	1	no
GJB5	0.218382	0.592884	1.4409	-2.2422	0.0249487	0.198534	no
GJB4	0.0604868	0.159101	1.39525	-1.63472	0.102108	1	no
GJB3	2.02766	2.11587	0.061437	-0.248641	0.803639	0.957224	no
GJA4	0.051518	0	-1.79769e+308	-1.79769e+308	0.0786496	1	no
ZMYM1	6.782	5.67893	-0.256092	1.17821	0.238711	0.641991	no
ZMYM4	12.2854	13.2134	0.105057	-0.587542	0.55684	0.870041	no
NCDN	17.971	18.9235	0.0745126	-0.760396	0.447018	0.815248	no
TFAP2E	0.226399	0.305677	0.43314	-0.74515	0.456181	1	no
EIF2C4	3.37113	4.30695	0.353435	-1.59654	0.110369	0.453091	no
EIF2C1	9.43811	8.35024	-0.176681	0.932616	0.351018	0.74148	no
EIF2C3	3.94494	3.92314	-0.00799465	0.0325703	0.974017	0.997344	no
TEKT2	0	0.0219205	1.79769e+308	1.79769e+308	0.158655	1	no
ADPRHL2	14.0399	16.6067	0.242232	-1.07144	0.283972	0.68851	no
MAP7D1	12.7696	10.0046	-0.352047	1.63305	0.102459	0.437945	no
THRAP3	42.2997	46.8612	0.147749	-0.872022	0.383196	0.766296	no
SH3D21	3.76939	4.40349	0.224318	-1.15773	0.246973	0.648847	no
MIR4255	0	0	0	0	1	1	no
ZC3H12A	5.2797	5.4441	0.0442366	-0.167841	0.866709	0.971959	no
DNALI1	0.0990081	0.125996	0.347755	-0.459993	0.645521	1	no
CDCA8	26.7929	17.602	-0.606115	3.11361	0.00184811	0.0327955	yes
MANEAL	21.1936	17.2378	-0.298053	2.47517	0.0133173	0.132924	no
C1orf122	28.915	27.0651	-0.0953871	0.43062	0.666745	0.918339	no
UTP11L	16.5668	15.7048	-0.0770888	0.369914	0.711447	0.931883	no
MIR3659	0	0	0	0	1	1	no
AKIRIN1	20.9951	22.9326	0.127348	-0.666771	0.504918	0.847604	no
NDUFS5	137.268	143.291	0.0619445	-0.559484	0.575831	0.87793	no
MACF1	12.3066	10.956	-0.167709	0.992841	0.320788	0.716542	no
KIAA0754	3.42814	3.9357	0.199194	-0.897503	0.369451	0.754911	no
BMP8A	0.956934	0.7531	-0.345577	1.07522	0.282277	0.688127	no
PPIE	22.5985	23.2852	0.0431868	-0.226339	0.820938	0.961548	no
MFSD2A	1.0309	0.869413	-0.245794	0.651737	0.514571	0.852115	no
CAP1	85.1698	97.2434	0.19126	-1.72436	0.0846422	0.39896	no
RLF	7.59451	9.99026	0.395566	-2.0837	0.0371873	0.255129	no
TMCO2	0	0.0435691	1.79769e+308	1.79769e+308	0.158655	1	no
ZMPSTE24	35.5133	34.6325	-0.0362328	0.205184	0.837429	0.96774	no
SMAP2	14.7685	15.3876	0.0592475	-0.449913	0.652773	0.91333	no
ZNF643	2.13511	1.84834	-0.208081	0.662872	0.507412	0.848658	no
ZNF642	2.61222	2.21634	-0.237095	0.787686	0.43088	0.803015	no
DEM1	4.68783	4.05263	-0.210063	0.77657	0.437413	0.808486	no
ZNF684	1.34209	1.45855	0.120055	-0.360671	0.718345	0.933949	no
NFYC	14.9211	14.8778	-0.00419289	0.0207447	0.983449	0.998572	no
MIR30E	0	0	0	0	1	1	no
MIR30C1	0	0	0	0	1	1	no
KCNQ4	0.767117	0.590051	-0.378607	1.15177	0.249415	0.651472	no
CTPS	24.9065	15.914	-0.646232	3.396	0.000683786	0.0158111	yes
LOC100507178	0.201007	0.143576	-0.485437	0.940354	0.347036	1	no
GUCA2B	0	0	0	0	1	1	no
RIMKLA	0.768023	1.14015	0.569998	-2.08673	0.0369129	0.254448	no
PPCS	39.2633	43.7662	0.156635	-1.25223	0.210487	0.612508	no
CCDC30	0.0583766	0.125371	1.10274	-1.66987	0.0949449	1	no
PPIH	19.5051	16.1679	-0.270721	1.08545	0.277722	0.682625	no
YBX1	302.383	298.761	-0.0173863	0.102169	0.918623	0.98436	no
C1orf50	7.78934	7.79089	0.000286772	-0.00138723	0.998893	0.999668	no
LOC100129924	0.147207	0.305071	1.0513	-1.18997	0.234057	1	no
ERMAP	4.33939	4.91767	0.180484	-1.0438	0.296576	0.697452	no
ZNF691	3.57987	3.59406	0.00570732	-0.0217906	0.982615	0.998572	no
FLJ32224	0.712803	0.802778	0.171499	-0.399188	0.689755	0.925662	no
FAM183A	1.17153	1.05606	-0.149702	0.314954	0.752797	0.943745	no
WDR65	0.130162	0.260638	1.00174	-1.98621	0.0470102	1	no
TMEM125	10.4304	13.1618	0.33556	-1.35898	0.174151	0.560393	no
TIE1	0	0	0	0	1	1	no
MPL	0.217168	0.184224	-0.237347	0.504256	0.614082	1	no
CDC20	43.5903	27.7618	-0.650905	3.39347	0.00069014	0.0159045	yes
SZT2	2.98369	3.37021	0.175742	-0.852531	0.393919	0.774364	no
PTPRF	75.9453	88.8748	0.226814	-1.3248	0.185237	0.579446	no
KDM4A	19.544	22.83	0.224206	-1.24965	0.211426	0.613582	no
ST3GAL3	1.15755	1.15013	-0.00927824	0.0329839	0.973687	0.997344	no
ARTN	1.10344	0.759806	-0.538305	1.37058	0.170506	0.556008	no
IPO13	9.26318	9.16341	-0.0156226	0.0729572	0.94184	0.990861	no
DPH2	14.6115	12.683	-0.204208	1.26427	0.206133	0.605742	no
ATP6V0B	60.1263	55.5759	-0.113537	0.665097	0.505988	0.848065	no
B4GALT2	13.099	9.85461	-0.410587	3.10267	0.00191784	0.0336419	yes
CCDC24	3.08604	3.46198	0.165839	-0.523037	0.600948	0.888548	no
KLF17	0	0.0120452	1.79769e+308	1.79769e+308	0.158655	1	no
DMAP1	9.81415	10.183	0.0532292	-0.328819	0.742292	0.940246	no
RNF220	11.7515	12.5255	0.0920207	-0.434174	0.664162	0.917733	no
C1orf228	0.344744	0.62898	0.86749	-1.85926	0.0629896	0.342097	no
KIF2C	22.6746	14.0768	-0.687755	3.55196	0.00038238	0.0101586	yes
RPS8	535.746	509.367	-0.072842	0.429678	0.66743	0.918339	no
SNORD55	1.58394	1.59982	0.0143939	-0.00814635	0.9935	0.998572	no
SNORD46	1.04085	1.01839	-0.0314712	0.0178115	0.985789	0.998572	no
SNORD38A	0.729398	2.84661	1.96447	-0.895448	0.370548	0.75587	no
SNORD38B	1.26672	0.605797	-1.0642	0.44482	0.65645	0.914864	no
PLK3	1.30866	0.974166	-0.425853	1.19203	0.233251	0.640998	no
BTBD19	0	0.0321199	1.79769e+308	1.79769e+308	0.158655	1	no
UROD	14.2683	14.6859	0.0416154	-0.189435	0.849752	0.97018	no
LOC400752	0.43834	0.346132	-0.34073	0.691453	0.489281	0.838616	no
HPDL	4.42001	2.37875	-0.893849	2.87331	0.00406194	0.057754	no
TOE1	5.34374	4.73366	-0.174894	0.655106	0.5124	0.851915	no
MMACHC	3.87709	3.49115	-0.151272	0.552614	0.580528	0.880608	no
AKR1A1	33.7837	37.4514	0.148693	-1.44681	0.147951	0.524685	no
NASP	34.596	26.4026	-0.389927	3.15582	0.00160046	0.0292708	yes
TMEM69	15.6233	17.6573	0.176568	-0.77976	0.435532	0.806421	no
MAST2	13.8822	13.5575	-0.0341421	0.182891	0.854884	0.971046	no
TSPAN1	9.44681	15.925	0.753392	-3.16563	0.00154748	0.0284534	yes
LURAP1	0.04512	0.0501919	0.153689	-0.0992036	0.920977	1	no
RAD54L	11.0292	6.57287	-0.746729	3.78136	0.000155975	0.00495905	yes
UQCRH	138.252	143.903	0.0577928	-0.311876	0.755135	0.944176	no
NSUN4	7.17211	7.18892	0.00337686	-0.0257486	0.979458	0.998572	no
FAAH	9.99705	8.32942	-0.263287	1.06485	0.286944	0.691003	no
LOC729041	0	0.03078	1.79769e+308	1.79769e+308	0.158655	1	no
DMBX1	0.535507	0.197221	-1.4411	2.66232	0.00776041	0.0915715	no
LOC100507423	0.214873	0.179525	-0.259304	0.458523	0.646577	1	no
ATPAF1-AS1	0.0797142	0.0824842	0.0492805	-0.0341586	0.972751	1	no
LOC100130197	0.16858	0.460642	1.45021	-1.46857	0.141948	0.513474	no
CYP4B1	0.677495	1.48753	1.13463	-3.093	0.00198147	0.0344937	yes
CYP4X1	0.0442444	0.0745885	0.753459	-0.715131	0.474528	1	no
CYP4Z1	0.00842963	0.0842979	3.32196	-1.12356	0.261201	1	no
CYP4A22	0	0.0114598	1.79769e+308	1.79769e+308	0.308538	1	no
CMPK1	49.3645	45.4214	-0.120104	0.981435	0.326378	0.722718	no
FOXE3	0.0807962	0.0986199	0.287591	-0.213338	0.831064	1	no
FOXD2	0.432659	0.327011	-0.40389	0.979665	0.327252	0.723791	no
SLC5A9	0	0	0	0	1	1	no
ELAVL4	0	0	0	0	1	1	no
CDKN2C	16.9366	13.5725	-0.319457	1.6132	0.106702	0.448044	no
C1orf185	0	0	0	0	1	1	no
RNF11	53.7255	61.3745	0.192035	-1.1193	0.26301	0.665889	no
OSBPL9	26.1801	36.4026	0.475573	-6.86029	6.87206e-12	1.47481e-09	yes
BTF3L4	14.772	15.1171	0.0333166	-0.196882	0.84392	0.969615	no
ZFYVE9	5.29574	5.80522	0.132519	-0.680658	0.496088	0.842037	no
PRPF38A	17.9817	16.8688	-0.0921702	0.472223	0.636768	0.905103	no
GPX7	0	0	0	0	1	1	no
FAM159A	0	0	0	0	1	1	no
ZYG11B	7.17592	6.14331	-0.224147	1.16279	0.244916	0.64684	no
ZYG11A	4.21539	3.92147	-0.104272	0.431825	0.665868	0.918177	no
SCP2	59.5578	67.2161	0.174516	-1.54111	0.123291	0.47905	no
PODN	0	0	0	0	1	1	no
CPT2	11.4475	13.0234	0.18608	-0.89159	0.372613	0.758423	no
LOC100507564	0.859103	1.13111	0.396835	-0.917374	0.358947	0.747897	no
DMRTB1	0	0	0	0	1	1	no
DIO1	1.01165	1.99478	0.979525	-3.70874	0.000208295	0.00626025	yes
LRRC42	12.9562	14.2302	0.135314	-0.668562	0.503775	0.847544	no
TCEANC2	3.36787	3.29899	-0.029812	0.117019	0.906845	0.980595	no
MIR4781	0	0	0	0	1	1	no
MRPL37	60.5966	52.3613	-0.210737	1.15471	0.248209	0.649981	no
ACOT11	0.75176	0.431431	-0.801142	2.07115	0.0383446	0.258798	no
HEATR8,HEATR8-TTC4,TTC4	8.95916	8.30431	-0.109504	0.478976	0.631956	0.902795	no
C1orf177	0	0	0	0	1	1	no
TMEM61	0.152605	0.123676	-0.30324	0.275203	0.78316	1	no
BSND	0.0265405	0	-1.79769e+308	-1.79769e+308	0.158655	1	no
PCSK9	0	0.0130647	1.79769e+308	1.79769e+308	0.158655	1	no
LOC100507634	0.309574	0.42216	0.447507	-0.952365	0.340912	0.734153	no
MIR4422	0	0	0	0	1	1	no
PRKAA2	0.0159905	0.0116236	-0.460159	0.417614	0.676229	1	no
C8A	0.0144266	0	-1.79769e+308	-1.79769e+308	0.158655	1	no
LOC100131060	0.268199	0.383029	0.514151	-0.766974	0.443097	1	no
FGGY	3.41995	3.71539	0.119539	-0.509771	0.610212	0.89305	no
HOOK1	11.929	10.8355	-0.138706	0.751915	0.452102	0.817976	no
NFIA	0.0877943	0.132996	0.599186	-1.37074	0.170455	1	no
INADL	9.80078	10.4179	0.0881016	-0.489657	0.624377	0.899426	no
L1TD1	0	0	0	0	1	1	no
USP1	33.042	26.3043	-0.329002	2.86333	0.00419211	0.0588739	no
ANGPTL3	0.0264271	0.0386991	0.550284	-0.417833	0.676069	1	no
ATG4C	4.01427	3.57399	-0.167604	0.725367	0.468227	0.825346	no
FOXD3	0.412364	0.77223	0.905112	-1.88269	0.059743	0.332518	no
ALG6	6.38054	6.76076	0.0835068	-0.358904	0.719667	0.934515	no
EFCAB7	1.46768	1.45016	-0.0173264	0.0539725	0.956957	0.994387	no
DLEU2L	1.42343	1.10842	-0.360873	0.999504	0.317551	0.713022	no
PGM1	3.70073	4.76986	0.366138	-1.77369	0.0761139	0.378975	no
ROR1	0.0314654	0.0319065	0.0200823	-0.01392	0.988894	1	no
UBE2U	0	0	0	0	1	1	no
CACHD1	1.15217	1.17012	0.0223129	-0.0753743	0.939917	0.990346	no
MIR4794	0	0	0	0	1	1	no
RAVER2	5.70637	5.52849	-0.0456883	0.202665	0.839397	0.968507	no
AK4	4.63948	4.6377	-0.00055413	0.00405827	0.996762	0.99901	no
DNAJC6	2.96962	4.03058	0.440709	-1.88364	0.059614	0.33217	no
LEPR,LEPROT	23.1349	27.4978	0.249246	-2.38571	0.017046	0.156711	no
PDE4B	0.00899088	0	-1.79769e+308	-1.79769e+308	0.22849	1	no
SGIP1	0	0	0	0	1	1	no
MIR3117	0	0	0	0	1	1	no
TCTEX1D1	0	0	0	0	1	1	no
MIER1	7.56122	7.88238	0.0600118	-0.481818	0.629935	0.902784	no
IL23R	0	0	0	0	1	1	no
IL12RB2	0	0.0270091	1.79769e+308	1.79769e+308	0.0416323	1	no
GADD45A	10.2882	8.50798	-0.274107	1.69178	0.0906874	0.412337	no
LOC100289178	0.073931	0.0292873	-1.33591	0.935227	0.349671	1	no
LRRC7	0	0	0	0	1	1	no
PIN1P1	1.55122	1.53535	-0.0148355	0.0381824	0.969542	0.997277	no
SRSF11	44.5561	39.2194	0	0	1	1	no
HHLA3	2.89782	3.10347	0.0989162	-0.397375	0.691091	0.926062	no
CTH	1.68631	1.76843	0.0686021	-0.266257	0.790041	0.954881	no
ZRANB2-AS1	1.21288	0.898468	-0.4329	1.05924	0.289488	0.691747	no
ZRANB2-AS2	0.125137	0	-1.79769e+308	-1.79769e+308	0.0416323	1	no
FPGT,FPGT-TNNI3K,TNNI3K	3.76294	3.54818	-0.0847794	0.348908	0.727158	0.936105	no
TYW3	6.8831	8.77481	0.35031	-1.58583	0.112778	0.458488	no
LHX8	0	0	0	0	1	1	no
ACADM	7.22304	8.27092	0.195443	-0.825517	0.409078	0.786631	no
RABGGTB	22.1606	21.197	-0.0641407	0.302958	0.761922	0.946697	no
SNORD45C	1.62619	0.796273	-1.03016	0.451805	0.65141	0.912859	no
SNORD45A	0.854026	0.821594	-0.055855	0.0223608	0.98216	0.998572	no
SNORD45B	8.56584	5.14689	-0.734892	0.843452	0.398976	0.778842	no
MSH4	0.0101144	0	-1.79769e+308	-1.79769e+308	0.158655	1	no
ST6GALNAC3	0	0	0	0	1	1	no
ST6GALNAC5	0	0.0185085	1.79769e+308	1.79769e+308	0.158655	1	no
AK5	0	0	0	0	1	1	no
FAM73A	3.10409	3.27181	0.075918	-0.312017	0.755027	0.944176	no
NEXN	0.0354373	0.0638416	0.849228	-0.683009	0.494601	1	no
DNAJB4	2.22538	3.12537	0.489975	-1.62397	0.104381	0.442279	no
GIPC2	0.0132347	0	-1.79769e+308	-1.79769e+308	0.158655	1	no
MGC27382	0	0	0	0	1	1	no
PTGFR	0	0	0	0	1	1	no
IFI44L	0.00592016	0.180842	4.93295	-3.35192	0.000802534	1	no
IFI44	0.115541	0.959262	3.05352	-4.7343	2.19812e-06	0.00014515	yes
LPHN2	2.1131	2.61616	0.308085	-1.216	0.223986	0.629575	no
PRKACB	8.82371	8.22003	-0.102242	0.794948	0.426644	0.800577	no
SAMD13	0.227555	0.404494	0.829902	-1.36026	0.173748	1	no
DNASE2B	0	0.0312083	1.79769e+308	1.79769e+308	0.217689	1	no
RPF1	14.1585	12.9106	-0.133115	0.611387	0.540944	0.865045	no
WDR63	0.105613	0.147577	0.482685	-0.808068	0.419052	1	no
MIR4423	0	0	0	0	1	1	no
LOC646626	0.0440664	0.277937	2.65701	-1.32627	0.184749	1	no
CYR61	2.76845	3.17317	0.196844	-0.662226	0.507827	0.848824	no
CLCA2	0.217838	0.359426	0.722441	-1.77564	0.0757926	1	no
CLCA1	0	0	0	0	1	1	no
CLCA4	0.0109122	0	-1.79769e+308	-1.79769e+308	0.234985	1	no
CLCA3P	0	0	0	0	1	1	no
SH3GLB1	6.18505	5.97978	-0.0486941	0.25648	0.79758	0.955824	no
HS2ST1	11.6851	9.46561	-0.303907	1.78268	0.074638	0.374358	no
LOC339524	0.104919	0.0894722	-0.229768	0.212407	0.83179	1	no
LMO4	2.91029	2.34333	-0.3126	1.21042	0.226117	0.6324	no
PKN2	11.2434	12.5261	0.155867	-0.847674	0.396619	0.777447	no
GBP6	0	0	0	0	1	1	no
GBP1P1	0	0.0457067	1.79769e+308	1.79769e+308	0.152351	1	no
LRRC8B	5.13693	5.25372	0.032434	-0.187904	0.850952	0.970365	no
LRRC8C	0.523741	0.325457	-0.686389	2.01566	0.0438356	0.279804	no
LRRC8D	8.59432	10.2602	0.2556	-1.30935	0.190415	0.58627	no
ZNF326	13.4624	9.85082	-0.450624	2.38547	0.0170574	0.156711	no
CDC7	7.09796	4.96627	-0.51524	2.53175	0.0113496	0.118109	no
HSP90B3P	20.2875	25.2265	0.314344	-1.52428	0.127439	0.484601	no
BRDT	0.045899	0.0100999	-2.18412	0.838963	0.40149	1	no
EPHX4	0.425264	0.264136	-0.687078	1.18142	0.237436	0.641991	no
BTBD8	0.536312	0.714872	0.414611	-0.969651	0.332221	0.726138	no
KIAA1107	0.823003	0.888363	0.110251	-0.357025	0.721073	0.93462	no
C1orf146	0	0	0	0	1	1	no
RPAP2	2.81406	2.94652	0.0663573	-0.249508	0.802968	0.957224	no
RPL5	248.838	243.552	-0.0309787	0.183615	0.854315	0.970837	no
SNORD21	1.3359	1.95836	0.551834	-0.350045	0.726305	0.93603	no
SNORA66	0.363322	1.39472	1.94066	-0.884727	0.376304	0.760908	no
MTF2	7.86388	7.75531	-0.0200562	0.173162	0.862524	0.971343	no
CCDC18	2.551	1.57426	-0.696388	2.65619	0.00790296	0.0930139	no
DR1	14.2774	12.4553	-0.196972	0.96553	0.334279	0.727911	no
FNBP1L	11.5793	11.0836	-0.0631124	0.391509	0.695421	0.92697	no
LOC100129046	0.0879796	0.0452894	-0.957997	0.677476	0.498104	1	no
MIR760	0.828772	0	-1.79769e+308	-1.79769e+308	0.158655	0.537128	no
ABCD3	18.631	16.0895	-0.211586	1.15501	0.248087	0.64991	no
SLC44A3	0.525059	0.876309	0.738959	-1.99207	0.046363	0.289452	no
LOC729970	0	0.0295943	1.79769e+308	1.79769e+308	0.158655	1	no
RWDD3,TMEM56,TMEM56-RWDD3	8.26526	7.18423	-0.202228	1.45209	0.146476	0.522286	no
FLJ31662	0	0	0	0	1	1	no
PTBP2	6.48078	6.17142	-0.0705649	0.30296	0.761921	0.946697	no
LOC729987	0.00759713	0	-1.79769e+308	-1.79769e+308	0.308538	1	no
SNX7	14.1167	11.7706	-0.262223	1.7868	0.0739698	0.373495	no
LOC100129620	0	0	0	0	1	1	no
LPPR4	0	0	0	0	1	1	no
PALMD	0.172967	0.187217	0.114214	-0.220277	0.825656	1	no
AGL	5.17306	5.48155	0.0835657	-0.627052	0.530625	0.858818	no
SLC35A3	16.6402	17.7439	0.0926506	-0.448115	0.65407	0.91374	no
HIAT1	20.5128	25.399	0.308248	-1.60969	0.107466	0.448646	no
CCDC76	3.57196	3.25199	-0.135391	0.511137	0.609255	0.892816	no
RTCD1	8.24307	9.95709	0.272542	-1.23125	0.21823	0.622918	no
MIR553	0	1.05929	1.79769e+308	1.79769e+308	0.239589	0.641991	no
CDC14A	5.00965	13.8863	1.47088	-7.2556	3.99902e-13	1.03635e-10	yes
GPR88	0.0142883	0.0148254	0.0532399	-0.0260944	0.979182	1	no
VCAM1	0	0	0	0	1	1	no
SLC30A7	3.57906	4.6148	0.366687	-1.93438	0.0530663	0.312212	no
S1PR1	0	0	0	0	1	1	no
DNAJA1P5	0.264883	0.204811	-0.37106	0.614745	0.538723	1	no
AMY2B,RNPC3	3.73713	3.04842	-0.293869	1.09577	0.273178	0.679188	no
LOC648740	7.52078	5.55073	-0.438205	1.67564	0.0938086	0.418604	no
AMY2A	0.00429539	0.0042884	-0.00234841	0.000230205	0.999816	1	no
AMY1A	0.384056	0.297999	-0.366008	0.680915	0.495925	1	no
AMY1A	0.384056	0.297999	-0.366008	0.680915	0.495925	1	no
LOC100129138	0.636216	0.510861	-0.316586	0.67631	0.498844	0.843899	no
PRMT6	147.07	123.702	-0.249634	1.47961	0.138977	0.509314	no
NTNG1	0.146632	0.0767123	-0.934675	1.13098	0.258065	1	no
NBPF6	1.20745	1.52028	0.332382	-1.34255	0.179418	0.568861	no
FAM102B	43.5606	36.9268	-0.238355	1.40697	0.159436	0.538975	no
PRPF38B	27.3568	26.1985	-0.0624152	0.422601	0.672586	0.919471	no
FNDC7	0.0324886	0.0549779	0.758917	-0.720312	0.471333	1	no
STXBP3	30.6574	32.3132	0.0758857	-0.417886	0.676031	0.920492	no
SRG7	0	0	0	0	1	1	no
GPSM2	26.4927	21.3834	-0.309105	1.66755	0.0954054	0.422953	no
TMEM167B	28.5406	30.392	0.0906775	-0.498092	0.618419	0.896414	no
SCARNA2	0.909687	0.520768	-0.804731	1.00004	0.31729	0.712786	no
KIAA1324	40.6497	52.8605	0.378945	-2.24578	0.0247184	0.197694	no
SARS	126.296	126.481	0.00210598	-0.0136623	0.989099	0.998572	no
CELSR2	205.041	192.87	-0.0882771	0.455142	0.649007	0.912038	no
SYPL2	0.195024	0.159202	-0.292795	0.569527	0.568998	1	no
ATXN7L2	3.53856	3.47963	-0.0242282	0.0844221	0.932721	0.987963	no
CYB561D1	15.2788	17.5051	0.196246	-1.52309	0.127735	0.484786	no
GPR61	0.0151658	0.0159178	0.0698131	-0.0342174	0.972704	1	no
GNAI3	48.0806	53.9541	0.166278	-0.984034	0.325099	0.721159	no
MIR197	0	0.944333	1.79769e+308	1.79769e+308	0.158655	0.537128	no
AMPD2	10.5835	10.1403	-0.0617097	0.362288	0.717137	0.933949	no
GSTM4	5.42126	5.57412	0.0401157	-0.184964	0.853258	0.970692	no
GSTM2	0.529761	0.630789	0.251814	-0.549268	0.582821	0.881225	no
GSTM1	0.975904	1.06977	0.132486	-0.336865	0.736219	0.937668	no
GSTM5	0.0896302	0.191878	1.09813	-1.06017	0.289068	1	no
CSF1	0.26682	0.184259	-0.534133	1.1848	0.236097	1	no
AHCYL1	49.288	51.0332	0.0502008	-0.50163	0.615927	0.895874	no
FAM40A	14.2419	16.4423	0.207271	-1.05513	0.291366	0.693571	no
UBL4B	0	0.0259162	1.79769e+308	1.79769e+308	0.158655	1	no
SLC6A17	0.174464	0.184859	0.0834903	-0.194249	0.845981	1	no
KCNC4	0.420118	0.247905	-0.761006	1.7714	0.0764934	0.379977	no
RBM15	8.82664	9.96986	0.175708	-0.823936	0.409976	0.78699	no
PROK1	0	0.0304448	1.79769e+308	1.79769e+308	0.158655	1	no
CYMP	0	0	0	0	1	1	no
CD53	0.087715	0.0998311	0.186665	-0.132441	0.894636	1	no
CEPT1	16.8323	18.9906	0.174048	-1.20144	0.229581	0.636728	no
CHI3L2	0.144092	0.106557	-0.435361	0.381389	0.702915	1	no
RP11-165H20.1	0	0	0	0	1	1	no
CHIA	0.0796456	0	-1.79769e+308	-1.79769e+308	0.0416323	1	no
C1orf88	0.590107	0.982036	0.734799	-1.95474	0.0506132	0.304233	no
ATP5F1	96.8998	104.374	0.107195	-0.630508	0.528362	0.858107	no
C1orf162	0.364777	0.100379	-1.86156	1.98105	0.0475851	1	no
RAP1A	47.949	44.5569	-0.105851	0.762283	0.445891	0.814947	no
LOC100506343	0.548438	0.909756	0.730151	-1.94423	0.051868	0.308402	no
DDX20	10.6835	10.093	-0.0820281	0.396301	0.691883	0.926485	no
CTTNBP2NL	5.25634	5.59281	0.0895146	-0.425061	0.670792	0.919326	no
WNT2B	0.582657	0.586096	0.00848874	-0.0221942	0.982293	0.998572	no
CAPZA1	95.2306	77.3982	-0.299126	1.76675	0.0772699	0.381447	no
MOV10	17.4912	17.1075	-0.0320038	0.174549	0.861434	0.971343	no
FAM19A3	0	0.0589311	1.79769e+308	1.79769e+308	0.0786496	1	no
AKR7A2P1	3.90891	3.10873	-0.330439	1.04649	0.295336	0.696756	no
LRIG2	3.90058	4.14071	0.0861901	-0.355465	0.722241	0.935163	no
MAGI3	6.39737	7.45705	0.221126	-1.21341	0.224973	0.630743	no
LOC100287722	10.6245	11.8992	0.163477	-0.686004	0.492711	0.840798	no
DCLRE1B	35.7755	28.447	-0.330695	1.87988	0.0601245	0.33393	no
HIPK1	124.248	122.435	-0.0212068	0.129586	0.896894	0.978074	no
OLFML3	2.93059	1.20052	-1.28754	3.85049	0.00011788	0.00401756	yes
SYCP1	0	0	0	0	1	1	no
TSHB	0.0672983	0	-1.79769e+308	-1.79769e+308	0.158655	1	no
VANGL1	19.1895	16.2887	-0.236443	1.83405	0.0666469	0.35291	no
SLC22A15	2.72747	3.93408	0.528463	-2.10907	0.0349383	0.245839	no
MAB21L3	0.0567137	0.0921817	0.700782	-0.852054	0.394184	1	no
ATP1A1	270.711	276.521	0.0306347	-0.309708	0.756783	0.944632	no
MIR320B1	0	0	0	0	1	1	no
CD2	0	0	0	0	1	1	no
PTGFRN	23.1873	20.9328	-0.14757	0.842689	0.399402	0.779173	no
CD101	0.727351	0.797944	0.133635	-0.417353	0.67642	0.920492	no
TTF2	25.1149	17.6691	-0.507316	2.88353	0.00393244	0.0566165	no
MIR942	1.33312	0	-1.79769e+308	-1.79769e+308	0.124086	0.47905	no
MAN1A2	29.2109	27.7514	-0.0739429	0.431036	0.666442	0.918297	no
FAM46C	9.17377	12.1574	0.40625	-2.13771	0.0325404	0.236103	no
WDR3	11.1232	9.59739	-0.212857	1.05954	0.289355	0.691747	no
HAO2	0	0.0226708	1.79769e+308	1.79769e+308	0.222456	1	no
HSD3B2	0	0	0	0	1	1	no
HSD3B1	0	0	0	0	1	1	no
HSD3BP4	0.0183666	0.00133618	-3.7809	0.817368	0.413718	1	no
PHGDH	21.2304	13.0809	-0.698661	3.21806	0.00129063	0.0250732	yes
FAM72B	11.5628	7.80173	-0.567622	2.47015	0.0135056	0.134128	no
HIST2H2BA	5.27634	5.6579	0.100729	-0.29134	0.770791	0.948173	no
EMBP1	5.05257	6.0797	0.266982	-1.17441	0.24023	0.64251	no
LOC100130000	0.178559	0.149025	-0.260844	0.372586	0.709456	1	no
SRGAP2P2	21.685	18.406	-0.236523	1.03044	0.302802	0.700954	no
NBPF9	7.88679	8.65463	0.134034	-0.615949	0.537928	0.863532	no
SEC22B	91.705	114.742	0.323324	-1.89955	0.0574926	0.325375	no
NOTCH2NL	13.7818	19.2674	0.483394	-2.61395	0.00895027	0.101249	no
NBPF10	2.41025	3.23319	0.423775	-2.04063	0.0412881	0.269974	no
HFE2	0	0.0979846	1.79769e+308	1.79769e+308	0.0906202	1	no
TXNIP	59.519	112.796	0.922293	-5.43856	5.37142e-08	5.26975e-06	yes
ANKRD34A	2.68128	5.32878	0.990882	-3.68866	0.00022544	0.00665898	yes
LIX1L	0.199855	0.265333	0.408853	-0.562345	0.573881	1	no
RBM8A	53.6357	47.6042	-0.172106	1.01585	0.3097	0.706482	no
PEX11B	33.846	39.2111	0.212275	-1.72492	0.0845416	0.39896	no
ITGA10	0.341797	0.349236	0.031062	-0.0825789	0.934186	1	no
ANKRD35	0.986511	1.20845	0.292755	-0.889939	0.373499	0.759217	no
PIAS3	62.3212	75.8001	0.282476	-1.65615	0.0976911	0.427185	no
RNF115	40.6929	41.5768	0.0310004	-0.167247	0.867176	0.971959	no
PDZK1	4.58443	3.1307	-0.550256	2.86746	0.00413787	0.0583508	no
GPR89C	14.5933	14.3395	-0.0253118	0.111701	0.91106	0.98206	no
PDIA3P	65.1704	86.6574	0.411106	-2.40006	0.0163922	0.152023	no
CHD1L	31.4193	27.2358	-0.206145	2.04402	0.040952	0.268485	no
BCL9	10.1496	9.9168	-0.0334784	0.17547	0.860711	0.971343	no
GJA8	0.0292098	0	-1.79769e+308	-1.79769e+308	0.158655	1	no
GPR89B,GPR89C	16.7012	15.986	-0.0631428	0.300474	0.763816	0.946843	no
NBPF15,NBPF16	25.267	29.8569	0.240809	-2.34956	0.0187956	0.167953	no
PPIAL4E	0.1012	0.189798	0.907246	-0.59735	0.550274	1	no
NBPF16	22.2649	27.4191	0.300414	-1.6915	0.0907418	0.412422	no
PPIAL4F	0.102923	0.191202	0.89353	-0.648619	0.516585	1	no
LOC645166	7.28329	9.1812	0.334093	-1.2919	0.19639	0.594906	no
LOC388692	1.58378	2.64802	0.741547	-3.2886	0.00100686	0.0210812	yes
FCGR1C	0.478498	0.364502	-0.392589	0.789431	0.42986	0.802846	no
PPIAL4C	0.0536677	0.0868707	0.694814	-0.256271	0.797741	1	no
FAM91A2,LOC728855	3.0061	3.90203	0.376334	-1.52148	0.128139	0.485649	no
FCGR1A	1.04682	1.02019	-0.0371749	0.10648	0.915201	0.983194	no
HIST2H4B	53.243	47.7499	-0.157094	0.65147	0.514743	0.852115	no
HIST2H2AA4	58.6223	66.0171	0.17139	-0.798438	0.424616	0.799299	no
HIST2H3A	5.29796	4.75211	-0.156868	0.442827	0.657891	0.914864	no
HIST2H2AC	21.2935	23.3919	0.13559	-0.48638	0.626698	0.900858	no
BOLA1	29.5336	26.3314	-0.165575	0.722006	0.470291	0.826862	no
VPS45	31.0129	32.5684	0.0706051	-0.391245	0.695616	0.92697	no
PLEKHO1	3.08904	2.15486	-0.519562	1.6345	0.102154	0.437098	no
CA14	0.4066	0.316122	-0.363132	0.736913	0.461175	0.822922	no
C1orf54	1.21847	1.71518	0.493284	-1.10052	0.271106	0.67713	no
C1orf51	7.52841	10.6473	0.500069	-1.97804	0.0479238	0.29426	no
MRPS21	145.535	134.118	-0.117859	0.86724	0.385811	0.767987	no
PRPF3	54.1406	56.4568	0.0604349	-0.352504	0.72446	0.93581	no
RPRD2	24.2203	25.6711	0.0839247	-0.493987	0.621316	0.898102	no
TARS2	22.4969	24.7691	0.138814	-0.720895	0.470974	0.827277	no
ECM1	0.525688	0.619002	0.235737	-0.595111	0.551769	0.867981	no
ADAMTSL4	0.427137	0.870738	1.02754	-2.94201	0.00326088	0.0491099	yes
MIR4257	0	0.894779	1.79769e+308	1.79769e+308	0.158655	0.537128	no
SETDB1	28.1641	31.5877	0	0	1	1	no
ANXA9	34.078	29.1368	-0.225999	1.18921	0.234356	0.641991	no
PRUNE	21.4359	20.9958	-0.0299276	0.158596	0.873987	0.97421	no
BNIPL	2.6459	5.45555	1.04397	-5.38181	7.37415e-08	7.03722e-06	yes
C1orf56	8.95563	9.61389	0.102325	-0.42199	0.673032	0.919471	no
MLLT11	2.81771	2.6611	-0.082498	0.273565	0.784419	0.953334	no
GABPB2	8.37957	8.19099	-0.0328382	0.135867	0.891927	0.977857	no
SCNM1,TNFAIP8L2,TNFAIP8L2-SCNM1	14.4697	14.4951	0.00253552	-0.0118092	0.990578	0.998572	no
PIP5K1A	44.2936	45.2836	0.0318922	-0.323448	0.746356	0.941775	no
PSMD4	119.067	129.829	0.124842	-0.729309	0.465812	0.824503	no
ZNF687	30.2736	31.819	0.0718286	-0.409013	0.68253	0.923279	no
PSMB4	382.597	368.868	-0.0527213	0.312526	0.754641	0.943902	no
CGN	19.1121	24.6314	0.366014	-2.07035	0.0384195	0.258926	no
TUFT1	20.3161	19.1866	-0.0825275	0.647578	0.517258	0.854325	no
MIR554	0	0.483672	1.79769e+308	1.79769e+308	0.239608	0.641991	no
SNX27	17.3539	16.1373	-0.104861	0.595529	0.55149	0.867981	no
RIIAD1	0.208448	0	-1.79769e+308	-1.79769e+308	0.0416323	1	no
OAZ3	2.68481	5.70596	1.08765	-3.76213	0.000168471	0.00525897	yes
LOC100132111	3.10896	5.12651	0.721545	-2.10985	0.0348717	0.245697	no
LCE5A	0	0	0	0	1	1	no
CRCT1	0	0	0	0	1	1	no
LCE3C	0	0	0	0	1	1	no
LCE3B	0	0	0	0	1	1	no
LCE2D	0	0	0	0	1	1	no
LCE2C	0	0	0	0	1	1	no
LCE2B	0	0	0	0	1	1	no
LCE2A	0	0	0	0	1	1	no
LCE4A	0	0	0	0	1	1	no
C1orf68	0	0	0	0	1	1	no
KPRP	0.0313734	0	-1.79769e+308	-1.79769e+308	0.0786496	1	no
LCE1F	0.0615918	0	-1.79769e+308	-1.79769e+308	0.158655	1	no
LCE1E	0.0907014	0.0889379	-0.0283255	0.0227787	0.981827	1	no
LCE1D	0	0	0	0	1	1	no
LCE1B	0.132741	0.0343608	-1.94978	1.2088	0.226739	1	no
LCE1A	0.129862	0	-1.79769e+308	-1.79769e+308	0.130295	1	no
LCE6A	0	0	0	0	1	1	no
SMCP	0	0	0	0	1	1	no
IVL	0.0634743	0	-1.79769e+308	-1.79769e+308	0.0227501	1	no
SPRR4	0	0	0	0	1	1	no
SPRR1A	0	0	0	0	1	1	no
SPRR3	0	0	0	0	1	1	no
SPRR1B	0	0	0	0	1	1	no
LELP1	0	0	0	0	1	1	no
PRR9	0	0.0254779	1.79769e+308	1.79769e+308	0.158655	1	no
LOR	0	0	0	0	1	1	no
S100A9	2.18697	3.74373	0.775542	-2.1069	0.0351258	0.246657	no
S100A7A	0.00889008	0	-1.79769e+308	-1.79769e+308	0.158655	1	no
S100A1	1.518	1.97243	0.377799	-0.91043	0.362596	0.750937	no
CHTOP	47.23	54.4938	0.206391	-2.13832	0.0324908	0.235867	no
SNAPIN	29.8054	33.6812	0.176369	-0.833359	0.404642	0.782673	no
NPR1	1.78116	1.02149	-0.802134	2.54208	0.0110194	0.116335	no
INTS3	19.6969	19.6097	-0.00639932	0.0352251	0.9719	0.997277	no
SLC27A3	20.3094	24.9634	0.297668	-1.47382	0.14053	0.511124	no
CREB3L4	23.2485	52.2526	1.16836	-12.0496	0	0	yes
RPS27	210.886	214.814	0.0266242	-0.145319	0.884459	0.977261	no
UBAP2L	60.6856	56.8542	-0.0940882	0.774748	0.438489	0.809283	no
HAX1	63.2947	63.6417	0.00788667	-0.0431538	0.965579	0.997115	no
AQP10	0.0231416	0	-1.79769e+308	-1.79769e+308	0.158655	1	no
ATP8B2	12.5362	12.9977	0.0521603	-0.299404	0.764632	0.946865	no
IL6R	1.7377	1.924	0.14693	-0.787749	0.430843	0.803015	no
TDRD10	0.0171312	0	-1.79769e+308	-1.79769e+308	0.239344	1	no
CHRNB2	0.0700219	0.110998	0.664658	-1.12849	0.259111	1	no
CKS1B	43.633	30.1228	-0.534565	2.97032	0.00297491	0.0457563	yes
MIR4258	0	0.667235	1.79769e+308	1.79769e+308	0.23938	0.641991	no
FLAD1	23.2896	20.504	-0.183781	1.31511	0.188473	0.583562	no
LENEP	0.580048	0.380591	-0.607931	0.871543	0.383458	0.766302	no
ZBTB7B	26.8305	25.1857	-0.0912696	1.01654	0.309374	0.706482	no
DCST1	0.326563	0.214311	-0.607651	1.05957	0.289339	1	no
ADAM15	54.0118	44.0462	-0.294257	3.45581	0.000548639	0.0133846	yes
EFNA4	10.8512	11.7399	0.113571	-0.572248	0.567154	0.874381	no
EFNA3	9.99311	12.5352	0.326983	-1.30659	0.191353	0.587497	no
EFNA1	15.1063	13.8166	-0.128746	0.64597	0.518299	0.855014	no
SLC50A1	54.9744	62.9522	0.195497	-1.2089	0.226702	0.63352	no
TRIM46	0.415589	0.385841	-0.10715	0.252648	0.80054	0.956558	no
MIR92B	0	0	0	0	1	1	no
MTX1	19.8503	22.5929	0.186708	-0.940087	0.347173	0.738797	no
HCN3	3.87251	3.87352	0.000375812	-0.00140438	0.998879	0.999668	no
FDPS	118.695	121.004	0.0278018	-0.336283	0.736658	0.937668	no
RUSC1	45.8154	57.4809	0.327251	-1.8194	0.06885	0.359144	no
POU5F1P4	0.0910804	0.0936231	0.0397231	-0.0318073	0.974626	1	no
LOC645676	3.03527	3.48469	0.199207	-0.611578	0.540817	0.865045	no
MSTO1	9.81982	9.29619	-0.0790578	0.624332	0.532409	0.859997	no
DAP3	55.1854	53.3547	0	0	1	1	no
MSTO2P	6.59299	6.1965	-0.0894784	0.351172	0.72546	0.935983	no
SYT11	0.0134479	0.0279703	1.05651	-0.818823	0.412887	1	no
RXFP4	0.0401274	0	-1.79769e+308	-1.79769e+308	0.158655	1	no
LAMTOR2	36.2197	32.7032	-0.147342	0.863337	0.387952	0.769821	no
RAB25	67.2353	77.8845	0.212118	-1.1665	0.24341	0.644791	no
LMNA	93.4772	101.801	0	0	1	1	no
SEMA4A	8.99327	13.163	0.549571	-4.12456	3.71438e-05	0.00159428	yes
SLC25A44	21.952	23.5349	0.10045	-0.544143	0.586343	0.883051	no
BGLAP,PMF1,PMF1-BGLAP	30.7741	30.6423	-0.00619034	0.032769	0.973859	0.997344	no
TMEM79	10.8757	14.2133	0.386125	-2.3394	0.019315	0.169949	no
C1orf182	1.10499	0.84202	-0.392103	0.910441	0.36259	0.750937	no
RHBG	1.6644	1.13046	-0.558086	1.54059	0.123416	0.47905	no
TTC24	0	0	0	0	1	1	no
APOA1BP	44.3476	42.8997	-0.0478906	0.241155	0.809435	0.958641	no
HAPLN2	0.0869254	0.0314714	-1.46574	0.879857	0.378937	1	no
BCAN	0.549912	0.482117	-0.189817	0.477241	0.63319	0.903094	no
RRNAD1	9.78403	10.5767	0.112388	-0.698004	0.485175	0.83654	no
PRCC	40.0409	39.3534	-0.0249852	0.136505	0.891422	0.977857	no
NTRK1	0.0524103	0	-1.79769e+308	-1.79769e+308	0.104028	1	no
PEAR1	0.0546354	0.038621	-0.500452	0.537395	0.590995	1	no
LRRC71	0	0.0433406	1.79769e+308	1.79769e+308	0.0786496	1	no
CYCSP52	0.453828	0.36021	-0.333305	0.27862	0.780537	0.952002	no
KIRREL	0	0	0	0	1	1	no
CD1D	0	0.00989359	1.79769e+308	1.79769e+308	0.158655	1	no
CD1A	0.017543	0	-1.79769e+308	-1.79769e+308	0.158655	1	no
CD1C	0.0139979	0.0139919	-0.000625218	0.000306438	0.999755	1	no
CD1E	0.089268	0	-1.79769e+308	-1.79769e+308	0.0619739	1	no
OR10K1	0	0.0225621	1.79769e+308	1.79769e+308	0.308538	1	no
OR10R2	0	0	0	0	1	1	no
OR10Z1	0	0	0	0	1	1	no
OR6K6	0	0	0	0	1	1	no
MNDA	0	0	0	0	1	1	no
PYHIN1	0	0	0	0	1	1	no
IFI16	0.0108998	0.0217057	0.993767	-0.440203	0.65979	1	no
CADM3	0	0	0	0	1	1	no
DARC	0	0	0	0	1	1	no
FCER1A	0	0	0	0	1	1	no
OR10J1	0	0.0346595	1.79769e+308	1.79769e+308	0.158655	1	no
APCS	0	0	0	0	1	1	no
DUSP23	19.8631	18.1003	-0.134081	0.507212	0.612006	0.893864	no
FCRL6	0	0	0	0	1	1	no
SLAMF8	0	0	0	0	1	1	no
LOC100505633	0	0.0424041	1.79769e+308	1.79769e+308	0.0786496	1	no
KCNJ9	0	0	0	0	1	1	no
ATP1A2	0.0151421	0.00706633	-1.09954	0.569631	0.568928	1	no
ATP1A4	0.00980556	0.00511076	-0.940063	0.291405	0.770741	1	no
CASQ1	0	0	0	0	1	1	no
PEA15	34.7758	29.8241	-0.221604	1.20195	0.229384	0.636424	no
SUMO1P3	32.8305	37.6718	0.198447	-1.00354	0.315599	0.711053	no
NCSTN	23.1701	22.4502	-0.045533	0.2416	0.80909	0.958641	no
NHLH1	0.0842312	0.035618	-1.24175	1.02875	0.303597	1	no
VANGL2	0.116193	0.112464	-0.0470685	0.0847052	0.932496	1	no
SLAMF7	0	0.0126258	1.79769e+308	1.79769e+308	0.158655	1	no
LY9	0.014638	0	-1.79769e+308	-1.79769e+308	0.308538	1	no
KLHDC9	2.52239	2.61531	0.0521889	-0.186124	0.852348	0.970692	no
NIT1	9.20718	10.0999	0.13351	-0.717471	0.473083	0.828864	no
UFC1	44.4406	45.5089	0.034272	-0.178673	0.858195	0.971343	no
USP21	8.12514	7.81689	-0.055797	0.328248	0.742724	0.940406	no
PPOX	3.4839	4.65998	0.419619	-1.66736	0.095443	0.422953	no
NDUFS2	38.377	42.0261	0.131043	-1.2117	0.225626	0.631671	no
FCER1G	0.241971	0.123134	-0.974603	0.78005	0.435361	1	no
TOMM40L	5.36375	6.02158	0.166898	-0.653819	0.513228	0.852115	no
PCP4L1	0.51162	0.556867	0.12226	-0.278316	0.78077	0.952125	no
SDHC	22.4612	26.5207	0.239687	-1.2744	0.202521	0.601853	no
FCGR2A	0.177725	0.191758	0.109642	-0.181872	0.855683	1	no
HSPA6	0.195835	0.167868	-0.22231	0.336889	0.7362	1	no
FCGR2C	0.247302	0.271712	0.135801	-0.226631	0.820711	1	no
HSPA7	0.172836	0.14921	-0.212056	0.296055	0.767188	1	no
FCGR2B	0.269949	0.200844	-0.426617	0.659384	0.509649	1	no
FCRLA	0	0.0223305	1.79769e+308	1.79769e+308	0.230941	1	no
FCRLB	1.37016	1.13969	-0.265709	0.696028	0.486411	0.837361	no
DUSP12	12.8129	11.9139	-0.104951	0.428029	0.66863	0.918537	no
ATF6	6.07481	6.6674	0.134286	-0.68568	0.492915	0.840913	no
NOS1AP	6.56974	8.04953	0.293067	-1.7931	0.0729567	0.369709	no
MIR4654	0	0	0	0	1	1	no
MIR556	0	0.534592	1.79769e+308	1.79769e+308	0.239271	0.641991	no
C1orf226	21.1695	25.3171	0.258129	-2.42544	0.0152899	0.145333	no
UHMK1	37.4722	36.9228	-0.0213086	0.247983	0.804147	0.957224	no
UAP1	11.9109	13.8397	0.21652	-1.02225	0.306664	0.704353	no
DDR2	0.0530756	0.0754023	0.50656	-0.445632	0.655863	1	no
HSD17B7	5.7542	7.28204	0.339728	-1.27132	0.203615	0.603457	no
RGS4	0	0	0	0	1	1	no
NUF2	11.4151	8.15594	-0.485027	3.17822	0.00148182	0.0276158	yes
PBX1	19.5565	19.0554	-0.0374469	0.374498	0.708034	0.930573	no
LRRC52	0	0	0	0	1	1	no
MGST3	8.00288	9.67914	0.27436	-1.05517	0.291347	0.693571	no
LOC440700	0	0.0627754	1.79769e+308	1.79769e+308	0.0786496	1	no
MIR3658,UCK2	13.4255	13.1592	-0.0288988	0.0558998	0.955422	0.994214	no
FMO9P	0	0	0	0	1	1	no
POGK	31.971	29.1413	-0.133699	0.757498	0.448752	0.81648	no
MAEL	0.0208631	0	-1.79769e+308	-1.79769e+308	0.158655	1	no
DUSP27	0.00904724	0	-1.79769e+308	-1.79769e+308	0.158655	1	no
POU2F1	6.21284	5.76277	0	0	1	1	no
RCSD1	0	0.0118884	1.79769e+308	1.79769e+308	0.158655	1	no
MPZL1	12.5043	13.6273	0.12407	-0.670837	0.502324	0.846243	no
DCAF6	16.8207	20.6667	0.297074	-2.40648	0.0161072	0.150498	no
TIPRL	21.2626	24.6689	0.214379	-1.42776	0.15336	0.534483	no
SFT2D2	7.11486	8.60921	0.275044	-0.927161	0.353843	0.743238	no
TBX19	0.36394	0.712589	0.969368	-2.44314	0.0145601	0.140635	no
MIR557	0	0	0	0	1	1	no
XCL1	0	0	0	0	1	1	no
MGC4473	0	0	0	0	1	1	no
ATP1B1	61.6671	86.5515	0.489057	-2.84171	0.00448729	0.0618805	no
BLZF1	12.2109	13.7119	0.167255	-0.786408	0.431628	0.804082	no
C1orf112	9.16939	6.35435	-0.529082	2.3491	0.018819	0.167953	no
METTL11B	0	0.0718026	1.79769e+308	1.79769e+308	0.0786496	1	no
GORAB	5.7668	6.63195	0	0	1	1	no
PRRX1	0	0	0	0	1	1	no
C1orf129	0	0	0	0	1	1	no
FMO3	0	0	0	0	1	1	no
FMO6P	0	0	0	0	1	1	no
FMO2	0.0134959	0.0066491	-1.02129	0.577999	0.563265	1	no
FMO1	0.10875	0.157346	0.532925	-0.749576	0.45351	1	no
FMO4	2.02931	2.81343	0.471344	-1.55513	0.119915	0.471043	no
TOP1P1	23.5242	18.7463	-0.327543	1.69837	0.0894379	0.409349	no
PRRC2C	43.6317	43.6992	0.00222836	-0.0129865	0.989639	0.998572	no
METTL13	26.8319	27.159	0.0174794	-0.117176	0.90672	0.980595	no
DNM3	0.349431	0.189838	-0.88024	2.3844	0.0171069	1	no
MIR3120	0	0	0	0	1	1	no
C1orf105	0.19785	0.225388	0.188003	-0.236558	0.813	1	no
C1orf9	39.0051	42.1973	0.113486	-1.04753	0.294854	0.696323	no
FASLG	0	0	0	0	1	1	no
PRDX6	131.938	137.581	0.0604184	-0.357809	0.720487	0.93462	no
LOC730159	0	0	0	0	1	1	no
KLHL20	10.145	11.0777	0.12688	-0.608706	0.542719	0.865705	no
DARS2	46.6308	38.9842	-0.258395	1.50219	0.133048	0.496714	no
LOC100506046	1.53731	1.84103	0.260106	-0.636786	0.524264	0.856928	no
ZBTB37	3.39562	3.91845	0.206609	-1.04127	0.29775	0.697608	no
RABGAP1L	4.93872	7.42425	0.588109	-3.17088	0.00151977	0.0282081	yes
GPR52	0.0750383	0.148663	0.986344	-0.966872	0.333608	1	no
CACYBP	47.8246	42.5248	-0.169447	1.14944	0.250375	0.652591	no
TNN	0.00768548	0	-1.79769e+308	-1.79769e+308	0.158655	1	no
PAPPA2	0.015417	0.0166339	0.109611	-0.083228	0.93367	1	no
FAM5B	3.66837	5.29808	0.530329	-2.11358	0.0345511	0.244366	no
RASAL2	2.47621	2.55179	0.0433776	-0.197754	0.843237	0.969518	no
C1orf49	0	0	0	0	1	1	no
C1orf220	1.0437	1.17385	0.169536	-0.499792	0.617222	0.896316	no
MIR4424	0	0	0	0	1	1	no
RALGPS2	14.6547	13.2327	-0.147258	0.809289	0.418349	0.794527	no
FAM20B	24.2503	21.581	-0.168242	0.970402	0.331846	0.725613	no
TOR3A	42.6478	37.9565	-0.168124	0.926149	0.354368	0.743546	no
SOAT1	8.0275	12.1726	0.600614	-3.20133	0.00136793	0.026059	yes
AXDND1	0.00871287	0.069773	3.00145	-1.96146	0.0498251	1	no
TDRD5	2.76431	4.02618	0.542491	-3.49357	0.00047661	0.0120335	yes
FAM163A	0.0140336	0.0148327	0.0798947	-0.0391587	0.968764	1	no
TOR1AIP1	23.5633	21.1536	-0.15564	0.863315	0.387965	0.769821	no
CEP350	12.1646	14.3635	0.239727	-1.41455	0.1572	0.537128	no
FLJ23867,QSOX1	49.8153	57.0629	0.195965	-2.19971	0.0278277	0.213224	no
LHX4	2.81698	3.04191	0.110826	-0.357845	0.720459	0.93462	no
XPR1	11.6449	11.2826	-0.0456072	0.254805	0.798874	0.956203	no
KIAA1614	0.194852	0.179529	-0.118162	0.24828	0.803918	1	no
MR1	4.74128	5.23199	0.142081	-0.686492	0.492403	0.840457	no
IER5	21.9173	20.1944	-0.118116	0.564026	0.572737	0.877165	no
GM140	0	0	0	0	1	1	no
CACNA1E	0	0	0	0	1	1	no
LINC00272	0	0	0	0	1	1	no
RGSL1	0	0	0	0	1	1	no
LOC284648	0.0895383	0.0228747	-1.96875	1.22057	0.22225	1	no
NPL	0.70683	0.41373	-0.772672	2.25599	0.0240711	0.195284	no
DHX9	87.4201	89.0317	0.0263547	-0.174119	0.861772	0.971343	no
LAMC1	15.1531	17.7028	0.224367	-1.2892	0.197327	0.595623	no
LAMC2	2.2843	3.70125	0.696259	-3.03974	0.00236781	0.0390888	yes
SMG7	33.5539	39.5901	0.238659	-3.07448	0.00210869	0.0361413	yes
RGL1	0.308838	0.561825	0.863268	-2.41671	0.0156615	0.147741	no
TSEN15	28.5731	26.6684	-0.0995253	0.730419	0.465134	0.824503	no
C1orf21	7.4354	9.21348	0.309336	-1.70613	0.087984	0.40583	no
RNF2	7.22032	7.27446	0.0107773	-0.0480794	0.961653	0.996026	no
SWT1	1.06115	1.5951	0.588025	-2.24563	0.024728	0.197694	no
HMCN1	14.9326	13.4412	-0.151798	0.89992	0.368163	0.754586	no
PRG4	1.51087	1.33081	-0.183079	0.998375	0.318098	0.713201	no
C1orf27	8.78053	9.27156	0.0785042	-0.461948	0.644119	0.910106	no
OCLM	1.51809	2.1553	0.505634	-1.30522	0.191819	0.588088	no
PLA2G4A	0	0	0	0	1	1	no
LOC440704	0	0	0	0	1	1	no
RGS18	0	0	0	0	1	1	no
RGS21	0	0	0	0	1	1	no
RGS1	0.0210339	0	-1.79769e+308	-1.79769e+308	0.158655	1	no
RGS13	0	0	0	0	1	1	no
RGS2	0.358179	0.291482	-0.297272	0.570936	0.568043	1	no
TROVE2	19.7785	23.6021	0.254983	-2.91488	0.00355825	0.0526733	no
CDC73	15.1469	16.5642	0.129042	-0.718963	0.472164	0.828035	no
MIR1278	0	0	0	0	1	1	no
CFH	0	0	0	0	1	1	no
CFHR3	0	0.0493375	1.79769e+308	1.79769e+308	0.150075	1	no
CFHR1	0	0	0	0	1	1	no
CFHR4	0	0.0122498	1.79769e+308	1.79769e+308	0.308538	1	no
CFHR2	0	0	0	0	1	1	no
CFHR5	0	0.0124719	1.79769e+308	1.79769e+308	0.158655	1	no
CRB1	0	0.00785693	1.79769e+308	1.79769e+308	0.232907	1	no
C1orf53	5.89192	4.73225	-0.316213	0.939016	0.347723	0.738797	no
LHX9	0.0774855	0	-1.79769e+308	-1.79769e+308	0.0883101	1	no
NEK7	27.9485	27.4382	-0.0265852	0.150381	0.880464	0.976279	no
PTPRC	0	0	0	0	1	1	no
NR5A2	6.48379	7.19995	0.15115	-1.08277	0.278911	0.684324	no
FAM58BP	1.19243	0.931055	-0.356966	0.816111	0.414437	0.791132	no
CAMSAP2	26.4574	21.6922	-0.286499	1.68503	0.0919833	0.415261	no
GPR25	0.0560678	0.061617	0.136155	-0.0667336	0.946794	1	no
C1orf106	2.79301	3.96265	0.504645	-2.55883	0.0105025	0.11305	no
IGFN1	0.0346223	0.0294204	-0.234882	0.343229	0.731426	1	no
PKP1	9.4972	19.6299	1.04748	-5.53912	3.03991e-08	3.23872e-06	yes
RPS10P7	18.4554	15.2805	-0.272352	1.03151	0.302304	0.700954	no
NAV1	0.393364	0.292617	-0.426854	1.79817	0.0721498	1	no
MIR1231	0	0	0	0	1	1	no
IPO9	9.06867	8.78773	-0.0454007	0.255524	0.798318	0.956187	no
SHISA4	2.91834	3.25444	0.15726	-0.657265	0.511011	0.851323	no
TIMM17A	26.3664	21.0415	-0.325465	1.59782	0.110083	0.452889	no
RNPEP	44.2768	43.7677	-0.0166836	0.0933829	0.925599	0.986813	no
ELF3	35.2221	21.0896	-0.739948	4.48299	7.36047e-06	0.000416033	yes
GPR37L1	6.87123	5.32945	-0.366582	1.39352	0.163463	0.544749	no
PTPRVP	0.188226	0.200543	0.0914439	-0.187644	0.851156	1	no
LGR6	0.070674	0.0964857	0.449136	-0.485564	0.627276	1	no
PPP1R12B	6.68546	8.04089	0.266328	-2.49007	0.0127717	0.128607	no
LOC641515	0.21855	0.702338	1.6842	-2.69018	0.00714138	0.0865113	no
LOC148709	2.85583	2.34548	-0.284025	0.934585	0.350002	0.740493	no
TMEM183A	90.1536	91.1678	0.0161399	-0.10677	0.914972	0.983194	no
PPFIA4	1.42165	1.7905	0.332799	-1.14464	0.252356	0.654965	no
ADORA1	2.14225	2.39872	0.163134	-0.680798	0.495999	0.842037	no
BTG2	24.5463	32.646	0.411405	-2.20492	0.0274599	0.211179	no
PRELP	0.029614	0.0331657	0.163411	-0.130026	0.896546	1	no
OPTC	0.0258698	0.0273276	0.0790918	-0.0387652	0.969078	1	no
ATP2B4	6.55378	6.80524	0.0543186	-0.330629	0.740925	0.939763	no
SNORA77	0	0.721903	1.79769e+308	1.79769e+308	0.12396	0.47905	no
LINC00260	0.464123	0.55617	0.261016	-0.53444	0.593037	0.885654	no
LAX1	0	0	0	0	1	1	no
ZC3H11A	40.1892	40.404	0.00768765	-0.0454179	0.963774	0.996562	no
ZBED6	30.8862	35.552	0.202969	-1.14097	0.253884	0.656154	no
SNRPE	64.1882	58.9319	-0.123258	0.683942	0.494012	0.84184	no
SOX13	16.2682	17.5448	0.108989	-0.568995	0.569359	0.875327	no
MDM4	10.937	14.0196	0	0	1	1	no
NFASC	0.15528	0.208257	0.423494	-0.680865	0.495957	1	no
CNTN2	0.00979381	0.00518387	-0.917842	0.519455	0.603444	1	no
TMCC2	0.181244	0.106305	-0.769728	1.23537	0.216695	1	no
LOC284576	0	0.0145986	1.79769e+308	1.79769e+308	0.158655	1	no
CDK18	6.76299	7.31928	0.11404	-0.76358	0.445118	0.814466	no
MFSD4	0.36148	0.346351	-0.06168	0.154337	0.877344	1	no
LOC284581	2.1201	2.24137	0.0802464	-0.267618	0.788993	0.954775	no
FAM72A	14.2294	9.90222	-0.523055	2.27296	0.0230284	0.190424	no
AVPR1B	0	0	0	0	1	1	no
CTSE	0.0677425	0.0328864	-1.04257	0.702911	0.482111	1	no
SRGAP2	24.2604	22.2665	-0.123726	1.53181	0.12557	0.481137	no
IKBKE	3.36459	3.88127	0.206099	-0.910579	0.362517	0.750937	no
RASSF5	1.78907	2.16288	0.273743	-1.29379	0.195737	0.594093	no
DYRK3	0.924024	0.778979	-0.246345	0.660872	0.508695	0.84937	no
MAPKAPK2	45.2644	44.819	-0.014266	0.0971398	0.922615	0.985918	no
IL19	0	0	0	0	1	1	no
IL20	0.059607	0.0296852	-1.00574	0.569201	0.56922	1	no
IL24	0.0984209	0.0426462	-1.20655	0.885816	0.375717	1	no
PFKFB2	8.22403	10.313	0.32655	-1.91669	0.0552773	0.318249	no
C4BPB	0	0	0	0	1	1	no
C4BPA	0	0	0	0	1	1	no
CD55	24.4407	22.2128	-0.13789	0.792131	0.428284	0.801975	no
CR2	0.0414381	0	-1.79769e+308	-1.79769e+308	0.0549328	1	no
CR1	0.00424536	0.00430471	0.020028	-0.00743411	0.994068	1	no
CR1L	0	0	0	0	1	1	no
CD46	49.9759	51.5063	0.0435149	-0.466652	0.640749	0.907502	no
LOC148696	0.125334	0.260363	1.05475	-2.1699	0.0300147	1	no
MIR205,MIR205HG	0.039195	0.0808765	1.04505	-0.591448	0.55422	1	no
CAMK1G	0	0	0	0	1	1	no
G0S2	0	0	0	0	1	1	no
HSD11B1	0	0	0	0	1	1	no
TRAF3IP3	0.201172	0.236405	0.232835	-0.455584	0.648689	1	no
DIEXF	2.2123	2.11266	-0.0664867	0.277873	0.78111	0.952125	no
SYT14	0	0	0	0	1	1	no
SERTAD4	4.68865	4.66838	-0.00624896	0.0225245	0.98203	0.998572	no
HHAT	2.26628	2.77957	0.294532	-1.52492	0.127278	0.484392	no
RCOR3	7.36618	7.77666	0.0782346	-0.617596	0.536842	0.863152	no
TRAF5	5.81831	6.72028	0.207922	-1.10429	0.269466	0.674524	no
LINC00467	3.72838	4.74339	0.347371	-1.09427	0.273837	0.680034	no
DTL	7.39241	4.94975	-0.578691	2.6609	0.00779316	0.0918791	no
MIR3122	0	0	0	0	1	1	no
PPP2R5A	27.3576	26.4812	-0.0469703	0.390538	0.696139	0.926979	no
SNORA16B	0.558303	0.266569	-1.06654	0.445925	0.655652	0.914809	no
NENF	17.3801	13.1173	-0.405964	2.06038	0.0393624	0.262959	no
ATF3	1.64527	0.576318	-1.51339	4.90014	9.57701e-07	6.9598e-05	yes
FAM71A	0	0	0	0	1	1	no
TATDN3	1.37927	1.77267	0.362023	-1.26677	0.205239	0.604985	no
FLVCR1	2.65043	2.52628	-0.0692126	0.27354	0.784438	0.953334	no
VASH2	1.43342	1.44382	0.0104263	-0.0450986	0.964029	0.996562	no
RPS6KC1	3.47549	4.71663	0.440539	-2.84673	0.00441709	0.0614056	no
LINC00538	0	0	0	0	1	1	no
PROX1	0	0	0	0	1	1	no
SMYD2	9.31132	8.63884	-0.108148	0.44452	0.656667	0.914864	no
CENPF	14.2822	9.91922	-0.525921	3.06798	0.0021551	0.0365951	yes
KCNK2	2.82334	2.13726	-0.401638	1.98179	0.0475032	0.293635	no
KCTD3	45.6635	45.4727	-0.00603933	0.0353991	0.971761	0.997277	no
SPATA17	1.08503	1.13892	0.0699247	-0.185007	0.853224	0.970692	no
RRP15	7.96931	7.04792	-0.177258	0.918791	0.358205	0.747257	no
TGFB2	0.941265	0.42072	-1.16174	3.51984	0.000431815	0.0111537	yes
LYPLAL1	9.27128	8.71372	-0.08948	0.366881	0.713708	0.932918	no
RNU5F-1	0	0	0	0	1	1	no
IARS2	47.5793	53.0757	0.157717	-0.924847	0.355045	0.744061	no
MARK1	0.358492	0.206915	-0.792902	2.0093	0.0445054	1	no
C1orf115	3.72327	5.49063	0.560403	-2.16248	0.0305814	0.226434	no
2012-03-02	2.77007	3.53044	0.349926	-1.1256	0.260333	0.662652	no
2012-03-01	7.43685	8.02927	0.110577	-0.454992	0.649115	0.912038	no
HLX	0	0.0209136	1.79769e+308	1.79769e+308	0.158655	1	no
MIA3	6.79682	10.0126	0.558879	-3.03551	0.00240131	0.039459	yes
BROX	17.5788	17.6341	0.00453286	-0.0215822	0.982781	0.998572	no
FAM177B	0	0.0464194	1.79769e+308	1.79769e+308	0.0786496	1	no
DISP1	1.42009	1.14738	-0.307649	1.03752	0.299496	0.698525	no
C1orf65	0.178875	0.0771316	-1.21356	1.42184	0.155072	1	no
CAPN2	9.37169	13.4791	0.524344	-3.00766	0.00263268	0.0417493	yes
FBXO28	10.5387	11.8715	0.171813	-0.901819	0.367153	0.753969	no
DEGS1	12.754	11.4592	-0.154452	0.683782	0.494113	0.84184	no
CNIH4	42.0244	36.6466	-0.19755	0.894428	0.371093	0.756225	no
CNIH3	0.110983	0.246179	1.14936	-1.74047	0.0817766	1	no
DNAH14	6.16424	6.38296	0.0503046	-0.184685	0.853476	0.970763	no
SRP9	144.266	141.709	-0.0257974	0.171215	0.864055	0.971343	no
EPHX1	21.1924	19.7794	-0.0995443	0.467774	0.639946	0.90746	no
H3F3A	223.836	210.782	-0.0866879	0.512795	0.608095	0.89228	no
MIXL1	0	0	0	0	1	1	no
C1orf95	0.147088	0.0767044	-0.939299	1.93238	0.0533128	1	no
PSEN2	7.57353	8.61706	0.18623	-0.83364	0.404484	0.782608	no
ADCK3	5.79512	6.14124	0.0836914	-0.335058	0.737581	0.938113	no
ZNF678	3.43141	2.58499	-0.408641	2.69481	0.00704278	0.0859082	no
LOC100130093	0.901859	1.27011	0.49398	-1.18995	0.234065	0.641849	no
SNAP47	10.0477	10.0706	0.00328879	-0.0144198	0.988495	0.998572	no
PRSS38	0	0	0	0	1	1	no
WNT3A	0.0695911	0.0767432	0.141137	-0.138351	0.889963	1	no
ARF1	179.673	189.935	0.0801387	-0.497645	0.618734	0.896414	no
MIR3620	0	1.5554	1.79769e+308	1.79769e+308	0.124039	0.47905	no
GUK1	59.3471	75.826	0.353515	-3.52389	0.000425268	0.0110209	yes
GJC2	0.366127	0.508158	0.472934	-0.977349	0.328396	0.724349	no
IBA57	2.46017	2.40062	-0.0353479	0.145692	0.884164	0.977261	no
OBSCN	0.478597	0.560737	0.228512	-1.15705	0.247254	0.64907	no
HIST3H2BB	2.64624	2.74094	0.0507239	-0.124955	0.900559	0.978962	no
MIR4666A	0	0	0	0	1	1	no
RNF187	35.7876	35.5682	-0.008874	0.0491738	0.960781	0.995724	no
DUSP5P,RHOU	4.62866	2.62296	-0.819399	4.13966	3.47823e-05	0.00152145	yes
RAB4A,SPHAR	19.8189	19.5218	-0.0217962	0.130611	0.896083	0.978069	no
URB2	5.80155	4.18253	-0.472064	2.14371	0.0320559	0.233698	no
GALNT2	13.6189	13.161	-0.0493449	0.25147	0.801451	0.957149	no
COG2	11.0773	11.1919	0.014845	-0.089971	0.92831	0.987421	no
CAPN9	4.14983	7.55722	0.864803	-5.06342	4.11792e-07	3.23198e-05	yes
ARV1	8.55009	7.4729	-0.19427	0.749189	0.453744	0.818116	no
TRIM67	0.0139779	0.0387612	1.47147	-1.50656	0.131924	1	no
GNPAT	16.0145	15.295	-0.0663221	0.327982	0.742925	0.940406	no
C1orf124	6.11319	6.53625	0.0965382	-0.491199	0.623286	0.899107	no
DISC1,TSNAX,TSNAX-DISC1	15.7577	17.9694	0.18948	-0.970548	0.331774	0.725613	no
KIAA1383	1.6197	2.24874	0.473387	-1.74879	0.0803279	0.388624	no
NTPCR	15.5851	13.7025	-0.185727	0.746985	0.455073	0.819191	no
KIAA1804	4.19371	4.07212	-0.0424488	0.185612	0.852749	0.970692	no
KCNK1	15.2694	15.4214	0.0142904	-0.0665905	0.946908	0.992504	no
MIR4427	0	0	0	0	1	1	no
SLC35F3	0.0421674	0.0429187	0.0254779	-0.0216289	0.982744	1	no
MIR4671	0	0	0	0	1	1	no
C1orf31	18.8949	18.6419	-0.019447	0.0897407	0.928493	0.987421	no
LINC00184	0.0295176	0.135287	2.19637	-1.94747	0.0514778	1	no
LOC100506810	0.220193	0.216119	-0.0269474	0.0613438	0.951085	1	no
GGPS1	13.8894	19.9351	0.521334	-4.07197	4.66166e-05	0.00190559	yes
TBCE	10.3987	10.6142	0.0295922	-0.128686	0.897606	0.978278	no
GPR137B	15.9974	16.6247	0.055489	-0.259914	0.79493	0.955276	no
EDARADD	83.475	72.2467	-0.208414	1.23037	0.218559	0.62293	no
LGALS8	11.0031	12.4704	0.180594	-1.55078	0.120955	0.472894	no
ACTN2	0.337194	0.377445	0.162685	-0.425466	0.670497	1	no
MTR	7.96902	7.26062	-0.134309	0.735094	0.462283	0.823554	no
RYR2	0.00205256	0.00208932	0.0256047	-0.0125496	0.989987	1	no
LOC100130331	15.39	11.3783	-0.435713	2.1479	0.0317219	0.231879	no
CHRM3	0	0.00344603	1.79769e+308	1.79769e+308	0.401294	1	no
RPS7P5	0.00987983	0.110773	3.48698	-0.789827	0.429629	1	no
FMN2	0.0199902	0	-1.79769e+308	-1.79769e+308	0.0416323	1	no
MIR3123	0	0	0	0	1	1	no
KMO	0.137281	0.17917	0.384202	-0.776001	0.437748	1	no
WDR64	0.0307074	0.00767478	-2.00039	1.24018	0.214909	1	no
EXO1	9.82694	5.83404	-0.752246	5.67549	1.3829e-08	1.58285e-06	yes
SDCCAG8	2.41207	2.62074	0.119705	-0.424593	0.671134	0.919326	no
MIR4677	0	0	0	0	1	1	no
LOC339529	0	0	0	0	1	1	no
ZNF238	0.367188	0.282462	-0.37846	1.03359	0.301327	1	no
C1orf100	0	0.113934	1.79769e+308	1.79769e+308	0.0786496	1	no
C1orf101	0.0804889	0.0570416	-0.496774	0.430789	0.666622	1	no
PPPDE1	15.936	11.3095	-0.49475	2.54385	0.0109639	0.116094	no
FAM36A	10.3665	9.64837	-0.103572	0.450387	0.652431	0.913191	no
EFCAB2	3.92128	3.1992	-0.293616	1.00368	0.315535	0.711053	no
KIF26B	0.0387574	0.0477872	0.302154	-0.404671	0.68572	1	no
CNST	4.2676	4.71383	0.143475	-0.666241	0.505257	0.847857	no
SCCPDH	33.2307	21.6086	-0.620909	3.26549	0.00109275	0.0222684	yes
LOC149134	0.297501	0.278143	-0.0970709	0.13847	0.889869	1	no
VN1R5	0	0	0	0	1	1	no
NLRP3	0.0087612	0.0412652	2.23572	-1.01474	0.310231	1	no
OR2W5	0	0.0303543	1.79769e+308	1.79769e+308	0.158655	1	no
C1orf150	0.00658622	0	-1.79769e+308	-1.79769e+308	0.308538	1	no
OR2G2	0	0	0	0	1	1	no
OR2G3	0	0	0	0	1	1	no
TRIM58	0	0	0	0	1	1	no
OR2W3	0	0	0	0	1	1	no
OR2T8	0	0	0	0	1	1	no
OR2L13	0	0	0	0	1	1	no
OR2L8	0	0	0	0	1	1	no
OR2AK2	0	0	0	0	1	1	no
OR2L1P	0	0	0	0	1	1	no
OR2L2	0	0	0	0	1	1	no
OR2L3	0	0	0	0	1	1	no
OR2M1P	0	0	0	0	1	1	no
OR2M5	0	0	0	0	1	1	no
OR2M2	0.0392739	0	-1.79769e+308	-1.79769e+308	0.158655	1	no
OR2M3	0	0	0	0	1	1	no
OR2M4	0	0	0	0	1	1	no
OR14C36	0	0	0	0	1	1	no
OR2T4	0	0	0	0	1	1	no
OR2T6	0	0	0	0	1	1	no
OR2T1	0	0	0	0	1	1	no
OR2T2	0	0	0	0	1	1	no
OR2T3	0	0	0	0	1	1	no
OR2T5	0	0	0	0	1	1	no
OR2G6	0	0	0	0	1	1	no
MIR3124	0.998111	0	-1.79769e+308	-1.79769e+308	0.158655	0.537128	no
ZNF672	11.7273	11.7838	0.00693996	-0.0309821	0.975284	0.997433	no
PGBD2	5.56593	6.32756	0.185026	-0.747749	0.454612	0.818709	no
WASH7P	9.46428	9.05196	-0.064263	0.258036	0.796379	0.955549	no
FAM138F	0	0	0	0	1	1	no
LOC729737	5.16875	5.59301	0.11381	-0.501392	0.616095	0.895874	no
OR4F29	0.0205625	0.0310737	0.595677	-0.171773	0.863616	1	no
LOC100133331	4.66123	4.99719	0.100406	-0.411786	0.680496	0.922212	no
LOC100288069	10.421	10.9865	0.0762364	-0.305187	0.760223	0.946523	no
LINC00115	1.12996	1.20552	0.0933793	-0.23627	0.813223	0.959507	no
FAM41C	0.49639	0.581436	0.228147	-0.532013	0.594717	0.885848	no
LOC100130417	5.40538	5.81214	0.104673	-0.309825	0.756694	0.944632	no
NOC2L	43.8817	40.1165	-0.129426	0.727964	0.466636	0.824755	no
C1orf170	0.889655	1.02383	0.202657	-0.574131	0.565879	0.873728	no
HES4	22.3632	18.0239	-0.311219	1.70091	0.0889605	0.408243	no
RNF223	7.9025	4.80147	-0.718833	2.30875	0.0209573	0.178566	no
C1orf159	6.58438	5.99879	-0.134375	0.492753	0.622187	0.898794	no
TNFRSF18	4.17644	2.56275	-0.704584	2.43061	0.0150736	0.143875	no
TNFRSF4	0	0	0	0	1	1	no
SDF4	65.4096	65.462	0.001154	-0.00669909	0.994655	0.998592	no
FAM132A	0.255224	0.183574	-0.475402	0.510496	0.609704	1	no
UBE2J2	18.4491	19.6495	0.0909428	-0.478464	0.63232	0.902795	no
ACAP3	14.3329	10.3713	-0.466728	2.23133	0.0256591	0.201987	no
CPSF3L	21.0669	21.9215	0.0573684	-0.299232	0.764763	0.946865	no
DVL1	16.2604	14.7612	-0.13955	0.656969	0.511201	0.851323	no
MXRA8	0.950714	0.850082	-0.161409	0.417471	0.676334	0.920492	no
AURKAIP1	80.5666	76.959	-0.0660916	0.468837	0.639186	0.906757	no
CCNL2	55.9246	54.4866	-0.0375801	0.271865	0.785725	0.953663	no
MRPL20	76.4598	75.0133	-0.0275551	0.143565	0.885844	0.977261	no
ANKRD65	0.0236717	0.101052	2.09386	-0.91277	0.361364	1	no
TMEM240	0.127573	0	-1.79769e+308	-1.79769e+308	0.0416323	1	no
SSU72	53.1843	57.376	0.109446	-0.593629	0.552761	0.868371	no
C1orf233	25.4017	19.8662	-0.354609	1.65136	0.0986643	0.42903	no
CDK11A,CDK11B	30.0197	31.5831	0.0732418	-0.761693	0.446243	0.815136	no
SLC35E2B	21.5578	26.5307	0.299455	-1.71063	0.0871491	0.403708	no
SLC35E2	16.677	20.4046	0.291036	-1.81983	0.0687847	0.359144	no
NADK	28.4936	30.0219	0.0753804	-0.736756	0.461271	0.822922	no
GNB1	128.84	134.008	0.0567408	-0.335256	0.737432	0.938113	no
TMEM52	3.07669	2.41295	-0.350581	0.999646	0.317482	0.713018	no
KIAA1751	0.0479633	0.019012	-1.33502	0.946032	0.344132	1	no
C1orf86	12.5422	9.71032	-0.369195	1.33933	0.180464	0.570651	no
MORN1	1.80065	2.20856	0.294586	-0.853127	0.393589	0.774364	no
LOC100129534	0.669388	0.900142	0.42731	-1.13385	0.256856	0.659226	no
PEX10	10.7074	11.2317	0.0689615	-0.330698	0.740872	0.939763	no
PANK4	7.74737	7.3105	-0.0837356	0.347347	0.728331	0.93626	no
HES5	0	0	0	0	1	1	no
LOC115110	0.0615747	0	-1.79769e+308	-1.79769e+308	0.0227501	1	no
LOC100133445	0.0414654	0	-1.79769e+308	-1.79769e+308	0.158655	1	no
MMEL1	0.266888	0.213589	-0.3214	0.582284	0.560376	1	no
TTC34	0.0244108	0.0797105	1.70725	-1.02483	0.305441	1	no
FLJ42875	0.103941	0.0401412	-1.37261	1.09972	0.271455	1	no
MEGF6	6.17644	4.88105	-0.339585	1.58066	0.113955	0.460346	no
MIR551A	0	0	0	0	1	1	no
WRAP73	14.8585	12.8309	-0.211666	0.91471	0.360344	0.748876	no
TP73-AS1	0.0110303	0	-1.79769e+308	-1.79769e+308	0.187604	1	no
LRRC47	21.3451	18.7053	-0.190458	0.948129	0.343064	0.736353	no
CEP104	7.04211	7.38948	0.0694657	-0.347656	0.728099	0.936183	no
C1orf174	11.0598	9.03402	-0.291881	1.2197	0.222579	0.627549	no
MIR4689	0	0	0	0	1	1	no
NPHP4	3.51922	2.82097	-0.319061	1.25319	0.210136	0.612381	no
CHD5	1.35227	0.827634	-0.708315	2.53523	0.0112375	0.117642	no
RPL22	109.166	103.576	-0.0758341	0.448041	0.654124	0.91374	no
ICMT	35.8778	30.9537	-0.212982	1.2323	0.217836	0.622812	no
GPR153	7.10542	5.74765	-0.305946	1.25314	0.210156	0.612381	no
ACOT7	38.721	36.5678	-0.0825413	0.625999	0.531316	0.859251	no
HES2	1.08165	1.69554	0.648509	-2.09703	0.0359911	0.250805	no
MIR4252	0	0	0	0	1	1	no
PLEKHG5,TNFRSF25	5.67792	6.5425	0.20448	-1.25149	0.210754	0.612897	no
NOL9	5.4528	5.59479	0.037086	-0.176588	0.859832	0.971343	no
KLHL21	9.79543	9.02529	-0.118134	0.550135	0.582227	0.881042	no
DNAJC11	17.9203	17.2655	-0.0537019	0.277656	0.781276	0.952159	no
UTS2	0	0	0	0	1	1	no
TNFRSF9	0.000921113	0	-1.79769e+308	-1.79769e+308	0.443202	1	no
ERRFI1	15.575	17.8221	0.194437	-1.00048	0.317076	0.712656	no
RERE	11.4485	14.1813	0.308831	-2.29226	0.0218909	0.184438	no
ENO1	594.362	521.948	-0.187436	1.02625	0.304773	0.702475	no
SLC2A7	0.0557716	0	-1.79769e+308	-1.79769e+308	0.0786496	1	no
SLC2A5	0.0176935	0.032202	0.863934	-0.423439	0.671975	1	no
GPR157	5.54788	6.82849	0.299631	-0.970389	0.331853	0.725613	no
MIR34A	0	0	0	0	1	1	no
C1orf200	0	0	0	0	1	1	no
CLSTN1	34.2375	37.3512	0.125574	-0.727488	0.466927	0.824755	no
CTNNBIP1	15.2571	13.4694	-0.179792	0.866297	0.386327	0.768675	no
LZIC	17.0836	17.0442	-0.00332757	0.0151342	0.987925	0.998572	no
DFFA	14.782	12.9707	-0.188587	1.07344	0.283074	0.688127	no
CASZ1	5.95887	6.14145	0.0435415	-0.256396	0.797645	0.955824	no
C1orf127	0.0276551	0.0146974	-0.911988	0.516141	0.605756	1	no
MASP2	0.737478	0.693655	-0.0883819	0.23304	0.81573	0.960433	no
SRM	53.3048	43.5868	-0.290373	1.50155	0.133212	0.496898	no
EXOSC10	20.327	20.9353	0.0425421	-0.259715	0.795084	0.955276	no
MTOR	16.6558	18.1238	0.121859	-0.705933	0.48023	0.833455	no
FBXO2	3.36457	3.22148	-0.0626968	0.19416	0.84605	0.969955	no
MAD2L2	22.0955	16.8515	-0.390878	1.85628	0.0634133	0.342908	no
MTHFR	3.21618	4.40089	0.452448	-1.98687	0.0469373	0.291448	no
NPPA	0.350798	0.155324	-1.17536	1.21289	0.22517	1	no
NPPB	0	0	0	0	1	1	no
KIAA2013	21.1749	21.5141	0.0229257	-0.114116	0.909146	0.980999	no
DHRS3	1.01251	0.222921	-2.18334	3.95709	7.58699e-05	0.00283944	yes
PRAMEF11	0	0	0	0	1	1	no
HNRNPCL1,LOC649330	23.5519	24.0751	0.0317037	-0.14466	0.884979	0.977261	no
PRAMEF4	0	0	0	0	1	1	no
PRAMEF10	0	0	0	0	1	1	no
PRAMEF6	0	0	0	0	1	1	no
PRAMEF5	0	0	0	0	1	1	no
LOC440563	12.2801	11.7605	-0.062377	0.253271	0.800058	0.956333	no
PRAMEF3	0	0	0	0	1	1	no
PRAMEF8	0	0.00660109	1.79769e+308	1.79769e+308	0.369441	1	no
PRAMEF13,PRAMEF14	0	0.004079	1.79769e+308	1.79769e+308	0.42879	1	no
PRAMEF18	0	0	0	0	1	1	no
PRAMEF7,PRAMEF8	0	0.00659085	1.79769e+308	1.79769e+308	0.369441	1	no
PRAMEF14	0	0.004077	1.79769e+308	1.79769e+308	0.401294	1	no
PRAMEF18	0	0	0	0	1	1	no
LRRC38	0	0	0	0	1	1	no
C1orf126	0.410775	0.273335	-0.587678	1.60982	0.107437	0.448646	no
CASP9	4.19832	3.9685	-0.0812168	0.372973	0.709169	0.931214	no
AGMAT	5.05611	4.54304	-0.154368	0.608187	0.543063	0.865913	no
UQCRHL	76.1544	77.0819	0.0174662	-0.085974	0.931487	0.987629	no
FLJ37453	3.93094	4.16304	0.0827642	-0.295336	0.767737	0.947073	no
ZBTB17	7.71599	8.58914	0.154663	-0.661087	0.508557	0.849346	no
HSPB7	0.0142858	0	-1.79769e+308	-1.79769e+308	0.158655	1	no
FAM131C	1.32874	1.29199	-0.040463	0.109458	0.91284	0.98259	no
EPHA2	12.4951	9.97098	-0.325552	1.55721	0.11942	0.470522	no
ARHGEF19	8.78944	8.33821	-0.0760332	0.324619	0.74547	0.941606	no
RSG1	4.32673	4.64431	0.102188	-0.336311	0.736636	0.937668	no
FBXO42	9.23601	10.1849	0.141089	-0.63791	0.523532	0.856241	no
SPATA21	0	0	0	0	1	1	no
CROCCP3	1.27304	1.29973	0.0299408	-0.099952	0.920382	0.984767	no
NBPF1	14.7933	15.1243	0.0319252	-0.173476	0.862277	0.971343	no
CROCCP2	8.69841	10.1032	0.215986	-0.839919	0.400954	0.780374	no
ESPNP	1.05406	1.14489	0.119257	-0.317221	0.751076	0.94305	no
MST1P9	0.317012	0.330782	0.0613448	-0.152454	0.878829	1	no
MIR3675	0	0	0	0	1	1	no
MFAP2	3.85296	3.05526	-0.334673	1.01124	0.311901	0.708678	no
ATP13A2	15.0373	12.0632	-0.317939	2.15183	0.0314109	0.230464	no
SDHB	44.5942	44.2815	-0.0101523	0.0532159	0.95756	0.994548	no
PADI2	1.7015	2.26156	0.410515	-1.43576	0.151072	0.530819	no
RCC2	68.3862	54.4028	-0.330025	2.31749	0.0204772	0.176446	no
TAS1R2	0	0	0	0	1	1	no
ALDH4A1,MIR4695	16.4432	12.7456	-0.367491	2.45523	0.0140793	0.137931	no
IFFO2	2.30256	1.62021	-0.507054	1.85	0.0643136	0.345597	no
UBR4	20.897	23.4604	0.166932	-0.988802	0.32276	0.718377	no
KIAA0090	21.1068	21.4276	0.0217682	-0.119818	0.904627	0.979947	no
AKR7L	1.01513	0.933246	-0.121334	0.34082	0.733239	0.937144	no
AKR7A3	1.66367	1.51553	-0.134545	0.361537	0.717698	0.933949	no
LOC100506730	2.96603	2.53337	-0.227476	0.769613	0.44153	0.811401	no
AKR7A2	23.4886	20.9107	-0.167717	0.858624	0.390548	0.772714	no
CAPZB	107.203	115.33	0.105428	-0.635241	0.525271	0.857389	no
TMCO4	2.75601	2.71871	-0.0196578	0.0676283	0.946082	0.992229	no
RNF186	0	0	0	0	1	1	no
PLA2G2E	0	0	0	0	1	1	no
PLA2G2A	0.038212	0.172404	2.17369	-0.990179	0.322087	1	no
PLA2G2D	0	0	0	0	1	1	no
PLA2G2C	0	0	0	0	1	1	no
LOC339505	0	0	0	0	1	1	no
CAMK2N1	33.3762	41.0219	0.297574	-1.60078	0.109426	0.451656	no
MUL1	10.0254	10.2553	0.0327113	-0.141703	0.887315	0.977495	no
DDOST	112.973	130.062	0.203229	-1.20075	0.229847	0.636728	no
KIF17	0.117222	0.193041	0.719659	-1.18488	0.236065	1	no
SH2D5	0.450719	0.565879	0.328266	-0.907195	0.364304	0.752074	no
HP1BP3	49.0349	42.0733	-0.220906	1.29738	0.1945	0.593023	no
EIF4G3	23.0678	24.2856	0.0742181	-0.884692	0.376323	0.760908	no
ECE1	22.413	16.8224	-0.413948	2.68198	0.00731875	0.0879976	no
RAP1GAP	5.50186	5.21064	-0.0784593	0.389783	0.696697	0.927422	no
USP48	19.3608	18.6238	-0.0559901	0.415936	0.677457	0.9207	no
HSPG2	3.33718	2.32122	-0.523747	2.42213	0.0154297	0.146358	no
WNT4	0.457561	0.29894	-0.614108	1.5592	0.11895	0.470083	no
MIR4253	0	0	0	0	1	1	no
LOC729059	0	0	0	0	1	1	no
LUZP1	6.68441	5.99703	-0.156552	0.854372	0.392899	0.774097	no
HTR1D	0.318745	0.255699	-0.317954	0.687326	0.491878	1	no
HNRNPR	81.3561	73.3815	-0.148835	1.23243	0.217788	0.622812	no
ZNF436	5.45262	5.92214	0.119168	-0.547796	0.583832	0.881637	no
TCEA3	0.474445	0.966462	1.02647	-2.52993	0.0114085	0.118426	no
ASAP3	3.51182	4.20284	0.259143	-1.2316	0.218097	0.622907	no
E2F2	6.25217	4.1824	-0.580025	2.54505	0.0109264	0.115887	no
ID3	27.3764	29.1613	0.0911191	-0.427763	0.668824	0.918537	no
LOC100506963	0.942124	1.1477	0.284756	-0.582059	0.560527	0.871634	no
GALE	12.7314	10.0679	-0.338633	1.87887	0.0602628	0.333968	no
HMGCL	14.2388	18.6069	0.386007	-2.01675	0.043722	0.279442	no
FUCA1	18.3076	18.3394	0.00250082	-0.0122376	0.990236	0.998572	no
CNR2	0	0.0677524	1.79769e+308	1.79769e+308	0.0416323	1	no
SRSF10	67.5455	58.3334	-0.211537	2.35754	0.0183966	0.165581	no
MYOM3	0.0184853	0.0293736	0.66814	-0.608871	0.54261	1	no
IL22RA1	0.0514171	0.013629	-1.91557	1.1876	0.234992	1	no
IL28RA	0.118447	0.100342	-0.239316	0.371898	0.709969	1	no
C1orf201	1.04427	1.05274	0.0116562	-0.0382493	0.969489	0.997277	no
RCAN3AS	0	0.158267	1.79769e+308	1.79769e+308	0.121879	1	no
RUNX3	0.0247239	0.052561	1.08808	-0.649985	0.515702	1	no
SYF2	13.3157	14.952	0.167204	-0.758443	0.448186	0.816417	no
C1orf63	21.8697	23.4606	0.101305	-0.478419	0.632352	0.902795	no
RHCE	0.179264	0.2084	0.21727	-0.242468	0.808418	1	no
LOC646471	1.37509	1.41988	0.046246	-0.148041	0.88231	0.976828	no
C1orf135	6.5234	3.72032	-0.810196	3.0436	0.00233763	0.038777	yes
PAQR7	2.29947	3.80106	0.725099	-2.52303	0.011635	0.120065	no
MIR3917,STMN1	179.417	131.856	-0.444356	4.88389	1.04015e-06	7.51918e-05	yes
PAFAH2	5.87542	6.96947	0.246357	-1.08367	0.278511	0.683709	no
SLC30A2	0.0168504	0.0712548	2.0802	-0.905266	0.365325	1	no
TRIM63	0	0	0	0	1	1	no
UBXN11	3.97311	5.4303	0.450764	-2.04552	0.0408039	0.268411	no
AIM1L	0.188977	0.417251	1.1427	-2.82774	0.00468783	0.0639198	no
ZNF683	0	0	0	0	1	1	no
GPN2	17.0046	17.4236	0.0351106	-0.154119	0.877516	0.975198	no
GPATCH3	4.09593	4.56565	0.156631	-0.560717	0.57499	0.877311	no
NR0B2	0.116634	0.0932501	-0.322813	0.292967	0.769548	1	no
C1orf172	9.91392	9.01087	-0.13779	0.551078	0.58158	0.880608	no
FAM46B	4.37444	6.42642	0.554917	-2.04582	0.0407743	0.268411	no
SLC9A1	23.5944	18.9208	-0.318468	1.73159	0.0833459	0.395972	no
MAP3K6	8.78066	9.67289	0.139617	-0.646395	0.518024	0.854969	no
FCN3	0.0391076	0.0405473	0.0521583	-0.0183479	0.985361	1	no
CD164L2	0.213263	0.0845183	-1.3353	1.36714	0.171582	1	no
WASF2	38.1342	40.4609	0.0854445	-0.742013	0.458079	0.821502	no
AHDC1	7.5143	8.81211	0.229849	-1.12888	0.258947	0.661298	no
FGR	0	0	0	0	1	1	no
IFI6	28.3457	371.86	3.71356	-25.2068	0	0	yes
RPA2	29.4873	24.867	-0.245857	1.24836	0.211899	0.614273	no
EYA3	7.5745	8.29486	0.131067	-0.665696	0.505605	0.847923	no
LOC653566	43.4839	45.8883	0.0776448	-0.420189	0.674347	0.919594	no
PTAFR	0.584007	0.816733	0.48388	-1.66536	0.0958405	0.423715	no
DNAJC8	39.9104	39.9771	0.00240979	-0.013194	0.989473	0.998572	no
SNHG12	9.14617	5.85013	-0.644699	2.07738	0.0377667	0.257281	no
SNORD99	2.30301	1.48849	-0.62967	0.400479	0.688804	0.925662	no
SNORA61	8.15942	6.29879	-0.373391	0.752729	0.451613	0.817976	no
SNORA44	1.43227	0.317442	-2.17373	1.00776	0.31357	0.709888	no
SNORA16A	2.61621	0.567932	-2.20369	1.63865	0.101287	0.435641	no
TAF12	18.2607	17.9713	-0.0230492	0.105591	0.915907	0.983349	no
TMEM200B	0.0524587	0.0288628	-0.86197	0.462959	0.643394	1	no
SRSF4	29.1596	29.0014	-0.0078494	0.0423477	0.966222	0.997277	no
MECR	4.0985	4.33911	0.082303	-0.303752	0.761317	0.946697	no
MATN1	0.0682047	0.0134747	-2.33962	1.29988	0.193642	1	no
LAPTM5	0.119161	0.0171412	-2.79737	1.81376	0.0697151	1	no
MIR4420	0	0	0	0	1	1	no
SDC3	6.82161	5.17383	-0.398881	1.78347	0.0745105	0.374034	no
PUM1	24.9336	24.0959	0	0	1	1	no
SNORD103A	2.07111	1.19971	0	0	1	1	no
SNORD103A	2.07111	1.19971	0	0	1	1	no
SNORD85	1.14932	0	0	0	1	1	no
NKAIN1	2.28992	0.643509	-1.83127	5.28405	1.26357e-07	1.14935e-05	yes
SNRNP40	21.8701	19.9876	-0.129856	0.621252	0.534434	0.861555	no
FABP3	0.231558	0.234429	0.0177793	-0.0246474	0.980336	1	no
PEF1	32.1632	30.8725	-0.0590883	0.319237	0.749547	0.942149	no
COL16A1	0.0786555	0.0777711	-0.0163138	0.0258802	0.979353	1	no
BAI2	0.68481	0.451981	-0.599442	1.6671	0.0954944	0.422965	no
MIR4254	0	0	0	0	1	1	no
SPOCD1	0.469705	0.538801	0.197997	-0.533807	0.593475	0.885848	no
PTP4A2	50.7921	41.911	-0.277278	2.63736	0.0083553	0.0964502	no
TMEM234	4.257	2.39124	-0.832081	2.54335	0.0109797	0.116094	no
MTMR9LP	0.763052	0.684043	-0.157694	0.401592	0.687984	0.925662	no
MARCKSL1	122.298	60.5499	-1.01421	5.70143	1.18805e-08	1.37125e-06	yes
LOC100128071	0.849525	1.20134	0.499919	-0.929123	0.352826	0.742577	no
BSDC1	23.8951	26.3724	0.142309	-1.5508	0.12095	0.472894	no
ZBTB8OS	20.2219	21.8956	0.114723	-0.472881	0.636298	0.90481	no
SYNC	0.1348	0.29279	1.11904	-1.83312	0.0667854	1	no
YARS	37.0483	28.9608	0	0	1	1	no
FNDC5	0.389258	0.356143	-0.128268	0.309065	0.757272	1	no
TMEM54	50.8894	45.7529	-0.153501	0.762282	0.445892	0.814947	no
RNF19B	7.6653	7.29617	-0.0712028	0.378275	0.705226	0.930104	no
AK2	32.8019	28.2999	-0.212982	1.73858	0.0821093	0.392756	no
TRIM62	6.52006	7.14168	0.131378	-0.572996	0.566648	0.874189	no
MIR3605,PHC2	13.5359	11.2839	-0.262514	1.11834	0.26342	0.666292	no
CSMD2	0	0	0	0	1	1	no
C1orf212	4.88359	4.72845	-0.0465749	0.301644	0.762923	0.946697	no
DLGAP3	0.628609	0.176579	-1.83185	3.70761	0.000209225	0.00627445	yes
LOC653160	0.978184	0.810085	-0.272033	0.66707	0.504727	0.847604	no
ZMYM6NB	8.35356	7.95119	-0.0712208	0.250636	0.802095	0.957149	no
ZMYM6	4.26971	4.71538	0.143234	-0.638475	0.523165	0.856241	no
SFPQ	144.458	132.652	-0.123007	0.727654	0.466825	0.824755	no
KIAA0319L	13.3101	16.2801	0.290591	-1.56921	0.1166	0.465746	no
PSMB2	25.4838	24.9058	-0.0330952	0.186413	0.852121	0.970661	no
C1orf216	7.81004	7.76727	-0.00792259	0.0334372	0.973326	0.997344	no
CLSPN	6.27742	4.31753	-0.539964	2.81783	0.00483491	0.0650416	no
COL8A2	0.0298237	0.0320561	0.104138	-0.0884053	0.929555	1	no
TRAPPC3	33.0102	32.994	-0.000705487	0.0035034	0.997205	0.999147	no
FAM176B	6.12352	5.86778	-0.061547	0.196325	0.844356	0.969615	no
STK40	13.1118	13.2585	0.0160502	-0.0791197	0.936937	0.989987	no
LSM10	21.1771	19.3704	-0.128646	0.532089	0.594664	0.885848	no
OSCP1	1.98358	3.4654	0.804916	-2.97371	0.0029422	0.0454013	yes
MRPS15	38.1466	32.6428	-0.224787	1.09786	0.272265	0.678316	no
CSF3R	0.0504056	0	-1.79769e+308	-1.79769e+308	0.0886338	1	no
GRIK3	0.380102	0.210263	-0.854194	2.42362	0.0153667	1	no
LOC728431	2.32847	3.10415	0.414814	-1.28113	0.200148	0.598917	no
MEAF6	27.806	24.8796	-0.160433	0.840965	0.400367	0.779896	no
SNIP1	9.14168	10.2552	0.165825	-0.723599	0.469312	0.826457	no
GNL2	22.2732	22.4164	0.00925039	-0.0490185	0.960905	0.995769	no
RSPO1	0.0668603	0.0699219	0.0645946	-0.0506466	0.959607	1	no
C1orf109	8.24769	7.19282	-0.197433	0.825241	0.409235	0.786631	no
EPHA10	1.83001	1.55196	-0.237761	0.816266	0.414348	0.791132	no
YRDC	15.7037	14.9756	-0.0684915	0.305337	0.760109	0.946519	no
MTF1	5.28696	6.0474	0.193876	-0.968595	0.332747	0.726479	no
INPP5B	3.96434	3.63517	-0.125057	0.514208	0.607106	0.89183	no
SF3A3	24.325	21.7133	-0.163859	0.880605	0.378532	0.762224	no
FHL3	1.57773	1.22774	-0.361848	1.09944	0.271575	0.677458	no
POU3F1	0.0530912	0.147539	1.47455	-1.23706	0.216064	1	no
LOC339442	0	0	0	0	1	1	no
RRAGC	13.5132	16.8642	0.319587	-1.4051	0.159992	0.54019	no
GJA9,GJA9-MYCBP,MYCBP	19.6767	18.1186	-0.119017	0.786532	0.431556	0.804082	no
RHBDL2	0.174789	0.284251	0.701554	-1.14178	0.253544	1	no
PPIEL	0.282672	0.285108	0.0123782	-0.0248307	0.98019	1	no
PABPC4	44.1504	35.4779	-0.315508	2.57409	0.0100505	0.109765	no
SNORA55	0.417199	0.827833	0.988605	-0.413401	0.679313	0.921452	no
HEYL	0.448967	0.48105	0.0995788	-0.267178	0.789332	0.954775	no
NT5C1A	0	0	0	0	1	1	no
HPCAL4	0.0262837	0.0179237	-0.552301	0.419365	0.67495	1	no
BMP8B	1.96391	1.39091	-0.497696	1.61359	0.106617	0.448044	no
OXCT2	0.27768	0.12421	-1.16064	1.40233	0.160817	1	no
TRIT1	6.92813	7.32071	0.0795182	-0.328757	0.742339	0.940246	no
MYCL1	3.8625	3.41246	-0.178723	0.811135	0.417288	0.79416	no
PPT1	67.0825	90.1106	0.425759	-4.1735	2.9995e-05	0.0013552	yes
COL9A2	2.74583	2.76364	0.00933065	-0.0312734	0.975052	0.997344	no
RIMS3	2.08829	2.74236	0.393095	-1.583	0.113422	0.459543	no
LOC100130557	2.24126	2.61632	0.223231	-0.756928	0.449093	0.816668	no
CITED4	23.7294	21.5137	-0.141421	0.582223	0.560417	0.871634	no
SLFNL1	0.193677	0.148102	-0.387061	0.46304	0.643335	1	no
SCMH1	7.63594	7.24045	-0.0767265	0.669694	0.503053	0.846848	no
EDN2	0.209127	0.41585	0.991685	-1.46624	0.142583	0.51428	no
HIVEP3	4.56107	3.14282	-0.537312	2.86578	0.00415987	0.0585409	no
GUCA2A	0	0.0600177	1.79769e+308	1.79769e+308	0.158655	1	no
FOXJ3	16.5046	21.9728	0.412846	-4.02024	5.81384e-05	0.00229463	yes
ZMYND12	0.32063	0.547463	0.77185	-1.56531	0.117511	0.466882	no
CLDN19	0.0142222	0.0304033	1.09608	-0.620329	0.535041	1	no
LEPRE1	6.05656	5.43532	-0.156134	0.85993	0.389828	0.772485	no
CCDC23	10.9858	10.5561	-0.0575658	0.214858	0.829878	0.964936	no
SLC2A1	46.0908	53.4001	0.212363	-1.23205	0.21793	0.622812	no
EBNA1BP2	38.3973	35.5733	-0.110211	0.591937	0.553893	0.868651	no
C1orf210	8.83997	9.09899	0.0416642	-0.21746	0.82785	0.964132	no
ELOVL1	57.0845	55.6929	-0.035604	0.272165	0.785495	0.953663	no
MED8	20.96	21.6705	0.048095	-0.296199	0.767078	0.946929	no
HYI	5.80189	4.94739	-0.229853	1.06033	0.288995	0.691747	no
LOC100132774	1.01996	1.02895	0.0126738	-0.0329842	0.973687	0.997344	no
SLC6A9	4.80463	3.61475	-0.410532	1.60035	0.10952	0.451656	no
ERI3	17.0558	14.9297	-0.19207	0.862703	0.388301	0.770376	no
TMEM53	2.50596	3.40638	0.442874	-1.36215	0.173152	0.559454	no
BEST4	0.222463	0.215431	-0.046341	0.0735152	0.941396	1	no
TCTEX1D4	0	0.0455302	1.79769e+308	1.79769e+308	0.217711	1	no
PTCH2	0.0577003	0.0798803	0.469262	-0.451185	0.651857	1	no
EIF2B3	11.2647	10.7628	-0.0657561	0.393487	0.69396	0.926485	no
HECTD3	9.95224	12.4334	0.321123	-1.53013	0.125984	0.481602	no
ZSWIM5	8.47308	8.69895	0.0379551	-0.190538	0.848888	0.970087	no
MUTYH	5.41364	3.53252	-0.615904	2.944	0.00324005	0.0489248	yes
TESK2	4.41406	2.98363	-0.565037	2.07884	0.0376322	0.256898	no
CCDC163P	1.52354	1.71076	0.16721	-0.683363	0.494378	0.84184	no
PRDX1	350.573	400.135	0.190771	-1.14043	0.254108	0.656319	no
CCDC17	0.406727	0.620151	0.60856	-1.435	0.151287	0.531304	no
GPBP1L1	30.3579	33.2202	0.129991	-0.73984	0.459397	0.822166	no
RPS15AP10	5.01048	5.2818	0.0760795	-0.25074	0.802015	0.957149	no
IPP	7.46697	7.3265	-0.0273988	0.142306	0.886838	0.977495	no
PIK3R3	43.2775	62.6765	0.534309	-3.47123	0.000518075	0.0129377	yes
POMGNT1	14.7188	14.8426	0.012083	-0.0578889	0.953837	0.994214	no
LRRC41	23.1291	23.7542	0.0384706	-0.201321	0.840448	0.968749	no
KNCN	0	0	0	0	1	1	no
MKNK1	8.83098	9.29781	0.0743174	-0.65167	0.514614	0.852115	no
MOB3C	2.52618	2.60096	0.0420859	-0.194608	0.8457	0.969955	no
ATPAF1	26.9674	25.3106	-0.0914738	0.713617	0.475464	0.830168	no
KIAA0494	26.8083	29.5185	0.138938	-0.809949	0.41797	0.794392	no
CYP4Z2P	0.00622253	0.049946	3.0048	-1.01029	0.312357	1	no
CYP4A11	0	0.007989	1.79769e+308	1.79769e+308	0.308538	1	no
PDZK1IP1	0	0	0	0	1	1	no
TAL1	0	0	0	0	1	1	no
STIL	14.3577	10.7364	-0.419321	2.58557	0.00972179	0.107858	no
MGC12982	0.872653	0.550008	-0.665955	1.6993	0.0892633	0.409223	no
LOC388630	0.00532148	0.00556803	0.0653392	-0.0320246	0.974452	1	no
SKINTL	0	0	0	0	1	1	no
SPATA6	0.274398	0.131332	-1.06305	2.41871	0.0155757	1	no
AGBL4	0.0124313	0	-1.79769e+308	-1.79769e+308	0.158655	1	no
BEND5	0.0269289	0.0281049	0.0616686	-0.0302256	0.975887	1	no
DMRTA2	0	0	0	0	1	1	no
FAF1	20.6505	20.5806	-0.00488977	0.0251432	0.979941	0.998572	no
TTC39A	44.3555	63.548	0.518734	-2.99457	0.00274831	0.0431406	yes
EPS15	23.5661	27.8469	0.240802	-1.41192	0.157974	0.537128	no
MIR761,NRD1	47.8684	53.9887	0.173584	-1.39571	0.162801	0.54419	no
RAB3B	0.484161	0.3881	-0.319059	1.05839	0.289879	0.692071	no
TXNDC12	31.6843	26.2272	-0.272704	1.38983	0.16458	0.545619	no
KTI12	7.46063	8.49577	0.187447	-0.71732	0.473177	0.828864	no
CC2D1B	6.29415	6.43948	0.0329327	-0.158149	0.874339	0.974238	no
ORC1	7.10264	4.33348	-0.712829	3.51906	0.000433077	0.0111561	yes
ZCCHC11	1.01063	0.941213	-0.102668	0.384941	0.700281	0.928862	no
SELRC1	11.6873	11.4315	-0.0319231	0.141638	0.887366	0.977495	no
ECHDC2	9.28517	8.16868	-0.184825	0.950699	0.341757	0.734821	no
SLC1A7	0.0163879	0	-1.79769e+308	-1.79769e+308	0.158655	1	no
C1orf123	16.8851	17.4194	0.0449477	-0.190955	0.848561	0.969955	no
MAGOH	18.9575	16.1004	-0.235679	0.941943	0.346222	0.738015	no
LRP8	11.8793	10.6016	-0.164175	1.84605	0.0648853	0.347176	no
FLJ40434	0	0	0	0	1	1	no
GLIS1	0	0	0	0	1	1	no
TMEM48	16.9978	13.1289	-0.372604	2.84007	0.00451037	0.062086	no
YIPF1	13.9673	23.9943	0.78064	-6.00771	1.88158e-09	2.66427e-07	yes
HSPB11	20.3288	15.9331	-0.351502	1.36538	0.172133	0.55813	no
LDLRAD1	0.0457777	0	-1.79769e+308	-1.79769e+308	0.158655	1	no
TMEM59	68.6243	87.6522	0.353072	-2.03397	0.0419551	0.272331	no
CDCP2	0.0301109	0	-1.79769e+308	-1.79769e+308	0.0786496	1	no
CYB5RL	2.42353	2.64579	0.126585	-0.452181	0.651138	0.912683	no
SSBP3	7.76247	8.34867	0.105031	-0.58989	0.555265	0.869258	no
FAM151A	0	0.0355807	1.79769e+308	1.79769e+308	0.143225	1	no
PARS2	3.81983	3.67892	-0.0542277	0.191625	0.848036	0.969955	no
TTC22	0.0948205	0.0774024	-0.292822	0.265748	0.790433	1	no
DHCR24	104.91	107.776	0.0388853	-0.229338	0.818606	0.961548	no
USP24	9.03758	9.77851	0.113678	-0.639788	0.522311	0.856241	no
PPAP2B	3.56459	4.28551	0.265731	-1.01401	0.310577	0.707542	no
C1orf168	0.0258467	0.0172628	-0.582312	0.442152	0.658379	1	no
C8B	0	0	0	0	1	1	no
DAB1	0	0	0	0	1	1	no
OMA1	6.94297	7.73157	0.155208	-0.616139	0.537803	0.863532	no
TACSTD2	127.359	136.267	0.0975392	-0.573981	0.56598	0.873728	no
MYSM1	8.12985	9.68721	0.252852	-1.35884	0.174197	0.560393	no
JUN	13.484	7.78359	-0.792744	3.57883	0.000345131	0.00938687	yes
HSD52	0	0	0	0	1	1	no
MIR4711	0	0	0	0	1	1	no
CYP2J2	3.27783	4.58326	0.483632	-1.71625	0.0861159	0.40095	no
C1orf87	0	0	0	0	1	1	no
TM2D1	9.86973	9.08725	-0.119168	0.449697	0.652929	0.91333	no
KANK4	0	0.00659336	1.79769e+308	1.79769e+308	0.158655	1	no
DOCK7	8.00385	8.55625	0.0962853	-0.509769	0.610213	0.89305	no
LINC00466	0.0200446	0	-1.79769e+308	-1.79769e+308	0.158655	1	no
ITGB3BP	9.81735	7.69888	-0.350684	1.67138	0.0946466	0.420431	no
JAK1	66.4096	54.4272	-0.287066	1.70167	0.0888172	0.407722	no
MIR3671	0	0	0	0	1	1	no
MIR101-1	0	0	0	0	1	1	no
INSL5	0	0	0	0	1	1	no
WDR78	0.558061	1.1413	1.03218	-3.41003	0.000649551	0.0152767	yes
SLC35D1	9.11971	8.80808	-0.0501609	0.25923	0.795458	0.955371	no
C1orf141	0	0	0	0	1	1	no
SERBP1	53.0613	49.1527	-0.110388	0.77965	0.435597	0.806433	no
GNG12	20.9287	17.9681	-0.220046	1.19987	0.23019	0.637173	no
DIRAS3	0.0459384	0.0233635	-0.975441	0.408017	0.683262	1	no
WLS	5.05279	3.73669	-0.435322	1.92722	0.0539528	0.314553	no
MIR1262	0	0	0	0	1	1	no
RPE65	0	0.0128785	1.79769e+308	1.79769e+308	0.158655	1	no
DEPDC1	13.2792	7.66135	-0.793498	4.10866	3.97956e-05	0.00168762	yes
LRRC40	6.1113	5.68768	-0.103639	0.434987	0.663572	0.917418	no
ANKRD13C	5.83875	6.40453	0.133433	-0.635877	0.524857	0.857226	no
PTGER3	0.358402	0.491519	0.455669	-1.24927	0.211568	0.613703	no
ZRANB2	24.6511	24.4002	-0.0147589	0.114976	0.908464	0.980999	no
MIR186	1.3908	2.67205	0.942028	-0.634074	0.526032	0.857675	no
NEGR1	0.0334171	0	-1.79769e+308	-1.79769e+308	0.0126737	1	no
NEGR1-IT1	0	0	0	0	1	1	no
LRRIQ3	0.110374	0.213851	0.95421	-1.70775	0.0876831	1	no
C1orf173	0	0	0	0	1	1	no
CRYZ	9.27445	13.6246	0.554875	-3.04875	0.00229797	0.0383042	yes
SLC44A5	0.101885	0.286103	1.48959	-2.39702	0.0165291	1	no
ASB17	0	0	0	0	1	1	no
PIGK	6.06136	5.65452	-0.100235	0.450193	0.652571	0.913294	no
ZZZ3	14.7024	15.5235	0.0784106	-0.422779	0.672457	0.919471	no
USP33	14.0277	16.5981	0.242734	-1.36982	0.170744	0.556473	no
FUBP1	53.4233	49.9908	-0.0958043	0.554453	0.579269	0.880065	no
ELTD1	0	0	0	0	1	1	no
TTLL7	1.34576	1.26539	-0.0888309	0.291763	0.770468	0.948063	no
UOX	0	0	0	0	1	1	no
GNG5	45.209	37.4597	-0.271272	1.28665	0.198215	0.596643	no
CTBS	7.37819	8.02586	0.121388	-0.532979	0.594048	0.885848	no
C1orf180	0.0395653	0.0396792	0.0041467	-0.00352025	0.997191	1	no
SSX2IP	9.15154	6.95562	-0.395835	2.88775	0.00388004	0.0562279	no
LPAR3	0.0490259	0.0248595	-0.979746	0.55449	0.579244	1	no
MCOLN2	1.27625	1.04282	-0.291422	0.885699	0.37578	0.760893	no
MCOLN3	4.84432	4.77989	-0.0193175	0.0761159	0.939327	0.990346	no
SYDE2	7.75324	7.15507	-0.115833	0.556981	0.577541	0.87895	no
C1orf52	6.04417	5.37902	-0.168202	0.706792	0.479695	0.833152	no
BCL10	8.27829	6.84634	-0.273999	1.19041	0.233886	0.641715	no
DDAH1	18.5421	23.3519	0.332736	-1.89512	0.0580769	0.326519	no
ZNHIT6	2.73988	2.28235	-0.263592	1.06746	0.285764	0.69005	no
COL24A1	0.0584477	0.091912	0.653107	-1.16991	0.242038	1	no
ODF2L	1.70669	1.92889	0.17657	-0.869654	0.384489	0.767136	no
2012-09-15	48.3881	48.2538	-0.00400788	0.0327853	0.973846	0.997344	no
LOC100505768	0	0	0	0	1	1	no
GTF2B	7.54589	9.17286	0.28168	-1.12021	0.262625	0.665404	no
CCBL2,RBMXL1	26.8257	25.9431	-0.0482652	0.392819	0.694453	0.926485	no
GBP3	0.455833	0.661489	0.537212	-1.45935	0.144469	0.517954	no
GBP1	0.0517765	0.120939	1.22391	-1.4922	0.135646	1	no
GBP2	1.94108	1.22845	-0.660018	2.09019	0.0366008	0.253474	no
GBP7	0.00643624	0.00656949	0.0295637	-0.00724501	0.994219	1	no
GBP4	0.018621	0.0301735	0.696347	-0.601597	0.547442	1	no
GBP5	0.00411498	0.00418792	0.02535	-0.00445428	0.996446	1	no
FLJ27354	0.0437068	0	-1.79769e+308	-1.79769e+308	0.158655	1	no
GEMIN8P4	0.480797	0.499869	0.0561233	-0.129022	0.89734	0.978249	no
BARHL2	0	0	0	0	1	1	no
ZNF644	8.19115	8.01944	-0.0305641	0.171536	0.863802	0.971343	no
HFM1	0	0	0	0	1	1	no
TGFBR3	0.152766	0.490631	1.68331	-4.43046	9.40331e-06	0.000510492	yes
GLMN	3.36829	2.80937	-0.261771	0.903559	0.366229	0.75367	no
GFI1	0.902328	0.612143	-0.559782	1.52935	0.126178	0.482207	no
EVI5	1.85202	1.81388	-0.0300197	0.119108	0.90519	0.98004	no
FAM69A	3.14933	2.12036	-0.570734	2.29473	0.0217488	0.183714	no
TMED5	11.1115	8.05824	-0.463514	2.53264	0.0113207	0.117974	no
LOC100131564	1.6838	1.749	0.0548147	-0.186523	0.852035	0.970661	no
BCAR3	3.27863	4.65432	0.505479	-1.92681	0.0540039	0.314553	no
DNTTIP2	14.9106	14.4642	-0.0438574	0.225179	0.82184	0.961548	no
GCLM	7.28936	6.52484	-0.159849	0.681759	0.495391	0.842037	no
ABCA4	0.0401692	0.0208751	-0.944306	1.06886	0.285131	1	no
ARHGAP29	2.52923	3.12558	0.305425	-1.38477	0.166122	0.548505	no
F3	0.708993	1.35626	0.935788	-2.87917	0.00398729	0.0570522	no
CNN3	0.0341581	0.102127	1.58007	-1.34136	0.179802	1	no
ALG14	4.7585	4.85299	0.0283664	-0.091627	0.926994	0.987421	no
DPYD	3.62803	2.75966	-0.394693	1.7368	0.0824223	0.39322	no
MIR137,MIR137HG	0	0.00324718	1.79769e+308	1.79769e+308	0.42074	1	no
MIR2682	0	0	0	0	1	1	no
LPPR5	1.18425	1.30075	0.135375	-0.440787	0.659367	0.915206	no
MIR548D1	0	0	0	0	1	1	no
FRRS1	1.53605	1.40938	-0.124163	0.381344	0.702948	0.929094	no
SASS6	4.24098	3.29836	-0.362647	1.46931	0.141748	0.513286	no
LRRC39	0.377023	0.400999	0.0889436	-0.193513	0.846557	1	no
DBT	2.21566	2.8468	0.361605	-1.63973	0.101061	0.435216	no
LOC100128787	0.0382023	0	-1.79769e+308	-1.79769e+308	0.158655	1	no
EXTL2	1.71903	2.3405	0.445224	-1.62959	0.103188	0.43974	no
DPH5	5.46566	5.15131	-0.0854548	0.340266	0.733656	0.937144	no
OLFM3	0	0	0	0	1	1	no
COL11A1	0	0	0	0	1	1	no
AMY1A	0.384056	0.297999	-0.366008	0.680915	0.495925	1	no
VAV3	28.2042	45.563	0.691956	-4.46685	7.93781e-06	0.000445003	yes
SLC25A24	139.212	102.388	-0.443239	2.75702	0.00583308	0.0750979	no
NBPF4	3.88908	3.73863	-0.0569185	0.213257	0.831126	0.964936	no
HENMT1	35.5827	29.2478	-0.282847	1.60557	0.108368	0.449992	no
AKNAD1	0.0666556	0.124801	0.904835	-1.33783	0.180952	1	no
CLCC1	15.7369	13.7028	-0.199684	1.29581	0.195041	0.593433	no
WDR47	12.1672	12.7349	0.0657985	-0.357348	0.720831	0.93462	no
TAF13	48.1477	44.7186	-0.106592	0.494524	0.620936	0.897838	no
C1orf194	0.589991	0.798299	0.436237	-0.885268	0.376012	0.760908	no
PSRC1	25.3707	19.5117	-0.378825	3.38003	0.000724784	0.0164002	yes
MYBPHL	0.025357	0.0532574	1.0706	-0.605909	0.544575	1	no
SORT1	47.0634	45.9351	0	0	1	1	no
PSMA5	47.1958	49.8337	0.0784619	-0.459712	0.645723	0.910374	no
AMIGO1	5.13582	5.14832	0.00350791	-0.0131344	0.989521	0.998572	no
GNAT2	0.186741	0.166825	-0.162703	0.217906	0.827502	1	no
GSTM3	23.5868	19.3852	-0.283022	1.56889	0.116673	0.465746	no
EPS8L3	0.0667502	0.0635082	-0.0718286	0.0521708	0.958393	1	no
ALX3	0.940336	1.34623	0.51768	-1.3236	0.185636	0.579901	no
LOC440600	0.0890187	0.0413855	-1.10498	0.911262	0.362157	1	no
SLC16A4	1.57383	1.8472	0.231066	-0.9287	0.353045	0.742577	no
HBXIP	70.9889	89.2651	0.330504	-1.75525	0.0792167	0.384739	no
KCNA10	0	0	0	0	1	1	no
KCNA2	0	0	0	0	1	1	no
KCNA3	0	0	0	0	1	1	no
LRIF1	14.9291	20.5116	0.458315	-3.27265	0.00106543	0.0219395	yes
DRAM2	14.6327	14.7254	0.0091135	-0.0413723	0.966999	0.997277	no
DENND2D	17.0097	20.5455	0.272464	-1.34325	0.179191	0.568403	no
PGCP1	0	0	0	0	1	1	no
OVGP1	0.529056	0.851629	0.686804	-1.75909	0.0785629	0.383167	no
WDR77	24.3787	18.8346	-0.372234	1.89761	0.0577479	0.325723	no
ADORA3	0.0509589	0.0168873	-1.59339	0.718001	0.472757	1	no
LOC100129269	0.473155	0.355402	-0.41286	0.87098	0.383765	0.766358	no
FAM212B	3.51197	4.46841	0.347483	-1.51594	0.129535	0.488555	no
KCND3	1.02119	1.13087	0.147175	-0.416927	0.676732	0.920515	no
MIR4256	0	0	0	0	1	1	no
ST7L	2.84891	2.51257	-0.181244	0.834595	0.403946	0.782318	no
RHOC	122.971	111.151	-0.145804	1.36651	0.17178	0.557644	no
PPM1J	2.3684	2.56394	0.114451	-0.346167	0.729217	0.936757	no
SLC16A1	6.60246	3.83291	-0.784564	3.33507	0.000852765	0.0186212	yes
LOC643441	0	0	0	0	1	1	no
PHTF1	15.659	12.7386	-0.297776	1.5081	0.131528	0.493858	no
RSBN1	11.558	13.7986	0.255628	-1.39623	0.162645	0.543799	no
PTPN22	0.703279	1.5095	1.1019	-4.16793	3.07378e-05	0.00138293	yes
BCL2L15	0.952034	1.33818	0.491183	-1.61179	0.107007	0.448227	no
AP4B1	32.0846	31.1571	-0.0423171	0.350659	0.725844	0.935983	no
SYT6	0	0	0	0	1	1	no
TRIM33	70.7442	71.4644	0.0146119	-0.166377	0.86786	0.971959	no
BCAS2	187.803	196.722	0.0669428	-0.397063	0.691321	0.926119	no
DENND2C	2.92447	3.05153	0.0613566	-0.293424	0.769198	0.948028	no
AMPD1	0.290518	0.4663	0.682631	-1.51321	0.130226	0.490311	no
CSDE1,NRAS	1005.81	1008.65	0.00405991	-0.0252273	0.979874	0.998572	no
SIKE1	47.0901	43.1145	0	0	1	1	no
TSPAN2	0.157385	0.0440019	-1.83866	2.24793	0.0245804	1	no
NGF	0	0	0	0	1	1	no
CASQ2	0.0862263	0.112654	0.385701	-0.530501	0.595764	1	no
NHLH2	0.428744	0.469072	0.129692	-0.301622	0.76294	0.946697	no
ATP1A1OS	10.6509	12.6581	0.249086	-1.08064	0.279858	0.684934	no
CD58	16.5467	16.2206	-0.028716	0.165808	0.868308	0.971959	no
IGSF3	37.56	35.5914	-0.0776668	0.467039	0.640472	0.907502	no
TRIM45	7.20495	7.85514	0.124648	-0.740627	0.45892	0.821807	no
VTCN1	0.544751	0.922885	0.760553	-2.41448	0.0157577	0.148139	no
GDAP2	7.43797	8.58788	0.207392	-1.21733	0.22348	0.628902	no
SPAG17	0.0369313	0.037172	0.00936969	-0.0130911	0.989555	1	no
TBX15	0.0101294	0	-1.79769e+308	-1.79769e+308	0.158655	1	no
WARS2	7.63045	7.43711	-0.0370261	0.159453	0.873312	0.974199	no
LOC644242	0.0759513	0.02486	-1.61125	0.967206	0.333441	1	no
ZNF697	1.60239	1.77919	0.150995	-0.517689	0.604675	0.890257	no
HMGCS2	0.0304591	0.112586	1.88608	-1.57142	0.116084	1	no
REG4	5.23463	3.4831	-0.587717	1.96586	0.0493145	0.29923	no
NBPF7	1.28177	1.7384	0.439619	-1.31163	0.189644	0.585364	no
ADAM30	0	0.012245	1.79769e+308	1.79769e+308	0.158655	1	no
NOTCH2	38.7743	50.8753	0.391864	-2.31434	0.0206493	0.177372	no
FCGR1B	1.21008	1.13494	-0.0924792	0.323446	0.746358	0.941775	no
LOC375010	2.36034	5.52771	1.22769	-4.28714	1.80987e-05	0.000885474	yes
LOC100286793	2.56355	2.57457	0.00619085	-0.0193689	0.984547	0.998572	no
PPIAL4G	0.0448703	0.110367	1.29848	-0.552745	0.580438	1	no
FAM72D	12.7063	8.43859	-0.590469	2.61688	0.00887367	0.100727	no
LOC728855,LOC728875	2.77719	3.36749	0.278048	-1.06128	0.288563	0.691747	no
PPIAL4C	0.045334	0.0868707	0.938276	-0.342038	0.732322	1	no
LOC728875	2.50668	2.99834	0.258386	-0.708404	0.478695	0.832578	no
PFN1P2	7.2866	7.89468	0.115634	-0.448029	0.654132	0.91374	no
LOC653513	0.650592	0.62239	-0.0639336	0.123471	0.901734	0.979324	no
PDE4DIP	20.7262	28.5391	0.461484	-3.02719	0.0024684	0.0400277	yes
POLR3GL	18.7428	22.6739	0.274695	-1.23805	0.215698	0.618835	no
GNRHR2	0.602535	0.665697	0.143822	-0.423178	0.672165	0.919471	no
NUDT17	4.51139	4.99676	0.147422	-0.481805	0.629944	0.902784	no
POLR3C	25.3873	25.4339	0.00264732	-0.0134913	0.989236	0.998572	no
CD160	0.410696	0.489723	0.253894	-0.587163	0.557094	0.870041	no
GPR89A	19.4164	18.9199	-0.03737	0.224185	0.822613	0.961825	no
PDZK1P1	1.56896	1.1808	-0.41004	1.33295	0.182549	0.574412	no
NBPF11,NBPF24	15.452	18.9847	0.297042	-2.7096	0.00673635	0.082843	no
LOC728989	1.3926	1.96567	0.497246	-1.35973	0.173916	0.560243	no
PRKAB2	14.532	15.9964	0.138511	-0.760217	0.447125	0.815248	no
FMO5	3.85303	4.46083	0.211321	-1.24798	0.212037	0.614414	no
LOC100289211	0.0507862	0.0404334	-0.328891	0.339838	0.733979	1	no
ACP6	9.66534	9.43796	-0.034346	0.140417	0.888331	0.977805	no
GJA5	0	0	0	0	1	1	no
PDZK1P1	1.56896	1.1808	-0.41004	1.33295	0.182549	0.574412	no
NBPF11,NBPF24	15.4178	18.9423	0.297016	-2.71541	0.0066193	0.0818327	no
FLJ39739	2.77352	2.8453	0.0368634	-0.109857	0.912523	0.982555	no
PPIAL4B	0.0455371	0.0872492	0.938098	-0.342162	0.732229	1	no
NBPF14	14.2167	18.2733	0.362152	-1.93953	0.0524373	0.309608	no
PPIAL4F	0.102923	0.191202	0.89353	-0.648619	0.516585	1	no
HIST2H2BF	2.62697	2.78061	0.0820014	-0.259459	0.795281	0.955276	no
HIST2H2BF	6.98189	7.57144	0.116951	-0.521016	0.602356	0.88916	no
HIST2H3D	2.70072	2.40604	-0.16668	0.400737	0.688614	0.925662	no
HIST2H3A	5.29796	4.75211	-0.156868	0.442827	0.657891	0.914864	no
HIST2H2AA4	58.6223	66.0171	0.17139	-0.798438	0.424616	0.799299	no
HIST2H2BC	21.8171	18.6961	-0.22272	0.817964	0.413378	0.790112	no
HIST2H4B	53.243	47.7499	-0.157094	0.65147	0.514743	0.852115	no
HIST2H2BE	64.767	80.3214	0.310526	-1.78368	0.0744751	0.374034	no
HIST2H2AB	3.8486	3.69006	-0.0606903	0.159051	0.873628	0.974199	no
SV2A	0.191774	0.170389	-0.170573	0.358405	0.72004	1	no
SF3B4	99.4431	96.5061	-0.0432516	0.251415	0.801494	0.957149	no
MTMR11	4.66722	3.37531	-0.467543	2.09253	0.0363914	0.252331	no
OTUD7B	11.1829	14.1488	0.339392	-1.83999	0.0657702	0.350681	no
ANP32E	53.1953	40.159	-0.405575	2.50763	0.0121545	0.123844	no
APH1A	149.312	162.183	0.119295	-0.834999	0.403718	0.782282	no
MCL1	146.549	164.094	0.163138	-2.05614	0.0397686	0.264392	no
ENSA	277.227	294.069	0.0850868	-0.889655	0.373651	0.759217	no
GOLPH3L	19.1719	24.5626	0.357465	-1.92105	0.0547249	0.316731	no
HORMAD1	0	0	0	0	1	1	no
CTSS	0.155095	0.118537	-0.387816	0.669511	0.50317	1	no
CTSK	3.30661	5.24355	0.66519	-2.32338	0.0201587	0.17458	no
ARNT	23.4438	28.0971	0.261215	-3.21159	0.00132004	0.0254645	yes
CERS2	285.172	297.883	0.0629156	-0.393244	0.694139	0.926485	no
FAM63A	17.757	20.6501	0.217759	-2.03467	0.0418846	0.272002	no
CDC42SE1	93.9742	123.274	0.391534	-2.88251	0.00394526	0.0566821	no
SEMA6C	0.742105	1.09356	0.559338	-1.73168	0.0833302	0.395972	no
LYSMD1	7.18676	7.16423	-0.00453097	0.0264541	0.978895	0.998572	no
TMOD4	0.299824	0.577644	0.946065	-1.77765	0.0754612	0.376757	no
VPS72	50.594	54.226	0.10002	-0.529658	0.596349	0.886265	no
PI4KB	44.6895	49.9191	0.159658	-2.26797	0.0233311	0.192039	no
RFX5	18.2702	24.6486	0.432013	-2.8618	0.00421245	0.0590991	no
SELENBP1	50.7838	100.111	0.979155	-5.53432	3.12439e-08	3.27584e-06	yes
POGZ	36.7829	41.6429	0.179036	-1.90836	0.0563444	0.321383	no
CELF3	0.187284	0.225376	0.267102	-0.623883	0.532705	1	no
MRPL9	77.5568	80.8407	0.0598285	-0.338587	0.734921	0.93742	no
TDRKH	19.958	23.7304	0.249772	-1.47802	0.139402	0.510038	no
LINGO4	0.0470831	0.0665319	0.498835	-0.452714	0.650754	1	no
RORC	2.17415	5.61852	1.36974	-6.1521	7.64636e-10	1.18003e-07	yes
C2CD4D	1.11426	1.54387	0.470468	-1.17087	0.241651	0.643254	no
THEM5	1.07699	2.16992	1.01063	-2.7432	0.00608431	0.0774639	no
THEM4	2.01511	2.08486	0.0490889	-0.182647	0.855075	0.971068	no
S100A10	260.164	387.216	0.573717	-3.3977	0.000679554	0.015793	yes
S100A11	491.233	493.673	0.00714839	-0.0423898	0.966188	0.997277	no
TCHHL1	0.102849	0.0971941	-0.0815878	0.146827	0.883269	1	no
TCHH	2.97656	4.4993	0.596056	-2.58315	0.00979018	0.108093	no
RPTN	0	0.0150387	1.79769e+308	1.79769e+308	0.0786496	1	no
HRNR	0.00395339	0	-1.79769e+308	-1.79769e+308	0.158655	1	no
FLG	0.0149253	0	-1.79769e+308	-1.79769e+308	0.0116711	1	no
FLG2	0.00662533	0	-1.79769e+308	-1.79769e+308	0.0786496	1	no
CRNN	0	0	0	0	1	1	no
LCE3E	0	0	0	0	1	1	no
LCE3D	0	0	0	0	1	1	no
LCE3A	0	0	0	0	1	1	no
LCE1C	0.0489886	0	-1.79769e+308	-1.79769e+308	0.158655	1	no
SPRR2D	0	0	0	0	1	1	no
SPRR2A	0	0	0	0	1	1	no
SPRR2B	0	0	0	0	1	1	no
SPRR2E	0	0	0	0	1	1	no
SPRR2F	0	0	0	0	1	1	no
SPRR2C	0	0	0	0	1	1	no
SPRR2G	0	0	0	0	1	1	no
PGLYRP3	0	0	0	0	1	1	no
PGLYRP4	0.0213657	0.0883536	2.04799	-1.26969	0.204194	1	no
S100A12	0	0	0	0	1	1	no
S100A8	0.393311	0.787569	1.00174	-1.3887	0.164924	0.546436	no
S100A7L2	0	0	0	0	1	1	no
S100A7	0.210424	0.137675	-0.612028	0.464716	0.642135	1	no
S100A6	41.4793	75.9857	0.873337	-4.13728	3.5145e-05	0.00152758	yes
S100A5	0.13538	0.0467054	-1.53535	0.921646	0.356713	1	no
S100A4	1.84599	3.18257	0.785797	-2.28044	0.0225819	0.188348	no
S100A3	0	0.115231	1.79769e+308	1.79769e+308	0.0786496	1	no
S100A2	0.297216	0.189521	-0.649154	0.78928	0.429948	1	no
S100A16	137.307	198.725	0.533363	-3.10305	0.00191534	0.033641	yes
S100A14	219.274	394.411	0.846966	-5.00372	5.62339e-07	4.29096e-05	yes
S100A13	208.156	255.764	0.297149	-2.29501	0.0217325	0.18369	no
ILF2	153.107	136.34	-0.167338	0.991599	0.321393	0.717312	no
GATAD2B	8.64829	10.2321	0.242613	-1.28555	0.198602	0.597284	no
DENND4B	17.0141	15.9763	-0.0907979	0.490651	0.623673	0.899239	no
CRTC2	18.5269	18.4216	-0.00822099	0.0402519	0.967892	0.997277	no
SLC39A1	77.8426	98.9482	0.346113	-2.02092	0.0432876	0.2777	no
JTB	96.1808	92.6175	-0.0544649	0.313035	0.754254	0.943805	no
RAB13	34.3635	42.7955	0.316581	-1.62563	0.104028	0.441403	no
NUP210L	3.31635	3.3791	0.0270426	-0.134157	0.893278	0.977909	no
TPM3	112.531	97.7511	-0.20314	1.29206	0.196336	0.594906	no
MIR190B	0	0	0	0	1	1	no
C1orf189	0	0	0	0	1	1	no
C1orf43	152.473	167.297	0.133859	-1.42829	0.153207	0.534087	no
SHE	0.0180786	0.00100831	-4.16428	0.478864	0.632035	1	no
UBE2Q1	27.8805	26.6896	-0.0629832	0.348519	0.72745	0.936105	no
ADAR	72.8469	125.508	0.784836	-10.1039	0	0	yes
KCNN3	0.0128183	0.0069433	-0.88451	0.599443	0.548878	1	no
PMVK	23.4192	24.6583	0.0743808	-0.344973	0.730115	0.936787	no
PBXIP1	13.9454	21.3347	0.613412	-3.13267	0.00173225	0.0311827	yes
PYGO2	30.6454	32.6415	0.0910395	-0.500393	0.616798	0.896316	no
SHC1	30.9911	33.7978	0.125079	-0.828444	0.407419	0.785658	no
DCST2	0.808232	0.921962	0.189938	-0.50777	0.611615	0.89357	no
LOC100505666	1.79951	1.65789	-0.118258	0.376661	0.706425	0.930573	no
DPM3	35.867	29.6786	-0.273238	1.09487	0.273573	0.679849	no
KRTCAP2	61.1334	54.2411	-0.172573	0.813939	0.41568	0.792417	no
MUC1	104.763	141.412	0.432774	-5.23316	1.66635e-07	1.46714e-05	yes
THBS3	5.09223	5.71214	0.165734	-0.797745	0.425018	0.799483	no
GBAP1	17.1735	17.1434	-0.00253022	0.011887	0.990516	0.998572	no
GBA	32.2961	35.5261	0.137522	-1.19448	0.232291	0.640389	no
FAM189B	9.54878	10.0475	0.0734468	-0.433521	0.664637	0.917927	no
SCAMP3	48.1989	54.1739	0.168598	-1.46709	0.14235	0.514116	no
CLK2	14.7929	14.5431	-0.0245606	0.114183	0.909093	0.980999	no
PKLR	0	0.037306	1.79769e+308	1.79769e+308	0.12604	1	no
RUSC1-AS1	0.523349	0.597696	0.191639	-0.332243	0.739705	0.939249	no
ASH1L,MIR555	24.925	22.695	-0.135217	0.672191	0.501462	0.84543	no
YY1AP1	28.1972	31.2402	0.147852	-1.78761	0.0738388	0.372996	no
GON4L	13.0488	14.3119	0.133293	-1.14411	0.252577	0.654965	no
RIT1	11.3228	16.0954	0.507419	-2.52424	0.0115949	0.119922	no
KIAA0907	19.9726	18.1314	-0.139531	0.729407	0.465753	0.824503	no
SNORA42	0.39449	0.801182	1.02214	-0.578483	0.562938	0.873103	no
SCARNA4	0.671459	0	-1.79769e+308	-1.79769e+308	0.0786496	0.383167	no
ARHGEF2	5.69641	4.52003	-0.33372	1.81883	0.0689377	0.359144	no
SSR2	132.667	135.025	0.0254172	-0.147356	0.882851	0.977178	no
UBQLN4	31.2014	26.9901	-0.209177	1.16335	0.244689	0.646682	no
MEX3A	4.89293	3.96416	-0.303686	1.32147	0.186344	0.580899	no
PAQR6	4.68425	6.95419	0.570064	-3.21006	0.00132708	0.0255644	yes
SMG5	42.5908	41.2854	-0.0449127	0.263344	0.792285	0.955276	no
C1orf85	12.9512	16.9259	0.38615	-1.66282	0.0963495	0.424835	no
VHLL	0	0.121111	1.79769e+308	1.79769e+308	0.0416323	1	no
CCT3	175.468	175.867	0.00328041	-0.0222375	0.982258	0.998572	no
C1orf61	0	0	0	0	1	1	no
MIR9-1	0	0	0	0	1	1	no
MEF2D	5.48441	6.30891	0.202054	-0.922187	0.356431	0.745524	no
IQGAP3	15.2972	9.21995	-0.730441	3.90309	9.49737e-05	0.00336429	yes
GPATCH4	18.8474	16.5729	-0.18554	0.940852	0.346781	0.738735	no
NES	3.33214	2.19596	-0.601599	2.40426	0.0162052	0.150963	no
CRABP2	165.775	146.974	-0.173663	1.02188	0.306839	0.70452	no
ISG20L2	32.7094	31.9072	-0.0358199	0.192325	0.847488	0.969955	no
MRPL24	40.3869	38.9669	-0.0516365	0.319634	0.749246	0.942123	no
HDGF	264.458	279.867	0.0817062	-1.05857	0.289795	0.69199	no
SH2D2A	0.03767	0	-1.79769e+308	-1.79769e+308	0.193238	1	no
INSRR	0	0	0	0	1	1	no
ARHGEF11	10.9776	11.1649	0.0244076	-0.220002	0.825869	0.963622	no
MIR765	0.416091	0	-1.79769e+308	-1.79769e+308	0.239646	0.641991	no
ETV3L	0.437212	0.404911	-0.110728	0.246104	0.805602	0.957257	no
ETV3	7.42045	8.73949	0.236042	-1.00763	0.31363	0.709907	no
FCRL5	0	0	0	0	1	1	no
FCRL4	0.00930119	0	-1.79769e+308	-1.79769e+308	0.158655	1	no
FCRL3	0	0	0	0	1	1	no
FCRL2	0	0	0	0	1	1	no
FCRL1	0	0	0	0	1	1	no
CD5L	0	0	0	0	1	1	no
LOC646268	0	0	0	0	1	1	no
CD1B	0.02652	0.0547692	1.04628	-0.592146	0.553753	1	no
OR10T2	0.341924	0.603505	0.819688	-1.28195	0.199859	0.598462	no
OR10K2	0.578163	0.761667	0.397683	-0.739113	0.459838	0.822166	no
OR6Y1	0	0	0	0	1	1	no
OR6P1	0	0	0	0	1	1	no
OR10X1	0	0	0	0	1	1	no
SPTA1	0	0	0	0	1	1	no
OR6K2	0	0	0	0	1	1	no
OR6K3	0	0	0	0	1	1	no
OR6N1	0	0	0	0	1	1	no
OR6N2	0	0	0	0	1	1	no
AIM2	0	0	0	0	1	1	no
LOC100131825	0	0	0	0	1	1	no
OR10J3	0	0	0	0	1	1	no
OR10J5	0.0439741	0	-1.79769e+308	-1.79769e+308	0.158655	1	no
CRP	0	0	0	0	1	1	no
C1orf204,VSIG8	0.0463652	0.0643339	0.472535	-0.428846	0.668035	1	no
CCDC19	0.383062	0.477409	0.317649	-0.734605	0.46258	0.823851	no
TAGLN2	185.742	162.376	-0.19396	1.1429	0.253081	0.655443	no
IGSF9	5.94945	6.19973	0.0594495	-0.291841	0.770408	0.948063	no
SLAMF9	0	0	0	0	1	1	no
PIGM	10.874	10.8142	-0.00796803	0.0396939	0.968337	0.997277	no
KCNJ10	0.0208194	0.0141817	-0.553898	0.420577	0.674064	1	no
IGSF8	11.128	9.19807	-0.274787	1.73046	0.0835477	0.396657	no
DCAF8	22.553	25.0688	0.152571	-1.74821	0.0804271	0.38883	no
PEX19	14.2575	14.4443	0.0187843	-0.149821	0.880906	0.976533	no
COPA	36.4627	46.9291	0.364059	-2.32689	0.019971	0.173971	no
SLAMF6	0	0	0	0	1	1	no
CD84	0	0	0	0	1	1	no
SLAMF1	0	0	0	0	1	1	no
CD48	0	0	0	0	1	1	no
CD244	0.0152722	0	-1.79769e+308	-1.79769e+308	0.158655	1	no
ITLN1	0.0143004	0	-1.79769e+308	-1.79769e+308	0.308538	1	no
ITLN2	0.0647798	0	-1.79769e+308	-1.79769e+308	0.130295	1	no
F11R	50.4008	57.2867	0.184753	-1.0941	0.27391	0.680034	no
TSTD1	47.8145	49.1275	0.0390826	-0.268554	0.788273	0.954672	no
USF1	14.6244	16.9116	0.209631	-1.09855	0.271963	0.677932	no
ARHGAP30	0.409647	0.611566	0.578125	-1.6044	0.108627	0.450285	no
PVRL4	7.953	10.7578	0.435818	-1.98081	0.047613	0.293706	no
PFDN2	31.6889	31.1117	-0.0265238	0.117226	0.906681	0.980595	no
DEDD	16.5933	15.4488	-0.103111	0.558775	0.576315	0.878252	no
B4GALT3	12.782	13.6204	0.0916619	-0.59499	0.55185	0.867981	no
ADAMTS4	0.0503891	0.0321765	-0.647106	0.614188	0.539091	1	no
APOA2	0	0	0	0	1	1	no
NR1I3	0.101451	0.113645	0.163757	-0.111406	0.911294	1	no
MPZ	0	0	0	0	1	1	no
C1orf192	1.74139	2.33021	0.42022	-1.13752	0.255322	0.657576	no
FCGR3A	0	0	0	0	1	1	no
FCGR3B	0	0	0	0	1	1	no
RPL31P11	4.04212	4.29374	0.0871212	-0.302007	0.762647	0.946697	no
OLFML2B	0.0591977	0.100132	0.758295	-0.921981	0.356538	1	no
C1orf111	2.04832	3.28709	0.682369	-2.0198	0.0434046	0.27819	no
SH2D1B	0	0.0149783	1.79769e+308	1.79769e+308	0.158655	1	no
C1orf110	0	0	0	0	1	1	no
RGS5	0.715311	0.626768	-0.190639	0.466967	0.640524	0.907502	no
LOC100505795	0	0.030343	1.79769e+308	1.79769e+308	0.124039	1	no
LMX1A	0.0114313	0.0118425	0.0509912	-0.0180197	0.985623	1	no
RXRG	0.0102516	0	-1.79769e+308	-1.79769e+308	0.347846	1	no
LOC400794	0.0361777	0.0314133	-0.203724	0.104274	0.916952	1	no
ALDH9A1	25.43	27.0578	0.0895083	-0.475221	0.63463	0.904122	no
TMCO1	14.0619	15.7523	0.163765	-1.00826	0.31333	0.709888	no
FAM78B	0.0540919	0.286958	2.40735	-2.15422	0.0312232	1	no
MIR921	0	0	0	0	1	1	no
TADA1	10.8465	11.0344	0.0247808	-0.111209	0.911451	0.982331	no
ILDR2	0.00458207	0	-1.79769e+308	-1.79769e+308	0.158655	1	no
GPA33	0	0.0445668	1.79769e+308	1.79769e+308	0.0416323	1	no
CD247	0	0	0	0	1	1	no
CREG1	46.1246	54.4078	0.238277	-1.33904	0.180556	0.570651	no
ADCY10	0.0543145	0.0185996	-1.54607	1.52148	0.12814	1	no
BRP44	15.3883	13.294	-0.211057	1.00204	0.316323	0.711428	no
GPR161	0.299362	0.203346	-0.557959	1.08557	0.277669	1	no
ANKRD36BP1	4.1127	4.59039	0.158529	-0.594163	0.552403	0.86816	no
LOC100505918	0	0.0130149	1.79769e+308	1.79769e+308	0.158655	1	no
XCL2	0	0	0	0	1	1	no
DPT	0	0	0	0	1	1	no
NME7	7.32642	8.58737	0.229108	-1.22212	0.221664	0.626296	no
C1orf114	0.0726699	0.0874618	0.267296	-0.305972	0.759626	1	no
SLC19A2	25.6421	28.2032	0.137347	-0.755938	0.449686	0.816989	no
F5	0.0241554	0.0416796	0.786993	-1.14699	0.251386	1	no
SELP	0	0	0	0	1	1	no
SELL	3.15158	2.77377	-0.184224	0.654107	0.513043	0.852115	no
[truncated: 21,991 more rows]

## Sheet: siTCF7L2_RNAseq
gene	value_siCONTROL	value_siTCF7L2	log2(fold_change)	test_stat	p_value	q_value	significant
DDX11L1	0.248932	0.290744	0.224	-0.385151	0.700125	1	no
OR4F5	0	0	0	0	1	1	no
LOC100132287,LOC100133331	4.29163	4.31561	0.00803848	-0.0725995	0.942125	0.989277	no
OR4F29	0.0206167	0.0322134	0.643847	-0.191341	0.848258	1	no
LOC643837	3.43125	3.3403	-0.038754	0.224722	0.822195	0.960215	no
SAMD11	8.03947	7.77956	-0.047411	0.378825	0.704818	0.921866	no
KLHL17	5.28341	4.72969	-0.159722	1.15911	0.246412	0.657701	no
PLEKHN1	2.72684	2.09321	-0.381513	2.07078	0.0383791	0.314879	no
ISG15	49.5997	42.6708	-0.217083	2.08941	0.0366705	0.309668	no
AGRN	66.1587	71.3685	0.109358	-1.38868	0.164929	0.573443	no
LOC254099	0.111967	0.140532	0.327821	-0.338732	0.734812	1	no
MIR200B	0	0.557747	1.79769e+308	1.79769e+308	0.158655	0.566334	no
MIR200A	0	2.04493	1.79769e+308	1.79769e+308	0.0227501	0.239833	no
MIR429	0	1.95727	1.79769e+308	1.79769e+308	0.0416323	0.326016	no
TTLL10	0.323942	0.24182	-0.421801	0.732322	0.463972	1	no
B3GALT6	13.9776	13.5206	-0.0479588	0.456277	0.648191	0.901069	no
SCNN1D	0.654047	0.445392	-0.554317	1.51633	0.129436	0.525814	no
PUSL1	14.181	13.4503	-0.0763227	0.638724	0.523002	0.84912	no
GLTPD1	10.4473	11.2054	0.10106	-0.876606	0.380701	0.768852	no
TAS1R3	0.218258	0.159429	-0.453116	0.675926	0.499087	1	no
LOC148413	11.3374	11.3694	0.00407608	-0.0356282	0.971579	0.993347	no
TMEM88B	0	0	0	0	1	1	no
VWA1	6.5137	5.53492	-0.234915	2.09335	0.0363175	0.308303	no
ATAD3C	0.998602	1.18255	0.243923	-1.19911	0.230486	0.64748	no
ATAD3B	8.4983	7.46787	-0.186478	1.55777	0.119288	0.511566	no
ATAD3A	14.0504	13.4614	-0.0617847	0.74994	0.453291	0.817064	no
MIB2	4.32015	4.69463	0.119929	-0.970415	0.33184	0.73293	no
MMP23A,MMP23B	0.157234	0.241585	0.619613	-0.485086	0.627615	1	no
MMP23A	0.125911	0.175712	0.480811	-0.371497	0.710268	1	no
CALML6	0.631938	0.306342	-1.04464	1.86959	0.0615406	0.391404	no
GABRD	1.00481	1.04556	0.057347	-0.190589	0.848848	0.965823	no
PRKCZ	12.2592	12.094	-0.0195746	0.208024	0.83521	0.961954	no
SKI	10.9375	12.1372	0.150146	-1.61699	0.10588	0.486322	no
RER1	34.5699	33.4018	-0.0495893	0.576849	0.564041	0.866744	no
PLCH2	0.17726	0.168456	-0.073493	0.159012	0.873659	1	no
TNFRSF14	0	0	0	0	1	1	no
FAM213B	20.5519	19.7493	-0.0574671	0.879624	0.379063	0.767495	no
ACTRT2	0	0	0	0	1	1	no
PRDM16	0.550022	0.744857	0.437473	-2.45622	0.0140409	0.191678	no
MIR4251	0	0	0	0	1	1	no
ARHGEF16	17.5353	16.0083	-0.131438	1.35912	0.17411	0.58346	no
TPRG1L	18.4597	22.2041	0.266446	-2.82406	0.00474191	0.0991522	no
TP73	4.11914	3.75077	-0.135154	1.28512	0.198751	0.616691	no
CCDC27	0.0463805	0.0152591	-1.60385	0.962762	0.335667	1	no
LOC388588	2.08873	1.97001	-0.0844196	0.220856	0.825204	0.960543	no
DFFB	2.23166	2.46839	0.145457	-0.942503	0.345935	0.743008	no
LOC100133612	0.146194	0.0608667	-1.26416	1.2698	0.204154	1	no
LOC728716	0	0	0	0	1	1	no
LOC284661	0	0	0	0	1	1	no
AJAP1	0.0931567	0.163662	0.812987	-0.873548	0.382365	1	no
MIR4417	0	0	0	0	1	1	no
KCNAB2	2.2064	2.17452	-0.0210028	0.142452	0.886723	0.977485	no
RNF207	1.89496	1.86111	-0.0260094	0.168171	0.866449	0.971425	no
HES3	0	0	0	0	1	1	no
ESPN	11.6348	10.0029	-0.218028	2.08717	0.0368728	0.309668	no
TAS1R1	0.0622878	0	-1.79769e+308	-1.79769e+308	0.0989811	1	no
ZBTB48	5.57028	4.14549	-0.426206	3.25407	0.00113764	0.0382589	yes
PHF13	14.8421	14.2097	-0.0628142	0.667755	0.50429	0.841847	no
THAP3	6.21914	5.1529	-0.27133	1.938	0.0526231	0.360446	no
CAMTA1	29.4472	29.9584	0.0248337	-0.277045	0.781745	0.948531	no
VAMP3	39.3564	41.8937	0.0901355	-1.05137	0.29309	0.700451	no
PER3	6.87284	6.30616	-0.124145	1.28443	0.198992	0.616917	no
PARK7	180.08	176.022	-0.0328868	0.622576	0.533563	0.854324	no
SLC45A1	0.0197572	0.21683	3.45611	-2.29361	0.0218131	1	no
ENO1-AS1	0.57923	0.40255	-0.524968	0.62939	0.529094	0.852245	no
CA6	0.0236801	0	-1.79769e+308	-1.79769e+308	0.158655	1	no
H6PD	7.59442	7.70105	0.0201158	-0.222373	0.824023	0.96038	no
SPSB1	6.39495	6.38814	-0.001538	0.0131442	0.989513	0.996639	no
SLC25A33	12.2862	9.70182	-0.340715	2.91036	0.00361009	0.0841151	no
TMEM201	9.04911	7.60225	-0.25135	2.8488	0.00438839	0.0938335	no
PIK3CD	0.551065	0.462228	-0.253618	0.994214	0.320119	0.722468	no
NMNAT1	4.02309	4.21502	0.0672348	-0.578076	0.563213	0.866525	no
RBP7	4.05784	3.94966	-0.0389822	0.190067	0.849257	0.965968	no
UBE4B	20.6058	20.5245	-0.00570369	0.0714177	0.943065	0.989283	no
KIF1B	13.2309	15.0108	0.182089	-2.85242	0.00433883	0.0931136	no
PGD	135.597	132.067	-0.0380593	0.478665	0.632177	0.895285	no
APITD1,APITD1-CORT,CORT	11.7553	10.1661	-0.209541	2.19041	0.0284944	0.271212	no
PEX14	7.34414	6.86432	-0.0974776	0.760556	0.446922	0.812322	no
TARDBP	66.1705	65.9991	-0.003742	0.0471812	0.962369	0.992849	no
ANGPTL7	0	0.0148543	1.79769e+308	1.79769e+308	0.158655	1	no
UBIAD1	6.73854	6.25543	-0.107328	0.972905	0.3306	0.731625	no
PTCHD2	0.647842	0.626648	-0.0479854	0.199546	0.841835	0.96393	no
FBXO44	4.15286	3.863	-0.104386	0.877322	0.380312	0.768562	no
FBXO6	3.49469	3.19069	-0.131299	0.75019	0.45314	0.817064	no
C1orf187	0.20918	0.226991	0.117892	-0.187024	0.851642	1	no
AGTRAP	15.9226	14.8728	-0.0984059	1.01427	0.310453	0.71358	no
CLCN6,NPPA-AS1	5.10832	5.80833	0.185273	-1.93478	0.0530168	0.361877	no
PLOD1	18.2587	18.3046	0.00362219	-0.0389043	0.968967	0.993274	no
MFN2	26.4202	25.006	-0.0793663	1.12166	0.262008	0.674661	no
MIIP	7.09105	6.77944	-0.0648323	0.502221	0.615512	0.89068	no
TNFRSF8	0	0	0	0	1	1	no
MIR4632,TNFRSF1B	0.0103532	0.0203666	0.976126	-0.552441	0.580646	1	no
VPS13D	8.2831	8.38452	0.0175577	-0.260024	0.794845	0.953178	no
SNORA59A	1.27975	0.448741	-1.51191	0.956421	0.338859	0.738751	no
AADACL4	0	0	0	0	1	1	no
AADACL3	0	0	0	0	1	1	no
C1orf158	0	0	0	0	1	1	no
PRAMEF12	0	0	0	0	1	1	no
PRAMEF1	0	0	0	0	1	1	no
PRAMEF2	0	0	0	0	1	1	no
PRAMEF7,PRAMEF8	0	0	0	0	1	1	no
PRAMEF22	0	0	0	0	1	1	no
PRAMEF5	0	0	0	0	1	1	no
PRAMEF9	0	0	0	0	1	1	no
PRAMEF16	0	0	0	0	1	1	no
PRAMEF20,PRAMEF21	0	0	0	0	1	1	no
PRAMEF9	0	0	0	0	1	1	no
PRAMEF17	0	0	0	0	1	1	no
PRAMEF20,PRAMEF21	0	0	0	0	1	1	no
PDPN	0	0	0	0	1	1	no
PRDM2	10.8208	11.6491	0.106412	-1.33152	0.183017	0.595074	no
KAZN	4.49745	4.5564	0.0187852	-0.182302	0.855346	0.969301	no
TMEM51	5.03305	5.31558	0.0787958	-0.636293	0.524585	0.85028	no
FHAD1	0.0347059	0.0277076	-0.324897	0.371908	0.709961	1	no
EFHD2	17.0645	14.335	-0.251458	2.48085	0.013107	0.182638	no
CTRC	0.134426	0	-1.79769e+308	-1.79769e+308	0.0416323	1	no
CELA2A	0.0421864	0.0411187	-0.0369839	0.0181269	0.985538	1	no
CELA2B	0.0825604	0.0807821	-0.0314152	0.0217754	0.982627	1	no
DNAJC16	5.33986	6.20109	0.21572	-2.1588	0.0308657	0.282433	no
DDI2,RSC1A1	19.1842	19.7491	0.0418644	-0.654757	0.512624	0.84592	no
PLEKHM2	15.1923	14.6035	-0.0570308	0.615906	0.537957	0.855537	no
SLC25A34	0.180134	0.153536	-0.230493	0.378639	0.704956	1	no
TMEM82	0	0	0	0	1	1	no
FBLIM1	2.8211	3.71672	0.397772	-3.06371	0.00218611	0.0586524	no
SPEN	14.7888	14.9993	0.0203876	-0.254068	0.799443	0.95509	no
C1orf64	0.159064	0.0389128	-2.03129	1.25934	0.207908	1	no
CLCNKA	0.0086435	0	-1.79769e+308	-1.79769e+308	0.352728	1	no
CLCNKB	0.00945732	0	-1.79769e+308	-1.79769e+308	0.353752	1	no
C1orf144	51.1904	51.0463	-0.00406617	0.0612735	0.951141	0.99098	no
NECAP2	17.5559	17.2263	-0.0273407	0.362684	0.716841	0.926151	no
MIR3675	0	0	0	0	1	1	no
MST1P2	0.937047	0.836764	-0.1633	0.55481	0.579025	0.875216	no
MIR3675	0	0	0	0	1	1	no
CROCC	2.87487	2.54899	-0.173573	1.41239	0.157835	0.566334	no
PADI1	0.00995969	0.0581253	2.54499	-1.6332	0.102427	1	no
PADI3	0.226891	0.524726	1.20956	-2.92185	0.00347959	0.0835223	no
PADI4	0.0639938	0.0623475	-0.0375993	0.036857	0.970599	1	no
PADI6	0.0149085	0.0431863	1.53444	-0.921099	0.356999	1	no
ARHGEF10L	7.37634	7.17277	-0.0403742	0.466394	0.640934	0.898663	no
ACTL8	0.591658	0.597398	0.0139282	-0.0344661	0.972506	0.993347	no
IGSF21	0	0	0	0	1	1	no
KLHDC7A	0.78897	0.901273	0.191992	-0.966828	0.33363	0.73493	no
PAX7	0	0.00617186	1.79769e+308	1.79769e+308	0.158655	1	no
MRTO4	20.2185	18.4784	-0.129839	1.37467	0.169233	0.576993	no
PQLC2	7.39099	6.29131	-0.232408	1.95299	0.0508213	0.353726	no
C1orf151-NBL1,MINOS1,NBL1	33.4733	29.654	-0.174786	2.85636	0.00428536	0.0927935	no
HTR6	0.110273	0.0278117	-1.98731	1.23207	0.217922	1	no
OTUD3	5.3683	5.4896	0.0322375	-0.324552	0.745521	0.935518	no
PLA2G5	0	0	0	0	1	1	no
PLA2G2F	0	0	0	0	1	1	no
UBXN10	0	0.0113099	1.79769e+308	1.79769e+308	0.158655	1	no
VWA5B1	0	0	0	0	1	1	no
FAM43B	0	0	0	0	1	1	no
CDA	0	0	0	0	1	1	no
PINK1	12.0666	12.5545	0.0571887	-0.547264	0.584197	0.87693	no
LOC100506801	0.0720254	0.0419672	-0.779243	0.652993	0.513761	1	no
NBPF3	8.79615	9.39537	0.0950776	-1.34448	0.178793	0.588222	no
ALPL	0	0.0167932	1.79769e+308	1.79769e+308	0.234758	1	no
LDLRAD2	0.080734	0.0788325	-0.0343853	0.034325	0.972618	1	no
CELA3B	0	0	0	0	1	1	no
CELA3A	0	0.0456175	1.79769e+308	1.79769e+308	0.158655	1	no
LINC00339	7.28376	6.94616	-0.068466	0.503443	0.614653	0.890155	no
CDC42	71.4021	72.1318	0.0146689	-0.183376	0.854503	0.96896	no
ZBTB40	7.85093	7.92907	0.0142896	-0.183486	0.854417	0.968953	no
EPHA8	0.0720445	0.0846213	0.232133	-0.188381	0.850578	1	no
C1QA	0.036729	0	-1.79769e+308	-1.79769e+308	0.158655	1	no
C1QC	0	0	0	0	1	1	no
C1QB	0	0	0	0	1	1	no
EPHB2	1.29228	1.52281	0.23682	-1.48798	0.136755	0.540164	no
MIR4684	0	0	0	0	1	1	no
KDM1A	39.4203	40.6937	0.0458655	-0.680003	0.496503	0.839218	no
MIR3115	0	0	0	0	1	1	no
C1orf213	0.761686	0.879656	0.207743	-0.798572	0.424538	0.801821	no
MDS2	0	0	0	0	1	1	no
RPL11	640.062	601.83	-0.0888559	2.10591	0.0352125	0.304494	no
TCEB3	16.2955	17.2729	0.0840397	-0.978117	0.328016	0.730161	no
PITHD1	22.4971	24.9295	0.148115	-1.50406	0.132565	0.533522	no
LYPLA2	24.6481	26.2537	0.0910405	-0.90301	0.366521	0.756898	no
MIR378F	0	0	0	0	1	1	no
PNRC2	67.6554	76.6142	0.179408	-2.2148	0.0267737	0.261232	no
LOC284632	0	0	0	0	1	1	no
GRHL3	0.854613	0.88107	0.0439848	-0.174007	0.86186	0.970684	no
NIPAL3	3.68861	3.58113	-0.0426589	0.37528	0.707452	0.922494	no
RCAN3	4.61692	3.72985	-0.307813	2.4995	0.012437	0.178134	no
C1orf130	0.0363305	0.0170558	-1.09092	0.873146	0.382584	1	no
SRRM1	30.9505	30.5255	-0.0199498	0.241295	0.809327	0.957938	no
CLIC4	48.0221	50.0296	0.0590838	-0.737988	0.460522	0.821208	no
RHD	0.0482292	0.0878939	0.865858	-0.71452	0.474906	1	no
TMEM50A	32.855	31.987	-0.038628	0.439059	0.660619	0.904901	no
TMEM57	9.58699	10.3703	0.113303	-1.1953	0.231968	0.648815	no
LDLRAP1	11.5497	11.229	-0.0406175	0.399045	0.68986	0.915976	no
MAN1C1	1.82581	2.05608	0.171362	-1.02589	0.304946	0.710042	no
SEPN1	19.2086	20.8536	0.118544	-1.34395	0.178966	0.588252	no
FAM54B	11.0979	11.6792	0.0736592	-0.743875	0.456952	0.819607	no
EXTL1	0.0564535	0.113241	1.00426	-1.2709	0.203763	1	no
PDIK1L	9.45758	9.47668	0.00291098	-0.038686	0.969141	0.993274	no
FAM110D	0.034815	0	-1.79769e+308	-1.79769e+308	0.158655	1	no
ZNF593	16.9324	16.8723	-0.00512887	0.0388152	0.969038	0.993274	no
CNKSR1	6.49743	6.36889	-0.0288267	0.240917	0.809619	0.957938	no
CATSPER4	0.0539314	0.0257627	-1.06584	0.603215	0.546366	1	no
CEP85	11.3456	11.1559	-0.0243337	0.258879	0.795728	0.953511	no
SH3BGRL3	64.6043	67.5697	0.0647451	-0.722382	0.47006	0.82689	no
CD52	0	0	0	0	1	1	no
LIN28A	0.0288289	0.0271563	-0.086226	0.0731997	0.941647	1	no
DHDDS	10.0533	9.91523	-0.0199564	0.245099	0.80638	0.957114	no
HMGN2	69.6287	64.9927	-0.0994029	1.20671	0.227545	0.644951	no
RPS6KA1	11.0309	10.086	-0.129206	1.47609	0.139921	0.546058	no
MIR1976	0	0	0	0	1	1	no
ARID1A	26.067	27.2114	0.0619852	-1.04991	0.29376	0.701075	no
PIGV	9.96505	10.1071	0.0204278	-0.204359	0.838073	0.963043	no
ZDHHC18	14.4637	14.5692	0.0104871	-0.107206	0.914626	0.984686	no
SFN	78.5395	64.4253	-0.28579	3.25427	0.00113686	0.0382589	yes
NUDC	47.8037	43.568	-0.133852	1.49846	0.134013	0.535499	no
TRNP1	1.60252	1.72876	0.109397	-0.457431	0.647361	0.901069	no
WDTC1	13.4993	13.2423	-0.0277257	0.300589	0.763728	0.941675	no
TMEM222	16.2029	15.9855	-0.0194891	0.198114	0.842956	0.96393	no
LOC644961	34.9721	37.36	0.0952896	-1.10897	0.267444	0.680072	no
SYTL1	15.3455	13.7563	-0.15772	1.5695	0.116532	0.506724	no
GPR3	0.256095	0.450707	0.815508	-1.64146	0.100702	0.477336	no
FAM76A	3.08293	3.16584	0.0382878	-0.317996	0.750488	0.936778	no
STX12	16.3128	17.1385	0.0712352	-0.768312	0.442302	0.809075	no
PPP1R8	20.0569	20.289	0.0165948	-0.18257	0.855136	0.969301	no
SCARNA1	0	0.535314	1.79769e+308	1.79769e+308	0.123944	0.517933	no
C1orf38	0.161793	0.15963	-0.0194217	0.0243301	0.980589	1	no
SMPDL3B	3.83782	4.09825	0.0947199	-0.639924	0.522222	0.849059	no
XKR8	2.90503	3.76528	0.374204	-2.35834	0.0183567	0.219134	no
ATPIF1	108.808	92.4113	-0.23564	3.25068	0.0011513	0.0385813	yes
SESN2	11.2428	15.094	0.424977	-4.3356	1.45363e-05	0.00159388	yes
MED18	9.77773	10.1603	0.0553759	-0.481077	0.630461	0.895275	no
PHACTR4	9.84601	9.95284	0.0155695	-0.217266	0.828001	0.960973	no
RCC1,SNHG3	64.3047	61.6123	-0.0617052	1.07482	0.282456	0.69239	no
TRNAU1AP	4.42346	3.97612	-0.153811	1.13455	0.256565	0.668915	no
RAB42	0.0912613	0.119627	0.390466	-0.340122	0.733764	1	no
RNU11	0	0.288222	1.79769e+308	1.79769e+308	0.158655	1	no
GMEB1	4.22148	4.06349	-0.0550283	0.476244	0.633901	0.896342	no
YTHDF2	40.6572	42.6722	0.0697863	-0.842547	0.399482	0.78244	no
OPRD1	0.0588486	0.117511	0.997718	-0.798551	0.424551	1	no
EPB41	7.49628	8.06728	0.105907	-1.55192	0.120682	0.514407	no
PTPRU	11.3278	11.3887	0.00773042	-0.0870505	0.930631	0.987553	no
LOC100129196	1.059	0.968648	-0.128661	0.446046	0.655564	0.902124	no
PRO0611	0.432576	0.331512	0	0	1	1	no
ZCCHC17	14.7221	16.8296	0.193019	-1.86938	0.0615706	0.391413	no
SERINC2	11.4149	11.3753	-0.00500742	0.0454915	0.963716	0.993231	no
LOC149086	0	0	0	0	1	1	no
LOC284551	0	0.0124498	1.79769e+308	1.79769e+308	0.158655	1	no
TINAGL1	0	0.0987518	1.79769e+308	1.79769e+308	0.0227501	1	no
HCRTR1	0	0	0	0	1	1	no
KHDRBS1	100.431	103.981	0.0501154	-0.631561	0.527674	0.851924	no
TMEM39B	6.38708	6.19592	-0.0438368	0.327127	0.743572	0.935248	no
KPNA6	20.7381	23.2845	0.167084	-2.04328	0.0410246	0.324457	no
TXLNA	22.2753	23.5726	0.0816622	-0.965088	0.334501	0.735666	no
CCDC28B	0.93362	1.23	0.397746	-1.02098	0.307264	0.711662	no
IQCC	2.92482	3.16797	0.115213	-0.819995	0.412219	0.791964	no
DCDC2B	0.568625	0.476929	-0.253703	0.547476	0.584052	0.87693	no
EIF3I	83.0914	85.8344	0.0468563	-0.565536	0.571709	0.871994	no
FAM167B	0.613395	0.731944	0.254917	-0.520747	0.602543	0.885315	no
LCK	0	0	0	0	1	1	no
HDAC1	70.7358	72.6353	0.0382298	-0.467842	0.639897	0.897966	no
TSSK3	0.949353	1.0004	0.0755585	-0.220455	0.825517	0.960568	no
ZBTB8B	0.0470793	0.0708078	0.588815	-0.715917	0.474043	1	no
ZBTB8A	3.19932	3.27588	0.0341182	-0.320493	0.748595	0.9362	no
RBBP4	19.7421	19.3789	-0.026788	0.333479	0.738773	0.933581	no
KIAA1522	68.6379	61.0524	-0.168957	4.14475	3.40183e-05	0.00297151	yes
S100PBP	8.83673	8.46367	0	0	1	1	no
HPCA	0.303694	0.215104	-0.497584	0.68614	0.492625	1	no
ADC	0.106338	0.103275	-0.0421662	0.0506233	0.959626	1	no
ZNF362	11.661	10.7155	-0.121998	1.18476	0.236111	0.65193	no
ZSCAN20	1.42688	1.54197	0.11191	-0.74081	0.458808	0.820149	no
HMGB4	0	0	0	0	1	1	no
LOC402779	0	0	0	0	1	1	no
C1orf94	0	0	0	0	1	1	no
GJB5	0.218958	0.213392	-0.0371454	0.0481686	0.961582	1	no
GJB4	0.0606464	0.0589066	-0.0419945	0.0411654	0.967164	1	no
GJB3	2.03301	2.40352	0.24153	-1.22316	0.221271	0.639056	no
GJA4	0.0516539	0	-1.79769e+308	-1.79769e+308	0.0786496	1	no
ZMYM1	6.7999	6.67615	-0.0264964	0.26217	0.79319	0.952795	no
ZMYM4	12.3178	12.7417	0.0488129	-0.572375	0.567068	0.869086	no
NCDN	18.0184	17.7348	-0.0228895	0.374828	0.707788	0.922595	no
TFAP2E	0.226997	0.345933	0.607821	-1.08879	0.276248	1	no
EIF2C4	3.38003	3.5988	0.0904817	-0.847845	0.396524	0.780634	no
EIF2C1	9.46301	10.1347	0.0989326	-1.11343	0.265523	0.677981	no
EIF2C3	3.95535	4.43063	0.163706	-1.36883	0.171054	0.579782	no
TEKT2	0	0.0203823	1.79769e+308	1.79769e+308	0.158655	1	no
ADPRHL2	14.0769	13.4634	-0.064285	0.58672	0.557392	0.862863	no
MAP7D1	12.8033	13.2599	0.0505609	-0.5109	0.609421	0.888209	no
THRAP3	42.4113	41.1676	-0.0429367	0.534855	0.59275	0.881089	no
SH3D21	3.77933	3.93047	0.0565692	-0.457942	0.646994	0.901069	no
MIR4255	0	0	0	0	1	1	no
ZC3H12A	5.29363	5.53744	0.0649629	-0.510628	0.609612	0.888209	no
DNALI1	0.0992694	0.0908668	-0.127595	0.157827	0.874593	1	no
CDCA8	26.8636	26.1698	-0.0377522	0.422018	0.673012	0.909964	no
MANEAL	21.2495	22.0237	0.0516275	-0.79846	0.424604	0.801821	no
C1orf122	28.9913	28.0204	-0.0491448	0.46947	0.638733	0.897435	no
UTP11L	16.6106	16.7712	0.0138811	-0.141598	0.887398	0.977485	no
MIR3659	0	0	0	0	1	1	no
AKIRIN1	21.0505	24.6548	0.228018	-2.52377	0.0116103	0.170902	no
NDUFS5	137.631	131.703	-0.0635106	0.857155	0.391359	0.776796	no
MACF1	12.3391	13.2968	0.107853	-1.36108	0.173487	0.582371	no
KIAA0754	3.43719	3.90978	0.185858	-1.76811	0.0770418	0.427869	no
BMP8A	0.959459	1.03832	0.113965	-0.644366	0.519338	0.848023	no
PPIE	22.6581	21.4906	-0.0763267	0.900793	0.367698	0.75785	no
MFSD2A	1.03362	0.712899	-0.535939	1.6917	0.0907026	0.456098	no
CAP1	85.3945	87.9383	0.0423484	-0.702037	0.482656	0.833335	no
RLF	7.61455	8.29819	0.124038	-1.35779	0.17453	0.584009	no
TMCO2	0	0	0	0	1	1	no
ZMPSTE24	35.607	38.7632	0.122528	-1.46542	0.142806	0.547671	no
SMAP2	14.8075	15.3407	0.0510402	-0.726041	0.467814	0.825313	no
ZNF643	2.14075	2.00892	-0.0916959	0.529854	0.596213	0.881725	no
ZNF642	2.61911	2.82168	0.107479	-0.717303	0.473187	0.828183	no
DEM1	4.7002	4.033	-0.220871	1.67422	0.0940868	0.464202	no
ZNF684	1.34563	1.64785	0.292308	-1.4338	0.151629	0.562574	no
NFYC	14.9605	15.1195	0.0152532	-0.158497	0.874065	0.973187	no
MIR30E	0	0	0	0	1	1	no
MIR30C1	0	0	0	0	1	1	no
KCNQ4	0.769141	0.94281	0.293718	-1.22044	0.222297	0.640296	no
CTPS	24.9723	26.1206	0.0648595	-0.74368	0.45707	0.819652	no
LOC100507178	0.201538	0.183906	-0.132086	0.280679	0.778957	1	no
GUCA2B	0	0	0	0	1	1	no
RIMKLA	0.770049	0.775983	0.0110743	-0.0785364	0.937401	0.988614	no
PPCS	39.3669	34.3579	-0.196343	2.85258	0.00433661	0.0931136	no
CCDC30	0.0585306	0.108077	0.884796	-1.32487	0.185216	1	no
PPIH	19.5566	19.7466	0.0139445	-0.119932	0.904537	0.983155	no
YBX1	303.181	307.353	0.0197172	-0.251013	0.801804	0.955944	no
C1orf50	7.8099	7.2692	-0.103507	0.762891	0.445528	0.81171	no
LOC100129924	0.147595	0.176541	0.258355	-0.266954	0.789505	1	no
ERMAP	4.35084	4.22051	-0.0438754	0.401028	0.6884	0.915615	no
ZNF691	3.58932	3.35925	-0.0955701	0.638759	0.52298	0.84912	no
FLJ32224	0.714683	0.609628	-0.229374	0.527824	0.597621	0.88265	no
FAM183A	1.17462	0.649031	-0.855838	1.58581	0.112782	0.499901	no
WDR65	0.130506	0.0851306	-0.616361	0.907293	0.364252	1	no
TMEM125	10.4579	11.1484	0.0922331	-0.766504	0.443376	0.809608	no
TIE1	0	0	0	0	1	1	no
MPL	0.217741	0.190839	-0.190257	0.416506	0.67704	1	no
CDC20	43.7053	42.6716	-0.0345335	0.391872	0.695153	0.9177	no
SZT2	2.99156	2.97251	-0.00921529	0.092728	0.92612	0.986878	no
PTPRF	76.1457	77.4729	0.02493	-0.320695	0.748441	0.936132	no
KDM4A	19.5955	19.803	0.0151944	-0.176955	0.859544	0.969383	no
ST3GAL3	1.1606	0.933324	-0.314425	1.14402	0.252616	0.665581	no
ARTN	1.10635	0.795454	-0.475959	1.27285	0.203073	0.621497	no
IPO13	9.28762	9.80211	0.0777836	-0.773058	0.439488	0.807776	no
DPH2	14.65	15.6182	0.0923206	-1.09519	0.273434	0.684077	no
ATP6V0B	60.285	57.291	-0.0734897	0.886405	0.375399	0.765356	no
B4GALT2	13.1336	12.4399	-0.0782835	0.924148	0.355409	0.747352	no
CCDC24	3.09419	3.09163	-0.00119279	0.00634078	0.994941	0.998597	no
KLF17	0	0	0	0	1	1	no
DMAP1	9.84004	9.55484	-0.042433	0.433856	0.664393	0.906087	no
RNF220	11.7825	11.8769	0.0115035	-0.114179	0.909096	0.983715	no
C1orf228	0.345653	0.437068	0.338531	-0.707118	0.479493	0.831995	no
KIF2C	22.7344	22.0752	-0.0424504	0.478749	0.632118	0.895285	no
RPS8	537.159	515.361	-0.0597683	0.760864	0.446739	0.812322	no
SNORD55	1.58812	3.00289	0.919038	-0.618026	0.536558	0.854748	no
SNORD46	1.0436	1.44241	0.466915	-0.296137	0.767126	0.943065	no
SNORD38A	0.731322	1.34453	0.87852	-0.367217	0.713457	0.925482	no
SNORD38B	1.27007	0.568481	-1.15972	0.484757	0.627849	0.894986	no
PLK3	1.31211	1.37753	0.0701913	-0.298833	0.765068	0.941751	no
BTBD19	0	0.0898525	1.79769e+308	1.79769e+308	0.0416323	1	no
UROD	14.306	14.6634	0.0356028	-0.340811	0.733246	0.931578	no
LOC400752	0.439497	0.554617	0.335637	-0.782201	0.434096	0.806848	no
HPDL	4.43168	3.5118	-0.335641	2.13845	0.0324801	0.290015	no
TOE1	5.35784	5.3927	0.00935679	-0.0738614	0.941121	0.989187	no
MMACHC	3.88732	3.76537	-0.0459859	0.346777	0.728759	0.92976	no
AKR1A1	33.8728	32.5058	-0.0594309	0.949314	0.342461	0.740926	no
NASP	34.6873	31.4859	-0.139701	2.16328	0.0305195	0.28055	no
TMEM69	15.6645	16.1449	0.0435843	-0.404103	0.686137	0.914627	no
MAST2	13.9188	14.1088	0.0195568	-0.220851	0.825208	0.960543	no
TSPAN1	9.47174	6.95661	-0.445244	3.55761	0.000374248	0.0170427	yes
LURAP1	0.045239	0.0648334	0.519169	-0.370294	0.711164	1	no
RAD54L	11.0583	9.33744	-0.244027	2.74956	0.00596762	0.115038	no
UQCRH	138.617	127.363	-0.122162	1.37504	0.169119	0.576935	no
NSUN4	7.19104	7.63935	0.0872498	-1.13473	0.256489	0.668875	no
FAAH	10.0234	9.4107	-0.0910028	0.78356	0.433298	0.806848	no
LOC729041	0	0	0	0	1	1	no
DMBX1	0.53692	0.318364	-0.754032	1.79543	0.0725853	0.420778	no
LOC100507423	0.21544	0.246223	0.192676	-0.379037	0.70466	1	no
ATPAF1-AS1	0.0799246	0.0764821	-0.0635176	0.044027	0.964883	1	no
LOC100130197	0.169025	0.350949	1.05402	-1.01592	0.309666	1	no
CYP4B1	0.679283	0.424346	-0.678771	1.71471	0.0863985	0.446084	no
CYP4X1	0.0443611	0	-1.79769e+308	-1.79769e+308	0.0416323	1	no
CYP4Z1	0.00845187	0	-1.79769e+308	-1.79769e+308	0.308538	1	no
CYP4A22	0	0.0422087	1.79769e+308	1.79769e+308	0.0786496	1	no
CMPK1	49.4948	54.0664	0.127455	-2.18991	0.0285305	0.271366	no
FOXE3	0.0810094	0.0605217	-0.420637	0.285932	0.77493	1	no
FOXD2	0.4338	0.448757	0.0489032	-0.146037	0.883892	0.977124	no
SLC5A9	0	0	0	0	1	1	no
ELAVL4	0	0	0	0	1	1	no
CDKN2C	16.9813	15.2941	-0.150964	1.56018	0.118717	0.510074	no
C1orf185	0	0	0	0	1	1	no
RNF11	53.8672	62.5215	0.214945	-2.64236	0.00823298	0.138438	no
OSBPL9	26.2492	28.4158	0	0	1	1	no
BTF3L4	14.811	14.6813	-0.0126839	0.154455	0.877251	0.974518	no
ZFYVE9	5.30971	6.30162	0.247089	-2.53276	0.0113169	0.168964	no
PRPF38A	18.0292	19.922	0.144031	-1.5749	0.11528	0.504642	no
GPX7	0	0	0	0	1	1	no
FAM159A	0	0	0	0	1	1	no
ZYG11B	7.19486	7.6936	0.0966925	-1.07394	0.282848	0.69239	no
ZYG11A	4.22652	4.61545	0.127003	-1.12671	0.259865	0.672022	no
SCP2	59.7149	57.6115	-0.051734	0.892272	0.372247	0.763204	no
PODN	0	0	0	0	1	1	no
CPT2	11.4777	12.034	0.0682888	-0.687086	0.492028	0.837524	no
LOC100507564	0.861369	0.892371	0.0510122	-0.12651	0.899328	0.980903	no
DMRTB1	0	0	0	0	1	1	no
DIO1	1.01431	1.0315	0.0242355	-0.084918	0.932327	0.988114	no
LRRC42	12.9904	13.1925	0.0222727	-0.221731	0.824523	0.960543	no
TCEANC2	3.37676	3.17011	-0.0911077	0.741611	0.458323	0.819861	no
MIR4781	0	0	0	0	1	1	no
MRPL37	60.7565	58.8503	-0.045989	0.53323	0.593874	0.881089	no
ACOT11	0.753743	0.559227	-0.430638	1.40981	0.158595	0.566334	no
HEATR8,HEATR8-TTC4,TTC4	8.9828	9.73053	0.115354	-1.0843	0.278234	0.689174	no
C1orf177	0	0.0756943	1.79769e+308	1.79769e+308	0.0922127	1	no
TMEM61	0.153008	0.266959	0.80301	-0.888033	0.374523	1	no
BSND	0.0266105	0.0792657	1.5747	-0.945266	0.344523	1	no
PCSK9	0	0.0244143	1.79769e+308	1.79769e+308	0.0786496	1	no
LOC100507634	0.310391	0.220469	-0.493506	0.92844	0.353179	1	no
MIR4422	0	0	0	0	1	1	no
PRKAA2	0.0160327	0.0152205	-0.0749966	0.0716551	0.942876	1	no
C8A	0.0144646	0	-1.79769e+308	-1.79769e+308	0.158655	1	no
LOC100131060	0.268906	0.129165	-1.05789	0.891688	0.37256	1	no
FGGY	3.42897	3.45726	0.0118522	-0.0771704	0.938488	0.988804	no
HOOK1	11.9605	12.9978	0.119993	-1.38182	0.167026	0.575131	no
NFIA	0.088026	0.158261	0.846306	-2.13412	0.0328326	1	no
INADL	9.82664	11.1319	0.179931	-2.10729	0.0350927	0.303836	no
L1TD1	0	0	0	0	1	1	no
USP1	33.1292	31.219	-0.0856795	1.57596	0.115036	0.504487	no
ANGPTL3	0.0264968	0.0237232	-0.159524	0.110573	0.911955	1	no
ATG4C	4.02486	3.69631	-0.122855	0.999702	0.317455	0.720592	no
FOXD3	0.413452	0.450551	0.123971	-0.238621	0.811399	0.958584	no
ALG6	6.39738	7.68676	0.264896	-2.43455	0.0149101	0.199569	no
EFCAB7	1.47155	1.37572	-0.097149	0.506853	0.612258	0.888949	no
DLEU2L	1.42719	1.25501	-0.185481	0.725444	0.46818	0.825746	no
PGM1	3.71049	3.98669	0.103581	-0.770985	0.440716	0.808125	no
ROR1	0.0315485	0.103367	1.71214	-1.48015	0.138833	1	no
UBE2U	0	0	0	0	1	1	no
CACHD1	1.15521	1.53532	0.410389	-2.81652	0.00485466	0.100663	no
MIR4794	0	0	0	0	1	1	no
RAVER2	5.72143	5.37833	-0.0892163	0.83441	0.40405	0.784486	no
AK4	4.65172	4.60912	-0.0132741	0.178997	0.85794	0.969301	no
DNAJC6	2.97745	3.17196	0.0912937	-0.801135	0.423053	0.801083	no
LEPR,LEPROT	23.1959	23.6222	0.0262721	-0.423139	0.672194	0.909755	no
PDE4B	0.0090146	0	-1.79769e+308	-1.79769e+308	0.22849	1	no
SGIP1	0	0	0	0	1	1	no
MIR3117	0	0	0	0	1	1	no
TCTEX1D1	0	0	0	0	1	1	no
MIER1	7.58118	7.96164	0.0706441	-1.05648	0.290749	0.698388	no
IL23R	0	0	0	0	1	1	no
IL12RB2	0	0.00833573	1.79769e+308	1.79769e+308	0.158655	1	no
GADD45A	10.3154	10.4437	0.0178299	-0.169938	0.865059	0.971244	no
LOC100289178	0.0741261	0.0691492	-0.10027	0.102292	0.918525	1	no
LRRC7	0	0	0	0	1	1	no
PIN1P1	1.55531	1.3201	-0.23655	0.716638	0.473597	0.828189	no
SRSF11	44.6737	46.0335	0	0	1	1	no
HHLA3	2.90546	2.73564	-0.0868868	0.353111	0.724005	0.928532	no
CTH	1.69076	1.6528	-0.0327633	0.161441	0.871746	0.972976	no
ZRANB2-AS1	1.21608	1.20218	-0.0165941	0.0535098	0.957326	0.99219	no
ZRANB2-AS2	0.125467	0.113481	-0.144852	0.122969	0.902131	1	no
FPGT,FPGT-TNNI3K,TNNI3K	3.77287	3.61631	-0.0611428	0.530136	0.596018	0.881725	no
TYW3	6.90126	7.14452	0.0499768	-0.468509	0.63942	0.897707	no
LHX8	0	0	0	0	1	1	no
ACADM	7.2421	7.70958	0.0902443	-0.796124	0.42596	0.803276	no
RABGGTB	22.2191	21.6881	-0.0348967	0.349256	0.726897	0.929559	no
SNORD45C	1.63048	2.14782	0.397578	-0.283636	0.77669	0.94599	no
SNORD45A	0.85628	2.2517	1.39486	-0.804587	0.421058	0.799753	no
SNORD45B	8.58844	4.73728	-0.858336	0.985097	0.324577	0.72671	no
MSH4	0.0101411	0	-1.79769e+308	-1.79769e+308	0.158655	1	no
ST6GALNAC3	0	0	0	0	1	1	no
ST6GALNAC5	0	0.017108	1.79769e+308	1.79769e+308	0.158655	1	no
AK5	0	0.00989612	1.79769e+308	1.79769e+308	0.220751	1	no
FAM73A	3.11228	3.43656	0.142993	-1.24087	0.214653	0.629791	no
NEXN	0.0355308	0.0746293	1.07067	-0.890491	0.373202	1	no
DNAJB4	2.23125	3.07391	0.462222	-2.85426	0.00431372	0.092962	no
GIPC2	0.0132696	0	-1.79769e+308	-1.79769e+308	0.158655	1	no
MGC27382	0	0	0	0	1	1	no
PTGFR	0	0	0	0	1	1	no
IFI44L	0.00593578	0	-1.79769e+308	-1.79769e+308	0.158655	1	no
IFI44	0.115846	0.0177222	-2.70858	1.73817	0.0821802	1	no
LPHN2	2.11868	2.78245	0.39319	-3.25679	0.00112682	0.0381337	yes
PRKACB	8.847	9.19426	0.0555453	-0.766838	0.443178	0.809461	no
SAMD13	0.228156	0.228731	0.00363506	-0.00560582	0.995527	1	no
DNASE2B	0	0	0	0	1	1	no
RPF1	14.1959	12.1348	-0.226322	2.18535	0.0288629	0.272824	no
WDR63	0.105892	0.0680453	-0.63802	0.897397	0.369507	1	no
MIR4423	0	0	0	0	1	1	no
LOC646626	0.0441827	0.165663	1.9067	-0.923357	0.355821	1	no
CYR61	2.77576	2.75556	-0.0105344	0.0669985	0.946583	0.989842	no
CLCA2	0.218413	0.231674	0.0850356	-0.219978	0.825888	1	no
CLCA1	0	0.0196411	1.79769e+308	1.79769e+308	0.0786496	1	no
CLCA4	0.010941	0	-1.79769e+308	-1.79769e+308	0.234985	1	no
CLCA3P	0	0.00922074	1.79769e+308	1.79769e+308	0.158655	1	no
SH3GLB1	6.20137	6.00802	-0.0456984	0.473022	0.636197	0.896862	no
HS2ST1	11.716	11.7334	0.00214559	-0.0249652	0.980083	0.994522	no
LOC339524	0.105196	0.0825553	-0.349649	0.32323	0.746521	1	no
LMO4	2.91797	2.64491	-0.141744	1.16015	0.245987	0.657701	no
PKN2	11.273	11.7365	0.0581296	-0.661688	0.508171	0.844218	no
GBP6	0	0.00106795	1.79769e+308	1.79769e+308	0.433816	1	no
GBP1P1	0	0.0119457	1.79769e+308	1.79769e+308	0.308538	1	no
LRRC8B	5.15048	5.6656	0.137521	-1.60073	0.109436	0.491695	no
LRRC8C	0.525123	0.483684	-0.118592	0.58701	0.557197	0.862863	no
LRRC8D	8.61699	9.92309	0.203605	-2.25288	0.0242665	0.247837	no
ZNF326	13.498	13.1261	-0.0403016	0.451183	0.651858	0.901069	no
CDC7	7.11669	6.43702	-0.144813	1.6353	0.101987	0.479696	no
HSP90B3P	20.3411	23.1199	0.184737	-1.87819	0.0603558	0.387283	no
BRDT	0.0460201	0	-1.79769e+308	-1.79769e+308	0.0550947	1	no
EPHX4	0.426387	0.436852	0.0349832	-0.0705736	0.943737	0.98941	no
BTBD8	0.537728	0.682454	0.343857	-0.871889	0.383269	0.770134	no
KIAA1107	0.825175	0.871714	0.079155	-0.465821	0.641343	0.898707	no
C1orf146	0	0	0	0	1	1	no
RPAP2	2.82149	3.37595	0.258838	-2.04026	0.0413241	0.326016	no
RPL5	249.494	251.865	0.0136422	-0.172089	0.863368	0.970899	no
SNORD21	1.33942	2.44143	0.866115	-0.582556	0.560192	0.864152	no
SNORA66	0.364281	0.322308	-0.17661	0.0612249	0.95118	1	no
MTF2	7.88463	8.69791	0.141626	-1.92865	0.0537743	0.364883	no
CCDC18	2.55773	2.31418	-0.144365	1.20117	0.229686	0.646421	no
DR1	14.315	14.64	0.0323832	-0.340148	0.733745	0.931792	no
FNBP1L	11.6098	11.975	0.0446749	-0.593462	0.552872	0.861098	no
LOC100129046	0.0882118	0.148736	0.753714	-0.798915	0.42434	1	no
MIR760	0.830959	0	-1.79769e+308	-1.79769e+308	0.158655	0.566334	no
ABCD3	18.6802	20.79	0.154382	-1.76772	0.0771076	0.427869	no
SLC44A3	0.526445	0.39861	-0.401304	1.0052	0.314801	0.718153	no
LOC729970	0	0	0	0	1	1	no
RWDD3,TMEM56,TMEM56-RWDD3	8.28707	8.3807	0.016209	-0.158086	0.874389	0.973256	no
FLJ31662	0	0	0	0	1	1	no
PTBP2	6.49788	6.85877	0.0779803	-0.71456	0.474881	0.828714	no
LOC729987	0.00761718	0.0138487	0.862421	-0.267337	0.789209	1	no
SNX7	14.154	12.7364	-0.152247	1.81727	0.0691754	0.412225	no
LOC100129620	0	0.0151397	1.79769e+308	1.79769e+308	0.230522	1	no
LPPR4	0	0	0	0	1	1	no
PALMD	0.173424	0.172686	-0.00615056	0.0118622	0.990536	1	no
AGL	5.18671	6.07192	0.227332	-3.01833	0.00254172	0.0662805	no
SLC35A3	16.6841	16.3268	-0.0312381	0.316835	0.751368	0.936929	no
HIAT1	20.567	21.7411	0.0800959	-0.870659	0.38394	0.770466	no
CCDC76	3.58138	3.78383	0.0793312	-0.631406	0.527775	0.851924	no
RTCD1	8.26483	8.81913	0.0936514	-0.850393	0.395107	0.779829	no
MIR553	0	0.984027	1.79769e+308	1.79769e+308	0.239666	0.65193	no
CDC14A	5.02287	5.26594	0.068178	-0.637325	0.523913	0.849908	no
GPR88	0.014326	0	-1.79769e+308	-1.79769e+308	0.158655	1	no
VCAM1	0	0	0	0	1	1	no
SLC30A7	3.58851	4.1579	0.21247	-2.5539	0.0106524	0.162224	no
S1PR1	0	0	0	0	1	1	no
DNAJA1P5	0.265582	0.171691	-0.629338	1.01225	0.311417	1	no
AMY2B,RNPC3	3.74699	3.57637	-0.0672399	0.494596	0.620886	0.893299	no
LOC648740	7.54063	8.03263	0.0911869	-0.758612	0.448085	0.813437	no
AMY2A	0.00430672	0.0119728	1.4751	-0.193998	0.846177	1	no
AMY1A	0.385069	0.355063	-0.117042	0.237355	0.812381	1	no
AMY1A	0.385069	0.355063	-0.117042	0.237355	0.812381	1	no
LOC100129138	0.637895	0.530836	-0.265052	0.575881	0.564696	0.86739	no
PRMT6	147.458	152.6	0.0494509	-0.626621	0.530908	0.853062	no
NTNG1	0.147019	0.170847	0.216703	-0.354041	0.723308	1	no
NBPF6	1.21063	1.2947	0.0968531	-0.448643	0.653689	0.901069	no
FAM102B	43.6755	44.2801	0.0198319	-0.249072	0.803305	0.956288	no
PRPF38B	27.429	27.3063	-0.00646812	0.0935305	0.925482	0.986878	no
FNDC7	0.0325744	0.0408339	0.326032	-0.295888	0.767316	1	no
STXBP3	30.7383	32.1458	0.0645926	-0.747141	0.454979	0.817753	no
SRG7	0	0.102146	1.79769e+308	1.79769e+308	0.0786496	1	no
GPSM2	26.5626	27.2442	0.0365516	-0.419939	0.67453	0.910535	no
TMEM167B	28.6159	30.59	0.0962426	-1.11071	0.266694	0.678794	no
SCARNA2	0.912088	0.865839	-0.0750729	0.110386	0.912103	0.984276	no
KIAA1324	40.757	34.3805	-0.245456	3.09066	0.0019971	0.0556346	no
SARS	126.63	122.296	-0.0502391	0.693369	0.488078	0.835986	no
CELSR2	205.582	191.407	-0.103071	1.2556	0.209262	0.625685	no
SYPL2	0.195539	0.274121	0.487355	-1.10171	0.270587	1	no
ATXN7L2	3.5479	3.51816	-0.0121416	0.084717	0.932486	0.988114	no
CYB561D1	15.3191	15.6626	0.0319969	-0.493979	0.621321	0.893299	no
GPR61	0.0152058	0	-1.79769e+308	-1.79769e+308	0.158655	1	no
GNAI3	48.2075	48.1122	-0.00285536	0.0357849	0.971454	0.993347	no
MIR197	0	0	0	0	1	1	no
AMPD2	10.6114	10.4987	-0.015407	0.19226	0.847539	0.965376	no
GSTM4	5.43557	5.68695	0.0652246	-0.495163	0.620485	0.893299	no
GSTM2	0.531159	0.517228	-0.0383431	0.0814729	0.935066	0.988127	no
GSTM1	0.978479	0.906416	-0.110367	0.318299	0.750258	0.936778	no
GSTM5	0.0898667	0.121626	0.4366	-0.395212	0.692687	1	no
CSF1	0.267525	0.293499	0.133685	-0.35542	0.722275	1	no
AHCYL1	49.418	53.0184	0.101456	-2.05495	0.039884	0.319119	no
FAM40A	14.2794	14.945	0.065725	-0.69988	0.484002	0.833907	no
UBL4B	0	0	0	0	1	1	no
SLC6A17	0.174925	0.204459	0.225079	-0.586665	0.557429	1	no
KCNC4	0.421226	0.484065	0.200604	-0.635043	0.5254	0.850459	no
RBM15	8.84993	10.0853	0.188511	-1.81706	0.0692083	0.412242	no
PROK1	0	0	0	0	1	1	no
CYMP	0	0	0	0	1	1	no
CD53	0.0879465	0.0921671	0.0676256	-0.0480023	0.961714	1	no
CEPT1	16.8768	17.328	0.0380666	-0.494167	0.621188	0.893299	no
CHI3L2	0.144473	0.0998377	-0.533138	0.468288	0.639579	1	no
RP11-165H20.1	0	0	0	0	1	1	no
CHIA	0.0798557	0	-1.79769e+308	-1.79769e+308	0.0416323	1	no
C1orf88	0.591664	0.341984	-0.790848	2.06446	0.0389737	0.316455	no
ATP5F1	97.1555	87.937	-0.143826	1.78437	0.0743639	0.424326	no
C1orf162	0.36574	0.185133	-0.982256	1.34152	0.179751	1	no
RAP1A	48.0755	45.3175	-0.0852327	1.23685	0.216144	0.63225	no
LOC100506343	0.549885	0.495689	-0.149695	0.393544	0.693918	0.917046	no
DDX20	10.7117	10.9556	0.0324823	-0.334154	0.738263	0.933347	no
CTTNBP2NL	5.27021	5.5227	0.0675151	-0.676999	0.498407	0.839218	no
WNT2B	0.584195	0.490558	-0.252024	0.652295	0.514211	0.846554	no
CAPZA1	95.4819	102.794	0.106455	-1.3412	0.179854	0.589317	no
MOV10	17.5374	19.098	0.122985	-1.44346	0.14889	0.558175	no
FAM19A3	0	0.115254	1.79769e+308	1.79769e+308	0.0900616	1	no
AKR7A2P1	3.91922	2.74582	-0.513329	2.73466	0.00624448	0.118051	no
LRIG2	3.91087	3.7881	-0.0460173	0.394513	0.693202	0.91662	no
MAGI3	6.41425	7.1826	0.163226	-1.82849	0.067476	0.405982	no
LOC100287722	10.6525	10.5716	-0.0109977	0.0904481	0.927931	0.987133	no
DCLRE1B	35.8699	32.4389	-0.14505	1.7451	0.0809668	0.43711	no
HIPK1	124.576	134.808	0.113879	-1.58151	0.113761	0.501193	no
OLFML3	2.93832	4.3019	0.549981	-3.53407	0.000409212	0.0178081	yes
SYCP1	0	0	0	0	1	1	no
TSHB	0.0674759	0	-1.79769e+308	-1.79769e+308	0.158655	1	no
VANGL1	19.2401	20.8251	0	0	1	1	no
SLC22A15	2.73466	2.91037	0.0898366	-0.72231	0.470104	0.82689	no
MAB21L3	0.0568634	0.0965165	0.763275	-0.948525	0.342862	1	no
ATP1A1	271.425	276.607	0.0272837	-0.599968	0.548528	0.860294	no
MIR320B1	0	0	0	0	1	1	no
CD2	0	0	0	0	1	1	no
PTGFRN	23.2485	28.4212	0.289831	-3.52335	0.000426133	0.0184245	yes
CD101	0.72927	0.700079	-0.0589351	0.246174	0.805548	0.957075	no
TTF2	25.1811	23.6832	-0.088481	1.07273	0.283391	0.69239	no
MIR942	1.33664	0	-1.79769e+308	-1.79769e+308	0.124086	0.517933	no
MAN1A2	29.2879	32.4356	0.14727	-1.81898	0.0689151	0.411032	no
FAM46C	9.19798	10.6389	0.209961	-2.30318	0.0212688	0.233008	no
WDR3	11.1525	11.8781	0.0909346	-0.972478	0.330813	0.731782	no
HAO2	0	0	0	0	1	1	no
HSD3B2	0	0	0	0	1	1	no
HSD3B1	0	0	0	0	1	1	no
HSD3BP4	0.0184151	0.0156778	-0.232162	0.204774	0.837749	1	no
PHGDH	21.2864	16.1966	-0.39424	3.93442	8.33996e-05	0.00583201	yes
FAM72B	11.5933	10.776	-0.10547	1.00687	0.313997	0.717274	no
HIST2H2BA	5.29026	4.62745	-0.193121	0.782304	0.434036	0.806848	no
EMBP1	5.0659	5.51957	0.123736	-1.13813	0.255067	0.668059	no
LOC100130000	0.17903	0.137629	-0.379418	0.541955	0.587849	1	no
SRGAP2P2	21.7422	19.5175	-0.155729	1.4435	0.14888	0.558175	no
NBPF9	7.9076	8.00304	0.0173077	-0.16686	0.86748	0.971634	no
SEC22B	91.947	94.6426	0.0416879	-0.514888	0.606632	0.88674	no
NOTCH2NL	13.8182	13.956	0.0143211	-0.159606	0.873192	0.973011	no
NBPF10	2.41661	2.73976	0.181065	-1.81551	0.0694459	0.412586	no
HFE2	0	0	0	0	1	1	no
TXNIP	59.676	52.8393	-0.175539	2.16742	0.0302028	0.279699	no
ANKRD34A	2.68836	2.52755	-0.088988	0.614654	0.538784	0.855587	no
LIX1L	0.200382	0.191749	-0.0635367	0.0823918	0.934335	1	no
RBM8A	53.7772	52.5911	-0.032176	0.40426	0.686022	0.914627	no
PEX11B	33.9353	31.7771	-0.0948007	1.40273	0.160697	0.568742	no
ITGA10	0.342699	0.226203	-0.599325	1.81258	0.0698959	1	no
ANKRD35	0.989114	1.14466	0.21071	-1.022	0.306782	0.711662	no
PIAS3	62.4857	58.7723	-0.0883892	1.0854	0.277745	0.689008	no
RNF115	40.8003	39.9932	-0.0288255	0.326123	0.744331	0.935312	no
PDZK1	4.59652	4.78219	0.0571283	-0.492365	0.622461	0.894386	no
GPR89C	14.6318	13.9121	-0.0727681	0.676692	0.498601	0.839218	no
PDIA3P	65.3424	69.2817	0.084455	-1.03263	0.301776	0.708851	no
CHD1L	31.5022	31.5093	0.000326492	-0.0060504	0.995173	0.998597	no
BCL9	10.1764	10.8362	0.090628	-1.00612	0.314356	0.717666	no
GJA8	0.0292868	0	-1.79769e+308	-1.79769e+308	0.158655	1	no
GPR89B,GPR89C	16.7453	15.5281	-0.10887	1.09247	0.274625	0.685397	no
NBPF15,NBPF16	25.3337	26.3131	0.0547248	-1.03535	0.300507	0.707811	no
PPIAL4E	0.101467	0.0425407	-1.2541	0.545675	0.585289	1	no
NBPF16	22.3236	23.7909	0.0918406	-1.07891	0.280626	0.690656	no
PPIAL4F	0.103195	0.0428744	-1.26718	0.574035	0.565944	1	no
LOC645166	7.30251	7.56559	0.0510596	-0.297958	0.765735	0.941777	no
LOC388692	1.58795	1.85685	0.225687	-2.03784	0.0415661	0.326016	no
FCGR1C	0.479761	0.413483	-0.214487	0.45253	0.650887	0.901069	no
PPIAL4C	0.0538093	0.112772	1.06748	-0.440632	0.65948	1	no
FAM91A2,LOC728855	3.01403	3.32637	0.142254	-0.673004	0.500945	0.839872	no
FCGR1A	1.04958	1.05716	0.0103902	-0.0432854	0.965474	0.993274	no
HIST2H4B	53.3835	50.9332	-0.0677873	0.596122	0.551094	0.860294	no
HIST2H2AA4	58.777	54.2347	-0.116034	1.11983	0.262785	0.675492	no
HIST2H3A	5.31193	5.35658	0.0120749	-0.0495014	0.96052	0.992393	no
HIST2H2AC	21.3497	20.7589	-0.0404877	0.289408	0.772269	0.944699	no
BOLA1	29.6116	27.1014	-0.127795	1.18041	0.237838	0.65193	no
VPS45	31.0947	31.5327	0.0201816	-0.234469	0.814621	0.959567	no
PLEKHO1	3.09719	3.42231	0.144012	-0.884214	0.37658	0.766584	no
CA14	0.407673	0.233553	-0.803661	1.52556	0.12712	0.521803	no
C1orf54	1.22169	0.995448	-0.295457	0.613437	0.539588	0.85622	no
C1orf51	7.54827	7.55235	0.000778815	-0.00615894	0.995086	0.998597	no
MRPS21	145.919	133.761	-0.125511	1.90459	0.0568329	0.376452	no
PRPF3	54.2835	55.41	0.0296329	-0.364179	0.715724	0.926046	no
RPRD2	24.2842	24.2487	-0.00211466	0.0262806	0.979034	0.994506	no
TARS2	22.5562	21.4298	-0.0739117	0.799106	0.424229	0.801644	no
ECM1	0.527075	0.514217	-0.0356315	0.0931975	0.925747	0.986878	no
ADAMTSL4	0.428264	0.541577	0.338664	-1.05157	0.292999	0.700451	no
MIR4257	0	0	0	0	1	1	no
SETDB1	28.2385	28.495	0	0	1	1	no
ANXA9	34.1679	33.3564	-0.0346768	0.387767	0.698188	0.919248	no
PRUNE	21.4925	22.8793	0.0902146	-1.01128	0.311881	0.714822	no
BNIPL	2.65288	1.75227	-0.598332	3.34814	0.000813573	0.0301374	yes
C1orf56	8.97926	9.64143	0.102651	-0.865997	0.386492	0.773435	no
MLLT11	2.82514	3.19291	0.176546	-1.15576	0.247778	0.658916	no
GABPB2	8.40168	8.23964	-0.0280972	0.24463	0.806743	0.95717	no
SCNM1,TNFAIP8L2,TNFAIP8L2-SCNM1	14.5079	13.6455	-0.088409	0.86512	0.386973	0.77372	no
PIP5K1A	44.4105	49.7471	0.163713	-3.25376	0.00113889	0.0382589	yes
PSMD4	119.381	115.208	-0.0513362	0.629983	0.528706	0.852092	no
ZNF687	30.3535	30.2989	-0.00259929	0.0310402	0.975237	0.994021	no
PSMB4	383.606	378.607	-0.0189263	0.240282	0.810112	0.958015	no
CGN	19.1625	20.7476	0.11466	-1.35148	0.176541	0.585877	no
TUFT1	20.3697	18.4656	-0.141585	2.09899	0.0358177	0.306544	no
MIR554	0	0	0	0	1	1	no
SNX27	17.3997	17.5158	0.00959247	-0.114946	0.908488	0.983715	no
RIIAD1	0.208998	0	-1.79769e+308	-1.79769e+308	0.0416323	1	no
OAZ3	2.6919	3.59121	0.415847	-1.7967	0.0723826	0.420549	no
LOC100132111	3.11716	2.5466	-0.29166	1.08202	0.279245	0.690078	no
LCE5A	0	0	0	0	1	1	no
CRCT1	0	0	0	0	1	1	no
LCE3C	0	0	0	0	1	1	no
LCE3B	0	0	0	0	1	1	no
LCE2D	0	0	0	0	1	1	no
LCE2C	0	0	0	0	1	1	no
LCE2B	0	0	0	0	1	1	no
LCE2A	0	0	0	0	1	1	no
LCE4A	0	0	0	0	1	1	no
C1orf68	0	0	0	0	1	1	no
KPRP	0.0314562	0	-1.79769e+308	-1.79769e+308	0.0786496	1	no
LCE1F	0.0617543	0.0597749	-0.0470016	0.0230368	0.981621	1	no
LCE1E	0.0909407	0.132993	0.548358	-0.465844	0.641327	1	no
LCE1D	0	0.17363	1.79769e+308	1.79769e+308	0.1289	1	no
LCE1B	0.133091	0.153969	0.21022	-0.204818	0.837714	1	no
LCE1A	0.130205	0.0224385	-2.53674	0.66269	0.507529	1	no
LCE6A	0	0	0	0	1	1	no
SMCP	0	0	0	0	1	1	no
IVL	0.0636418	0.031314	-1.02317	0.818919	0.412832	1	no
SPRR4	0	0	0	0	1	1	no
SPRR1A	0	0.0494191	1.79769e+308	1.79769e+308	0.237322	1	no
SPRR3	0	0.0310297	1.79769e+308	1.79769e+308	0.228729	1	no
SPRR1B	0	0.104822	1.79769e+308	1.79769e+308	0.0786496	1	no
LELP1	0	0	0	0	1	1	no
PRR9	0	0	0	0	1	1	no
LOR	0	0	0	0	1	1	no
S100A9	2.19274	2.30475	0.0718731	-0.231955	0.816573	0.960023	no
S100A7A	0.00891354	0.00836425	-0.0917623	0.0449754	0.964127	1	no
S100A1	1.52201	1.2394	-0.296332	0.710116	0.477632	0.830659	no
CHTOP	47.3546	46.256	-0.0338652	0.654388	0.512862	0.845965	no
SNAPIN	29.8841	25.7414	-0.215288	2.0933	0.0363225	0.308303	no
NPR1	1.78586	2.03029	0.185067	-1.21405	0.224727	0.642073	no
INTS3	19.7489	21.2803	0.107747	-1.25165	0.210697	0.626424	no
SLC27A3	20.3629	19.0027	-0.0997446	1.01716	0.309079	0.712116	no
CREB3L4	23.3098	17.4263	-0.419677	6.10128	1.05223e-09	4.97305e-07	yes
RPS27	211.442	208.051	-0.0233259	0.266918	0.789532	0.951643	no
UBAP2L	60.8457	57.8124	-0.0737768	1.24213	0.214189	0.629162	no
HAX1	63.4617	58.4822	-0.117889	1.42747	0.153445	0.56581	no
AQP10	0.0232026	0.0228883	-0.0196797	0.00964561	0.992304	1	no
ATP8B2	12.5693	9.18234	-0.452966	5.03121	4.87382e-07	0.00010277	yes
IL6R	1.74229	2.09807	0.268079	-2.19326	0.028289	0.270034	no
TDRD10	0.0171764	0	-1.79769e+308	-1.79769e+308	0.239344	1	no
CHRNB2	0.0702067	0.0412593	-0.766888	1.02937	0.303304	1	no
CKS1B	43.7481	41.3484	-0.0813905	0.933805	0.350404	0.745807	no
MIR4258	0	1.26904	1.79769e+308	1.79769e+308	0.123717	0.517933	no
FLAD1	23.3511	23.1355	-0.0133796	0.185458	0.85287	0.967908	no
LENEP	0.581579	0.300949	-0.950455	1.29809	0.194256	0.611635	no
ZBTB7B	26.9013	25.6093	-0.0710095	1.4163	0.156688	0.566334	no
DCST1	0.327424	0.244488	-0.4214	0.784185	0.432932	1	no
ADAM15	54.1543	53.2774	-0.0235537	0.484806	0.627814	0.894986	no
EFNA4	10.8798	11.6905	0.103684	-0.897546	0.369428	0.760267	no
EFNA3	10.0195	8.49041	-0.2389	1.90116	0.0572807	0.377447	no
EFNA1	15.1462	15.6763	0.0496263	-0.553877	0.579663	0.87553	no
SLC50A1	55.1194	55.83	0.0184811	-0.262922	0.792611	0.952795	no
TRIM46	0.416685	0.343724	-0.277707	0.697557	0.485455	0.835045	no
MIR92B	0	0	0	0	1	1	no
MTX1	19.9027	19.5729	-0.0241051	0.242897	0.808085	0.957583	no
HCN3	3.88273	3.78685	-0.0360721	0.276503	0.782162	0.948616	no
FDPS	119.008	105.089	-0.179439	4.01884	5.8485e-05	0.00450335	yes
RUSC1	45.9362	39.3049	-0.224924	2.58056	0.00986406	0.155757	no
POU5F1P4	0.0913208	0.0823518	-0.149143	0.116201	0.907493	1	no
LOC645676	3.04328	2.70036	-0.172475	0.82752	0.407942	0.788034	no
MSTO1	9.84574	9.93215	0.0126066	-0.155724	0.87625	0.97388	no
DAP3	55.331	49.6414	-0.156544	2.17774	0.0294252	0.274729	no
MSTO2P	6.61039	6.7881	0.0382738	-0.308803	0.757472	0.939709	no
SYT11	0.0134834	0.0212195	0.654209	-0.489549	0.624453	1	no
RXFP4	0.0402333	0	-1.79769e+308	-1.79769e+308	0.158655	1	no
LAMTOR2	36.3153	32.0575	-0.179914	1.98723	0.0468967	0.344462	no
RAB25	67.4127	62.9341	-0.0991786	1.13099	0.25806	0.670284	no
LMNA	93.7239	98.2203	0	0	1	1	no
SEMA4A	9.017	8.01797	-0.169411	2.01266	0.0441503	0.336367	no
SLC25A44	22.01	22.8785	0.0558344	-0.634467	0.525776	0.850784	no
BGLAP,PMF1,PMF1-BGLAP	30.8553	29.6809	-0.0559809	0.614684	0.538763	0.855587	no
TMEM79	10.9044	10.5078	-0.0534521	0.561298	0.574594	0.87275	no
C1orf182	1.1079	1.0894	-0.0243041	0.0641549	0.948847	0.990807	no
RHBG	1.66879	2.05243	0.298533	-1.32017	0.186777	0.599674	no
TTC24	0	0	0	0	1	1	no
APOA1BP	44.4647	43.3354	-0.0371129	0.394554	0.693172	0.91662	no
HAPLN2	0.0871548	0.058339	-0.579119	0.439728	0.660134	1	no
BCAN	0.551363	0.567938	0.0427309	-0.12652	0.899321	0.980903	no
RRNAD1	9.80985	8.94144	-0.133724	1.37	0.170688	0.579782	no
PRCC	40.1465	38.5447	-0.0587417	0.673585	0.500575	0.839657	no
NTRK1	0.0525486	0	-1.79769e+308	-1.79769e+308	0.104028	1	no
PEAR1	0.0547796	0.00897896	-2.60902	1.67428	0.0940747	1	no
LRRC71	0	0.0602003	1.79769e+308	1.79769e+308	0.0416323	1	no
CYCSP52	0.455025	0.514709	0.177809	-0.16623	0.867976	0.971634	no
KIRREL	0	0	0	0	1	1	no
CD1D	0	0.0183832	1.79769e+308	1.79769e+308	0.0786496	1	no
CD1A	0.0175893	0	-1.79769e+308	-1.79769e+308	0.158655	1	no
CD1C	0.0140349	0.0518311	1.8848	-1.16852	0.242597	1	no
CD1E	0.0895036	0	-1.79769e+308	-1.79769e+308	0.0619739	1	no
OR10K1	0	0.020796	1.79769e+308	1.79769e+308	0.308538	1	no
OR10R2	0	0	0	0	1	1	no
OR10Z1	0	0	0	0	1	1	no
OR6K6	0	0	0	0	1	1	no
MNDA	0	0	0	0	1	1	no
PYHIN1	0	0	0	0	1	1	no
IFI16	0.0109286	0	-1.79769e+308	-1.79769e+308	0.23688	1	no
CADM3	0	0	0	0	1	1	no
DARC	0	0	0	0	1	1	no
FCER1A	0	0	0	0	1	1	no
OR10J1	0	0	0	0	1	1	no
APCS	0	0	0	0	1	1	no
DUSP23	19.9155	15.3032	-0.38006	2.89912	0.00374213	0.0860536	no
FCRL6	0	0.0169227	1.79769e+308	1.79769e+308	0.158655	1	no
SLAMF8	0	1.13983e-06	1.79769e+308	1.79769e+308	0.499957	1	no
LOC100505633	0	0.0195735	1.79769e+308	1.79769e+308	0.158655	1	no
KCNJ9	0	0.028073	1.79769e+308	1.79769e+308	0.0786496	1	no
ATP1A2	0.0151821	0.0147245	-0.0441506	0.0243445	0.980578	1	no
ATP1A4	0.00983143	0	-1.79769e+308	-1.79769e+308	0.158655	1	no
CASQ1	0	0.0676739	1.79769e+308	1.79769e+308	0.0227501	1	no
PEA15	34.8676	32.9966	-0.0795695	0.913389	0.361038	0.752378	no
SUMO1P3	32.9172	33.4994	0.0252951	-0.267209	0.789309	0.951558	no
NCSTN	23.2312	24.8207	0.0954769	-1.07259	0.283454	0.69239	no
NHLH1	0.0844535	0.148256	0.81186	-1.0089	0.313022	1	no
VANGL2	0.1165	0.184668	0.664606	-1.35899	0.174149	1	no
SLAMF7	0	0.0116623	1.79769e+308	1.79769e+308	0.158655	1	no
LY9	0.0146767	0.0144146	-0.0259921	0.00636974	0.994918	1	no
KLHDC9	2.52905	2.72575	0.10806	-0.45632	0.64816	0.901069	no
NIT1	9.23148	8.60601	-0.101217	0.98184	0.326179	0.728048	no
UFC1	44.5578	45.4326	0.0280468	-0.307776	0.758253	0.939847	no
USP21	8.14658	7.49693	-0.119894	1.17579	0.239679	0.65193	no
PPOX	3.4931	3.17014	-0.13996	0.809844	0.41803	0.797539	no
NDUFS2	38.4783	37.3284	-0.0437702	0.741891	0.458153	0.819861	no
FCER1G	0.242609	0	-1.79769e+308	-1.79769e+308	0.0227501	1	no
TOMM40L	5.37791	5.26425	-0.0308176	0.247743	0.804333	0.956734	no
PCP4L1	0.51297	0.467213	-0.134793	0.306252	0.759412	0.93999	no
SDHC	22.5204	21.5924	-0.0607077	0.669271	0.503323	0.841799	no
FCGR2A	0.178194	0.111948	-0.670619	0.94994	0.342143	1	no
HSPA6	0.196352	0.338222	0.784528	-1.4038	0.160377	1	no
FCGR2C	0.247955	0.187965	-0.399613	0.610925	0.541249	1	no
HSPA7	0.173292	0.261806	0.595296	-0.94404	0.345149	1	no
FCGR2B	0.270662	0.262686	-0.043153	0.0755187	0.939802	1	no
FCRLA	0	0	0	0	1	1	no
FCRLB	1.37378	0.703932	-0.964641	2.76539	0.0056855	0.111962	no
DUSP12	12.8467	13.883	0.111917	-0.975354	0.329385	0.731073	no
ATF6	6.09084	6.60023	0.115877	-1.24572	0.212868	0.6282	no
NOS1AP	6.58708	6.23377	-0.0795326	0.968991	0.33255	0.733729	no
MIR4654	0	0.751602	1.79769e+308	1.79769e+308	0.239459	0.65193	no
MIR556	0	0	0	0	1	1	no
C1orf226	21.2253	20.5282	-0.0481833	0.758287	0.448279	0.813682	no
UHMK1	37.5711	43.9442	0.226049	-5.90962	3.42907e-09	1.27024e-06	yes
UAP1	11.9424	11.5223	-0.0516654	0.506687	0.612375	0.888965	no
DDR2	0.0532157	0.059758	0.167281	-0.137971	0.890263	1	no
HSD17B7	5.76938	5.47994	-0.0742574	0.551054	0.581596	0.875888	no
RGS4	0	0	0	0	1	1	no
NUF2	11.4453	12.0732	0.077056	-0.985405	0.324425	0.72671	no
PBX1	19.6081	20.2112	0.0437103	-0.863044	0.388113	0.77467	no
LRRC52	0	0	0	0	1	1	no
MGST3	8.024	7.73649	-0.052643	0.407937	0.68332	0.913961	no
LOC440700	0	0.0290719	1.79769e+308	1.79769e+308	0.158655	1	no
MIR3658,UCK2	13.4609	16.6317	0.305162	-0.640985	0.521532	0.849059	no
FMO9P	0	0	0	0	1	1	no
POGK	32.0554	31.9153	-0.00631928	0.0755734	0.939758	0.988804	no
MAEL	0.0209182	0	-1.79769e+308	-1.79769e+308	0.158655	1	no
DUSP27	0.00907111	0	-1.79769e+308	-1.79769e+308	0.158655	1	no
POU2F1	6.22923	6.40675	0	0	1	1	no
RCSD1	0	0	0	0	1	1	no
MPZL1	12.5373	13.6383	0.121441	-1.54001	0.123559	0.517933	no
DCAF6	16.865	18.4984	0.133367	-1.91985	0.0548767	0.367708	no
TIPRL	21.3187	21.9238	0.0403791	-0.49974	0.617258	0.891965	no
SFT2D2	7.13364	8.3434	0.225998	-1.4644	0.143086	0.547955	no
TBX19	0.364901	0.482326	0.402505	-1.10264	0.270183	0.682383	no
MIR557	0	0	0	0	1	1	no
XCL1	0	0	0	0	1	1	no
MGC4473	0	0	0	0	1	1	no
ATP1B1	61.8298	57.5252	-0.10411	1.25906	0.208008	0.624862	no
BLZF1	12.2432	11.9317	-0.0371709	0.364538	0.715456	0.926046	no
C1orf112	9.19358	9.14809	-0.0071572	0.0696474	0.944474	0.989601	no
METTL11B	0	0	0	0	1	1	no
GORAB	5.78201	5.64141	-0.0355166	0.331824	0.740023	0.934094	no
PRRX1	0	0.00867358	1.79769e+308	1.79769e+308	0.237901	1	no
C1orf129	0	0	0	0	1	1	no
FMO3	0	0	0	0	1	1	no
FMO6P	0	0	0	0	1	1	no
FMO2	0.0135315	0	-1.79769e+308	-1.79769e+308	0.0786496	1	no
FMO1	0.109037	0.101706	-0.100413	0.130211	0.896399	1	no
FMO4	2.03466	2.18309	0.101582	-0.592934	0.553225	0.861159	no
TOP1P1	23.5863	23.2743	-0.019212	0.213318	0.831079	0.961404	no
PRRC2C	43.7469	48.4752	0.148066	-1.88083	0.0599953	0.386054	no
METTL13	26.9027	26.1053	-0.0434069	0.596681	0.55072	0.860294	no
DNM3	0.350353	0.608932	0.797471	-3.78332	0.00015475	0.00912351	yes
MIR3120	0	0	0	0	1	1	no
C1orf105	0.198372	0.442915	1.15882	-1.7056	0.0880823	0.450469	no
C1orf9	39.108	45.4483	0.21676	-4.13389	3.56669e-05	0.00309399	yes
FASLG	0	0.0177089	1.79769e+308	1.79769e+308	0.158655	1	no
PRDX6	132.286	133.705	0.0153931	-0.193536	0.846539	0.965361	no
LOC730159	0	0	0	0	1	1	no
KLHL20	10.1718	10.2639	0.0130057	-0.130944	0.89582	0.980449	no
DARS2	46.7539	45.9102	-0.0262712	0.323759	0.74612	0.935518	no
LOC100506046	1.54137	1.45028	-0.0878746	0.230303	0.817856	0.960214	no
ZBTB37	3.40458	3.87626	0.187188	-1.36483	0.172306	0.580966	no
RABGAP1L	4.95175	5.43981	0.135617	-1.46196	0.143753	0.549096	no
GPR52	0.0752363	0.0229261	-1.71444	0.778844	0.436072	1	no
CACYBP	47.9508	44.7039	-0.101154	1.45101	0.146776	0.555107	no
TNN	0.00770576	0	-1.79769e+308	-1.79769e+308	0.158655	1	no
PAPPA2	0.0154576	0	-1.79769e+308	-1.79769e+308	0.0416323	1	no
FAM5B	3.67805	3.67777	-0.000110617	0.000880011	0.999298	0.999663	no
RASAL2	2.48274	2.67416	0.107154	-1.09645	0.27288	0.684041	no
C1orf49	0	0	0	0	1	1	no
C1orf220	1.04645	1.34177	0.358628	-1.66633	0.0956473	0.467359	no
MIR4424	0	0	0	0	1	1	no
RALGPS2	14.6933	17.2378	0.230415	-2.69825	0.0069705	0.126587	no
FAM20B	24.3143	24.4756	0.00954171	-0.116414	0.907325	0.983652	no
TOR3A	42.7603	41.6276	-0.0387322	0.45065	0.652242	0.901069	no
SOAT1	8.04868	8.37415	0.0571911	-0.621259	0.534429	0.854613	no
AXDND1	0.00873586	0.0241236	1.46542	-0.879669	0.379039	1	no
TDRD5	2.77161	2.97221	0.100813	-0.801136	0.423053	0.801083	no
FAM163A	0.0140706	0.0275238	0.967997	-0.54784	0.583802	1	no
TOR1AIP1	23.6255	24.3091	0.0411547	-0.483222	0.628938	0.895275	no
CEP350	12.1967	13.2013	0.114197	-1.42421	0.154386	0.566334	no
FLJ23867,QSOX1	49.9467	56.2503	0.171472	-3.80194	0.00014357	0.00874566	yes
LHX4	2.82441	2.91771	0.046884	-0.270946	0.786433	0.950218	no
XPR1	11.6756	12.8808	0.141724	-1.67439	0.0940531	0.464202	no
KIAA1614	0.195366	0.166998	-0.226348	0.475599	0.63436	1	no
MR1	4.7538	5.28112	0.151763	-1.55033	0.121062	0.514985	no
IER5	21.9751	26.1018	0.248278	-2.56699	0.0102586	0.158517	no
GM140	0	0	0	0	1	1	no
CACNA1E	0	0	0	0	1	1	no
LINC00272	0	0	0	0	1	1	no
RGSL1	0	0	0	0	1	1	no
LOC284648	0.0897745	0.0211181	-2.08783	1.29439	0.195531	1	no
NPL	0.708695	0.703489	-0.0106371	0.0384736	0.96931	0.993274	no
DHX9	87.6508	93.2102	0.0887207	-1.23842	0.215561	0.631434	no
LAMC1	15.1931	21.3596	0.491473	-5.97795	2.25965e-09	9.10904e-07	yes
LAMC2	2.29033	3.19164	0.478745	-4.16405	3.12656e-05	0.00281926	yes
SMG7	33.6425	35.7503	0.0876729	-2.06861	0.0385823	0.316273	no
RGL1	0.309653	0.328786	0.0864949	-0.299228	0.764766	1	no
TSEN15	28.6485	28.5913	-0.00288387	0.0408205	0.967439	0.993274	no
C1orf21	7.45502	7.46436	0.00180647	-0.0206819	0.983499	0.99541	no
RNF2	7.23938	7.44185	0.0397957	-0.376055	0.706876	0.922431	no
SWT1	1.06395	0.961897	-0.145471	0.812474	0.41652	0.795919	no
HMCN1	14.972	15.9409	0.0904731	-1.14498	0.252218	0.665042	no
PRG4	1.51486	2.23203	0.559172	-4.50106	6.7616e-06	0.000820128	yes
C1orf27	8.8037	9.41698	0.0971556	-1.06056	0.288891	0.696959	no
OCLM	1.5221	1.67529	0.138354	-0.410282	0.681599	0.913584	no
PLA2G4A	0	0	0	0	1	1	no
LOC440704	0	0	0	0	1	1	no
RGS18	0	0	0	0	1	1	no
RGS21	0	0.0174302	1.79769e+308	1.79769e+308	0.158655	1	no
RGS1	0.0210894	0	-1.79769e+308	-1.79769e+308	0.158655	1	no
RGS13	0	0	0	0	1	1	no
RGS2	0.359124	0.347379	-0.04797	0.0983155	0.921682	1	no
TROVE2	19.8307	21.3119	0.103926	-1.89551	0.0580247	0.379612	no
CDC73	15.1869	14.8355	-0.0337708	0.392992	0.694326	0.917158	no
MIR1278	0	0	0	0	1	1	no
CFH	0	0.00804882	1.79769e+308	1.79769e+308	0.158655	1	no
CFHR3	0	0	0	0	1	1	no
CFHR1	0	0	0	0	1	1	no
CFHR4	0	0	0	0	1	1	no
CFHR2	0	0	0	0	1	1	no
CFHR5	0	0.011502	1.79769e+308	1.79769e+308	0.158655	1	no
CRB1	0	0.00727918	1.79769e+308	1.79769e+308	0.233041	1	no
C1orf53	5.90747	4.41856	-0.418965	1.89571	0.0579982	0.379612	no
LHX9	0.07769	0	-1.79769e+308	-1.79769e+308	0.0883101	1	no
NEK7	28.0223	25.901	-0.113564	1.34627	0.178216	0.587502	no
PTPRC	0	0	0	0	1	1	no
NR5A2	6.5009	5.39794	-0.268229	3.24391	0.00117901	0.0390184	yes
FAM58BP	1.19558	0.82478	-0.535626	1.26812	0.204755	0.622148	no
CAMSAP2	26.5273	30.5699	0.204637	-2.5671	0.0102554	0.158517	no
GPR25	0.0562157	0	-1.79769e+308	-1.79769e+308	0.158655	1	no
C1orf106	2.80038	2.60253	-0.105707	0.840534	0.400609	0.782793	no
IGFN1	0.0347136	0.0137274	-1.33844	1.56816	0.116843	1	no
PKP1	9.52226	9.13614	-0.059719	0.631461	0.527739	0.851924	no
RPS10P7	18.5041	15.9437	-0.214857	1.69197	0.0906525	0.456098	no
NAV1	0.394402	0.404611	0.0368674	-0.21077	0.833066	0.961874	no
MIR1231	0	0	0	0	1	1	no
IPO9	9.0926	9.20705	0.0180471	-0.21391	0.830617	0.961404	no
SHISA4	2.92604	3.51898	0.266204	-1.38976	0.164601	0.572855	no
TIMM17A	26.436	24.4158	-0.114688	1.20553	0.228	0.645387	no
RNPEP	44.3936	48.456	0.126323	-1.4929	0.135463	0.537693	no
ELF3	35.315	33.747	-0.0655233	0.827267	0.408086	0.788034	no
GPR37L1	6.88936	6.4188	-0.102066	0.822328	0.41089	0.79094	no
PTPRVP	0.188723	0.0930541	-1.02013	1.7167	0.0860349	1	no
LGR6	0.0708605	0.128389	0.857466	-1.00193	0.316377	1	no
PPP1R12B	6.7031	7.5404	0.169814	-2.60783	0.00911186	0.147273	no
LOC641515	0.219127	0.499933	1.18997	-1.83666	0.0662603	0.402555	no
LOC148709	2.86336	3.43081	0.260838	-1.73674	0.0824334	0.438699	no
TMEM183A	90.3914	85.5873	-0.0787892	1.08853	0.27636	0.687064	no
PPFIA4	1.4254	1.05448	-0.434828	2.65596	0.00790822	0.135657	no
ADORA1	2.1479	1.31932	-0.70314	3.39277	0.000691886	0.0267126	yes
BTG2	24.611	35.7772	0.539733	-6.10842	1.00622e-09	4.92547e-07	yes
PRELP	0.0296922	0.0520841	0.81076	-0.758745	0.448005	1	no
OPTC	0.0259381	0.0251727	-0.0432104	0.0211786	0.983103	1	no
ATP2B4	6.57108	7.20264	0.132395	-1.67049	0.0948223	0.465986	no
SNORA77	0	0.669449	1.79769e+308	1.79769e+308	0.123978	0.517933	no
LINC00260	0.465348	0.361174	-0.365618	0.680692	0.496066	0.839073	no
LAX1	0	0.010083	1.79769e+308	1.79769e+308	0.229923	1	no
ZC3H11A	40.2953	41.5625	0.0446698	-0.559567	0.575775	0.873348	no
ZBED6	30.9677	33.6646	0.120468	-1.41876	0.155969	0.566334	no
SNRPE	64.3576	58.4769	-0.138244	1.61075	0.107233	0.48896	no
SOX13	16.3111	15.8381	-0.0424609	0.463085	0.643303	0.899894	no
MDM4	10.9659	12.2424	0	0	1	1	no
NFASC	0.15569	0.137055	-0.183922	0.284268	0.776205	1	no
CNTN2	0.00981965	0	-1.79769e+308	-1.79769e+308	0.0786496	1	no
TMCC2	0.181723	0.14913	-0.285164	0.490468	0.623803	1	no
LOC284576	0	0.0203723	1.79769e+308	1.79769e+308	0.193238	1	no
CDK18	6.78084	5.59766	-0.276639	2.79507	0.00518892	0.105206	no
MFSD4	0.362433	0.500983	0.467046	-1.49892	0.133894	0.535445	no
LOC284581	2.1257	1.91248	-0.152495	0.942308	0.346035	0.743008	no
FAM72A	14.267	13.9701	-0.0303404	0.289635	0.772096	0.944699	no
AVPR1B	0	0	0	0	1	1	no
CTSE	0.0679213	0.0635858	-0.0951583	0.0624861	0.950176	1	no
SRGAP2	24.3244	23.1714	-0.0700627	1.41893	0.155921	0.566334	no
IKBKE	3.37347	3.14113	-0.102951	0.854288	0.392946	0.77817	no
RASSF5	1.79379	1.54716	-0.213385	1.3167	0.187938	0.60128	no
DYRK3	0.926462	0.924455	-0.00312846	0.0113586	0.990937	0.997473	no
MAPKAPK2	45.3838	45.6122	0.00724278	-0.099899	0.920424	0.986462	no
IL19	0	0.0303931	1.79769e+308	1.79769e+308	0.158655	1	no
IL20	0.0597643	0.0822193	0.460192	-0.349426	0.72677	1	no
IL24	0.0986806	0.0240884	-2.03443	1.20191	0.229399	1	no
PFKFB2	8.24573	8.49731	0.0433582	-0.52084	0.602479	0.885315	no
C4BPB	0	0	0	0	1	1	no
C4BPA	0	0	0	0	1	1	no
CD55	24.5052	27.0007	0.139911	-1.6812	0.0927231	0.461628	no
CR2	0.0415474	0.0345663	-0.265395	0.188838	0.85022	1	no
CR1	0.00425657	0	-1.79769e+308	-1.79769e+308	0.224348	1	no
CR1L	0	0	0	0	1	1	no
CD46	50.1078	54.7843	0.128727	-2.91718	0.00353217	0.0837576	no
LOC148696	0.125664	0.128814	0.0357179	-0.0666227	0.946882	1	no
MIR205,MIR205HG	0.0392984	0.187941	2.25773	-1.42859	0.153122	1	no
CAMK1G	0	0.0275084	1.79769e+308	1.79769e+308	0.0786496	1	no
G0S2	0	0	0	0	1	1	no
HSD11B1	0	0	0	0	1	1	no
TRAF3IP3	0.201703	0.14224	-0.503906	0.879894	0.378917	1	no
DIEXF	2.21814	2.20044	-0.0115622	0.102236	0.91857	0.985589	no
SYT14	0	0	0	0	1	1	no
SERTAD4	4.70102	4.8321	0.0396775	-0.291803	0.770437	0.944509	no
HHAT	2.27226	2.41256	0.0864331	-0.603041	0.546481	0.860294	no
RCOR3	7.38561	7.85653	0.0891746	-1.08955	0.275913	0.686639	no
TRAF5	5.83366	6.45914	0.146941	-1.64712	0.0995326	0.475495	no
LINC00467	3.73822	3.87932	0.053455	-0.278514	0.780618	0.94775	no
DTL	7.41192	7.08277	-0.0655344	0.661831	0.50808	0.844218	no
MIR3122	0	0	0	0	1	1	no
PPP2R5A	27.4298	28.5763	0.0590761	-0.976272	0.32893	0.730734	no
SNORA16B	0.559776	0.75474	0.431128	-0.273549	0.784432	0.950053	no
NENF	17.4259	14.9206	-0.223926	2.17693	0.0294859	0.274809	no
ATF3	1.64962	1.36835	-0.269693	1.25862	0.208168	0.624862	no
FAM71A	0	0	0	0	1	1	no
TATDN3	1.38291	1.38911	0.00645707	-0.0318241	0.974612	0.993971	no
FLVCR1	2.65742	2.77697	0.0634839	-0.529944	0.596151	0.881725	no
VASH2	1.4372	1.83497	0.352489	-2.3795	0.0173362	0.212756	no
RPS6KC1	3.48466	3.73758	0.101087	-1.04739	0.29492	0.702835	no
LINC00538	0	0	0	0	1	1	no
PROX1	0	0	0	0	1	1	no
SMYD2	9.33589	9.84773	0.0770038	-0.675978	0.499055	0.839218	no
CENPF	14.3199	13.999	-0.032694	0.407258	0.683818	0.914048	no
KCNK2	2.83079	3.24897	0.198777	-1.52395	0.127522	0.522251	no
KCTD3	45.784	43.4575	-0.0752363	0.929633	0.352561	0.746592	no
SPATA17	1.08789	0.822996	-0.402583	1.24169	0.214351	0.629505	no
RRP15	7.99034	8.19226	0.0360051	-0.397538	0.690971	0.91647	no
TGFB2	0.943749	1.86551	0.983097	-6.73846	1.6007e-11	1.04472e-08	yes
LYPLAL1	9.29574	10.1488	0.126666	-1.11081	0.26665	0.678794	no
RNU5F-1	0	0	0	0	1	1	no
IARS2	47.7048	49.4229	0.0510447	-0.63064	0.528276	0.852092	no
MARK1	0.359438	0.303643	-0.243367	0.825688	0.408981	1	no
C1orf115	3.73309	3.31596	-0.170944	1.28093	0.200217	0.618134	no
2012-03-02	2.77738	2.32117	-0.258876	1.34886	0.177383	0.586828	no
2012-03-01	7.45647	8.97796	0.267894	-2.34381	0.0190879	0.222857	no
HLX	0	0.0386737	1.79769e+308	1.79769e+308	0.0786496	1	no
MIA3	6.81475	7.23095	0.0855233	-0.957869	0.338129	0.738196	no
BROX	17.6252	17.1291	-0.04119	0.413636	0.67914	0.912399	no
FAM177B	0	0	0	0	1	1	no
DISP1	1.42384	1.24488	-0.19378	1.29562	0.195107	0.612264	no
C1orf65	0.179347	0.143271	-0.324005	0.473463	0.635883	1	no
CAPN2	9.39642	12.4542	0.406449	-4.51338	6.38036e-06	0.000787831	yes
FBXO28	10.5665	11.5162	0.124172	-1.36965	0.170798	0.579782	no
DEGS1	12.7877	12.9777	0.0212835	-0.201827	0.840052	0.963812	no
CNIH4	42.1353	44.4314	0.0765507	-0.748022	0.454447	0.817515	no
CNIH3	0.111276	0.214118	0.944264	-1.41391	0.157388	1	no
DNAH14	6.1805	5.50565	-0.16681	1.19535	0.231949	0.648815	no
SRP9	144.646	133.355	-0.117255	1.61823	0.105613	0.485749	no
EPHX1	21.2483	22.3685	0.0741227	-0.751781	0.452183	0.816873	no
H3F3A	224.427	223.877	-0.00353812	0.0444523	0.964544	0.993274	no
MIXL1	0	0	0	0	1	1	no
C1orf95	0.147476	0.264788	0.844356	-2.49682	0.0125314	1	no
PSEN2	7.59351	6.94038	-0.129752	1.1869	0.235266	0.65193	no
ADCK3	5.81042	5.07221	-0.196027	1.60115	0.109344	0.491695	no
ZNF678	3.44046	3.58969	0.0612583	-0.756133	0.44957	0.814336	no
LOC100130093	0.904238	1.13334	0.325802	-0.948972	0.342635	0.741069	no
SNAP47	10.0742	10.8802	0.111046	-1.03727	0.29961	0.706748	no
PRSS38	0	0	0	0	1	1	no
WNT3A	0.0697747	0.0356801	-0.967585	0.774433	0.438674	1	no
ARF1	180.147	168.779	-0.0940325	1.24552	0.212941	0.6282	no
MIR3620	0	0.736367	1.79769e+308	1.79769e+308	0.239698	0.65193	no
GUK1	59.5037	55.1904	-0.108562	1.77426	0.0760202	0.427335	no
GJC2	0.367093	0.284061	-0.369944	0.67148	0.501915	1	no
IBA57	2.46666	2.28591	-0.109791	0.944754	0.344784	0.743008	no
OBSCN	0.47986	0.447737	-0.0999606	0.733129	0.46348	0.822208	no
HIST3H2BB	2.65323	2.48416	-0.094989	0.260806	0.794242	0.953085	no
MIR4666A	0	0	0	0	1	1	no
RNF187	35.882	35.0843	-0.0324356	0.377208	0.706019	0.922205	no
DUSP5P,RHOU	4.64087	4.62223	-0.00580515	0.0614031	0.951038	0.99098	no
RAB4A,SPHAR	19.8712	19.6136	-0.0188255	0.223857	0.822868	0.960215	no
URB2	5.81686	6.38723	0.13495	-1.35405	0.17572	0.585448	no
GALNT2	13.6549	14.3298	0.0696057	-0.752669	0.451649	0.816106	no
COG2	11.1066	10.888	-0.0286767	0.301277	0.763203	0.941648	no
CAPN9	4.16078	5.17632	0.315072	-2.80299	0.0050632	0.103657	no
ARV1	8.57265	9.7969	0.192585	-1.5965	0.110378	0.493748	no
TRIM67	0.0140148	0.0269533	0.943515	-0.924888	0.355024	1	no
GNPAT	16.0568	15.6603	-0.0360689	0.377343	0.705919	0.922162	no
C1orf124	6.12932	7.39049	0.269941	-2.67385	0.00749855	0.132272	no
DISC1,TSNAX,TSNAX-DISC1	15.7993	16.5541	0.0673226	-0.716579	0.473634	0.828189	no
KIAA1383	1.62398	1.77802	0.130743	-0.958528	0.337797	0.738196	no
NTPCR	15.6262	15.6762	0.0046021	-0.0393629	0.968601	0.993274	no
KIAA1804	4.20478	4.1521	-0.0181903	0.168358	0.866302	0.971425	no
KCNK1	15.3097	15.4828	0.0162219	-0.1599	0.87296	0.973011	no
MIR4427	0	0	0	0	1	1	no
SLC35F3	0.0422786	0.0266386	-0.666409	0.506007	0.612852	1	no
MIR4671	0	0	0	0	1	1	no
C1orf31	18.9448	19.3327	0.0292443	-0.262008	0.793315	0.952795	no
LINC00184	0.0295955	0.0277719	-0.091754	0.063599	0.949289	1	no
LOC100506810	0.220774	0.300678	0.445646	-1.13721	0.255449	1	no
GGPS1	13.926	13.4842	-0.0465126	0.638601	0.523082	0.849149	no
TBCE	10.4262	10.5593	0.0183105	-0.172539	0.863014	0.970896	no
GPR137B	16.0397	17.4792	0.123996	-1.23349	0.217394	0.634042	no
EDARADD	83.6953	78.7679	-0.0875397	1.09885	0.271834	0.683626	no
LGALS8	11.0322	10.862	-0.0224259	0.356609	0.721384	0.927138	no
ACTN2	0.338084	0.380902	0.172037	-0.556112	0.578134	0.874989	no
MTR	7.99005	8.31911	0.0582243	-0.674901	0.499739	0.839218	no
RYR2	0.00205798	0.00387097	0.911468	-0.515847	0.605961	1	no
LOC100130331	15.4306	16.3577	0.0841728	-0.904849	0.365545	0.756599	no
CHRM3	0	0	0	0	1	1	no
RPS7P5	0.0099059	0.130002	3.71411	-0.845411	0.397881	1	no
FMN2	0.020043	0	-1.79769e+308	-1.79769e+308	0.0416323	1	no
MIR3123	0	0	0	0	1	1	no
KMO	0.137643	0.151482	0.138219	-0.277382	0.781487	1	no
WDR64	0.0307884	0.0354855	0.204843	-0.211661	0.832372	1	no
EXO1	9.85287	8.78566	-0.165393	2.25213	0.024314	0.247962	no
SDCCAG8	2.41843	2.56469	0.084711	-0.603478	0.546191	0.860173	no
MIR4677	0	0	0	0	1	1	no
LOC339529	0	0	0	0	1	1	no
ZNF238	0.368157	0.450012	0.289644	-0.928126	0.353342	0.746705	no
C1orf100	0	0	0	0	1	1	no
C1orf101	0.0807013	0.0842895	0.0627621	-0.0655787	0.947713	1	no
PPPDE1	15.978	16.7379	0.0670267	-0.748541	0.454134	0.817357	no
FAM36A	10.3939	9.99461	-0.0565085	0.494576	0.620899	0.893299	no
EFCAB2	3.93163	3.83524	-0.035811	0.215904	0.829063	0.961092	no
KIF26B	0.0388597	0.0497909	0.35761	-0.491864	0.622815	1	no
CNST	4.27886	4.71581	0.140277	-1.33802	0.180891	0.59073	no
SCCPDH	33.3184	36.5585	0.133891	-1.53768	0.124126	0.517933	no
LOC149134	0.298286	0.421783	0.499803	-0.798924	0.424334	0.801644	no
VN1R5	0	0	0	0	1	1	no
NLRP3	0.00878432	0	-1.79769e+308	-1.79769e+308	0.236307	1	no
OR2W5	0	0	0	0	1	1	no
C1orf150	0.0066036	0.00597994	-0.143122	0.035074	0.972021	1	no
OR2G2	0	0	0	0	1	1	no
OR2G3	0	0	0	0	1	1	no
TRIM58	0	0.00738468	1.79769e+308	1.79769e+308	0.158655	1	no
OR2W3	0	0	0	0	1	1	no
OR2T8	0	0	0	0	1	1	no
OR2L13	0	0	0	0	1	1	no
OR2L8	0	0	0	0	1	1	no
OR2AK2	0	0	0	0	1	1	no
OR2L1P	0	0	0	0	1	1	no
OR2L2	0	0	0	0	1	1	no
OR2L3	0	0	0	0	1	1	no
OR2M1P	0	0	0	0	1	1	no
OR2M5	0	0	0	0	1	1	no
OR2M2	0.0393775	0	-1.79769e+308	-1.79769e+308	0.158655	1	no
OR2M3	0	0	0	0	1	1	no
OR2M4	0	0	0	0	1	1	no
OR14C36	0	0	0	0	1	1	no
OR2T4	0	0	0	0	1	1	no
OR2T6	0	0	0	0	1	1	no
OR2T1	0	0	0	0	1	1	no
OR2T2	0	0	0	0	1	1	no
OR2T3	0	0	0	0	1	1	no
OR2T5	0	0	0	0	1	1	no
OR2G6	0	0	0	0	1	1	no
MIR3124	1.00075	0	-1.79769e+308	-1.79769e+308	0.158655	0.566334	no
ZNF672	11.7582	13.2488	0.172191	-1.64464	0.100044	0.476488	no
PGBD2	5.58062	6.15529	0.141402	-1.19214	0.233206	0.651017	no
WASH7P	9.48926	9.13556	-0.0548013	0.461465	0.644465	0.899894	no
FAM138F	0	0	0	0	1	1	no
LOC729737	5.18239	5.02054	-0.0457746	0.420891	0.673835	0.910535	no
OR4F29	0.0206167	0.0322134	0.643847	-0.191341	0.848258	1	no
LOC100133331	4.67353	4.62486	-0.0151041	0.128865	0.897464	0.980648	no
LOC100288069	10.4485	9.78801	-0.0942147	0.777464	0.436885	0.807519	no
LINC00115	1.13294	1.00065	-0.179135	0.507992	0.611459	0.888855	no
FAM41C	0.4977	0.511535	0.0395578	-0.0953558	0.924032	0.986878	no
LOC100130417	5.41964	5.26896	-0.0406781	0.181626	0.855876	0.969301	no
NOC2L	43.9975	42.904	-0.0363113	0.430577	0.666776	0.90681	no
C1orf170	0.892003	0.756786	-0.237162	0.881962	0.377797	0.767105	no
HES4	22.4222	19.9266	-0.17023	1.59684	0.110301	0.493563	no
RNF223	7.92335	7.33109	-0.112083	0.723877	0.469141	0.826485	no
C1orf159	6.60176	6.50836	-0.0205557	0.155876	0.876131	0.97388	no
TNFRSF18	4.18746	3.63155	-0.205492	1.01957	0.307931	0.711662	no
TNFRSF4	0	0	0	0	1	1	no
SDF4	65.5822	61.3262	-0.0968024	1.17513	0.239943	0.65193	no
FAM132A	0.255897	0.51457	1.0078	-1.39711	0.162381	0.569609	no
UBE2J2	18.4978	18.5278	0.0023391	-0.025113	0.979965	0.994506	no
ACAP3	14.3707	13.8935	-0.0487231	0.506845	0.612263	0.888949	no
CPSF3L	21.1225	18.411	-0.198213	2.11295	0.0346054	0.301719	no
DVL1	16.3033	13.9608	-0.223781	2.21473	0.0267789	0.261232	no
MXRA8	0.953222	0.787146	-0.276181	0.862619	0.388347	0.77467	no
AURKAIP1	80.7792	77.7829	-0.0545308	0.729067	0.465961	0.824272	no
CCNL2	56.0721	54.2426	-0.0478577	0.717645	0.472976	0.828026	no
MRPL20	76.6616	76.4118	-0.00470732	0.0517298	0.958744	0.99222	no
ANKRD65	0.0237342	0	-1.79769e+308	-1.79769e+308	0.237966	1	no
TMEM240	0.12791	0.0429812	-1.57335	0.944454	0.344938	1	no
SSU72	53.3246	51.2721	-0.0566265	0.640763	0.521677	0.849059	no
C1orf233	25.4687	18.926	-0.428357	4.19872	2.6843e-05	0.00250279	yes
CDK11A,CDK11B	30.0989	27.9443	-0.107157	1.92034	0.0548155	0.367708	no
SLC35E2B	21.6147	21.6823	0.00450587	-0.053613	0.957244	0.99219	no
SLC35E2	16.721	15.9368	-0.0692932	0.871668	0.383389	0.77015	no
NADK	28.5687	29.9951	0.0702888	-1.31294	0.189203	0.603777	no
GNB1	129.18	127.84	-0.0150447	0.191396	0.848215	0.965665	no
TMEM52	3.08481	2.10918	-0.548499	2.16493	0.030393	0.280139	no
KIAA1751	0.0480899	0.0235964	-1.02717	1.00689	0.313988	1	no
C1orf86	12.5752	11.4021	-0.141292	0.990685	0.32184	0.724556	no
MORN1	1.8054	1.73947	-0.0536743	0.216912	0.828277	0.960973	no
LOC100129534	0.671154	0.657759	-0.0290856	0.0912811	0.927269	0.986878	no
PEX10	10.7357	10.654	-0.0110227	0.10416	0.917042	0.985339	no
PANK4	7.76781	7.02731	-0.144536	1.25385	0.209897	0.626079	no
HES5	0	0	0	0	1	1	no
LOC115110	0.0617372	0.0452279	-0.448927	0.407421	0.683699	1	no
LOC100133445	0.0415748	0	-1.79769e+308	-1.79769e+308	0.158655	1	no
MMEL1	0.267593	0.0833881	-1.68213	2.21957	0.026448	1	no
TTC34	0.0244752	0.0247208	0.0144056	-0.00706062	0.994366	1	no
FLJ42875	0.104215	0.17356	0.73587	-0.577981	0.563277	1	no
MEGF6	6.19273	4.79443	-0.369217	3.62677	0.000286992	0.0142519	yes
MIR551A	0	0	0	0	1	1	no
WRAP73	14.8977	13.8479	-0.105419	0.970013	0.33204	0.733087	no
TP73-AS1	0.0110594	0	-1.79769e+308	-1.79769e+308	0.187604	1	no
LRRC47	21.4014	21.7067	0.0204306	-0.217399	0.827897	0.960973	no
CEP104	7.06069	6.87252	-0.0389708	0.408986	0.68255	0.913892	no
C1orf174	11.089	10.0414	-0.143166	1.27587	0.202003	0.620495	no
MIR4689	0	0	0	0	1	1	no
NPHP4	3.5285	3.21897	-0.132457	1.10277	0.270128	0.682383	no
CHD5	1.35584	1.27494	-0.0887525	0.683814	0.494093	0.838441	no
RPL22	109.454	105.389	-0.0545997	0.683884	0.494049	0.838441	no
ICMT	35.9725	34.0686	-0.0784506	0.96018	0.336965	0.737888	no
GPR153	7.12417	7.07268	-0.0104633	0.0923478	0.926422	0.986878	no
ACOT7	38.8232	37.5459	-0.048263	0.653652	0.513336	0.846257	no
HES2	1.08451	1.30886	0.271271	-1.49884	0.133915	0.535445	no
MIR4252	0	0	0	0	1	1	no
PLEKHG5,TNFRSF25	5.6929	5.44066	-0.0653817	0.478862	0.632037	0.895285	no
NOL9	5.46719	5.54035	0.0191791	-0.192783	0.847129	0.965376	no
KLHL21	9.82127	10.5188	0.0989868	-0.989459	0.322439	0.724812	no
DNAJC11	17.9676	18.6989	0.0575535	-0.630437	0.528409	0.852092	no
UTS2	0	0.0460194	1.79769e+308	1.79769e+308	0.226742	1	no
TNFRSF9	0.000923544	0	-1.79769e+308	-1.79769e+308	0.443202	1	no
ERRFI1	15.6161	20.0023	0.357132	-3.9007	9.59134e-05	0.00650787	yes
RERE	11.4787	11.7706	0.0362193	-0.552869	0.580353	0.875697	no
ENO1	595.93	554.979	-0.102711	1.28921	0.197324	0.614526	no
SLC2A7	0.0559188	0	-1.79769e+308	-1.79769e+308	0.0786496	1	no
SLC2A5	0.0177401	0.0513567	1.53353	-0.920554	0.357283	1	no
GPR157	5.56252	6.49122	0.222752	-1.29903	0.193932	0.611182	no
MIR34A	0	0	0	0	1	1	no
C1orf200	0	0	0	0	1	1	no
CLSTN1	34.3279	34.0542	-0.0115482	0.140716	0.888094	0.977531	no
CTNNBIP1	15.2973	13.7124	-0.157805	1.60902	0.107611	0.489518	no
LZIC	17.1287	18.0377	0.074603	-0.721285	0.470734	0.826948	no
DFFA	14.821	14.1637	-0.0654471	0.766082	0.443628	0.809851	no
CASZ1	5.97459	6.11909	0.0344768	-0.403442	0.686623	0.915097	no
C1orf127	0.0277281	0.0274329	-0.0154418	0.0107034	0.99146	1	no
MASP2	0.739424	0.943656	0.35186	-1.26537	0.205738	0.622787	no
SRM	53.4455	47.3808	-0.173766	1.90635	0.0566054	0.375343	no
EXOSC10	20.3806	20.2852	-0.00676936	0.0937319	0.925322	0.986878	no
MTOR	16.6998	18.2998	0.132001	-1.61058	0.10727	0.48896	no
FBXO2	3.37345	2.79773	-0.269967	1.34785	0.177707	0.586928	no
MAD2L2	22.1539	21.956	-0.0129415	0.133042	0.89416	0.980107	no
MTHFR	3.22466	2.91521	-0.14555	1.28856	0.197552	0.614885	no
NPPA	0.351723	0.251475	-0.484027	0.597354	0.550271	1	no
NPPB	0	0	0	0	1	1	no
KIAA2013	21.2308	21.8933	0.0443317	-0.466313	0.640991	0.898663	no
DHRS3	1.01518	1.21539	0.259681	-0.877005	0.380484	0.768706	no
PRAMEF11	0	0	0	0	1	1	no
HNRNPCL1,LOC649330	23.614	24.5315	0.054994	-0.531826	0.594847	0.881089	no
PRAMEF4	0	0	0	0	1	1	no
PRAMEF10	0	0	0	0	1	1	no
PRAMEF6	0	0	0	0	1	1	no
PRAMEF5	0	0	0	0	1	1	no
LOC440563	12.3125	12.7452	0.0498252	-0.42846	0.668316	0.907374	no
PRAMEF3	0	0	0	0	1	1	no
PRAMEF8	0	0	0	0	1	1	no
PRAMEF13,PRAMEF14	0	0	0	0	1	1	no
PRAMEF18	0	0	0	0	1	1	no
PRAMEF7,PRAMEF8	0	0	0	0	1	1	no
PRAMEF14	0	0	0	0	1	1	no
PRAMEF18	0	0	0	0	1	1	no
LRRC38	0	0	0	0	1	1	no
C1orf126	0.411859	0.378009	-0.12373	0.511878	0.608737	0.88759	no
CASP9	4.2094	4.18761	-0.00748768	0.0573678	0.954252	0.991791	no
AGMAT	5.06945	4.31793	-0.231488	1.88846	0.0589639	0.383741	no
UQCRHL	76.3553	66.502	-0.199331	2.04523	0.0408325	0.323684	no
FLJ37453	3.94131	4.25588	0.110781	-0.80151	0.422836	0.801083	no
ZBTB17	7.73635	8.74266	0.176419	-1.6291	0.103291	0.481814	no
HSPB7	0.0143235	0	-1.79769e+308	-1.79769e+308	0.158655	1	no
FAM131C	1.33225	1.36789	0.0380954	-0.137836	0.89037	0.978622	no
EPHA2	12.528	14.9007	0.250216	-2.62533	0.00865653	0.142416	no
ARHGEF19	8.81263	8.0468	-0.131158	1.17565	0.239735	0.65193	no
RSG1	4.33815	3.46329	-0.324937	1.86398	0.0623248	0.392827	no
FBXO42	9.26038	9.44276	0.0281371	-0.266756	0.789657	0.951643	no
SPATA21	0	0.0341957	1.79769e+308	1.79769e+308	0.0786496	1	no
CROCCP3	1.2764	1.24747	-0.0330706	0.210749	0.833083	0.961874	no
NBPF1	14.8323	16.3967	0.144661	-1.65936	0.0970435	0.470003	no
CROCCP2	8.72136	9.64425	0.145116	-1.16729	0.243095	0.65458	no
ESPNP	1.05684	0.924876	-0.192421	0.62016	0.535153	0.854748	no
MST1P9	0.317848	0.330182	0.0549255	-0.15729	0.875016	1	no
MIR3675	0	0	0	0	1	1	no
MFAP2	3.86313	4.0134	0.0550536	-0.276828	0.781912	0.948565	no
ATP13A2	15.077	15.7475	0.0627678	-0.944151	0.345093	0.743008	no
SDHB	44.7118	42.3569	-0.0780587	0.858742	0.390483	0.776321	no
PADI2	1.70599	1.41408	-0.270746	1.74945	0.0802128	0.436442	no
RCC2	68.5667	73.4469	0.0991933	-1.46128	0.143938	0.549096	no
TAS1R2	0	0	0	0	1	1	no
ALDH4A1,MIR4695	16.4866	14.8686	-0.149021	1.98872	0.0467318	0.343988	no
IFFO2	2.30863	2.78826	0.27233	-2.18013	0.0292477	0.274003	no
UBR4	20.9522	21.9472	0.0669339	-0.849895	0.395384	0.779829	no
KIAA0090	21.1625	22.0435	0.0588486	-0.681438	0.495594	0.838801	no
AKR7L	1.01781	1.019	0.00168494	-0.00673372	0.994627	0.998566	no
AKR7A3	1.66806	1.66396	-0.00355152	0.0125744	0.989967	0.997023	no
LOC100506730	2.97386	2.71369	-0.132079	0.886399	0.375403	0.765356	no
AKR7A2	23.5506	20.8444	-0.176101	1.90002	0.0574305	0.377707	no
CAPZB	107.486	97.5096	-0.140531	1.79229	0.0730871	0.421959	no
TMCO4	2.76328	2.89146	0.0654163	-0.449917	0.65277	0.901069	no
RNF186	0	0	0	0	1	1	no
PLA2G2E	0	0	0	0	1	1	no
PLA2G2A	0.0383128	0.14115	1.88133	-0.816478	0.414227	1	no
PLA2G2D	0	0	0	0	1	1	no
PLA2G2C	0	0	0	0	1	1	no
LOC339505	0	0	0	0	1	1	no
CAMK2N1	33.4643	32.7263	-0.0321726	0.358622	0.719878	0.926762	no
MUL1	10.0519	9.58063	-0.0692693	0.627984	0.530014	0.852653	no
DDOST	113.271	108.713	-0.0592456	0.738644	0.460123	0.820831	no
KIF17	0.117532	0.179529	0.611165	-1.01337	0.310881	1	no
SH2D5	0.451908	0.439178	-0.0412244	0.117511	0.906455	0.983509	no
HP1BP3	49.1643	48.1275	-0.0307514	0.38316	0.701601	0.920531	no
EIF4G3	23.1287	25.0544	0.115382	-2.49394	0.0126334	0.179475	no
ECE1	22.4721	23.2496	0.0490684	-0.603633	0.546088	0.860173	no
RAP1GAP	5.51638	4.76406	-0.211531	1.88281	0.0597267	0.384894	no
USP48	19.4119	19.5821	0.0125943	-0.189134	0.849988	0.966168	no
HSPG2	3.34599	3.73542	0.158839	-1.63046	0.103003	0.481692	no
WNT4	0.458768	0.593988	0.372669	-1.35285	0.176103	0.585545	no
MIR4253	0	0	0	0	1	1	no
LOC729059	0	0	0	0	1	1	no
LUZP1	6.70205	7.65968	0.192681	-2.24109	0.0250203	0.251046	no
HTR1D	0.319586	0.368986	0.207362	-0.510754	0.609523	1	no
HNRNPR	81.5708	80.7139	-0.0152356	0.272119	0.785531	0.950218	no
ZNF436	5.46701	4.98631	-0.13278	1.252	0.210571	0.626424	no
TCEA3	0.475697	0.341585	-0.477801	1.06216	0.288163	0.69646	no
ASAP3	3.52109	3.23337	-0.122984	1.06784	0.285595	0.69383	no
E2F2	6.26867	5.23028	-0.26127	2.4871	0.0128791	0.181419	no
ID3	27.4487	29.7252	0.114948	-1.14295	0.253058	0.665978	no
LOC100506963	0.94461	0.502611	-0.910276	1.6524	0.0984541	0.473496	no
GALE	12.765	10.5956	-0.268728	2.56292	0.0103796	0.159309	no
HMGCL	14.2764	15.3891	0.108274	-1.10583	0.268799	0.681243	no
FUCA1	18.3559	18.8995	0.0421063	-0.43633	0.662598	0.905089	no
CNR2	0	0.0210304	1.79769e+308	1.79769e+308	0.158655	1	no
SRSF10	67.7237	66.6861	-0.0222737	0.474464	0.635169	0.896765	no
MYOM3	0.0185341	0.00605241	-1.6146	0.969217	0.332437	1	no
IL22RA1	0.0515528	0.0252288	-1.03098	0.825174	0.409273	1	no
IL28RA	0.11876	0.159925	0.42935	-0.777808	0.436682	1	no
C1orf201	1.04703	1.01086	-0.0507106	0.214838	0.829894	0.961092	no
RCAN3AS	0	0.195492	1.79769e+308	1.79769e+308	0.123229	1	no
RUNX3	0.0247892	0.0330897	0.416671	-0.222235	0.824131	1	no
SYF2	13.3509	12.3344	-0.114247	1.07375	0.282936	0.69239	no
C1orf63	21.9274	21.7455	-0.0120154	0.119123	0.905178	0.983301	no
RHCE	0.179737	0.179967	0.00184228	-0.00218076	0.99826	1	no
LOC646471	1.37872	1.37104	-0.0080545	0.0459116	0.963381	0.993231	no
C1orf135	6.54061	6.34743	-0.0432529	0.360283	0.718635	0.926762	no
PAQR7	2.30554	3.84104	0.73639	-5.03572	4.76048e-07	0.000101949	yes
MIR3917,STMN1	179.891	178.439	-0.011691	0.243633	0.807515	0.957422	no
PAFAH2	5.89092	6.20917	0.0759072	-0.696341	0.486215	0.835682	no
SLC30A2	0.0168949	0	-1.79769e+308	-1.79769e+308	0.23842	1	no
TRIM63	0	0	0	0	1	1	no
UBXN11	3.98359	3.50305	-0.185457	1.11483	0.264922	0.677226	no
AIM1L	0.189476	0.173716	-0.125287	0.294217	0.768592	1	no
ZNF683	0	0	0	0	1	1	no
GPN2	17.0495	18.5621	0.122628	-1.14478	0.252301	0.665042	no
GPATCH3	4.10674	3.8316	-0.100045	0.706505	0.479874	0.832161	no
NR0B2	0.116942	0.0578068	-1.01648	0.813568	0.415893	1	no
C1orf172	9.94008	8.99427	-0.144251	1.20642	0.227656	0.644951	no
FAM46B	4.38598	4.4441	0.0189927	-0.136159	0.891696	0.979174	no
SLC9A1	23.6566	23.7581	0.00617707	-0.0716127	0.94291	0.989283	no
MAP3K6	8.80383	7.73983	-0.18583	1.77693	0.0755802	0.427335	no
FCN3	0.0392108	0.151776	1.95262	-0.855929	0.392037	1	no
CD164L2	0.213826	0.131643	-0.699809	0.85087	0.394842	1	no
WASF2	38.2348	35.8419	-0.0932368	1.63624	0.101789	0.479588	no
AHDC1	7.53413	7.26576	-0.0523257	0.53321	0.593889	0.881089	no
FGR	0	0	0	0	1	1	no
IFI6	28.4205	24.2263	-0.230358	2.37337	0.0176265	0.214937	no
RPA2	29.5651	28.1839	-0.0690196	0.746822	0.455171	0.817805	no
EYA3	7.59449	7.54596	-0.00924874	0.0982791	0.921711	0.986462	no
LOC653566	43.5987	40.5643	-0.104074	1.17444	0.24022	0.652488	no
PTAFR	0.585548	0.574285	-0.0280205	0.109436	0.912857	0.984547	no
DNAJC8	40.0157	39.2236	-0.0288455	0.331407	0.740337	0.934094	no
SNHG12	9.1703	8.37719	-0.130503	0.835086	0.403669	0.784337	no
SNORD99	2.30909	1.36055	-0.763138	0.485327	0.627444	0.894782	no
SNORA61	8.18095	7.7766	-0.0731279	0.15887	0.873772	0.973098	no
SNORA44	1.43604	2.0411	0.507246	-0.55062	0.581894	0.875888	no
SNORA16A	2.62311	1.07468	-1.28737	1.35505	0.175402	0.585072	no
TAF12	18.3089	16.6451	-0.137449	1.30598	0.191559	0.607614	no
TMEM200B	0.0525971	0.0558523	0.0866317	-0.0628403	0.949894	1	no
SRSF4	29.2366	28.5012	-0.0367486	0.416244	0.677232	0.911216	no
MECR	4.10932	3.91812	-0.0687394	0.512421	0.608357	0.887413	no
MATN1	0.0683847	0.0116683	-2.55108	1.32681	0.184573	1	no
LAPTM5	0.119475	0.174448	0.546084	-0.782877	0.433699	1	no
MIR4420	0	0	0	0	1	1	no
SDC3	6.83961	7.48097	0.129311	-1.27159	0.203519	0.622064	no
PUM1	24.9994	26.2986	0	0	1	1	no
SNORD103A	2.07658	1.37508	0	0	1	1	no
SNORD103A	2.07658	1.37508	0	0	1	1	no
SNORD85	1.15236	1.08249	0	0	1	1	no
NKAIN1	2.29597	1.89906	-0.273818	1.61613	0.106066	0.486364	no
SNRNP40	21.9279	22.6654	0.0477249	-0.488204	0.625405	0.894687	no
FABP3	0.232169	0.273523	0.236487	-0.345575	0.729662	1	no
PEF1	32.248	32.7448	0.0220546	-0.262668	0.792806	0.952795	no
COL16A1	0.078863	0.166559	1.07861	-2.03945	0.0414055	1	no
BAI2	0.686617	0.768496	0.162532	-0.718068	0.472715	0.827886	no
MIR4254	0	0	0	0	1	1	no
SPOCD1	0.470944	0.324577	-0.536995	1.646	0.0997631	0.476264	no
PTP4A2	50.9261	47.4583	-0.101745	2.00144	0.0453446	0.340298	no
TMEM234	4.26824	3.78745	-0.172414	0.975561	0.329282	0.731073	no
MTMR9LP	0.765065	0.983808	0.362794	-1.22228	0.221601	0.639291	no
MARCKSL1	122.621	142.376	0.215498	-2.65655	0.0078944	0.135657	no
LOC100128071	0.851767	0.590742	-0.527931	0.843886	0.398733	0.782301	no
BSDC1	23.9582	24.1935	0.0140981	-0.244009	0.807224	0.957364	no
ZBTB8OS	20.2752	18.8908	-0.102034	0.869307	0.384679	0.771398	no
SYNC	0.135156	0.192083	0.507108	-0.798739	0.424442	1	no
YARS	37.1461	34.6183	0	0	1	1	no
FNDC5	0.390285	0.624503	0.678182	-1.88806	0.0590178	0.38378	no
TMEM54	51.0237	49.7156	-0.0374677	0.395551	0.692437	0.91647	no
RNF19B	7.68553	8.88366	0.20901	-2.18339	0.0290069	0.273243	no
AK2	32.8885	31.087	-0.0812712	1.36221	0.173133	0.58175	no
TRIM62	6.53726	6.75692	0.0476797	-0.436438	0.662519	0.905089	no
MIR3605,PHC2	13.5716	14.4189	0.0873722	-0.710399	0.477457	0.830659	no
CSMD2	0	0.00285839	1.79769e+308	1.79769e+308	0.158655	1	no
C1orf212	4.89648	4.80528	-0.0271248	0.318556	0.750064	0.936778	no
DLGAP3	0.630268	0.503822	-0.32305	1.01884	0.308279	0.711662	no
LOC653160	0.980765	0.829856	-0.241046	0.681898	0.495303	0.838618	no
ZMYM6NB	8.3756	8.41814	0.00730834	-0.0520093	0.958521	0.99219	no
ZMYM6	4.28098	4.21858	-0.0211852	0.197201	0.84367	0.964416	no
SFPQ	144.839	156.483	0.111551	-1.41963	0.155716	0.566334	no
KIAA0319L	13.3452	13.8339	0.0518885	-0.582772	0.560047	0.864025	no
PSMB2	25.551	27.2619	0.0935071	-1.11156	0.266329	0.678794	no
C1orf216	7.83065	8.52439	0.122464	-1.10034	0.271182	0.683087	no
CLSPN	6.29398	6.02302	-0.063487	0.734418	0.462694	0.822157	no
COL8A2	0.0299024	0.0198364	-0.592111	0.449592	0.653004	1	no
TRAPPC3	33.0973	32.2082	-0.0392839	0.411136	0.680973	0.913347	no
FAM176B	6.13968	5.03154	-0.287164	1.56119	0.118478	0.509599	no
STK40	13.1464	12.419	-0.0821127	0.849774	0.395451	0.779829	no
LSM10	21.233	20.1514	-0.0754283	0.658896	0.509963	0.845578	no
OSCP1	1.98881	2.75669	0.471029	-1.91456	0.0555481	0.369943	no
MRPS15	38.2472	36.5335	-0.066135	0.68937	0.49059	0.836843	no
CSF3R	0.0505386	0.0503417	-0.00563248	0.00364742	0.99709	1	no
GRIK3	0.381105	0.310146	-0.297238	1.3419	0.179629	1	no
LOC728431	2.33462	2.29691	-0.0234918	0.112422	0.910489	0.984061	no
MEAF6	27.8793	28.4648	0.0299837	-0.333843	0.738498	0.933347	no
SNIP1	9.1658	7.86691	-0.220464	1.96997	0.048842	0.347936	no
GNL2	22.3319	20.8477	-0.0992177	1.09999	0.271338	0.683154	no
RSPO1	0.0670367	0.104031	0.633987	-0.576086	0.564557	1	no
C1orf109	8.26946	8.75654	0.082568	-0.743224	0.457346	0.819739	no
EPHA10	1.83484	1.73541	-0.08038	0.550923	0.581687	0.875888	no
YRDC	15.7452	17.7602	0.173741	-1.66418	0.0960765	0.468239	no
MTF1	5.30091	5.51667	0.0575583	-0.601952	0.547206	0.860294	no
INPP5B	3.9748	4.01825	0.0156859	-0.137102	0.89095	0.979023	no
SF3A3	24.3891	25.1723	0.0455991	-0.520096	0.602996	0.885315	no
FHL3	1.58189	1.66934	0.0776203	-0.31168	0.755284	0.938524	no
POU3F1	0.0532313	0.0968766	0.863873	-0.696186	0.486312	1	no
LOC339442	0	0.014654	1.79769e+308	1.79769e+308	0.158655	1	no
RRAGC	13.5489	15.3211	0.177346	-1.63024	0.103052	0.481692	no
GJA9,GJA9-MYCBP,MYCBP	19.7286	21.7246	0.139038	-1.66218	0.0964772	0.468906	no
RHBDL2	0.17525	0.15828	-0.146934	0.214316	0.8303	1	no
PPIEL	0.283418	0.477359	0.752142	-1.72267	0.0849481	0.443906	no
PABPC4	44.2669	43.7984	-0.0153504	0.264954	0.791045	0.952411	no
SNORA55	0.4183	1.92003	2.19852	-1.01851	0.308437	0.711662	no
HEYL	0.450151	0.437095	-0.0424633	0.144193	0.885348	0.977341	no
NT5C1A	0	0	0	0	1	1	no
HPCAL4	0.0263531	0.0331604	0.33149	-0.300841	0.763536	1	no
BMP8B	1.96909	2.36488	0.264235	-1.758	0.0787483	0.431385	no
OXCT2	0.278412	0.276077	-0.0121511	0.0198716	0.984146	1	no
TRIT1	6.94641	7.71259	0.150948	-1.31933	0.187057	0.599861	no
MYCL1	3.87269	4.43752	0.196416	-1.66694	0.0955267	0.467144	no
PPT1	67.2596	74.1983	0.141646	-2.73285	0.00627884	0.118374	no
COL9A2	2.75307	2.61466	-0.0744191	0.478073	0.632598	0.895285	no
RIMS3	2.0938	1.9159	-0.128105	1.03173	0.302199	0.708874	no
LOC100130557	2.24717	2.33163	0.053231	-0.347724	0.728047	0.929582	no
CITED4	23.792	20.1401	-0.240407	2.06107	0.0392962	0.317188	no
SLFNL1	0.194188	0.0653489	-1.57122	1.39498	0.163023	1	no
SCMH1	7.65609	7.9792	0.0596367	-0.742333	0.457885	0.819847	no
EDN2	0.209679	0.536634	1.35576	-2.10971	0.0348833	0.302985	no
HIVEP3	4.5731	4.50628	-0.0212356	0.173162	0.862524	0.970896	no
GUCA2A	0	0	0	0	1	1	no
FOXJ3	16.5482	16.3526	-0.0171535	0.302637	0.762167	0.941334	no
ZMYND12	0.321476	0.269033	-0.256928	0.466537	0.640831	1	no
CLDN19	0.0142598	0.0281672	0.982067	-0.555803	0.578346	1	no
LEPRE1	6.07254	5.62494	-0.110462	1.08784	0.276667	0.687454	no
CCDC23	11.0148	9.55038	-0.205817	1.5549	0.119969	0.512081	no
SLC2A1	46.2125	42.5226	-0.120054	1.45374	0.146017	0.55346	no
EBNA1BP2	38.4987	36.361	-0.082417	0.925464	0.354725	0.747058	no
C1orf210	8.8633	7.98861	-0.149899	1.20471	0.228316	0.645616	no
ELOVL1	57.2351	53.0904	-0.108448	1.61274	0.106802	0.487943	no
MED8	21.0153	21.1966	0.0123933	-0.14994	0.880812	0.976021	no
HYI	5.8172	5.3117	-0.131151	0.762975	0.445478	0.81171	no
LOC100132774	1.02265	0.710189	-0.526033	1.59738	0.110181	0.49335	no
SLC6A9	4.81731	3.94693	-0.287499	2.3068	0.0210658	0.232624	no
ERI3	17.1008	16.2525	-0.073399	0.70376	0.481582	0.832964	no
TMEM53	2.51258	2.1606	-0.217738	0.988002	0.323152	0.725371	no
BEST4	0.22305	0.160117	-0.47824	0.713405	0.475595	1	no
TCTEX1D4	0	0.040767	1.79769e+308	1.79769e+308	0.227189	1	no
PTCH2	0.0578525	0.0486319	-0.250476	0.204711	0.837798	1	no
EIF2B3	11.2945	11.5652	0.034177	-0.385757	0.699677	0.91965	no
HECTD3	9.9785	11.1552	0.160815	-1.60278	0.108982	0.491695	no
ZSWIM5	8.49543	8.54638	0.00862542	-0.0912026	0.927332	0.986878	no
MUTYH	5.42793	3.89315	-0.479464	3.41737	0.000632284	0.0249189	yes
TESK2	4.42571	3.9025	-0.181509	1.42468	0.15425	0.566334	no
CCDC163P	1.52756	1.78704	0.226341	-1.02805	0.303925	0.710042	no
PRDX1	351.499	350.655	-0.00346744	0.0446747	0.964367	0.993274	no
CCDC17	0.4078	0.612048	0.585785	-1.46589	0.142677	0.547671	no
GPBP1L1	30.438	30.2356	-0.00962377	0.114638	0.908732	0.983715	no
RPS15AP10	5.0237	5.04381	0.00576215	-0.0353893	0.971769	0.993347	no
IPP	7.48668	7.86987	0.072015	-0.741678	0.458283	0.819861	no
PIK3R3	43.3917	49.955	0.203211	-2.81095	0.00493957	0.101807	no
POMGNT1	14.7576	15.9886	0.115579	-1.17843	0.238626	0.65193	no
LRRC41	23.1902	25.516	0.137891	-1.527	0.126762	0.521428	no
KNCN	0	0	0	0	1	1	no
MKNK1	8.85428	10.085	0.187767	-2.35773	0.0183871	0.219143	no
MOB3C	2.53285	3.03488	0.260878	-1.81988	0.0687775	0.410568	no
ATPAF1	27.0385	26.3929	-0.0348679	0.533487	0.593696	0.881089	no
KIAA0494	26.8791	25.3281	-0.0857458	1.05019	0.29363	0.701071	no
CYP4Z2P	0.00623895	0.04717	2.91849	-0.975565	0.32928	1	no
CYP4A11	0	0	0	0	1	1	no
PDZK1IP1	0	0	0	0	1	1	no
TAL1	0	0	0	0	1	1	no
STIL	14.3956	13.3483	-0.108971	1.5716	0.116042	0.505465	no
MGC12982	0.874955	0.764853	-0.194027	0.657571	0.510814	0.845802	no
LOC388630	0.00533552	0.0154776	1.53648	-0.922323	0.35636	1	no
SKINTL	0	0	0	0	1	1	no
SPATA6	0.275122	0.17542	-0.649261	1.75858	0.078649	1	no
AGBL4	0.0124641	0	-1.79769e+308	-1.79769e+308	0.158655	1	no
BEND5	0.027	0	-1.79769e+308	-1.79769e+308	0.158655	1	no
DMRTA2	0	0	0	0	1	1	no
FAF1	20.705	20.1476	-0.0393708	0.425832	0.67023	0.908701	no
TTC39A	44.4725	47.0431	0.0810681	-0.989516	0.322411	0.724812	no
EPS15	23.6283	25.7424	0.123633	-1.50439	0.132482	0.533484	no
MIR761,NRD1	47.9947	50.1559	0	0	1	1	no
RAB3B	0.485439	0.537021	0.145691	-0.983751	0.325238	0.727151	no
TXNDC12	31.7679	32.4106	0.0288943	-0.315806	0.75215	0.936929	no
KTI12	7.48032	7.17784	-0.0595486	0.462049	0.644046	0.899894	no
CC2D1B	6.31076	6.73131	0.0930742	-0.948357	0.342948	0.74116	no
ORC1	7.12139	6.17087	-0.206685	2.38975	0.0168599	0.210842	no
ZCCHC11	1.0133	1.22298	0.271336	-1.89714	0.0578098	0.379426	no
SELRC1	11.7181	12.2699	0.0663797	-0.626697	0.530858	0.853062	no
ECHDC2	9.30967	8.65963	-0.104425	0.953101	0.340539	0.739343	no
SLC1A7	0.0164311	0	-1.79769e+308	-1.79769e+308	0.158655	1	no
C1orf123	16.9296	16.0851	-0.0738226	0.656062	0.511784	0.845802	no
MAGOH	19.0076	16.6914	-0.187469	1.57574	0.115087	0.504487	no
LRP8	11.9107	11.195	-0.0894027	1.64482	0.100008	0.476488	no
FLJ40434	0	0	0	0	1	1	no
GLIS1	0	0	0	0	1	1	no
TMEM48	17.0426	18.1217	0.0885705	-1.46874	0.141902	0.547671	no
YIPF1	14.0042	10.0659	-0.476377	5.475	4.37517e-08	1.27587e-05	yes
HSPB11	20.3825	16.1237	-0.338145	2.73776	0.00618596	0.11743	no
LDLRAD1	0.0458985	0	-1.79769e+308	-1.79769e+308	0.158655	1	no
TMEM59	68.8053	73.1514	0.0883655	-1.06371	0.28746	0.695896	no
CDCP2	0.0301903	0	-1.79769e+308	-1.79769e+308	0.0786496	1	no
CYB5RL	2.42993	2.38916	-0.0244115	0.173863	0.861973	0.970684	no
SSBP3	7.78295	8.65593	0.153372	-1.43751	0.150574	0.560831	no
FAM151A	0	0	0	0	1	1	no
PARS2	3.82991	3.61177	-0.0846028	0.600036	0.548482	0.860294	no
TTC22	0.0950707	0.0718179	-0.404658	0.367244	0.713437	1	no
DHCR24	105.187	107.488	0.0312173	-0.397386	0.691083	0.91647	no
USP24	9.06142	9.55333	0.0762663	-0.900685	0.367756	0.75785	no
PPAP2B	3.57399	4.1166	0.203916	-1.60089	0.1094	0.491695	no
C1orf168	0.0259149	0.0399186	0.62328	-0.591574	0.554136	1	no
C8B	0	0	0	0	1	1	no
DAB1	0	0	0	0	1	1	no
OMA1	6.96129	6.67928	-0.0596629	0.485833	0.627086	0.894687	no
TACSTD2	127.695	124.127	-0.0408823	0.507277	0.61196	0.888949	no
MYSM1	8.15131	8.17923	0.00493408	-0.0551517	0.956018	0.99219	no
JUN	13.5196	14.2111	0.0719657	-0.733453	0.463282	0.822208	no
HSD52	0	0	0	0	1	1	no
MIR4711	0	0	0	0	1	1	no
CYP2J2	3.28648	2.94047	-0.160496	1.07761	0.28121	0.69118	no
C1orf87	0	0	0	0	1	1	no
TM2D1	9.89578	8.74129	-0.178967	1.38684	0.165492	0.573763	no
KANK4	0	0.00879381	1.79769e+308	1.79769e+308	0.154283	1	no
DOCK7	8.02497	8.98542	0.16309	-1.8217	0.0685004	0.409806	no
LINC00466	0.0200975	0	-1.79769e+308	-1.79769e+308	0.158655	1	no
ITGB3BP	9.84325	9.03062	-0.124309	1.04241	0.297222	0.703668	no
JAK1	66.5849	78.1756	0.231525	-2.9431	0.00324947	0.0800415	no
MIR3671	0	0	0	0	1	1	no
MIR101-1	0	0	0	0	1	1	no
INSL5	0	0	0	0	1	1	no
WDR78	0.559534	0.624494	0.158462	-0.496141	0.619795	0.893299	no
SLC35D1	9.14378	9.06998	-0.011691	0.127532	0.898519	0.980814	no
C1orf141	0	0	0	0	1	1	no
SERBP1	53.2013	53.1011	-0.00271893	0.0385138	0.969278	0.993274	no
GNG12	20.9839	20.8525	-0.0090617	0.104785	0.916547	0.985178	no
DIRAS3	0.0460596	0.0861122	0.902717	-0.607554	0.543483	1	no
WLS	5.06613	5.4714	0.111027	-0.96668	0.333704	0.734975	no
MIR1262	0	0	0	0	1	1	no
RPE65	0	0	0	0	1	1	no
DEPDC1	13.3142	13.1749	-0.0151744	0.172667	0.862913	0.970896	no
LRRC40	6.12743	6.58272	0.103403	-0.929516	0.352622	0.746592	no
ANKRD13C	5.85415	6.6053	0.174163	-1.75928	0.07853	0.431117	no
PTGER3	0.359347	0.373372	0.055236	-0.171901	0.863515	1	no
ZRANB2	24.7162	26.9116	0.122775	-1.80633	0.0708667	0.415919	no
MIR186	1.39447	1.88644	0.435943	-0.276738	0.781981	0.948565	no
NEGR1	0.0335053	0.0300877	-0.155215	0.17011	0.864924	1	no
NEGR1-IT1	0	0	0	0	1	1	no
LRRIQ3	0.110665	0.167154	0.594976	-1.03483	0.30075	1	no
C1orf173	0	0	0	0	1	1	no
CRYZ	9.29892	9.7314	0.0655833	-0.676312	0.498842	0.839218	no
SLC44A5	0.102154	0.0860477	-0.247534	0.348376	0.727558	1	no
ASB17	0	0	0	0	1	1	no
PIGK	6.07735	6.55761	0.109728	-1.05828	0.289926	0.697537	no
ZZZ3	14.7412	15.7774	0.0980057	-1.11151	0.266347	0.678794	no
USP33	14.0647	15.1613	0.108307	-1.27005	0.204067	0.622148	no
FUBP1	53.5642	54.5837	0.0272005	-0.332558	0.739468	0.934094	no
ELTD1	0	0	0	0	1	1	no
TTLL7	1.34931	1.38445	0.0370945	-0.233903	0.81506	0.959567	no
UOX	0	0.0183546	1.79769e+308	1.79769e+308	0.158655	1	no
GNG5	45.3283	52.6176	0.215134	-2.2258	0.0260275	0.257198	no
CTBS	7.39766	7.08844	-0.0616018	0.563958	0.572783	0.872381	no
C1orf180	0.0396697	0.0490224	0.305401	-0.277165	0.781654	1	no
SSX2IP	9.17568	9.81727	0.0975058	-1.6069	0.108076	0.490706	no
LPAR3	0.0491553	0.0231244	-1.08793	0.615718	0.538081	1	no
MCOLN2	1.27962	1.10091	-0.21702	1.07874	0.280703	0.690721	no
MCOLN3	4.8571	5.18822	0.0951436	-0.785231	0.432318	0.805951	no
SYDE2	7.7737	8.52712	0.133458	-1.3779	0.168235	0.576247	no
C1orf52	6.06012	6.30618	0.0574212	-0.517735	0.604643	0.886525	no
BCL10	8.30013	8.56852	0.0459113	-0.431802	0.665886	0.906711	no
DDAH1	18.5911	24.8661	0.41957	-4.96421	6.89815e-07	0.000137023	yes
ZNHIT6	2.74711	2.68159	-0.0348248	0.301523	0.763016	0.941559	no
COL24A1	0.0586019	0.0300668	-0.962778	1.31492	0.188537	1	no
ODF2L	1.71119	1.99242	0.219519	-1.74338	0.0812666	0.437474	no
2012-09-15	48.5157	50.0733	0.0455873	-0.733841	0.463046	0.822208	no
LOC100505768	0	0	0	0	1	1	no
GTF2B	7.56581	7.3891	-0.0340947	0.275881	0.782639	0.948859	no
CCBL2,RBMXL1	26.8965	25.192	-0.0944533	1.53453	0.1249	0.518485	no
GBP3	0.457036	0.618775	0.437107	-1.53867	0.123884	0.517933	no
GBP1	0.0519131	0.0730698	0.493178	-0.559542	0.575792	1	no
GBP2	1.9462	2.10462	0.112895	-0.716216	0.473858	0.828189	no
GBP7	0.00645322	0	-1.79769e+308	-1.79769e+308	0.308538	1	no
GBP4	0.0186702	0	-1.79769e+308	-1.79769e+308	0.0590851	1	no
GBP5	0.00412584	0	-1.79769e+308	-1.79769e+308	0.359955	1	no
FLJ27354	0.0438221	0	-1.79769e+308	-1.79769e+308	0.158655	1	no
GEMIN8P4	0.482066	0.439264	-0.134143	0.304776	0.760537	0.940631	no
BARHL2	0	0	0	0	1	1	no
ZNF644	8.21276	7.87271	-0.0610085	0.674907	0.499735	0.839218	no
HFM1	0	0	0	0	1	1	no
TGFBR3	0.153169	0.250966	0.712363	-1.98941	0.0466557	1	no
GLMN	3.37718	3.2074	-0.074413	0.520992	0.602372	0.885315	no
GFI1	0.904709	0.972256	0.103882	-0.402711	0.687161	0.915208	no
EVI5	1.85691	2.17206	0.226163	-1.9156	0.0554154	0.369398	no
FAM69A	3.35473	2.86363	-0.22835	1.2363	0.216349	0.63239	no
TMED5	11.1408	12.5436	0.171103	-2.05531	0.039849	0.319025	no
LOC100131564	1.68824	1.46584	-0.203791	1.32656	0.184655	0.597375	no
BCAR3	3.28728	3.61042	0.135272	-1.03164	0.302243	0.708874	no
DNTTIP2	14.95	15.0088	0.0056673	-0.0614879	0.950971	0.99098	no
GCLM	7.3086	6.86963	-0.0893614	0.808965	0.418535	0.79792	no
ABCA4	0.0402752	0.0676407	0.748002	-1.16984	0.242066	1	no
ARHGAP29	2.53591	3.06591	0.273813	-2.61763	0.00885438	0.144302	no
F3	0.710864	0.904686	0.347844	-1.23563	0.216595	0.632841	no
CNN3	0.0342482	0.0945072	1.4644	-1.24317	0.213806	1	no
ALG14	4.77106	4.11494	-0.213438	1.20135	0.229614	0.646421	no
DPYD	3.6376	3.18167	-0.193203	1.58889	0.112084	0.497805	no
MIR137,MIR137HG	0	0	0	0	1	1	no
MIR2682	0	0	0	0	1	1	no
LPPR5	1.18737	1.34689	0.181859	-1.0578	0.290146	0.697771	no
MIR548D1	0	0	0	0	1	1	no
FRRS1	1.5401	2.02562	0.395338	-2.18038	0.0292295	0.274003	no
SASS6	4.25217	4.67907	0.138025	-1.22306	0.221308	0.639056	no
LRRC39	0.378018	0.318681	-0.246344	0.534741	0.592829	1	no
DBT	2.22151	2.11838	-0.0685781	0.637635	0.523711	0.849767	no
LOC100128787	0.0383031	0.0179507	-1.09342	0.338945	0.734651	1	no
EXTL2	1.72356	1.36405	-0.337501	1.85307	0.0638717	0.396341	no
DPH5	5.48008	5.55973	0.0208185	-0.169574	0.865345	0.971244	no
OLFM3	0	0	0	0	1	1	no
COL11A1	0	0	0	0	1	1	no
AMY1A	0.385069	0.355063	-0.117042	0.237355	0.812381	1	no
VAV3	28.2786	29.5346	0.0626975	-0.836141	0.403076	0.784226	no
SLC25A24	139.579	144.044	0.0454265	-0.59023	0.555037	0.861722	no
NBPF4	3.89934	4.02794	0.046813	-0.36494	0.715156	0.925952	no
HENMT1	35.6766	35.0323	-0.0262936	0.311042	0.755769	0.938786	no
AKNAD1	0.0668315	0.088608	0.406909	-0.572331	0.567097	1	no
CLCC1	15.7784	15.593	-0.0170531	0.231464	0.816954	0.960047	no
WDR47	12.1993	12.2174	0.00214719	-0.0264429	0.978904	0.994506	no
TAF13	48.2747	53.3017	0.142913	-1.42718	0.153528	0.56581	no
C1orf194	0.591548	0.25756	-1.19958	1.81652	0.069291	0.412376	no
PSRC1	25.4377	25.4661	0	0	1	1	no
MYBPHL	0.0254239	0	-1.79769e+308	-1.79769e+308	0.158655	1	no
SORT1	47.1876	53.6769	0	0	1	1	no
PSMA5	47.3203	42.6152	-0.151094	1.86116	0.0627212	0.393346	no
AMIGO1	5.14937	5.43748	0.0785419	-0.60944	0.542233	0.857595	no
GNAT2	0.187234	0.154809	-0.274352	0.367436	0.713294	1	no
GSTM3	23.649	27.0337	0.192979	-2.28712	0.0221888	0.237493	no
EPS8L3	0.0669263	0.0662639	-0.01435	0.0113186	0.990969	1	no
ALX3	0.942818	1.10596	0.230243	-0.684172	0.493867	0.838441	no
LOC440600	0.0892536	0.0702542	-0.345327	0.395294	0.692626	1	no
SLC16A4	1.57798	1.87284	0.247149	-1.20577	0.227908	0.645387	no
HBXIP	71.1762	80.5492	0.178475	-1.97937	0.0477743	0.347554	no
KCNA10	0	0	0	0	1	1	no
KCNA2	0	0	0	0	1	1	no
KCNA3	0	0	0	0	1	1	no
LRIF1	14.9685	17.019	0.185222	-2.50624	0.0122022	0.176046	no
DRAM2	14.6713	12.6484	-0.214046	2.02157	0.0432212	0.33299	no
DENND2D	17.0546	17.1279	0.00619012	-0.0634001	0.949448	0.990807	no
PGCP1	0	0	0	0	1	1	no
OVGP1	0.530452	0.504799	-0.0715138	0.198278	0.842827	0.96393	no
WDR77	24.443	25.3741	0.0539333	-0.594298	0.552313	0.860854	no
ADORA3	0.0510934	0.0575341	0.17128	-0.143405	0.885971	1	no
LOC100129269	0.474403	0.328049	-0.532202	1.12275	0.261545	0.67433	no
FAM212B	3.52124	3.36884	-0.0638313	0.569576	0.568965	0.870317	no
KCND3	1.02389	0.881307	-0.21634	0.807214	0.419543	0.798537	no
MIR4256	0	0	0	0	1	1	no
ST7L	2.85642	2.98333	0.0627127	-0.436744	0.662297	0.905089	no
RHOC	123.296	126.538	0.0374531	-0.692746	0.488469	0.836017	no
PPM1J	2.37465	2.06875	-0.198956	0.915585	0.359885	0.751205	no
SLC16A1	6.61988	7.43974	0.168447	-1.63342	0.10238	0.480718	no
LOC643441	0	0	0	0	1	1	no
PHTF1	15.7003	15.1169	-0.0546297	0.591791	0.553991	0.861247	no
RSBN1	11.5885	12.2208	0.0766474	-0.873393	0.382449	0.769584	no
PTPN22	0.705135	0.853065	0.274756	-1.21537	0.224224	0.641963	no
BCL2L15	0.954546	0.853966	-0.160636	0.88108	0.378274	0.767105	no
AP4B1	32.1692	31.0187	-0.052542	0.842112	0.399725	0.78244	no
SYT6	0	0.0340901	1.79769e+308	1.79769e+308	0.0664705	1	no
TRIM33	70.9309	75.2885	0.0860149	-2.05028	0.0403369	0.320869	no
BCAS2	188.298	179.199	-0.0714585	0.903231	0.366403	0.75677	no
DENND2C	2.93219	3.12115	0.0901013	-0.788387	0.43047	0.805101	no
AMPD1	0.291285	0.336088	0.206408	-0.450947	0.652028	1	no
CSDE1,NRAS	1008.47	1027.57	0.027078	-0.428141	0.668548	0.907509	no
SIKE1	47.2144	50.0594	0	0	1	1	no
TSPAN2	0.1578	0.0608712	-1.37427	1.95218	0.0509164	1	no
NGF	0	0	0	0	1	1	no
CASQ2	0.0864539	0.0923404	0.0950312	-0.127274	0.898723	1	no
NHLH2	0.429875	0.480161	0.1596	-0.39624	0.691928	0.91647	no
ATP1A1OS	10.679	10.6191	-0.00811405	0.0455111	0.9637	0.993231	no
CD58	16.5903	17.14	0.0470211	-0.508194	0.611317	0.888855	no
IGSF3	37.6591	40.2115	0.0946089	-1.24534	0.213008	0.628253	no
TRIM45	7.22397	6.98891	-0.0477241	0.477844	0.632761	0.895285	no
VTCN1	0.546189	0.555143	0.0234589	-0.0719594	0.942634	0.989283	no
GDAP2	7.4576	7.97376	0.0965494	-1.0902	0.275625	0.686489	no
SPAG17	0.0370288	0.0305074	-0.279487	0.377645	0.705695	1	no
TBX15	0.0101561	0.028783	1.50287	-0.902149	0.366978	1	no
WARS2	7.65058	7.57517	-0.0142901	0.13013	0.896464	0.980476	no
LOC644242	0.0761517	0.0916983	0.268019	-0.243239	0.807821	1	no
ZNF697	1.60662	1.67905	0.0636141	-0.427741	0.66884	0.907599	no
HMGCS2	0.0305395	0.065271	1.09577	-0.803818	0.421502	1	no
REG4	5.24844	4.5735	-0.19859	1.3485	0.177498	0.586828	no
NBPF7	1.28516	1.41176	0.135551	-0.597512	0.550166	0.860294	no
ADAM30	0	0.011341	1.79769e+308	1.79769e+308	0.158655	1	no
NOTCH2	38.8766	40.7604	0.0682657	-0.870377	0.384095	0.770642	no
FCGR1B	1.21327	1.22154	0.00980079	-0.0373221	0.970228	0.993274	no
LOC375010	2.36657	2.97703	0.331075	-2.05627	0.0397567	0.318845	no
LOC100286793	2.57031	2.53565	-0.0195853	0.0910939	0.927418	0.986894	no
PPIAL4G	0.0449887	0.105266	1.2264	-0.510981	0.609364	1	no
FAM72D	12.7398	12.1591	-0.0673098	0.657229	0.511034	0.845802	no
LOC728855,LOC728875	2.78452	3.51361	0.335527	-1.40331	0.160523	0.568742	no
PPIAL4C	0.0454536	0.0488615	0.104303	-0.0345834	0.972412	1	no
LOC728875	2.5133	3.20316	0.349915	-1.29396	0.195678	0.612319	no
PFN1P2	7.30583	6.93153	-0.0758748	0.601089	0.547781	0.860294	no
LOC653513	0.652309	0.446195	-0.547881	0.972563	0.330771	0.731782	no
PDE4DIP	20.7809	20.9025	0.00841593	-0.114014	0.909227	0.983715	no
POLR3GL	18.7923	17.6022	-0.0943864	0.876092	0.38098	0.768852	no
GNRHR2	0.604124	0.739292	0.291298	-1.36598	0.171945	0.580607	no
NUDT17	4.52329	4.02781	-0.167376	0.957419	0.338356	0.738533	no
POLR3C	25.4543	23.1686	-0.135738	1.44743	0.147776	0.557045	no
CD160	0.41178	0.364597	-0.17557	0.398898	0.689968	0.915992	no
GPR89A	19.4676	18.1915	-0.0978107	1.21583	0.224051	0.641963	no
PDZK1P1	1.5731	1.604	0.0280703	-0.181161	0.856241	0.969301	no
NBPF11,NBPF24	15.4928	16.8447	0.120704	-2.1341	0.0328348	0.291845	no
LOC728989	1.39627	1.55605	0.15631	-0.534661	0.592884	0.881089	no
PRKAB2	14.5703	16.8425	0.209071	-2.41713	0.0156432	0.203775	no
FMO5	3.86319	3.33977	-0.210047	1.64197	0.100597	0.477336	no
LOC100289211	0.0509202	0.0561008	0.139781	-0.160007	0.872875	1	no
ACP6	9.69085	11.1574	0.203303	-1.7787	0.0752886	0.427113	no
GJA5	0	0.011612	1.79769e+308	1.79769e+308	0.235439	1	no
PDZK1P1	1.5731	1.604	0.0280703	-0.181161	0.856241	0.969301	no
NBPF11,NBPF24	15.4585	16.8139	0.121253	-2.14848	0.0316758	0.286189	no
FLJ39739	2.78084	2.78219	0.000703128	-0.00322499	0.997427	0.999094	no
PPIAL4B	0.0456573	0.0490304	0.102832	-0.0341378	0.972767	1	no
NBPF14	14.2542	15.384	0.110043	-1.22546	0.2204	0.638109	no
PPIAL4F	0.103195	0.0428744	-1.26718	0.574035	0.565944	1	no
HIST2H2BF	2.6339	2.69644	0.0338538	-0.18488	0.853324	0.968183	no
HIST2H2BF	7.00031	6.89366	-0.0221475	0.175248	0.860885	0.970343	no
HIST2H3D	2.70784	2.25525	-0.263855	0.695367	0.486825	0.835934	no
HIST2H3A	5.31193	5.35658	0.0120749	-0.0495014	0.96052	0.992393	no
HIST2H2AA4	58.777	54.2347	-0.116034	1.11983	0.262785	0.675492	no
HIST2H2BC	21.8747	21.9514	0.00505143	-0.0388141	0.969039	0.993274	no
HIST2H4B	53.3835	50.9332	-0.0677873	0.596122	0.551094	0.860294	no
HIST2H2BE	64.9379	66.8622	0.0421315	-0.505183	0.61343	0.889168	no
HIST2H2AB	3.85876	3.46284	-0.15618	0.497186	0.619058	0.89319	no
SV2A	0.19228	0.223282	0.215659	-0.493728	0.621499	1	no
SF3B4	99.7055	93.9342	-0.0860225	1.05284	0.292415	0.700304	no
MTMR11	4.67953	4.71688	0.0114696	-0.0981009	0.921852	0.986462	no
OTUD7B	11.2124	11.3601	0.0188892	-0.212289	0.831882	0.961526	no
ANP32E	53.3357	52.7461	-0.0160353	0.222943	0.82358	0.960283	no
APH1A	149.706	144.707	-0.0489954	0.664605	0.506303	0.843435	no
MCL1	146.936	156.064	0.0869545	-2.15299	0.0313197	0.284283	no
ENSA	277.959	293.731	0.0796226	-1.74063	0.081748	0.438049	no
GOLPH3L	19.2225	18.3055	-0.0705188	0.781786	0.434341	0.806848	no
HORMAD1	0	0.0145684	1.79769e+308	1.79769e+308	0.23785	1	no
CTSS	0.155505	0.0479519	-1.6973	2.42677	0.015234	1	no
CTSK	3.31534	3.54107	0.09503	-0.624471	0.532319	0.853796	no
ARNT	23.5057	24.0736	0.0344441	-0.677925	0.497819	0.839218	no
CERS2	285.924	284.345	-0.00798731	0.112122	0.910727	0.984061	no
FAM63A	17.8038	16.7983	-0.0838711	1.28073	0.200287	0.618134	no
CDC42SE1	94.2222	106.783	0.180547	-2.86179	0.00421259	0.0917928	no
SEMA6C	0.744064	0.633981	-0.230986	0.816138	0.414421	0.794081	no
LYSMD1	7.20572	6.05591	-0.250799	2.44541	0.0144686	0.195376	no
TMOD4	0.300615	0.530288	0.818859	-1.53491	0.124807	0.518485	no
VPS72	50.7275	49.0189	-0.0494302	0.546714	0.584575	0.87693	no
PI4KB	44.8074	43.5413	-0.0413535	1.06869	0.285208	0.69383	no
RFX5	18.3184	21.1614	0.20814	-2.75823	0.00581159	0.11307	no
SELENBP1	50.9178	46.8187	-0.121087	1.38776	0.16521	0.573763	no
POGZ	36.8799	36.4299	-0.0177142	0.377104	0.706097	0.922218	no
CELF3	0.187779	0.125448	-0.581942	1.16432	0.244292	1	no
MRPL9	77.7614	75.5821	-0.0410092	0.486471	0.626634	0.894687	no
TDRKH	20.0106	21.1915	0.0827171	-0.967384	0.333352	0.73479	no
LINGO4	0.0472074	0.0927961	0.975052	-0.955803	0.339172	1	no
RORC	2.17988	1.85214	-0.235056	1.47406	0.140466	0.547406	no
C2CD4D	1.1172	1.27081	0.185866	-0.514777	0.606709	0.88674	no
THEM5	1.07984	1.59097	0.559091	-1.88408	0.0595548	0.384391	no
THEM4	2.02043	2.1031	0.0578588	-0.44309	0.657701	0.903432	no
S100A10	260.851	342.302	0.392044	-4.94954	7.43907e-07	0.000145657	yes
S100A11	492.529	532.435	0.112396	-1.42657	0.153703	0.565905	no
TCHHL1	0.10312	0.131347	0.349058	-0.686921	0.492133	1	no
TCHH	2.98441	3.93102	0.397458	-3.5808	0.000342541	0.0160234	yes
RPTN	0	0	0	0	1	1	no
HRNR	0.00396382	0.00766578	0.951541	-0.538527	0.590214	1	no
FLG	0.0149647	0.0198612	0.408395	-0.482376	0.629539	1	no
FLG2	0.00664281	0.00313892	-1.08153	0.612092	0.540477	1	no
CRNN	0	0	0	0	1	1	no
LCE3E	0	0	0	0	1	1	no
LCE3D	0	0	0	0	1	1	no
LCE3A	0	0	0	0	1	1	no
LCE1C	0.0491178	0.328429	2.74126	-1.7554	0.0791915	1	no
SPRR2D	0	0	0	0	1	1	no
SPRR2A	0	0	0	0	1	1	no
SPRR2B	0	0	0	0	1	1	no
SPRR2E	0	0	0	0	1	1	no
SPRR2F	0	0	0	0	1	1	no
SPRR2C	0	0	0	0	1	1	no
SPRR2G	0	0	0	0	1	1	no
PGLYRP3	0	0	0	0	1	1	no
PGLYRP4	0.0214221	0.0409317	0.934122	-0.528668	0.597035	1	no
S100A12	0	0.0645235	1.79769e+308	1.79769e+308	0.158655	1	no
S100A8	0.394349	0.909909	1.20625	-1.73091	0.0834681	0.440853	no
S100A7L2	0	0	0	0	1	1	no
S100A7	0.210979	0.190179	-0.149746	0.127124	0.898842	1	no
S100A6	41.5887	34.3096	-0.27758	2.57162	0.0101223	0.157686	no
S100A5	0.135737	0.0429833	-1.65897	0.99585	0.319323	1	no
S100A4	1.85086	1.92986	0.0602996	-0.160164	0.872752	0.973011	no
S100A3	0	0	0	0	1	1	no
S100A2	0.298	0.106012	-1.49109	1.52664	0.12685	1	no
S100A16	137.67	123.332	-0.158658	1.91148	0.0559424	0.372026	no
S100A14	219.853	182.3	-0.270223	3.37805	0.000730013	0.0277216	yes
S100A13	208.705	184.041	-0.18144	2.7759	0.00550492	0.109349	no
ILF2	153.511	154.636	0.0105321	-0.133072	0.894136	0.980107	no
GATAD2B	8.67111	9.85306	0.184355	-2.04932	0.0404306	0.321056	no
DENND4B	17.059	14.7859	-0.206313	2.3315	0.0197268	0.226445	no
CRTC2	18.5758	17.0377	-0.124689	1.28106	0.200173	0.618134	no
SLC39A1	78.048	82.68	0.0831756	-1.01809	0.308637	0.711662	no
JTB	96.4346	92.8387	-0.0548244	0.664199	0.506563	0.843717	no
RAB13	34.4542	34.5064	0.002184	-0.0232389	0.98146	0.994723	no
NUP210L	3.32511	2.75513	-0.271281	2.55806	0.0105259	0.16119	no
TPM3	112.828	106.817	-0.0789792	1.06345	0.287579	0.695896	no
MIR190B	0	0	0	0	1	1	no
C1orf189	0	0.0828167	1.79769e+308	1.79769e+308	0.158655	1	no
C1orf43	152.875	152.601	-0.00258459	0.0561774	0.9552	0.992177	no
SHE	0.0181263	0.0393574	1.11855	-1.12354	0.261207	1	no
UBE2Q1	27.9541	28.2807	0.0167579	-0.195396	0.845083	0.965	no
ADAR	73.0391	72.3515	-0.0136454	0.358418	0.720031	0.926816	no
KCNN3	0.0128521	0.01277	-0.00924968	0.00724725	0.994218	1	no
PMVK	23.481	18.7404	-0.325343	3.09555	0.00196445	0.0550608	no
PBXIP1	13.9822	15.4038	0.139699	-1.46602	0.142644	0.547671	no
PYGO2	30.7262	29.0729	-0.0797953	0.914987	0.360199	0.751314	no
SHC1	31.0728	29.9321	-0.0539585	0.706182	0.480075	0.832372	no
DCST2	0.810365	0.703047	-0.204951	0.661435	0.508334	0.844218	no
LOC100505666	1.80426	1.83373	0.0233733	-0.0924638	0.92633	0.986878	no
DPM3	35.9617	24.6465	-0.545079	4.27431	1.91732e-05	0.00194658	yes
KRTCAP2	61.2947	60.9483	-0.00817545	0.0824321	0.934303	0.988114	no
MUC1	105.04	86.5806	-0.278817	6.28002	3.38524e-10	2.01731e-07	yes
THBS3	5.10567	4.83119	-0.0797208	0.723732	0.46923	0.826518	no
GBAP1	17.2188	15.6865	-0.134465	1.32368	0.185609	0.598014	no
GBA	32.3813	31.4239	-0.0432983	0.695163	0.486953	0.835941	no
FAM189B	9.57398	10.1136	0.0791108	-0.842632	0.399434	0.78244	no
SCAMP3	48.3261	49.1928	0.0256448	-0.416852	0.676786	0.911209	no
CLK2	14.8319	14.2858	-0.0541171	0.531084	0.59536	0.881401	no
PKLR	0	0.0176627	1.79769e+308	1.79769e+308	0.224415	1	no
RUSC1-AS1	0.52473	0.938298	0.838472	-1.64459	0.100053	0.476488	no
ASH1L,MIR555	24.9907	24.2788	-0.0416931	0.258179	0.796269	0.953532	no
YY1AP1	28.2716	28.9657	0.0349941	-0.70818	0.478834	0.831573	no
GON4L	13.0832	13.2009	0.0129198	-0.216175	0.828851	0.961092	no
RIT1	11.3527	11.6796	0.0409597	-0.418799	0.675363	0.910627	no
KIAA0907	20.0253	20.1473	0.00876436	-0.0971816	0.922582	0.986462	no
SNORA42	0.395531	1.49426	1.91757	-1.18884	0.234504	0.65193	no
SCARNA4	0.67323	0	-1.79769e+308	-1.79769e+308	0.0786496	0.431117	no
ARHGEF2	5.71144	6.09375	0.0934778	-0.971491	0.331304	0.732562	no
SSR2	133.017	145.088	0.125318	-1.53433	0.124949	0.518485	no
UBQLN4	31.2837	33.9012	0.115925	-1.37139	0.170253	0.579174	no
MEX3A	4.90584	5.9388	0.275671	-2.64725	0.00811483	0.137651	no
PAQR6	4.69661	5.12932	0.127148	-0.917598	0.358829	0.75017	no
SMG5	42.7032	40.8521	-0.0639335	0.791294	0.428773	0.804925	no
C1orf85	12.9853	13.9661	0.10505	-0.933915	0.350348	0.745807	no
VHLL	0	0	0	0	1	1	no
CCT3	175.931	183.345	0.0595558	-1.02574	0.305014	0.710042	no
C1orf61	0	0.0695411	1.79769e+308	1.79769e+308	0.0786496	1	no
MIR9-1	0	0	0	0	1	1	no
MEF2D	5.49888	4.9609	-0.148536	1.39762	0.162228	0.569609	no
IQGAP3	15.3376	15.0919	-0.0232996	0.271035	0.786364	0.950218	no
GPATCH4	18.8971	19.9711	0.0797505	-0.865883	0.386554	0.773447	no
NES	3.34093	3.62036	0.115883	-1.03176	0.302183	0.708874	no
CRABP2	166.213	173.994	0.0660053	-0.831982	0.405419	0.785533	no
ISG20L2	32.7957	32.9162	0.00529021	-0.0598424	0.952281	0.991399	no
MRPL24	40.4935	38.8271	-0.0606247	0.716391	0.47375	0.828189	no
HDGF	265.155	257.407	-0.042788	1.11727	0.263877	0.676272	no
SH2D2A	0.0377694	0	-1.79769e+308	-1.79769e+308	0.193238	1	no
INSRR	0	0.0100813	1.79769e+308	1.79769e+308	0.158655	1	no
ARHGEF11	11.0065	10.7589	-0.0328244	0.537913	0.590637	0.880304	no
MIR765	0.417189	0	-1.79769e+308	-1.79769e+308	0.239646	0.65193	no
ETV3L	0.438366	0.337527	-0.377132	0.830668	0.406161	0.786054	no
ETV3	7.44003	6.9772	-0.0926593	0.781739	0.434368	0.806848	no
FCRL5	0	0.0259816	1.79769e+308	1.79769e+308	0.0982394	1	no
FCRL4	0.00932573	0	-1.79769e+308	-1.79769e+308	0.158655	1	no
FCRL3	0	0	0	0	1	1	no
FCRL2	0	0.012374	1.79769e+308	1.79769e+308	0.158655	1	no
FCRL1	0	0	0	0	1	1	no
CD5L	0	0	0	0	1	1	no
LOC646268	0	0	0	0	1	1	no
CD1B	0.02659	0	-1.79769e+308	-1.79769e+308	0.158655	1	no
OR10T2	0.342827	0.360428	0.0722303	-0.103035	0.917935	1	no
OR10K2	0.579689	0.415247	-0.481308	0.772904	0.439579	0.807776	no
OR6Y1	0	0	0	0	1	1	no
OR6P1	0	0	0	0	1	1	no
OR10X1	0	0	0	0	1	1	no
SPTA1	0	0.00365025	1.79769e+308	1.79769e+308	0.158655	1	no
OR6K2	0	0	0	0	1	1	no
OR6K3	0	0	0	0	1	1	no
OR6N1	0	0	0	0	1	1	no
OR6N2	0	0	0	0	1	1	no
AIM2	0	0	0	0	1	1	no
LOC100131825	0	0	0	0	1	1	no
OR10J3	0	0	0	0	1	1	no
OR10J5	0.0440901	0	-1.79769e+308	-1.79769e+308	0.158655	1	no
CRP	0	0	0	0	1	1	no
C1orf204,VSIG8	0.0464876	0.0149207	-1.63953	0.9841	0.325066	1	no
CCDC19	0.384072	0.373425	-0.0405616	0.0932475	0.925707	1	no
TAGLN2	186.232	204.233	0.13311	-1.66981	0.0949562	0.466477	no
IGSF9	5.96515	6.15943	0.0462381	-0.497974	0.618502	0.8929	no
SLAMF9	0	0.0407889	1.79769e+308	1.79769e+308	0.158655	1	no
PIGM	10.9027	10.1461	-0.10376	1.08472	0.278047	0.689174	no
KCNJ10	0.0208744	0.0393635	0.915126	-0.89706	0.369687	1	no
IGSF8	11.1573	9.68577	-0.204053	2.13305	0.0329209	0.292086	no
DCAF8	22.6125	23.3557	0.0466529	-0.875435	0.381337	0.769166	no
PEX19	14.2951	14.599	0.030346	-0.452064	0.651223	0.901069	no
COPA	36.5589	39.1576	0.0990673	-1.32594	0.184861	0.597375	no
SLAMF6	0	0	0	0	1	1	no
CD84	0	0.000419613	1.79769e+308	1.79769e+308	0.479401	1	no
SLAMF1	0	0	0	0	1	1	no
CD48	0	0	0	0	1	1	no
CD244	0.0153125	0	-1.79769e+308	-1.79769e+308	0.158655	1	no
ITLN1	0.0143381	0	-1.79769e+308	-1.79769e+308	0.308538	1	no
ITLN2	0.0649507	0	-1.79769e+308	-1.79769e+308	0.130295	1	no
F11R	50.5338	52.1068	0.0442242	-0.555282	0.578702	0.875216	no
TSTD1	47.9406	41.7772	-0.198532	2.30569	0.0211279	0.232624	no
USF1	14.663	15.1179	0.0440737	-0.458713	0.646441	0.900921	no
ARHGAP30	0.410728	0.470731	0.196719	-0.706575	0.479831	0.832161	no
PVRL4	7.97399	8.88283	0.155718	-1.46647	0.14252	0.547671	no
PFDN2	31.7726	28.0322	-0.180697	1.66835	0.0952465	0.466959	no
DEDD	16.6371	15.3577	-0.115443	1.38177	0.167042	0.575131	no
B4GALT3	12.8157	12.5054	-0.0353626	0.441075	0.659158	0.903816	no
ADAMTS4	0.0505221	0	-1.79769e+308	-1.79769e+308	0.0126737	1	no
APOA2	0	0	0	0	1	1	no
NR1I3	0.101718	0.223668	1.13678	-0.943077	0.345642	1	no
MPZ	0	0.0406955	1.79769e+308	1.79769e+308	0.0786496	1	no
C1orf192	1.74599	1.34203	-0.379622	1.17161	0.241352	0.653535	no
FCGR3A	0	0	0	0	1	1	no
FCGR3B	0	0.0145526	1.79769e+308	1.79769e+308	0.229421	1	no
RPL31P11	4.05279	3.1468	-0.365028	2.3927	0.0167251	0.209921	no
OLFML2B	0.0593539	0.0347823	-0.770988	0.731768	0.46431	1	no
C1orf111	2.05373	2.08609	0.0225604	-0.0921615	0.92657	0.986878	no
SH2D1B	0	0.0278287	1.79769e+308	1.79769e+308	0.0786496	1	no
C1orf110	0	0	0	0	1	1	no
RGS5	0.717198	0.453986	-0.659723	1.63986	0.101034	0.477586	no
LOC100505795	0	0.0420955	1.79769e+308	1.79769e+308	0.0667338	1	no
LMX1A	0.0114614	0	-1.79769e+308	-1.79769e+308	0.235223	1	no
RXRG	0.0102786	0	-1.79769e+308	-1.79769e+308	0.347846	1	no
LOC400794	0.0362731	0.00667925	-2.44114	0.553166	0.58015	1	no
ALDH9A1	25.4972	25.2679	-0.0130318	0.144774	0.884889	0.977174	no
TMCO1	14.099	14.4387	0.0343484	-0.451821	0.651398	0.901069	no
FAM78B	0.0542347	0.0530327	-0.0323324	0.0224111	0.98212	1	no
MIR921	0	0	0	0	1	1	no
TADA1	10.8751	10.7052	-0.0227281	0.214995	0.829772	0.961092	no
ILDR2	0.00459416	0.0215866	2.23226	-1.41247	0.15781	1	no
GPA33	0	0	0	0	1	1	no
CD247	0	0	0	0	1	1	no
CREG1	46.2463	48.2689	0.0617572	-0.724905	0.46851	0.825797	no
ADCY10	0.0544578	0	-1.79769e+308	-1.79769e+308	0.00659518	1	no
BRP44	15.4289	13.6823	-0.173328	1.7447	0.0810372	0.43711	no
GPR161	0.300152	0.364285	0.279372	-0.645486	0.518612	1	no
ANKRD36BP1	4.12356	4.6209	0.164284	-1.26925	0.204351	0.622148	no
LOC100505918	0	0	0	0	1	1	no
XCL2	0	0	0	0	1	1	no
DPT	0	0	0	0	1	1	no
NME7	7.34575	6.2326	-0.237075	1.98841	0.0467666	0.344059	no
C1orf114	0.0728616	0.0604063	-0.27046	0.280511	0.779085	1	no
SLC19A2	25.7097	26.4127	0.0389169	-0.448258	0.653967	0.901103	no
F5	0.0242192	0.0224318	-0.110605	0.143428	0.885952	1	no
SELP	0	0	0	0	1	1	no
SELL	3.15989	2.75706	-0.196743	1.37782	0.168258	0.576247	no
[truncated: 21,991 more rows]
