# Supplementary material for: Cell type-specific binding patterns reveal that TCF7L2 can be tethered to the genome by association with GATA3
Source: Genome Biol. 2012 Sep 5;13(9):R52. doi: 10.1186/gb-2012-13-9-r52 (PMC3491396; doi:10.1186/gb-2012-13-9-r52)
Supplement: Additional file 17 — Table S5 - primers used in ChIP-qPCR analyses. The sequences of positive and negative control primers used for ChIP-qPCR. [file gb-2012-13-9-r52-S17.xlsx]

## Sheet: Sheet1
	TARGET#	PRIMER_NAME	SEQUENCE	hg19_location	Region
NEGATIVE	1	NEGATIVE_1_F	TGATGCACAATAAGTCGAGCA	>chr19:49,672,583-49,672,719	ZNF180 3'exon
		NEGATIVE_1_R	TGCAGTCAATGTGGGAAGTC
	2	NEGATIVE_2_F	TCTGCCAGTGGAAGTGTTTG	>chr19:6577759+6577870	CD70 downstream
		NEGATIVE_2_R	GCTGGGGTCTTCTGGTCTTA
	3	NEGATIVE_3_F	AGAAAGTTGCTCCCGTCCTT	>chr5:24,682,868-24,682,979	CDH10 proximal
		NEGATIVE_3_R	GCCTCCCTAGCAACAATGTG
COMMON	4	Common_1_F	TTTTCCTCCCTTCCTTCCTC	>chr12:71834603+71834713 111bp	LGR5 proximal
		Common_1_R	CTAATCGGGGTTTGTGGTTG
	5	Common_2_F	TCCTTCCAGGTCACATTTCC	>chr20:52824448+52824554 107bp	PFDN4 proximal
		Common_2_R	GAACTCCCCGCAAAAATACA
	6	Common_3_F	GCGTCTCGTCTCACTCAACC	>chr20:26189969+26190118 150bp	miR663 proximal
		Common_3_R	GGGTTGTCCCTCAGGTTCC
HCT116 unique	7	HCT116_2_F	TCCTAGGCTCTGCTTTGAGC	>chr20:9958384+9958524 141bp	ANKARD5 distal
		HCT116_2_R	ATGTTGGGCCACATAAAAGC
	8	HCT116_3_F	GCAGATGCTGATCTCCACAC	>chr19:45245098+45245247 150bp	BCL3 proximal
		HCT116_3_R	ACGACGCTGAGTCAGAGGAT
	9	HCT116_4_F	CTCGGCTCACTGAAATCTCC	>chr19:42604310+42604457 148bp	POU2F2 intron
		HCT116_4_R	CATCCTGGCTATCATGGTGA
MCF7 unique	10	MCF7_1_F	GCCTGGCCTGTACAGAAAGT	>chr1:113007079+113007209 131bp	WNT2B distal
		MCF7_1_R	CAGGTGAGAGGGAAGGAGTG
	11	MCF7_2_F	GGTGCTTTGTGCACTTTTCA	>chr12:121665236+121665377 142bp	P2RX4 intron
		MCF7_2_R	AATCAGTAGGCCTGGCTTTG
	12	MCF7_3_F	TGCCTTGGAAGATAGCATCA	>chr20:53265505+53265648 144bp	DOK5 intron
		MCF7_3_R	CTACATGGAAGACGCCTGGT
HeLa unique	13	HELAS3_1_F	TTTGGTTGACGTAGATGCTGA	>chr5:125721829+125721931 103bp	GRAMD3 intron
		HELAS3_1_R	TGATCCGTGATGTCCAGCTA
	14	HELAS3_2_F	GGTGCAACCAGTCCTGAAGT	>chr5:32028199+32028307 109bp	PDZD2 intron
		HELAS3_2_R	GCTCTTGCAGCCTTACGAAC
	15	HELAS3_3_F	GGTTTGCTGAGCTGAGTTTTG	>chr5:39759879+39760018 140bp	DAB2 distal
		HELAS3_3_R	TTTGATCTGACAATTCCCTTTTC
HepG2 unique	16	HEPG2_1_F	ACACGGGACTGTATGGCTTC	>chr12:119152488+119152595 108bp	KIAA1853 distal
		HEPG2_1_R	ACTCTCATCATCCCCCACAG
	17	HEPG2_2_F	ACCGTGAAGCTCTGGTTTGT	>chr20:51541325+51541426 102bp	TSHZ2 distal
		HEPG2_2_R	TTCACAGGCCTTTCATCTCC
	18	HEPG2_3_F	GGAAAGACTCAGTGGGCAAA	>chr20:19899109+19899239 131bp	RIN2 intron
		HEPG2_3_R	GGTCAAAAAGTGGTTGAATGC
HEK293 unique	19	HEK293_1_F	GGGGAAAAGCCCTTGAAATA	>chr12:83255933+83256023 91bp	TMTC2 intron
		HEK293_1_R	GGGGTCATGAGAGGCTTGTA
	20	HEK293_3_F	GGTGGCTGCCTTATCTTTCA	>chr20:7066009+7066134 126bp	PLCB1 distal
		HEK293_3_R	TTAAAAGGCATCCCACCAAG
	21	HEK293_4_F	CAAGGCTGATCTTCCCTCAG	>chr19:19541726+19541859 134bp	GATAD2A intron
		HEK293_4_R	ATGGTTTGGCTTTGACCTTG
PANC1 unique	22	PANC1_1_F	CACAGGCTTCGTTTCCAAAT	>chr12:133185469+133185611 143bp	P2RX2 distal
		PANC1_1_R	TGAAAAACGCTGCTGTGAAC
	23	PANC1_2_F	GCTGTTCCAGGAATGTGGAT	>chr20:47998597+47998703 107bp	KCNB1 intron
		PANC1_2_R	GGCAAGTCACTTCCGTTCTC
	24	PANC1_4_F	TGCTCACTGCCCTTTTCTTT	>chr7:3632093+3632183 91bp	SDK1 intron
		PANC1_4_R	GCAGAATTCATCAGCAGCAA
TCF7L2 only ChIP	1	TCF7L2_only_1_5'F	CAGCCCAAGAAGACATGTGA	>chr20:2,779,607-2,779,734	CPXM1 intron
		TCF7L2_only_1_3'R	AGAAGGAGGAGCCAAGGAAG
	2	TCF7L2_only_2_5'F	AAGATTCGGAAGGCCAAGAT	>chr8:124,529,267-124,529,357	FBXO32 intron
		TCF7L2_only_2_3'R	ACCCGAGGCTTTTGTTTTCT
GATA3 only ChIP	3	GATA3_only_1_5'F	GCCATGAACAGAGATGTGGA	>chr6:150,663,332-150,663,433	IYD distal
		GATA3_only_1_3'R	TGGTAAGGCCTGGGAACATA
	4	GATA3_only_2_5'F	CATCTCTTCCCCAGAACAGG	>chr20:60,807,447-60,807,545	OSBPL2 distal
		GATA3_only_2_3'R	GGTTTCAGCAGTTGCACACA
TCF7L2 and GATA3 ChIP	5	Overlap_1_5'F	GGTCTTGGTGACCCAAAGTG	>chr15:99,292,574-99,292,683	IGF1R intron
		Overlap_1_3'R	TACCAGGTAACCAGCCCTCA
	6	Overlap_2_5'F	TGCTCGTGGAAACAGAGATG	>chr8:124,576,354-124,576,457	FBXO32 distal
		Overlap_2_3'R	AAGGGCAGAGGAGAGTGGAT
GATEWAY cloning primers
TCF7L2_5'F	GGGGACAAGTTTGTACAAAAAAGCAGGCTTCCCGCAGCTGAACGGCGGTGG
TCF7L2_delta_5'F	GGGGACAAGTTTGTACAAAAAAGCAGGCTTCTCCGAAAACTCCTCGGCAGAGAGG
TCF7L2_B_3'R	GGGGACCACTTTGTACAAGAAAGCTGGGTTTTAGTAAGCTTCCATCTGAAGAGGGTG
TCF7L2_E_3'R	GGGGACCACTTTGTACAAGAAAGCTGGGTTTTATTCTAAAGACTTGGTGACGAGCG
